# Supplementary material for: Effects of circadian clock disruption on gene expression and biological processes in Aedes aegypti
Source: BMC Genomics. 2024 Feb 13;25:170. doi: 10.1186/s12864-024-10078-8 (PMC10863115; doi:10.1186/s12864-024-10078-8)
Supplement: Supplementary file 2 — Additional file 2: Supplementary file S5. Model results of differential rhythmicity in time-series gene expression for two conditions Cyc KO and WT. Supplementary file S5.1. Cyc KO specific genes showed differential rhythmicity. Supplementary file S5.2. WT specific genes showed differential rhythmicity. Supplementary file S5.3. GO enrichment anlysis for Cyc KO specific genes. Supplementary file S5.4. GO enrichment anlysis for WT specific genes. [file 12864_2024_10078_MOESM2_ESM.xlsx]

## Sheet: Legends
Legends
Supplementary file S5:	Model results of differential rhythmicity in time-series gene expression for two conditions Cyc KO and WT
Supplementary file S5.1:	Cyc KO specific genes showed differential rhythmicity
Supplementary file S5.2:	WT specific genes showed differential rhythmicity
Supplementary file S5.3:	GO enrichment anlysis for Cyc KO specific genes
Supplementary file S5.4:	GO enrichment anlysis for WT specific genes

## Sheet: Supplementary file S5
Model results of differential rhythmicity in time-series gene expression for two conditions Cyc KO and WT
Gene Id	ZT1_Cyc1	ZT1_Cyc2	ZT1_Cyc3	ZT1_Cyc4	ZT1_Cyc5	ZT1_Cyc6	ZT1_WT1	ZT1_WT2	ZT1_WT3	ZT1_WT4	ZT1_WT5	ZT1_WT6	ZT5_Cyc1	ZT5_Cyc2	ZT5_Cyc3	ZT5_Cyc4	ZT5_Cyc5	ZT5_Cyc6	ZT5_WT1	ZT5_WT2	ZT5_WT3	ZT5_WT4	ZT5_WT5	ZT5_WT6	ZT9_Cyc1	ZT9_Cyc2	ZT9_Cyc3	ZT9_Cyc4	ZT9_Cyc5	ZT9_Cyc6	ZT9_WT1	ZT9_WT2	ZT9_WT3	ZT9_WT4	ZT9_WT5	ZT9_WT6	ZT13_Cyc1	ZT13_Cyc2	ZT13_Cyc3	ZT13_Cyc4	ZT13_Cyc5	ZT13_Cyc6	ZT13_WT1	ZT13_WT2	ZT13_WT3	ZT13_WT4	ZT13_WT5	ZT13_WT6	mean_Cyc
AAEL000001	1140.3	1266.31	1043.13	1200.92	1054.71	1342.47	1109.22	1216.01	1126.06	1087.42	1182.85	1167.16	1142.29	1146.05	1246.59	1229.9	1221.49	1193.45	1057.93	1016.89	1081.3	1088.27	1222.38	1033.78	1178.09	1185.87	1185.24	1236.62	1192.7	1140.35	1226.43	1238.17	1225.52	1180.52	1299.54	1179.39	1222.38	1137.03	1127.72	1286.68	1215.75	1300.7	1057.9	1059.5	1034.04	1043.95	977.973	1005.7	10.1511
AAEL000004	1218.47	1374.12	1179.31	1405.33	1395.58	1334.1	1250.5	1357.32	1427.77	1358.67	1396.85	1310.36	1277.03	1352.52	1271.65	1340.44	1127.76	1109.67	1292.17	1326.02	1364.34	1232.71	1287.83	1325.16	1346.98	1377.79	1389.49	1460.92	1340.78	1263.98	1443.75	1352.54	1337.32	1460.47	1394.95	1461.59	1287.83	1407.52	1224.17	1378.87	1374.41	1381.78	1345.71	1252.7	1198.45	1209.48	1269.96	1267.3	10.3514
AAEL000005	464.059	569.584	491.139	571.15	554.867	613.161	600.441	609.354	671.674	696.837	630.228	602.961	659.973	642.622	679.017	712.871	557.397	529.114	716.36	630.471	722.352	637.13	860.888	679.051	744.404	713.987	801.804	778.098	788.461	799.136	788.592	740.914	762.657	819.931	771.784	822.573	860.888	896.143	763.25	890.117	752.066	879.631	871.208	886.595	745.54	881.727	767.588	960.645	9.29086
AAEL000006	728.35	1025.25	766.408	787.586	862.108	1116.45	999.054	848.775	1028.43	1032.53	945.343	840.915	1229.83	1151.46	1027.16	1094.11	1037.02	906.842	1189.11	1141.97	1284.88	1307.9	1495.06	1208.61	1131.36	1204.36	1124.32	1030.19	1232.72	1407.39	1289.55	1356.09	1264.69	1205.89	1263.23	1356.09	1495.06	1404.23	1022.92	1445.12	1092.16	1351.27	1560.4	1588.81	1240.84	1542.75	1424.24	1351.59	10.0395
AAEL000008	1065.85	940.83	1011.25	987.488	972.164	982.522	1023.44	1042.29	877.213	928.321	1060.57	1003.5	1004.12	992.933	996.929	962.68	1125.76	1172.87	986.379	1031.13	968.791	1021.98	1012.81	1033.78	1060.86	999.23	1101.02	954.758	1045.95	987.052	1045.86	935.554	972.727	981.199	1025.95	978.681	1012.81	936.428	1042.4	1062.96	982.595	979.886	1061.01	1126.55	1051.62	1127.82	1150.11	1167.02	9.9752
AAEL000010	30742.1	23921.5	29266.9	25495.8	23691.1	22647.2	23946.2	25085.2	17958.3	18970.5	24836.4	22962	21952.5	22424.5	23542.7	21525.4	26736.1	22807.7	23179	28352.9	20581.2	23187	21296.3	25819.2	23065	19054	20748.3	21691.5	21676.7	21318.5	22514.4	22823.4	18428.4	17032.8	19076.7	22331.3	21296.3	19603.3	21520.3	18810.6	18510.6	20358.8	21234.1	21498.8	19522.6	21258.5	20959.5	22693.6	14.5379
AAEL000011	0	4.06846	0	0	0	0	0	0	0	0.795476	0	0	0	0	0	1.74083	1.99426	1.46976	0	0	0	4.94666	0	0	0	0	0	0	1.33411	0	0	0.710368	1.4242	0.906001	0	0	0	0	0	0.960212	0.876534	0	0	0	0	0	1.27506	0	-1.09298
AAEL000012	7.4448	7.1198	5.79515	9.01816	6.11424	6.27809	5.04573	10.801	12.4792	5.56833	9.4064	4.30686	6.00755	5.41319	6.91112	7.83374	3.98853	7.3488	7.66615	10.1689	6.25027	5.936	7.01176	2.53377	9.01811	7.04303	9.85457	10.9172	6.67057	13.8464	4.79387	8.52441	10.6815	9.06001	10.1328	15.4393	7.01176	9.86579	16.6932	13.443	19.2837	9.58963	17.113	14.1149	10.3404	11.0354	12.7506	29.0664	2.81819
AAEL000013	316.404	406.846	395.519	423.853	441.754	440.513	393.567	429.338	389.791	478.877	413.881	443.607	464.298	443.881	416.395	422.152	368.939	373.319	429.305	436.246	511.629	389.797	460.439	331.924	438.608	454.275	432.705	462.492	461.603	433.195	478.588	472.395	467.137	472.932	473.71	445.167	460.439	504.8	435.878	484.907	453.168	486.456	430.937	494.023	440.499	406.102	419.496	489.769	8.71374
AAEL000016	1161.39	1011.01	1235.81	1115.25	958.407	967.873	1049.51	980.186	905.842	882.183	1011.19	976.581	921.73	960.454	1069.5	951.365	1105.82	967.102	912.272	981.298	875.93	881.496	947.367	1018.58	918.207	890.063	930.809	909.105	915.202	959.359	912.434	983.149	921.455	784.597	982.885	944.372	947.367	947.938	863.409	919.884	904.583	917.989	827.648	978.342	818.957	904.901	925.695	893.792	9.95325
AAEL000017	0	0	0	0	0	0	0	0	0	0	0	0	0	0	0	0	0	0	0	0	0.892895	0	0	2.53377	0	0	0	0	0	0	0	0	0	0	0	0	0	0	0	0.960212	0	0	0	0	0	0	1.27506	0	-3.08367
AAEL000018	0	1.01711	0	0	1.52856	2.0927	0	0	0	0.795476	0	0	0.858222	0	0	1.74083	0.997132	0	0	0	0.892895	0	0.779084	0	0	0	0	0	0	0	0	0	0	0	0	0	0.779084	1.6443	0	0	0	0	0	0	0	0	0	0	-1.87067
AAEL000020	1033.59	1179.85	1130.05	1059.63	981.335	1137.38	1145.38	1089.1	986.59	1014.23	1107.6	1125.17	1088.23	1099.65	1136.01	1006.2	1114.79	1102.32	1143.96	1207.05	1055.4	1083.32	1034.62	1117.39	1050.2	998.349	1000.69	1060.95	1035.27	1031.56	1097	1100.36	1046.78	1040.09	1077.46	1069.6	1034.62	1046.6	1054.45	1091.76	1046.58	1062.71	1081.23	1078.03	1139.51	1009.74	1138.63	1015.87	10.0905
AAEL000021	3.7224	10.1711	7.24393	7.51513	12.2285	10.4635	8.40954	6.30055	5.87256	10.3412	17.637	8.61372	9.44044	10.8264	6.91112	10.445	7.97706	2.93952	5.96256	11.1858	8.92895	8.904	10.9072	10.1351	4.91897	10.5645	9.85457	3.96989	14.6753	10.8793	1.59796	5.68294	14.9541	6.342	10.9772	11.1506	10.9072	8.22149	6.4918	0	7.88881	6.10249	12.4458	3.52873	4.13615	7.72476	6.37531	13.0799	3.07878
AAEL000022	307.719	277.672	269.474	302.108	322.526	282.514	320.404	315.028	278.947	288.758	316.29	261.642	246.31	298.499	293.722	296.812	316.091	296.892	308.35	321.337	269.654	264.152	286.703	321.789	262.345	224.497	251.739	303.696	289.503	302.643	298.019	297.644	244.962	293.544	293.008	297.636	286.703	245.823	256.89	264.058	300.651	265.894	227.136	312.293	266.781	262.642	248.637	236.891	8.19745
AAEL000024	570.768	640.782	549.09	593.695	577.796	637.227	506.254	684.96	597.533	607.744	619.646	629.878	534.672	559.878	534.748	483.081	648.136	727.531	703.583	737.245	674.136	645.045	457.323	777.868	498.455	430.505	447.935	424.778	473.61	454.954	574.466	554.797	597.451	479.274	404.469	508.64	457.323	578.793	445.152	362.96	468.069	410.611	567.841	579.595	654.545	637.845	663.032	622.021	9.30736
AAEL000025	4.9632	7.1198	4.34636	1.50303	6.11424	4.1854	1.68191	7.20063	2.93628	3.1819	5.879	4.30686	2.57467	0.773312	6.91112	3.48166	2.9914	2.93952	1.70359	1.01689	3.57158	2.968	2.33725	2.53377	0.819828	5.28227	5.37522	0.992472	4.00234	2.96709	0.798979	0	0.712098	4.53	4.22201	2.57322	2.33725	1.6443	3.7096	0	4.38267	2.61535	0	0	5.17018	1.10354	0	2.90664	1.84871
AAEL000026	156.341	173.926	163.713	174.351	177.313	200.899	158.099	203.418	189.39	231.484	145.799	170.121	175.077	174.769	158.956	219.345	162.533	166.083	217.208	176.939	215.188	188.963	204.899	187.499	173.803	215.693	164.84	153.833	245.477	208.685	212.528	206.717	172.328	208.38	173.947	185.272	204.899	217.047	189.19	263.098	184.072	229.279	189.799	223.192	208.875	224.018	205.285	165.679	7.52117
AAEL000027	0	0	0	0	0	0	0	0	0	1.59095	0	0	0	0.773312	0	0	0	0	0	2.03378	0	0	0	0	0	0.880379	0	0	0	0	0.798979	0	0	2.718	0	0	0	0	0	0	1.75307	0	3.11146	0	3.10211	0	0	1.45332	-1.39788
AAEL000028	5326.76	4897.4	5669.1	5652.88	4643.76	4773.44	5309.78	5613.79	4040.32	4286.02	5704.98	5352.35	4411.26	4250.9	4906.03	4097.05	5552.03	5658.58	4698.5	5652.89	4543.94	4575.66	3603.27	5548.96	3894.18	3500.39	3723.24	3387.31	4274.5	3513.03	4010.87	3719.49	4217.05	3777.12	3477.25	3497.86	3603.27	3292.71	3780.08	3326.18	3726.15	3599.6	3889.32	4103.04	4141.32	4321.45	3858.34	4176.84	12.2722
AAEL000029	1.2408	0	0	3.00605	1.52856	0	1.68191	0.900079	3.67035	2.38643	0	8.61372	0.858222	0.773312	1.72778	0.870416	1.99426	1.46976	3.40718	2.03378	1.78579	0	2.33725	5.06755	4.09914	3.52151	2.68761	3.96989	1.33411	0.98903	1.59796	0	1.4242	4.53	2.53321	5.14644	2.33725	4.9329	1.8548	3.84085	4.38267	2.61535	0	1.76437	2.06807	4.41415	6.37531	11.6266	0.884315
AAEL000032	149286	122569	152059	131492	127557	112841	116501	124751	89302.5	97854.7	123785	124956	112148	115429	123285	105533	137361	134659	118358	137974	106958	123891	105177	133940	117545	103319	109809	112816	104932	100902	107033	112372	100165	89736.6	105794	102250	105177	92565.8	110553	99215.9	97766	101198	105200	106665	106224	109915	107684	110073	16.8963
AAEL000033	374.722	535.002	446.226	542.593	510.539	533.638	555.871	541.848	594.597	595.812	502.066	452.22	560.419	553.692	543.387	598.846	463.666	454.156	608.182	522.681	572.346	648.013	659.885	420.606	596.835	604.82	576.044	589.528	619.029	661.661	631.992	647.855	558.285	571.686	617.258	671.61	659.885	707.048	495.231	672.149	586.401	666.043	662.741	707.511	658.681	613.567	646.457	578.422	9.06452
AAEL000035	102.986	115.951	107.21	138.278	79.4851	81.6152	84.9364	112.51	88.0884	89.8888	91.7124	118.439	94.4044	100.531	86.389	105.32	143.587	98.4739	136.287	123.044	87.5037	118.72	151.142	116.554	130.353	82.7556	118.255	81.3827	126.741	111.76	178.172	138.522	136.011	136.806	98.7951	149.247	151.142	86.3257	191.044	116.186	112.196	156.921	124.458	126.152	84.791	140.149	153.007	152.599	6.74294
AAEL000036	0	2.03423	0	0	0	0	0	0	0	0.795476	0	0	0	1.54662	0	0	0.997132	0	0.851795	2.03378	0	0.989333	3.11634	0	0	0	0	0	0	0.98903	0	0	0	0	0	0.85774	3.11634	0.822149	0	0.960212	0	0	0	0.882184	1.03404	0	0	0	-1.19083
AAEL000037	1021.18	1175.78	924.326	1163.34	761.223	1202.26	805.634	1285.31	993.196	1073.1	1309.84	979.811	841.916	878.483	981.379	836.47	1173.62	1322.78	1074.97	1016.89	853.608	840.933	701.955	1000.84	526.329	518.543	461.373	410.883	884.517	545.944	547.3	748.017	623.086	491.052	383.359	552.385	701.955	329.682	419.185	372.562	412.848	475.123	440.271	472.85	716.587	571.633	513.85	508.662	9.9785
AAEL000038	467.782	586.875	418.699	447.902	507.482	504.34	576.054	691.261	589.458	596.607	673.733	499.596	635.084	483.32	505.375	583.179	583.322	546.751	646.512	591.83	570.56	614.376	540.685	658.781	609.952	570.485	595.754	562.732	644.377	536.054	631.193	628.676	620.95	587.088	548.017	645.02	540.685	545.907	505.433	566.525	559.229	606.762	558.507	676.635	569.754	633.431	674.508	645.274	9.17693
AAEL000039	0	0	0	3.00605	1.52856	9.41714	0.840954	0.900079	2.20221	3.1819	1.1758	0	7.724	2.31994	0	6.96333	4.98566	1.46976	0	0	0	2.968	0.779084	0	0	2.64114	0	0	0	0	0.798979	1.42074	0.712098	0	1.68881	1.71548	0.779084	3.2886	0.9274	0	1.75307	3.48714	0	2.64655	6.20422	2.20708	3.82519	0	0.799744
AAEL000041	18.612	12.2054	2.89757	9.01816	4.58568	7.32444	9.2505	10.801	11.7451	16.705	7.0548	7.53701	12.8733	11.5997	12.9583	11.3154	7.97706	11.7581	13.6287	13.2196	17.8579	12.8613	8.56993	10.1351	17.2164	10.5645	2.68761	13.8946	14.6753	9.8903	10.3867	6.39331	12.1057	14.496	9.28843	8.5774	8.56993	13.9765	13.911	5.76127	13.148	7.84606	10.8901	11.4684	9.30633	16.5531	17.8509	14.5332	3.48242
AAEL000042	364.795	401.76	331.772	363.732	342.397	434.235	446.547	416.737	406.675	445.467	447.98	425.303	467.731	411.402	386.159	376.89	369.936	467.384	413.121	388.452	470.556	472.901	436.287	413.005	404.175	416.419	441.664	375.154	414.909	456.932	429.052	426.221	409.457	485.616	415.446	446.025	436.287	462.048	368.178	435.936	421.613	456.815	398.267	441.092	430.159	455.761	423.321	460.703	8.718
AAEL000043	6.204	6.10268	7.24393	3.00605	3.05712	1.04635	3.36382	8.10071	3.67035	5.56833	4.7032	3.23015	6.00755	10.8264	0.86389	1.74083	1.99426	1.46976	6.81436	6.10134	0.892895	9.89333	7.01176	7.60132	1.63966	5.28227	3.58348	4.96236	5.33646	2.96709	7.98979	2.84147	4.98469	6.342	3.37761	0.85774	7.01176	4.11075	3.7096	8.64191	1.75307	2.61535	9.33437	6.17529	7.23825	12.1389	1.27506	2.90664	2.28287
AAEL000044	837.54	701.809	780.896	1016.05	978.278	717.796	582.781	889.278	471.273	422.398	877.146	507.133	659.114	409.082	554.617	568.382	764.8	489.43	1390.13	1307.72	1376.84	1425.63	496.277	1434.12	420.572	353.912	459.581	350.343	382.891	328.358	497.764	457.477	401.624	494.676	414.602	490.627	496.277	337.081	566.641	467.623	339.219	370.508	1180.8	682.81	659.715	807.79	740.811	732.474	9.8898
AAEL000046	770.537	785.212	746.125	814.64	761.223	855.914	708.083	675.96	629.098	739.793	726.644	815.073	706.317	685.155	743.809	674.572	717.935	670.211	730.84	649.792	618.776	620.312	703.513	630.91	732.926	669.968	622.63	772.143	673.727	652.76	769.417	743.045	699.993	733.861	777.695	808.849	703.513	737.468	747.484	724	703.857	704.402	567.841	659.873	676.26	603.635	548.277	655.448	9.49766
AAEL000047	0	0	0	0	0	0	0	0	1.46814	0	0	3.23015	1.71644	0	0	0	0	0	0	2.03378	1.78579	0	0	0	0.819828	0	0	0	1.33411	0	0	0	2.1363	0	0	0	0	0	1.8548	0	0	0	0	0	0	0	0	0	-1.55116
AAEL000048	34.7424	20.3423	17.3854	37.5757	22.9284	12.5562	13.4553	19.8017	22.0221	15.114	8.2306	18.3042	10.2987	20.1061	15.55	27.8533	28.9168	14.6976	30.6646	23.3885	19.6437	22.7547	27.268	17.7364	13.9371	29.0525	17.0215	23.8193	10.6729	28.6819	17.5775	18.4696	40.5896	38.052	27.8653	18.0125	27.268	10.6879	25.0398	15.3634	32.4318	22.6664	29.5589	18.5259	18.6127	28.692	20.401	21.7998	4.45962
AAEL000049	518.655	417.017	517.217	589.186	548.753	415.401	358.246	438.339	325.927	347.623	372.728	415.612	363.028	359.59	414.667	315.091	452.698	386.547	357.754	381.334	343.765	367.043	380.193	453.545	414.833	375.922	371.786	418.823	422.914	413.414	365.133	398.516	352.489	386.862	298.074	425.439	380.193	328.038	355.194	296.706	343.601	353.945	354.706	320.233	317.449	307.887	358.293	308.104	8.71923
AAEL000050	232.03	244.107	231.806	279.563	288.898	253.216	250.604	225.92	226.093	229.097	284.543	256.258	232.578	204.154	260.895	221.086	248.286	261.617	236.799	232.868	221.438	232.493	206.457	210.303	225.453	215.693	222.176	246.133	253.482	280.884	226.111	215.241	202.948	230.124	206.879	230.732	206.457	174.296	230.923	259.257	193.714	197.023	242.694	237.307	221.284	222.915	197.635	225.265	7.9319
AAEL000051	102.986	79.3349	111.557	88.6786	70.3138	80.5689	60.5487	85.5075	83.684	64.4336	82.306	65.6796	71.2324	57.2251	45.7861	61.7995	92.7333	77.8973	99.66	80.3343	96.4327	106.848	58.4313	103.885	69.6854	69.5499	78.8366	67.4881	81.3809	69.2321	78.2999	54.6983	83.3155	91.5061	63.3302	74.6234	58.4313	59.1948	84.3934	61.4536	70.1227	69.7428	122.903	98.8046	79.6208	61.7981	104.555	97.3725	6.42341
AAEL000053	284.143	375.315	294.104	341.187	376.026	486.552	472.616	463.541	549.084	490.013	450.331	330.552	535.53	423.002	513.15	512.675	348.996	433.579	466.784	371.165	504.486	477.848	568.732	367.397	470.581	511.5	492.729	475.394	498.959	550.889	564.079	510.044	474.97	485.616	464.421	559.246	568.732	596.88	405.274	656.785	483.847	582.352	516.502	517.842	552.175	608.049	586.529	517.382	8.67453
AAEL000055	567.046	661.124	595.451	737.986	710.78	655.015	660.149	683.16	637.907	664.223	773.676	650.336	654.823	678.968	742.945	708.519	733.889	698.136	673.77	741.312	760.747	715.288	694.943	749.997	647.664	658.523	671.007	658.009	739.099	694.299	758.231	740.914	784.02	745.639	721.964	686.192	694.943	648.676	631.559	707.677	660.907	666.043	714.08	710.158	691.77	772.476	712.76	713.581	9.44175
AAEL000057	23.5752	27.4621	30.4245	27.0545	15.2856	25.1124	16.8191	35.1031	26.4265	17.5005	35.274	30.148	30.0378	25.5193	30.2361	20.0196	32.9054	26.4557	29.8128	39.6587	41.9661	39.5733	30.3843	38.0066	21.3155	30.8133	17.0215	21.8344	22.6799	58.3527	38.351	19.8903	29.196	41.676	26.1765	32.5941	30.3843	20.5537	23.185	33.6074	42.0736	37.4867	34.226	31.7586	27.919	37.5203	20.401	30.5197	4.89107
AAEL000058	1.2408	1.01711	1.44879	1.50303	4.58568	5.23175	4.20477	3.60032	2.93628	1.59095	3.5274	1.07672	3.43289	7.73312	1.72778	2.61125	4.98566	8.81856	4.25897	4.06756	9.82185	2.968	10.1281	5.06755	1.63966	2.64114	7.16696	1.98494	6.67057	5.93418	10.3867	18.4696	15.6662	9.96601	5.91082	9.43514	10.1281	5.75505	12.9836	11.5225	3.50614	2.61535	9.33437	3.52873	4.13615	9.93184	7.65037	8.71992	2.03819
AAEL000063	0	2.03423	0	0	1.52856	0	0.840954	0	0	0	2.3516	5.38358	0	1.54662	0.86389	0	2.9914	0	0.851795	0	0.892895	0.989333	3.89542	2.53377	0	0.880379	0	0	0	0	0	0	0.712098	4.53	0.844403	0	3.89542	0	1.8548	0	0	2.61535	0	0	0	2.20708	0	0	-0.117566
AAEL000064	1132.85	1256.14	1072.1	1569.16	1037.89	1294.33	1192.47	1362.72	1175.98	1209.92	1311.02	1244.68	993.821	1202.5	1197.35	1017.52	1229.46	1344.83	1189.96	1225.35	1398.27	1019.01	1027.61	1408.78	1078.07	1111.92	1097.44	1043.09	1040.61	914.852	1165.71	1102.49	1382.9	1430.58	1098.57	1143.37	1027.61	1234.87	1010.87	1009.18	1390.18	1033.94	1034.56	1099.2	1227.4	1120.09	1057.03	1344.32	10.2431
AAEL000065	326.331	376.332	330.323	380.266	398.954	405.983	369.179	416.737	387.589	406.488	386.838	356.393	407.655	441.561	407.756	417.8	329.054	421.821	402.047	369.131	438.412	416.509	451.869	413.005	435.329	430.505	398.662	437.68	477.613	473.745	437.84	460.318	440.789	409.512	441.623	480.334	451.869	454.649	358.904	498.35	407.588	506.507	476.053	494.023	428.091	445.829	504.925	417.103	8.62528
AAEL000066	4.9632	11.1883	8.69272	15.0303	4.58568	18.8343	6.72763	8.10071	4.40442	8.75024	4.7032	16.1507	6.00755	9.27975	11.2306	6.96333	4.98566	1.46976	7.66615	0	2.67869	5.936	4.67451	5.06755	2.45948	0	3.58348	3.96989	1.33411	3.95612	0.798979	2.84147	7.83308	9.06001	2.53321	6.86192	4.67451	6.5772	7.4192	9.60212	5.2592	7.84606	3.11146	0.882184	3.10211	7.72476	2.55012	1.45332	2.89458
AAEL000069	0	0	0	1.50303	0	1.04635	0	0	0	0	0	3.23015	0	0	0	2.61125	0	0	0	3.05067	0	0	0	0	0	1.76076	0	0	0	0.98903	0	0	0	0	0	0	0	0.822149	2.7822	0	0	0	0	0	0	0	1.27506	1.45332	-1.22573
AAEL000071	6.204	6.10268	4.34636	4.50908	15.2856	4.1854	3.36382	1.80016	7.3407	3.97738	8.2306	6.46029	5.14933	8.50643	4.31945	6.96333	16.9512	14.6976	5.96256	6.10134	5.35737	18.7973	7.79084	5.06755	11.4776	4.40189	13.4381	9.92472	6.67057	6.92321	7.98979	15.6281	10.6815	4.53	8.44403	8.5774	7.79084	10.6879	19.4754	9.60212	8.76534	17.4357	3.11146	7.93965	1.03404	11.0354	5.10025	15.9865	3.07368
AAEL000073	114.154	49.8386	78.2345	87.1755	91.7136	52.3175	40.3658	70.2062	78.5455	50.9105	59.9658	61.3728	37.7618	59.545	57.8806	49.6137	79.7706	42.623	59.6256	50.8445	59.824	69.2533	67.0013	81.0808	59.8474	54.5835	70.7737	76.4204	56.0328	65.276	88.6866	62.5124	64.0889	67.044	52.353	66.046	67.0013	68.2384	120.562	67.2149	58.7278	83.6913	77.7864	79.3965	52.7359	60.6946	62.4781	95.9192	6.07134
AAEL000074	2233.44	2273.25	2160.14	2529.59	2153.74	2132.46	1637.34	2453.62	1639.91	1701.52	2403.33	1993	1893.24	1824.24	1935.98	1765.2	2553.66	2263.43	2339.03	2540.19	2009.01	1695.72	1908.76	2298.13	1442.08	1436.78	1439.66	1412.29	1873.1	1519.15	1732.99	1837.72	2667.52	1611.78	1475.17	1603.12	1908.76	1389.43	1576.58	1496.01	1838.97	1476.8	1762.64	1695.56	1848.86	1966.5	1778.71	1944.54	11.0337
AAEL000075	1.2408	5.08557	1.44879	1.50303	4.58568	5.23175	1.68191	0.900079	3.67035	1.59095	1.1758	0	0.858222	0	2.59167	2.61125	1.99426	1.46976	1.70359	0	0	1.97867	1.55817	2.53377	0	0.880379	0.89587	0	0	0	2.39694	0	0.712098	0	0.844403	1.71548	1.55817	0	0.9274	1.92042	0	2.61535	4.66719	0	1.03404	1.10354	0	0	0.894408
AAEL000076	382.167	515.677	388.275	414.835	414.24	443.652	385.998	413.136	359.694	443.08	393.893	475.908	391.349	416.042	484.642	390.817	406.83	390.956	344.125	370.148	367.873	386.829	407.461	339.526	394.337	350.391	374.474	395.996	356.208	353.084	455.418	401.358	400.911	379.614	385.048	375.69	407.461	392.987	379.307	374.483	381.292	401.021	346.928	383.75	342.266	296.852	328.966	379.317	8.61631
AAEL000077	1620.49	1305.97	1454.58	1424.87	1426.15	1231.55	1310.21	1379.82	1142.95	1095.37	1363.93	1236.07	1138	1234.98	1337.3	1177.67	1375.05	1505.03	1224.03	1419.58	1185.76	1154.55	1228.62	1312.49	1307.63	1218.44	1284.68	1259.45	1260.74	1253.1	1326.3	1285.77	1202.02	1188.67	1268.29	1215.42	1228.62	1073.73	1239.01	1269.4	1179.81	1190.86	1165.24	1171.54	1132.27	1318.73	1308.21	1223.7	10.345
AAEL000079	2024.99	2813.34	2018.16	2613.76	2597.02	3419.47	3497.53	2708.34	4759.71	3856.47	2678.47	2675.64	3825.95	4004.98	3235.27	3826.35	2354.23	2708.77	3519.62	3158.46	4210.89	3561.6	4087.08	2878.37	3308.82	4540.11	3668.59	3642.37	3934.3	4193.49	3497.13	3421.84	4330.98	4057.98	4779.32	4061.4	4087.08	4586.77	2901.83	5366.63	4684.2	4334.51	3999.78	3902.78	4076.17	3974.94	4118.45	3878.91	11.5692
AAEL000080	573.25	592.977	543.295	610.229	444.811	606.883	549.984	439.239	411.813	579.107	545.571	454.374	817.027	584.624	536.475	728.538	644.147	656.983	580.072	641.657	825.035	928.984	731.56	699.322	593.555	509.739	581.42	418.823	601.685	582.538	449.825	618.02	554.725	554.472	585.171	729.937	731.56	670.874	536.964	458.021	560.982	447.226	1031.45	1101.85	887.203	1010.84	943.546	653.994	9.4128
AAEL000081	3616.93	4110.16	3503.17	3904.86	3943.68	4502.44	4415.85	4208.77	4522.6	4101.47	4251.69	3896.63	4565.74	4485.21	4480.13	4473.94	3882.83	4019.79	4429.33	4104.17	4608.23	4239.29	4739.95	3922.28	4517.25	4623.75	4645.09	4367.87	4694.75	4513.93	4548.59	4299.15	4623.66	4556.28	5084.99	4551.17	4739.95	4850.68	4146.4	4832.75	4617.58	4787.84	4625.18	4900.53	4660.4	4648.1	4753.43	4718.93	12.0139
AAEL000084	1848.79	2037.28	2010.92	2117.76	1890.83	1875.06	1859.35	1873.97	1750.02	1909.94	1854.24	1973.62	1765.36	1904.67	1821.08	1805.24	1882.59	1988.59	1742.77	1906.67	1872.4	1878.74	1918.11	1887.66	1972.51	1883.13	1920.75	2032.58	2098.56	1804.98	2001.44	1951.38	1948.3	1792.07	1904.13	1948.79	1918.11	1867.1	1900.24	1823.44	1925.75	1735.72	1821.76	1894.93	1920.21	1792.15	1866.69	1815.2	10.8973
AAEL000085	1.2408	10.1711	1.44879	1.50303	3.05712	3.13905	3.36382	4.5004	0.73407	7.15928	1.1758	10.7672	4.29111	5.41319	2.59167	6.96333	0.997132	8.81856	4.25897	10.1689	3.57158	1.97867	2.33725	7.60132	3.27931	7.04303	4.47935	9.92472	9.3388	6.92321	11.9847	6.39331	5.69679	15.402	1.68881	18.0125	2.33725	4.9329	10.2014	5.76127	6.13574	4.35892	14.0016	10.5862	7.23825	6.62123	5.10025	10.1732	2.14654
AAEL000087	1244.52	1436.16	1230.02	1618.76	969.107	1581.03	995.69	1747.95	1617.16	1433.45	1684.92	1492.33	1018.71	925.655	1233.63	1247.31	1430.88	1330.13	1133.74	1347.38	963.434	1069.47	587.43	1342.9	690.295	768.571	622.63	603.423	760.445	591.44	653.565	570.425	1065.3	776.443	492.287	640.732	587.43	548.374	371.887	491.629	751.19	623.326	640.96	510.784	724.86	503.213	532.976	665.621	10.2737
AAEL000088	831.336	864.547	792.486	831.174	912.55	847.543	790.497	831.673	819.956	876.615	854.806	787.079	795.572	825.124	794.778	887.824	762.806	783.382	862.868	853.17	879.502	811.253	902.18	820.943	841.963	802.025	884.224	837.647	933.88	985.073	910.037	880.856	869.472	845.299	923.776	867.175	902.18	924.096	838.369	939.088	923.867	950.245	774.753	868.069	851.012	786.822	884.893	919.952	9.70504
AAEL000089	2.4816	1.01711	0	0	3.05712	3.13905	0	2.70024	0.73407	0	1.1758	4.30686	0.858222	0	1.72778	0.870416	2.9914	0	0	1.01689	1.78579	1.97867	0.779084	0	0.819828	0	1.79174	0	1.33411	0	0	5.68294	1.4242	0.906001	1.68881	2.57322	0.779084	3.2886	1.8548	0.960212	0.876534	0.871785	0	0	2.06807	2.20708	2.55012	1.45332	0.409403
AAEL000090	2959.31	2749.26	2899.02	2902.34	3148.83	2860.72	2674.23	3064.77	2854.8	2796.89	3025.33	2982.5	2879.33	2834.96	3037.44	2867.15	3089.12	2952.75	2983.84	2978.47	3067.1	2951.18	2914.55	2944.24	2920.23	2882.36	2907.99	3023.07	2975.07	2979.95	2821.19	3090.81	2884.71	2986.18	2832.13	2869.14	2914.55	2749.27	2993.65	2898.88	2927.62	2996.32	3053.9	2919.15	3063.85	3017.07	2712.06	3027.27	11.519
AAEL000091	471.504	485.163	483.895	514.035	560.981	477.135	456.638	513.045	460.262	478.877	524.407	431.763	432.544	462.441	503.648	517.897	502.555	483.551	469.339	453.533	496.45	449.157	486.149	423.14	490.257	449.874	508.854	445.62	528.309	564.736	492.97	496.547	451.47	484.71	504.953	458.891	486.149	454.649	472.046	490.669	436.514	503.892	491.61	471.086	511.848	494.385	515.125	526.102	8.92118
AAEL000092	299.033	268.518	328.874	240.484	287.369	247.985	189.215	189.917	165.9	213.983	206.941	242.261	211.981	196.421	204.742	182.787	219.369	216.055	147.361	241.003	176.793	210.728	158.933	195.101	207.416	225.377	211.425	219.336	168.098	212.641	179.77	158.412	96.8454	158.55	124.127	165.544	158.933	171.829	204.028	135.39	161.282	178.716	186.687	161.44	134.425	150.081	179.784	181.665	7.85571
AAEL000094	19.8528	31.5305	30.4245	21.0424	19.8713	21.9733	33.6382	40.5036	46.2464	37.3874	34.0982	24.7645	20.5973	27.8392	26.7806	15.6675	21.9369	26.4557	19.5913	25.4222	21.4295	24.7333	26.4889	20.2702	32.7931	14.0861	33.1472	21.8344	13.3411	24.7257	20.7734	33.3873	21.363	20.838	17.7325	14.5816	26.4889	32.886	29.6768	32.6472	24.543	18.3075	17.113	20.2902	20.6807	15.4495	8.92544	11.6266	4.57277
AAEL000095	1.2408	2.03423	0	0	3.05712	2.0927	1.68191	5.40048	2.93628	3.1819	5.879	3.23015	2.57467	0	2.59167	0	0.997132	1.46976	5.11077	0	0.892895	4.94666	0	0	0	1.76076	0.89587	1.98494	0	1.97806	4.79387	0	0.712098	1.812	1.68881	4.2887	0	0.822149	0.9274	1.92042	0.876534	5.23071	3.11146	0	1.03404	2.20708	5.10025	1.45332	0.937291
AAEL000097	8.6856	2.03423	5.79515	9.01816	9.17136	4.1854	8.40954	7.20063	10.277	3.1819	2.3516	6.46029	5.14933	4.63987	6.04723	6.96333	6.97992	7.3488	9.36974	8.13512	5.35737	0.989333	8.56993	5.06755	4.09914	7.92341	1.79174	8.93225	14.6753	5.93418	7.19081	4.26221	4.98469	7.24801	2.53321	11.1506	8.56993	2.46645	4.637	0.960212	7.01227	6.97428	6.22292	3.52873	8.27229	8.8283	8.92544	4.35996	2.6576
AAEL000098	1.2408	1.01711	2.89757	3.00605	3.05712	5.23175	7.56859	0.900079	2.93628	7.15928	3.5274	1.07672	7.724	0.773312	1.72778	4.35208	1.99426	4.40928	2.55538	3.05067	5.35737	6.92533	0.779084	5.06755	2.45948	6.16265	1.79174	9.92472	5.33646	0	4.79387	0.710368	0	4.53	3.37761	0.85774	0.779084	13.9765	2.7822	1.92042	4.38267	2.61535	1.55573	4.41092	2.06807	3.31061	1.27506	4.35996	1.80492
AAEL000099	1330.14	1317.16	1295.21	1378.28	1135.72	1424.08	1057.08	1329.42	1085.69	1120.03	1406.26	1107.94	1075.35	1037.01	1346.8	970.514	1348.12	1685.81	1247.88	1382.97	1153.62	1194.12	795.445	1241.55	828.026	759.767	843.91	796.955	725.758	676.496	955.579	893.643	819.625	828.991	761.651	938.368	795.445	744.867	612.084	762.409	889.682	727.94	1020.56	894.534	1282.21	1110.16	1025.15	959.192	10.2607
AAEL000101	564.564	519.745	604.144	553.114	547.224	577.585	454.956	497.744	401.536	420.011	440.925	572.813	405.939	488.733	532.156	398.651	528.48	590.844	432.712	567.424	453.591	482.794	325.657	600.504	427.95	338.065	366.411	422.793	353.54	311.544	424.258	333.873	324.005	360.588	351.271	310.502	325.657	314.883	337.574	346.637	333.083	363.534	409.157	412.862	514.95	376.306	355.742	380.77	8.95538
AAEL000102	2007.62	1893.87	1855.9	2200.43	1647.79	1775.65	1890.47	2126.89	1659	2006.19	2036.48	2093.13	1871.78	2003.65	2046.55	1860.95	2269.47	2189.94	2085.19	2346.98	2039.37	2226.99	2355.17	2561.65	2262.72	2123.47	2284.47	2245.96	2592.18	2226.31	1905.56	3181.74	2488.07	1966.02	2151.54	2155.5	2355.17	2262.56	2695.02	1961.71	2156.27	1986.8	2140.68	2036.96	2029.81	2315.22	2304.04	2294.79	11.0178
AAEL000106	171.23	195.286	160.815	181.866	168.142	205.084	137.076	169.215	171.772	215.574	186.952	189.502	173.361	179.408	177.961	196.714	153.558	169.022	228.281	212.53	167.864	185.005	171.399	220.438	183.641	163.75	183.653	184.6	193.447	203.74	193.353	187.537	170.192	173.952	194.213	184.414	171.399	216.225	170.642	216.048	174.43	173.485	191.355	169.379	197.501	176.566	212.935	190.385	7.52893
AAEL000107	307.719	261.398	312.938	290.084	354.626	351.573	322.085	371.733	389.791	334.895	351.564	329.475	408.514	394.389	388.75	329.017	303.128	305.71	373.086	327.438	367.873	365.064	512.638	352.195	400.076	414.658	401.35	434.703	452.265	363.963	469.001	365.129	484.227	413.136	428.957	477.761	512.638	392.165	393.218	466.663	397.07	435.892	455.829	511.666	444.636	469.004	436.071	412.743	8.445
AAEL000108	0	1.01711	0	1.50303	4.58568	1.04635	3.36382	0	2.20221	0	0	0	1.71644	1.54662	1.72778	0	0.997132	2.93952	4.25897	3.05067	0.892895	2.968	1.55817	0	1.63966	2.64114	1.79174	0.992472	0	2.96709	0.798979	0.710368	3.56049	1.812	0	0	1.55817	1.6443	0.9274	5.76127	2.6296	0.871785	1.55573	1.76437	5.17018	2.20708	1.27506	1.45332	0.720764
AAEL000109	120.358	318.357	599.798	330.666	30.5712	104.635	773.678	48.6043	156.357	75.5702	360.97	191.655	829.042	44.8521	514.878	881.731	450.704	445.337	769.171	430.144	460.734	421.456	1622.83	681.585	684.556	662.045	369.098	211.397	14.6753	890.127	751.04	80.2716	795.414	31.71	781.072	925.501	1622.83	1399.3	589.826	154.594	508.39	351.329	76.2307	709.276	87.8931	865.174	720.41	71.2127	8.96681
AAEL000111	2146.58	1883.69	2255.76	2047.12	1898.47	1861.46	1639.86	1584.14	1542.28	1634.7	1615.55	1774.43	1417.78	1474.71	1510.94	1441.41	1734.01	1653.48	1657.59	1787.69	1584.89	1452.34	1040.86	1786.31	1461.75	1250.14	1461.16	1338.84	1167.35	1318.38	1305.53	1231.07	1190.63	1362.62	1161.9	1163.1	1040.86	1413.27	1214.89	1135.93	1337.59	1120.24	1470.16	1391.2	1444.55	1328.66	1160.31	1409.72	10.7862
AAEL000113	11.1672	3.05134	2.89757	6.01211	4.58568	0	9.2505	2.70024	5.13849	3.1819	3.5274	3.23015	2.57467	2.31994	7.77501	6.09291	0	1.46976	2.55538	3.05067	2.67869	2.968	3.11634	2.53377	4.09914	5.28227	3.58348	3.96989	13.3411	7.91224	1.59796	0.710368	2.1363	1.812	1.68881	6.00418	3.11634	9.04364	4.637	1.92042	0.876534	2.61535	0	0.882184	5.17018	3.31061	2.55012	0	1.89189
AAEL000115	394.575	430.239	417.25	509.526	486.082	486.552	432.25	421.237	408.143	447.853	451.507	445.76	473.738	436.148	458.725	421.281	388.882	410.063	475.302	434.212	463.413	430.36	485.37	428.208	436.968	419.941	438.08	441.65	454.933	428.25	536.115	515.017	489.924	462.06	495.664	518.933	485.37	503.155	425.677	544.44	470.699	539.635	424.714	494.023	481.861	417.137	501.1	491.222	8.80157
AAEL000116	210.936	296.997	185.445	309.623	288.898	300.302	296.857	311.427	335.47	339.668	289.247	253.028	263.474	313.965	268.67	330.758	281.191	239.571	348.384	272.526	324.121	321.533	350.588	314.188	294.318	287.884	313.555	315.606	322.856	338.248	364.334	264.967	285.551	332.502	320.873	284.77	350.588	337.903	263.382	358.159	292.762	360.047	339.149	339.641	294.7	340.993	302.19	364.784	8.20301
AAEL000117	4.9632	1.01711	1.44879	0	6.11424	1.04635	2.52286	0.900079	1.46814	0.795476	0	0	0	0.773312	0	2.61125	0.997132	0	0.851795	0	0	0	1.55817	0	0	0	2.68761	0.992472	0	0.98903	0	2.1311	1.4242	0	2.53321	0.85774	1.55817	1.6443	0.9274	0	1.75307	0	1.55573	0	0	1.10354	0	0	-0.0234694
AAEL000118	617.919	756.733	664.993	649.307	698.552	813.013	726.584	756.967	839.042	843.205	701.952	699.865	786.131	755.526	777.501	789.467	690.015	630.527	771.726	719.958	831.286	822.136	811.027	638.511	832.945	772.972	858.243	796.955	868.508	904.962	836.531	787.088	804.671	757.417	786.983	838.87	811.027	820.505	738.21	892.037	737.165	841.272	850.984	809.845	835.501	855.242	743.361	909.779	9.54092
AAEL000119	338.739	295.98	320.182	291.587	295.012	294.024	296.857	263.723	252.52	273.644	290.422	318.708	294.37	228.9	313.592	228.919	272.217	282.194	247.872	247.104	248.225	263.163	197.108	301.519	190.2	214.812	200.675	187.577	205.454	171.102	214.126	190.379	217.902	210.192	233.055	199.853	197.108	232.668	236.487	223.729	176.183	197.895	213.135	208.195	197.501	215.19	154.283	186.025	8.10228
AAEL000122	585.658	701.809	491.139	557.623	612.952	758.603	687.06	655.258	810.413	805.817	674.909	667.563	811.02	731.553	802.553	823.413	582.325	706.955	795.576	622.336	881.288	771.68	922.436	635.977	807.53	856.608	838.534	811.842	952.557	872.324	913.233	871.621	853.094	895.129	906.888	920.355	922.436	1029.33	766.032	972.695	835.337	953.732	950.55	1046.27	984.403	876.209	924.42	922.859	9.45889
AAEL000123	24.816	24.4107	30.4245	7.51513	18.3427	13.6025	22.7058	12.6011	25.6924	11.1367	16.4612	16.1507	18.0227	28.6126	15.55	23.5012	2.9914	4.40928	16.1841	14.2365	15.1792	7.91466	13.2444	17.7364	19.6759	24.6506	28.6678	28.7817	8.00468	15.8245	8.78877	6.39331	9.96938	22.65	16.0437	14.5816	13.2444	18.0873	24.1124	16.3236	16.6541	11.3332	15.5573	10.5862	15.5105	6.62123	16.5758	18.8932	4.03887
AAEL000124	715.942	619.422	751.92	1119.75	509.01	567.121	901.503	864.076	931.535	789.908	872.443	1187.62	881.394	637.983	571.031	720.704	928.33	911.251	952.307	977.231	650.028	761.786	566.394	950.165	1013.31	475.404	898.558	430.733	522.973	499.46	727.071	816.923	799.687	758.323	531.974	1012.13	566.394	486.712	654.744	447.459	581.142	568.404	647.183	831.899	368.117	516.456	720.41	898.152	9.65378
AAEL000126	1512.54	1433.11	1467.62	1206.93	1371.12	1298.52	1293.39	1409.52	1220.76	1281.51	1427.42	1367.43	1302.78	1353.3	1340.76	1353.5	1518.63	1759.3	1209.55	1227.39	1240.23	1299.98	1397.68	1279.56	1504.38	1316.17	1512.23	1556.2	1307.43	1335.19	1417.39	1284.35	1363.67	1367.15	1397.49	1219.71	1397.68	1301.46	1528.35	1439.36	1434.89	1387.88	1437.49	1308.28	1461.09	1475.43	1456.12	1213.52	10.4251
AAEL000127	71.9664	95.6087	95.6199	105.212	77.9565	102.542	68.1173	126.011	93.9609	105.003	136.393	97.9811	80.6729	133.01	101.075	121.858	80.7677	111.702	126.066	93.5538	115.183	112.784	117.642	121.621	104.938	119.732	145.131	110.164	124.073	83.0785	107.862	125.025	112.512	133.182	119.905	115.795	117.642	118.39	118.707	86.4191	120.085	94.1527	79.3422	102.333	110.642	129.114	124.956	122.079	6.7642
AAEL000128	2414.6	2566.18	2531.03	2715.97	2538.94	2560.42	2601.91	2752.44	2592.73	2565.41	2633.79	2430.15	2597.84	2519.45	2648.69	2571.21	2399.1	2626.46	2545.16	2664.25	2809.05	2822.57	2472.03	2777.02	2462.76	2517.88	2531.73	2456.37	2690.91	2403.34	2463.25	2580.06	2469.56	2554.02	2621.03	2722.47	2472.03	2361.21	2473.38	2487.91	2308.79	2563.05	2787.87	2538.04	2770.18	2770.98	2654.68	2707.54	11.3318
AAEL000134	135.247	105.78	168.059	105.212	129.928	108.82	194.26	141.312	154.155	136.026	129.338	141.05	142.465	143.063	101.939	138.396	141.593	135.218	143.953	111.858	128.577	116.741	133.223	172.297	135.272	97.722	123.63	104.21	100.059	101.87	89.4856	120.052	94.7091	100.566	106.395	103.787	133.223	112.634	151.166	110.424	117.456	125.537	132.237	97.0402	139.595	116.975	105.83	127.892	7.08248
AAEL000137	227.066	209.525	220.216	244.993	200.241	239.614	204.352	210.619	201.869	229.893	206.941	204.576	208.548	179.408	205.606	196.714	202.418	223.404	169.507	208.462	208.938	192.92	180.748	192.567	204.137	195.444	163.048	202.464	158.76	182.97	189.358	196.062	192.267	214.722	187.457	166.402	180.748	175.94	182.698	194.923	224.393	203.998	220.914	209.078	216.114	205.258	201.46	186.025	7.69375
AAEL000138	3041.2	2800.11	2993.19	3084.21	2324.94	2562.51	2908.02	2718.24	2339.48	2662.46	2686.7	3224.76	2130.11	2463	2335.96	2199.54	2652.37	2819	2159.3	2670.35	2016.16	2198.3	1717.1	2939.18	2145.49	2131.4	2146.5	2528.82	1933.13	2050.26	2096.52	2279.57	1784.52	2140.88	2013.9	2100.61	1717.1	2075.11	2386.2	1719.74	2086.15	1920.54	1865.32	1816.42	2053.6	1949.95	1888.37	1951.81	11.3133
AAEL000139	18.612	44.753	28.9757	60.1211	25.9855	39.7613	61.3897	60.3053	56.5234	48.524	61.1416	61.3728	62.6502	37.119	55.2889	47.8729	58.8308	86.7158	57.0703	80.3343	43.7519	50.456	59.2104	60.8106	33.6129	73.0714	37.6265	33.7441	78.7127	38.5722	118.249	95.1893	66.9373	66.138	61.6414	82.343	59.2104	49.329	64.918	53.7719	67.4931	72.3581	51.3391	88.2184	27.919	78.3512	80.3289	100.279	5.54868
AAEL000140	439.243	489.232	440.431	467.441	559.453	517.943	537.37	514.845	527.062	573.538	525.582	529.744	568.143	552.918	488.098	536.176	484.606	501.188	560.481	536.918	528.594	595.578	610.023	608.106	544.366	618.026	563.502	648.084	693.739	591.44	640.781	545.563	593.89	560.814	656.945	631.297	610.023	637.166	574.06	684.631	581.142	643.377	611.401	682.81	624.558	655.501	693.634	582.782	9.05337
AAEL000143	707.256	786.229	822.911	801.113	797.908	766.974	713.97	852.375	627.63	810.59	843.048	808.613	766.392	702.941	728.259	670.22	762.806	849.521	701.027	748.431	819.678	786.52	733.118	871.618	755.061	774.733	760.594	661.979	784.459	708.145	864.495	810.53	782.596	751.075	752.363	708.493	733.118	709.515	600.955	873.793	770.473	693.069	818.313	896.299	746.574	861.863	776.513	806.593	9.58562
AAEL000146	73.2072	53.907	72.4393	60.1211	65.7281	56.5029	61.3897	39.6035	40.3738	59.6607	52.911	62.4495	43.7693	43.3055	40.6028	33.9462	53.8451	52.9114	45.1451	47.7938	50.0021	39.5733	21.8144	48.1417	18.856	31.6936	29.5637	39.6989	40.0234	24.7257	26.3663	21.311	26.3476	31.71	22.7989	25.7322	21.8144	20.5537	44.5152	25.9257	21.9134	20.051	46.6719	37.0517	52.7359	24.2778	25.5012	27.6131	5.67954
AAEL000147	509.969	509.574	536.051	492.993	525.825	455.162	434.773	477.942	363.365	411.261	460.913	399.461	393.924	440.015	501.056	402.132	443.724	485.021	471.894	400.654	378.588	459.05	451.09	440.877	420.572	374.161	449.727	423.786	408.239	434.184	442.634	450.373	360.322	410.418	408.691	421.15	451.09	400.387	426.604	399.448	382.169	405.38	421.603	366.106	401.206	411.62	430.971	428.73	8.86891
AAEL000148	146.414	165.79	156.469	190.884	189.541	190.436	156.417	169.215	185.72	202.051	206.941	176.581	193.958	173.222	184.008	181.917	177.49	157.264	188.247	218.631	203.58	212.707	211.911	190.033	177.083	179.597	159.465	196.509	246.811	213.63	184.564	186.116	163.071	182.106	185.769	215.293	211.911	221.158	177.133	197.804	173.554	183.075	175.797	231.132	156.139	199.74	207.835	210.732	7.5612
AAEL000149	495.079	500.42	438.982	545.599	458.568	604.79	618.101	544.548	579.915	606.153	607.888	553.432	594.748	614.783	531.292	675.443	474.635	476.202	653.327	606.066	675.922	642.077	705.071	570.099	650.943	611.863	685.341	651.062	681.732	635.946	751.839	706.106	645.873	706.681	616.414	693.912	705.071	805.706	593.536	731.682	667.042	697.428	675.186	683.692	748.642	737.163	743.361	731.02	9.16223
AAEL000151	3.7224	3.05134	5.79515	3.00605	12.2285	1.04635	5.88668	5.40048	6.60663	3.97738	9.4064	3.23015	9.44044	3.09325	4.31945	1.74083	0	0	0.851795	3.05067	0	8.904	9.34901	12.6689	5.73879	0.880379	5.37522	0	2.66823	1.97806	6.39183	5.68294	1.4242	4.53	4.22201	4.2887	9.34901	4.9329	3.7096	2.88064	6.13574	5.23071	4.66719	2.64655	1.03404	4.41415	1.27506	5.81328	2.14326
AAEL000152	485.153	424.136	473.753	395.296	450.925	390.288	426.364	446.439	394.195	412.057	460.913	438.223	371.61	377.376	370.609	373.408	488.595	559.979	351.791	391.502	391.981	425.413	533.673	402.87	487.798	429.625	562.606	567.694	520.304	559.791	483.382	446.821	472.121	479.274	469.488	453.744	533.673	513.843	577.77	536.759	491.736	468.148	513.391	456.971	515.984	531.905	466.673	462.156	8.73368
AAEL000154	140.21	217.662	139.083	190.884	171.199	208.223	236.308	181.816	271.606	227.506	188.128	195.962	222.279	231.22	207.334	221.956	156.55	163.143	204.431	173.888	259.833	212.707	193.213	159.628	186.921	240.343	206.946	244.148	253.482	265.06	234.9	178.302	192.979	277.236	202.657	259.895	193.213	251.578	208.665	289.024	238.417	289.433	231.804	225.839	255.407	232.846	238.437	281.944	7.64668
AAEL000157	506.247	629.593	476.651	608.726	619.067	687.451	684.537	677.76	833.169	796.272	684.315	641.722	824.751	736.967	755.903	819.932	586.314	614.36	840.722	600.982	878.609	757.829	927.11	739.862	816.548	914.713	759.698	806.88	912.534	856.5	941.996	875.884	878.73	828.085	917.021	933.221	927.11	994.801	778.088	1015.9	875.657	934.553	892.988	985.399	960.62	898.28	969.047	938.845	9.41815
AAEL000159	1496.41	1468.71	1422.71	1414.35	1339.02	1410.48	1432.14	1509.43	1302.97	1358.67	1470.93	1366.35	1345.69	1287.56	1335.57	1348.27	1493.7	1531.49	1402.91	1455.17	1393.81	1392.98	1442.86	1545.6	1311.72	1368.99	1333.05	1286.24	1280.75	1214.53	1442.96	1404.4	1403.55	1358.09	1369.62	1416.99	1442.86	1479.05	1276.1	1336.62	1374.41	1416.65	1425.05	1546.47	1479.71	1472.12	1458.67	1541.97	10.4565
AAEL000162	26.0568	19.3252	27.5269	18.0363	29.0426	17.7879	22.7058	21.6019	17.6177	22.2733	15.2854	16.1507	21.4555	22.4261	21.5972	17.4083	26.9226	23.5162	19.5913	30.5067	22.3224	23.744	22.5934	25.3377	32.7931	19.3683	17.9174	19.8494	32.0187	21.7587	22.3714	13.497	22.7872	15.402	14.3548	25.7322	22.5934	14.7987	15.7658	10.5623	23.6664	29.6407	10.8901	16.7615	22.7488	18.7601	11.4756	29.0664	4.40289
AAEL000163	339.979	307.168	333.221	312.63	282.784	288.792	286.765	285.325	231.966	283.189	297.477	271.332	249.743	258.286	295.45	260.254	308.114	298.361	254.687	252.189	235.724	264.152	230.609	245.776	275.462	270.276	255.323	281.862	225.465	271.983	286.833	274.912	269.173	266.364	243.188	286.485	230.609	259.799	245.761	237.172	245.43	252.818	266.03	217.899	228.522	262.642	240.987	251.424	8.10465
AAEL000164	166.267	197.32	181.098	255.514	191.07	159.045	166.509	158.414	147.548	155.118	157.557	198.116	169.07	172.449	226.339	132.303	171.507	177.841	157.582	164.736	179.472	163.24	152.701	187.499	186.101	174.315	209.634	177.653	184.108	158.245	135.027	96.61	143.132	140.43	152.837	117.51	152.701	157.853	226.286	104.663	180.566	142.973	177.353	155.264	135.459	137.942	170.858	203.465	7.3825
AAEL000165	1157.67	1141.2	1006.91	1167.85	782.623	972.058	1041.94	1270.91	1038.71	1026.16	1169.92	1180.08	978.373	966.64	1370.13	1088.89	1292.28	1394.8	1025.56	1008.75	1029.51	1020.99	980.088	1008.44	944.442	856.608	897.662	882.308	823.148	724.959	1115.37	922.057	1160.01	1063.64	982.885	1028.43	980.088	1044.13	1213.97	1037.99	1144.75	1176.91	1177.69	1219.18	1358.72	1011.94	971.598	1310.9	10.0881
AAEL000166	395.815	361.075	353.504	323.151	305.712	315.997	365.815	243.921	397.132	241.029	273.961	342.395	374.185	378.15	288.539	311.609	273.214	285.133	570.703	548.103	402.696	403.648	303.843	529.559	336.129	430.505	406.725	371.185	345.535	316.489	218.92	228.028	362.458	292.638	410.38	219.581	303.843	316.528	442.37	297.666	319.058	274.612	751.417	560.187	531.495	574.943	632.431	633.648	8.77043
AAEL000170	259.327	313.271	240.499	317.139	264.441	353.666	346.473	343.83	374.376	361.146	333.927	306.864	380.192	364.23	378.384	384.724	290.165	245.45	388.418	299.982	409.839	409.584	437.845	311.654	363.184	436.668	396.87	313.621	440.258	425.283	467.403	405.62	412.305	444.846	455.133	508.64	437.845	443.961	400.637	475.305	360.255	469.02	457.384	414.626	443.602	416.034	457.747	398.21	8.38159
AAEL000172	6568.8	8091.14	6897.67	7857.82	7942.4	8987.09	9696.2	8303.23	10811.4	9690.49	8308.2	7234.45	10724.3	10429.7	9573.62	10190	7484.47	7697.13	10527.3	8791.01	10968.3	10426.6	11437	8581.89	9942.05	11462.5	10035.5	10211.5	11356	11572.6	10187.8	9368.33	11056.8	10905.5	11216.2	10659.1	11437	11937.6	9398.27	12492.4	11413.3	12320.1	11927.8	11372.2	10950.4	11237.3	11675.7	11750.1	13.1109
AAEL000173	643.975	700.791	608.49	643.295	574.738	692.683	554.189	598.553	618.087	606.153	537.34	608.344	553.553	590.811	634.095	596.235	607.253	487.96	568.999	499.293	536.63	545.122	687.932	527.025	642.745	634.753	547.377	624.265	546.987	666.606	677.534	629.386	647.298	624.234	599.526	667.322	687.932	590.303	582.407	646.223	578.512	724.453	550.728	567.244	598.707	515.352	563.578	534.822	9.21192
AAEL000174	98.0232	103.746	107.21	99.1997	111.585	105.681	121.097	120.611	131.398	111.367	105.822	87.2139	152.763	112.13	93.3001	107.061	109.685	83.7763	127.769	103.723	133.934	113.773	147.247	83.6145	135.272	135.578	120.047	140.931	130.743	131.541	149.409	103.714	119.633	118.686	124.972	101.213	147.247	111.812	132.618	120.987	135.863	153.434	110.457	120.859	143.731	113.664	142.807	129.346	6.81596
AAEL000175	14219.6	13529.6	14383.6	13745.2	12959.1	13593.1	13183.6	14389.6	12209.8	12422.9	14195.4	13394.3	13747.9	13520.6	14277.5	13113.7	14213.1	14505.1	13144.9	15022.5	12850.5	13875.4	12949.2	14645.2	12834.4	12209.1	13059.1	13240.6	11957.7	11907.9	13246.3	13318	13635.3	12495.6	13328.1	13240.9	12949.2	12806.6	13135.7	13067.5	13627.5	12947.7	13138.1	13722.4	12906.8	12740.3	12213.8	12972.3	13.7384
AAEL000176	406.983	270.552	424.494	308.12	351.569	279.375	363.292	297.926	326.661	287.962	290.422	349.932	351.013	351.857	312.728	346.426	330.051	305.71	264.908	309.134	272.333	292.843	263.331	311.654	254.147	284.362	272.344	309.651	248.145	273.961	237.297	236.552	205.796	255.492	237.277	244.456	263.331	281.175	371.887	219.889	274.355	261.535	276.92	239.954	248.169	259.331	248.637	226.718	8.31747
AAEL000178	354.869	407.863	366.543	434.375	402.011	379.825	412.909	338.43	371.439	374.669	399.772	337.012	378.476	412.175	399.981	368.186	380.904	368.91	392.677	390.486	382.159	441.242	370.844	359.796	413.193	389.127	384.328	414.853	433.587	415.392	402.685	447.532	395.215	393.204	402.78	424.581	370.844	395.454	362.613	411.931	369.897	400.149	398.267	389.043	380.525	369.685	346.817	430.183	8.61098
AAEL000179	1713.55	1599.92	1715.36	1996.02	1620.27	1669.97	1566.7	1592.24	1565.04	1564.7	1688.45	1691.52	1535.36	1534.25	1720.87	1630.29	1532.59	1544.72	1583.49	1380.94	1542.92	1544.35	1477.92	1570.94	1574.07	1360.19	1617.05	1710.03	1520.89	1550.8	1434.17	1594.07	1470.48	1503.96	1492.06	1583.39	1477.92	1567.02	1609.97	1570.91	1536.56	1550.9	1538.62	1472.36	1612.06	1666.34	1516.05	1650.97	10.6552
AAEL000180	1575.82	1502.28	1503.84	1666.86	1320.68	1169.82	1307.68	1416.72	1126.8	1283.1	1305.14	1725.97	1102.82	1125.94	1204.26	1057.56	1251.4	1446.24	1037.49	1297.55	1041.12	1118.94	953.599	1459.45	1110.87	963.134	1016.81	1102.64	1081.97	1055.29	1000.32	1067.68	900.805	1002.04	917.866	1050.73	953.599	949.583	1248.28	985.178	1074.63	922.348	1025.23	891.888	1141.58	987.666	1009.85	908.326	10.3346
AAEL000181	2214.83	2549.9	2241.27	2319.17	2477.8	2745.62	2948.39	2720.04	3191.74	2865.3	2651.43	2378.46	2962.58	3019.78	2863.79	3211.83	2427.02	2711.71	3131.2	2713.06	2998.34	2982.84	3108.55	2685.8	2994.01	3183.45	3013.71	2965.51	2951.06	2987.86	3015.35	2733.5	3100.48	2882.89	3361.57	3005.52	3108.55	3271.33	2679.26	3405.87	3181.82	3181.14	3139.46	3169.69	3203.44	2977.34	3164.7	3174.05	11.3837
AAEL000182	4435.86	3542.61	4110.21	4352.76	3132.02	3278.21	4216.54	3567.01	2914.26	3363.27	3479.19	4763.39	2899.07	3289.67	3657.71	2789.68	3786.11	3358.4	2972.76	3715.71	2556.36	3052.09	2230.52	3841.2	2933.34	2739.74	2683.13	3177.9	2861.67	2690.16	2585.5	3006.28	2339.24	2915.51	2453.83	2734.48	2230.52	2584.84	3330.29	2381.33	2861.01	2642.38	2593.4	2182.52	2870.49	2499.51	2406.04	2421.23	11.7451
AAEL000184	147.655	159.687	169.508	156.315	186.484	176.833	164.827	153.013	154.155	139.208	151.678	160.431	134.741	131.463	143.406	140.137	119.656	164.613	162.693	138.297	172.329	153.347	169.84	154.56	145.929	147.904	182.757	127.036	145.418	187.916	189.358	160.543	155.237	159.456	146.926	177.552	169.84	177.584	143.747	152.674	144.628	180.459	135.348	172.908	141.663	125.803	145.357	146.785	7.28149
AAEL000185	13602.9	12557.3	13763.5	13259.7	12775.7	12883.7	12664.8	13455.3	12303.7	12489	13430	12851.7	12863.9	12686.2	12976.5	12524.4	12790.2	12807.5	12647.5	12414.2	12593.4	12975.1	11961.3	13021.1	13630.5	12408.1	13508.8	13063.9	12447.3	12885.1	12325	12350.5	12164.1	12868.8	11837.7	12474.1	11961.3	11703.3	12697	12401.1	11907.7	13116.9	12987.2	12426.4	12785.9	12141.1	11592.9	12866.2	13.6617
AAEL000186	1484	1223.59	1550.2	1339.2	1317.62	1090.3	1227.79	1117	819.222	911.616	1171.1	1184.39	995.537	1026.19	1231.91	1040.15	1308.24	1450.65	1132.04	1237.55	1039.33	1252.5	990.216	1264.35	1014.95	867.173	899.453	928.954	944.553	986.063	926.815	1145.82	889.411	809.965	975.285	923.786	990.216	933.14	999.737	901.639	912.472	865.682	1085.9	1167.13	1099.18	965.595	1060.85	1294.91	10.2062
AAEL000187	153.859	156.636	160.815	159.321	169.67	199.853	146.326	147.613	184.252	176.596	151.678	164.737	157.055	197.968	188.328	167.99	175.495	141.097	183.988	169.821	184.829	216.664	214.248	119.087	187.741	225.377	167.528	162.765	196.115	195.828	174.976	200.324	204.372	195.696	202.657	200.711	214.248	233.49	172.496	249.655	208.615	217.946	231.804	202.02	201.637	248.296	170.858	223.811	7.43056
AAEL000188	98.0232	79.3349	99.9663	81.1634	114.642	103.589	80.7316	97.2086	90.2906	76.3657	75.2512	96.9044	101.27	67.2782	83.7973	65.2812	80.7677	94.0646	138.843	131.179	127.684	99.9226	77.9084	101.351	66.4061	58.9854	68.982	78.4053	65.3716	63.2979	78.2999	61.802	89.0123	70.6681	86.1291	72.0502	77.9084	69.8827	113.143	64.3342	74.5054	79.3324	118.235	133.21	141.663	111.457	122.406	148.239	6.62729
AAEL000191	2418.32	2239.68	2355.73	2206.44	2531.3	2128.27	2232.73	2248.4	1954.09	2026.08	2249.3	2328.94	2322.35	2079.44	2173.55	1966.27	2412.06	2394.24	2264.07	2508.67	2219.74	2278.43	2190.79	2531.24	2223.37	2004.62	2071.25	2128.85	2063.87	2153.12	2068.56	2085.64	2020.94	1966.93	1914.26	1899.04	2190.79	1932.05	2425.15	1925.23	2047.58	2036.49	2196.69	2074.01	2150.8	2296.46	2111.5	2241.02	11.1769
AAEL000193	2306.65	2549.9	2352.83	2274.08	2528.24	2738.3	2610.32	2552.62	3146.96	2717.35	2438.61	2530.28	2902.51	2780.06	2740.26	2886.3	2318.33	2683.78	2826.26	2593.07	2895.66	2673.18	2927.8	2569.25	2927.61	3130.63	3022.67	2885.12	3039.11	3167.86	2958.62	2845.73	3015.74	3015.17	3044.07	3207.95	2927.8	2985.22	2883.29	3253.2	3083.65	2989.35	3074.12	3134.4	3126.93	3097.63	2990.02	3182.77	11.3459
AAEL000194	2341.39	2460.4	2355.73	2507.05	2888.98	2385.68	2542.2	2356.41	2450.32	2092.1	2426.85	2379.54	2809.82	2422.01	2511.33	2292.68	2679.29	2542.68	2438.69	2716.11	2451	2455.52	2599.8	2576.85	2551.3	2642.02	2545.17	2347.2	2361.38	2548.73	2384.95	2203.56	2611.27	2408.15	2371.08	2402.53	2599.8	2295.44	2559.62	2526.32	2604.18	2448.84	2428.49	2441.88	2424.82	2578.97	2324.44	2379.09	11.2717
AAEL000195	35.9832	38.6503	36.2197	60.1211	79.4851	46.0394	30.2744	44.1039	41.1079	32.6145	39.9772	35.5316	55.7844	39.4389	39.7389	27.8533	33.9025	33.8045	30.6646	71.1823	40.1803	28.6907	53.7568	45.6079	51.6492	38.7367	33.1472	33.7441	30.6846	42.5283	44.7428	33.3873	43.438	32.616	42.2201	53.1799	53.7568	27.1309	47.2974	21.1247	54.3451	51.4353	40.449	22.0546	33.0892	40.8309	26.7763	36.333	5.34829
AAEL000196	69.4848	186.132	73.8881	190.884	88.6565	170.555	117.734	156.614	126.994	147.163	157.557	156.124	118.435	132.236	171.914	130.562	194.441	179.311	160.137	149.483	150.006	185.995	102.06	164.695	92.6405	109.167	74.3572	80.3902	114.734	86.0456	140.62	126.445	141.708	130.464	110.617	78.0543	102.06	127.433	105.724	110.424	99.9249	115.947	102.678	156.146	138.561	103.733	96.9047	133.706	7.17976
AAEL000199	1379.77	1514.48	1428.5	1397.81	1361.95	1516.16	1319.46	1387.92	1454.93	1439.81	1386.27	1219.92	1224.68	1344.02	1377.9	1400.5	1364.08	1424.2	1422.5	1280.26	1364.34	1283.16	1243.42	1304.89	1361.73	1357.54	1381.43	1378.54	1519.56	1442.01	1363.86	1424.29	1266.82	1476.78	1357.8	1377.53	1243.42	1354.9	1215.82	1355.82	1376.16	1393.11	1319.26	1341.8	1345.28	1188.51	1290.36	1345.78	10.414
AAEL000200	2238.4	2884.53	2365.87	3069.18	2282.14	2633.66	2182.28	2958.56	2033.37	2416.66	3019.45	2555.05	2342.09	2583.64	3459.01	2317.05	3162.9	3298.14	2186.56	2490.36	2340.28	2254.69	1992.9	2239.86	1622.44	1405.08	1613.46	1700.1	1891.77	1508.27	2272.3	1931.49	1756.03	1880.86	1693.03	2134.06	1992.9	1608.95	1624.8	1343.34	1984.47	1815.06	1776.64	1900.22	1878.84	2040.44	2182.91	1931.46	11.3187
AAEL000201	400.779	379.383	378.133	404.314	395.897	362.037	449.91	421.237	546.882	519.446	451.507	427.456	463.44	454.708	438.856	536.176	350.99	360.091	500.855	447.431	597.347	514.453	534.452	413.005	540.267	459.558	433.601	485.319	485.617	560.78	521.733	419.117	447.91	568.062	484.687	466.611	534.452	499.867	408.983	548.281	493.489	585.839	569.397	453.442	537.699	514.249	541.902	575.515	8.81173
AAEL000203	0	0	0	0	0	0	0	0	0	0	0	0	0	0	0	0	0	0	0	0	0	0.989333	0.779084	0	0	0	0	0	1.33411	0	0	0	0	0	0	0	0.779084	0	2.7822	0	0	0	0	0	0	0	0	0	-2.84861
AAEL000204	1619.24	1571.44	1660.31	1430.88	1630.97	1539.18	1455.69	1529.23	1714.05	1797.78	1514.43	1602.15	1641.78	1654.11	1579.19	1674.68	1593.42	1654.95	1741.92	1714.48	1841.15	1720.45	1711.65	1654.55	1660.15	1588.2	1749.63	1730.87	1837.07	1587.39	1558.81	1677.18	1520.33	1711.44	1626.32	1700.04	1711.65	1783.24	1852.94	1591.07	1584.77	1689.52	1767.31	1782.89	1771.3	1892.57	1829.71	1918.38	10.7029
AAEL000206	373.481	227.834	318.733	213.43	244.57	219.733	250.604	250.222	220.221	222.733	199.886	228.264	270.34	235.087	225.475	214.993	270.223	236.631	195.061	267.442	190.187	206.771	204.899	255.911	228.732	212.171	207.842	240.178	205.454	224.51	227.709	221.635	146.692	172.14	172.258	194.707	204.899	178.406	298.623	165.157	175.307	217.946	196.022	157.911	142.697	166.634	181.059	235.438	7.89884
AAEL000208	1238.32	1003.89	1141.64	1265.55	854.465	893.582	870.388	999.988	813.349	942.639	1010.01	1075.64	801.579	893.176	997.792	851.267	996.135	933.298	908.013	921.302	780.391	845.88	786.096	1041.38	808.35	750.963	808.075	825.737	833.821	752.652	890.861	910.692	788.293	852.547	765.029	847.447	786.096	725.958	864.337	712.478	769.597	799.427	756.084	664.284	747.608	725.024	703.834	825.486	9.88286
AAEL000210	781.704	886.923	844.642	834.18	791.794	920.787	826.658	819.972	778.114	808.999	854.806	880.753	840.199	866.11	836.245	859.971	787.734	828.945	805.798	841.984	744.675	822.136	778.305	775.335	830.486	831.077	856.452	806.88	828.485	693.31	893.258	915.664	811.08	878.821	856.224	845.732	778.305	863.257	773.451	765.289	780.992	799.427	780.976	790.436	813.787	784.615	705.11	792.06	9.65509
AAEL000211	765.574	677.398	738.881	849.21	736.766	651.876	719.016	681.36	681.217	633.994	784.258	794.616	663.406	667.368	730.851	597.976	652.124	659.922	648.216	686.4	714.316	648.013	671.571	749.997	769.818	685.815	704.154	777.106	667.057	737.816	781.401	701.843	677.206	809.059	642.59	698.2	671.571	637.988	860.627	623.178	733.659	645.992	776.309	638.701	705.213	750.406	770.138	745.554	9.46895
AAEL000213	353.628	401.76	365.094	736.483	264.441	478.182	338.905	429.338	309.043	248.984	425.639	304.71	363.028	412.175	488.962	404.743	536.457	534.993	528.113	737.245	715.209	768.712	439.404	765.2	320.553	228.898	316.242	307.666	342.867	265.06	349.154	245.077	385.957	465.684	230.522	244.456	439.404	563.994	535.11	369.682	445.279	383.585	793.422	546.954	463.248	510.938	451.372	539.182	8.97528
AAEL000214	364.795	370.229	386.826	377.26	346.983	372.5	326.29	359.132	314.182	323.759	391.541	338.089	337.281	360.363	406.892	389.076	374.922	395.365	375.642	378.283	378.588	399.69	405.124	430.742	323.012	341.587	320.721	335.456	402.902	379.787	377.917	383.599	359.61	358.776	343.672	337.092	405.124	341.192	320.88	353.358	350.614	369.637	350.039	383.75	377.423	368.582	390.169	376.41	8.57123
AAEL000215	188.602	231.902	215.869	237.478	288.898	224.965	179.123	216.919	201.135	218.756	251.621	251.951	251.459	168.582	251.392	183.658	194.441	210.176	213.801	199.31	179.472	178.08	239.179	212.837	266.444	276.439	227.551	264.99	208.122	216.597	212.528	217.373	230.008	218.346	208.567	236.736	239.179	231.024	227.213	214.127	222.64	226.664	166.463	232.896	207.841	209.672	188.709	213.638	7.78045
AAEL000216	1.2408	2.03423	8.69272	1.50303	1.52856	5.23175	4.20477	2.70024	1.46814	3.1819	2.3516	1.07672	6.00755	1.54662	7.77501	3.48166	2.9914	1.46976	1.70359	1.01689	1.78579	1.97867	0	0	0.819828	2.64114	0	0.992472	0	0	0.798979	2.84147	4.27259	2.718	0.844403	2.57322	0	0.822149	0.9274	0.960212	0.876534	0	4.66719	3.52873	1.03404	1.10354	1.27506	2.90664	1.46073
AAEL000217	1846.31	2321.05	1803.74	2087.7	2288.25	2749.81	2605.28	2431.11	3566.85	2877.24	2537.38	2219.11	2884.48	2967.97	2557.98	3049.94	2023.18	2292.83	2829.66	2466.97	2997.45	2827.51	3086.73	2404.55	2717.73	3201.94	2727.92	2761.06	3000.42	3352.81	2841.97	2597.82	2989.39	2959	3270.37	3026.96	3086.73	3136.5	2435.35	3451.96	3081.89	3224.73	2976.11	3241.14	3158.98	2935.41	2893.12	2903.73	11.2654
AAEL000219	619.159	657.056	559.232	590.689	466.211	600.604	623.988	607.554	511.647	576.72	598.482	541.588	570.718	554.465	565.848	545.751	598.279	634.936	715.508	646.742	611.633	620.312	568.732	689.186	596.835	568.725	533.043	543.875	554.991	500.449	655.163	652.118	592.466	563.532	601.215	651.882	568.732	573.86	603.737	528.117	550.463	536.148	628.515	611.353	579.06	602.532	587.804	543.542	9.19861
AAEL000221	735.795	599.08	633.12	762.034	768.866	580.724	602.123	636.356	434.569	544.901	612.591	668.64	557.844	550.598	679.881	546.621	693.007	659.922	556.222	620.303	479.485	602.504	484.591	610.639	532.068	445.472	481.978	533.95	545.653	498.471	512.145	561.901	448.622	486.522	489.754	531.799	484.591	485.89	516.562	456.101	485.6	486.456	505.612	522.253	518.052	556.183	499.824	515.929	9.24566
AAEL000223	423.113	290.895	428.841	267.539	409.654	233.336	268.264	269.124	251.786	353.191	261.027	379.004	312.393	235.86	287.675	213.252	329.054	299.831	256.39	293.881	376.802	371.989	327.215	316.722	373.841	207.769	372.682	396.989	360.211	270.994	266.859	220.924	230.72	247.338	279.497	241.883	327.215	303.373	374.67	232.371	283.997	407.995	410.712	421.684	365.015	449.14	444.997	358.97	8.27642
AAEL000224	16.1304	20.3423	14.4879	21.0424	15.2856	12.5562	26.0696	14.4013	11.7451	12.7276	16.4612	25.8412	12.8733	24.746	15.55	29.5941	18.9455	27.9254	23.8503	18.304	16.965	13.8507	18.698	17.7364	20.4957	15.8468	25.0844	9.92472	18.6776	10.8793	10.3867	24.8629	15.6662	16.308	13.5104	13.7238	18.698	22.198	19.4754	18.244	20.1603	20.051	7.77864	8.82184	6.20422	12.1389	17.8509	23.2531	4.12304
AAEL000226	595.584	670.278	621.529	781.574	721.48	594.326	680.332	689.461	582.117	556.038	623.174	606.191	573.292	549.825	673.834	642.367	593.294	677.559	695.065	631.488	629.491	729.138	723.769	709.457	718.169	662.925	628.005	698.7	687.069	673.529	739.854	644.304	695.008	622.422	693.255	738.514	723.769	665.119	619.503	714.398	667.042	677.377	681.409	711.922	781.732	718.403	756.112	806.593	9.37846
AAEL000227	1945.58	1675.19	1832.71	1734.49	1372.65	1657.42	1591.93	1665.15	1286.82	1324.47	1649.65	1482.64	1444.39	1398.92	1675.08	1393.54	1612.36	1894.52	1543.45	1843.62	1691.14	1575.02	1174.08	1750.84	1214.98	1114.56	1135.96	1187.99	1053.95	1113.65	1173.7	1201.94	1288.9	1133.41	1132.34	1049.87	1174.08	1347.5	1096.19	1147.45	1238.54	1137.68	1504.39	1532.35	1664.8	1633.24	1290.36	1680.04	10.6352
AAEL000229	913.229	675.364	863.477	730.471	703.138	584.909	914.958	609.354	650.386	696.042	665.502	919.515	557.844	635.663	592.628	475.247	671.07	692.257	606.478	750.464	524.13	573.813	476.021	818.409	643.565	570.485	507.958	727.482	402.902	570.67	592.043	644.304	543.331	662.286	446.689	502.636	476.021	546.729	713.17	481.066	555.723	506.507	465.163	506.373	684.532	476.728	536.801	399.663	9.40526
AAEL000230	266.772	260.381	254.986	246.496	253.741	283.561	265.742	250.222	232.7	259.325	251.621	250.875	236.011	261.38	253.984	260.254	286.177	216.055	302.387	232.868	229.474	229.525	287.482	250.844	252.507	255.31	271.449	226.284	262.82	262.093	299.617	264.257	273.446	277.236	299.763	290.774	287.482	254.866	224.431	276.541	246.306	281.586	287.81	279.652	255.407	261.538	251.187	252.878	8.02677
AAEL000231	1987.76	2160.35	2148.55	2129.79	1785.36	2350.1	2129.3	2155.69	1811.68	1918.69	2241.07	2204.04	2120.67	2211.67	2324.73	2391.03	2156.8	2483.89	2093.71	2402.91	2049.19	2013.29	2270.25	2399.48	2256.99	2384.07	2344.49	2174.51	2129.25	1914.76	2567.92	2487	2485.94	2172.59	2545.03	2292.74	2270.25	2421.23	2231.32	2270.9	2512.15	2335.51	2392.71	2318.38	2276.95	2523.79	2286.19	2200.33	11.0788
AAEL000234	1086.94	987.618	1057.61	1079.17	894.207	865.331	747.608	867.676	690.026	680.132	879.498	736.473	742.362	778.725	875.984	771.189	859.528	921.539	880.756	848.086	874.145	839.944	758.049	823.476	827.206	706.064	818.825	722.52	705.746	806.059	770.216	824.737	779.748	793.657	717.742	729.937	758.049	977.536	897.723	741.284	780.992	744.504	874.32	930.704	957.518	906.004	827.515	911.232	9.83464
AAEL000235	1670.12	1648.74	1516.88	1654.83	1638.62	1615.56	1703.77	1728.15	1578.98	1606.07	1667.28	1555.85	1788.53	1606.94	1587.83	1771.3	1708.09	1612.33	1718.92	1690.07	1684.89	1751.12	1716.32	1601.34	1674.09	1580.28	1650.19	1719.95	1658.3	1629.92	1710.61	1722.64	1500.39	1706	1528.37	1661.44	1716.32	1619.63	1653.55	1562.27	1536.56	1707.83	1655.3	1574.7	1591.38	1580.27	1708.58	1645.16	10.6867
AAEL000238	6.204	4.06846	2.89757	12.0242	7.6428	3.13905	3.36382	2.70024	5.87256	5.56833	4.7032	6.46029	9.44044	8.50643	5.18334	3.48166	2.9914	4.40928	0.851795	0	4.46448	5.936	8.56993	2.53377	11.4776	4.40189	2.68761	0.992472	12.007	13.8464	7.19081	2.84147	7.83308	7.24801	5.06642	10.2929	8.56993	8.22149	9.274	5.76127	5.2592	13.9486	0	13.2328	9.30633	16.5531	3.82519	7.2666	2.33729
AAEL000239	1393.42	1005.93	1276.38	913.84	1290.1	853.821	1242.09	987.387	1021.83	1012.64	962.98	1084.25	966.358	1049.38	854.387	1007.07	1019.07	961.223	924.198	961.977	797.356	784.541	935.68	962.834	1112.51	1114.56	1110.88	1094.7	847.162	987.052	903.645	913.533	927.864	853.453	917.021	908.347	935.68	923.274	1248.28	812.34	857.25	836.913	790.31	737.505	913.054	795.651	803.289	761.54	9.9693
AAEL000240	722.146	734.356	689.622	819.149	713.837	775.345	785.451	792.97	743.613	823.318	793.665	728.936	790.422	726.14	796.506	798.171	710.955	698.136	802.391	751.481	812.535	797.402	815.701	795.605	775.557	721.03	744.468	847.571	821.814	765.509	822.149	932.713	828.171	801.811	765.029	835.439	815.701	819.683	765.105	750.886	793.263	805.529	715.635	869.833	908.918	764.752	739.536	747.007	9.58563
AAEL000241	444.207	414.982	428.841	383.272	405.068	396.566	356.565	447.339	405.207	380.238	483.254	379.004	426.536	405.989	359.378	423.893	437.741	436.519	334.755	356.928	410.732	406.616	370.065	347.127	390.238	353.032	390.599	376.147	398.9	418.36	421.062	345.239	360.322	385.05	371.537	466.611	370.065	363.39	370.033	365.841	369.897	426.303	378.042	432.27	375.355	343.2	383.794	440.356	8.62392
AAEL000242	115.394	101.711	102.864	108.218	93.2421	74.2908	105.119	109.81	162.229	70.0019	92.8882	116.285	107.278	129.916	84.6612	118.377	117.662	79.367	73.2544	84.4018	95.5398	54.4133	93.4901	98.8172	131.172	140.861	128.109	113.142	96.0562	116.705	71.9081	71.7472	110.375	112.344	127.505	72.0502	93.4901	97.0136	98.3044	129.629	82.3942	90.6656	62.2292	58.2241	83.7569	73.937	62.4781	93.0125	6.53572
AAEL000243	157.582	108.831	159.366	106.715	215.527	107.774	204.352	100.809	171.772	128.867	123.459	131.359	156.196	201.061	117.489	100.098	114.67	82.3066	91.9939	127.111	165.186	92.9973	105.176	98.8172	80.3431	142.621	91.3787	79.3978	52.0304	132.53	29.5622	34.808	77.6187	96.9421	80.2183	40.3138	105.176	53.4397	137.255	76.817	111.32	53.1789	65.3406	38.8161	44.4636	94.9042	104.555	58.1328	7.04643
AAEL000244	249.401	192.235	250.64	210.424	239.984	188.343	179.123	176.416	168.102	198.869	164.612	203.499	175.935	173.222	191.783	162.768	232.332	227.813	228.281	223.716	188.401	183.027	214.248	271.114	171.344	183.119	180.966	163.758	214.792	174.069	182.966	165.516	148.829	202.038	190.835	154.393	214.248	225.269	283.784	182.44	201.603	175.229	247.361	215.253	214.046	248.296	216.761	203.465	7.71034
AAEL000245	569.527	545.173	527.358	617.744	554.867	475.043	454.956	532.847	378.046	418.42	469.144	471.601	393.066	491.053	442.311	419.54	479.621	439.458	452.303	449.465	419.661	419.477	394.996	438.343	427.13	375.041	368.203	379.124	412.241	404.513	483.382	478.078	430.82	433.974	396.025	421.15	394.996	395.454	460.918	398.488	434.761	394.918	398.267	363.46	415.683	409.412	429.696	396.757	8.9194
AAEL000246	1039.79	1163.58	1089.49	1091.2	1007.32	1205.39	1216.02	1162.9	1687.63	1166.17	1160.51	1127.32	1220.39	1389.64	1208.58	1388.31	966.221	1078.8	1303.25	1069.77	1296.48	1376.16	1460	1048.98	1433.88	1839.99	1405.62	1468.86	1358.13	1400.47	1177.69	1037.85	1472.62	1363.53	1509.79	1312.34	1460	1402.59	1172.23	1544.02	1597.92	1499.47	1432.83	1460.01	1431.11	1411.42	1391.09	1504.19	10.2373
AAEL000247	48.3912	50.8557	34.7709	49.5999	55.0282	43.9467	29.4334	29.7026	33.7672	27.0462	28.2192	44.1453	36.0453	26.2926	31.1	34.8166	23.9312	39.6835	32.3682	43.7262	26.7869	37.5947	33.5006	35.4728	28.694	36.9759	27.772	36.7215	44.0258	32.638	35.954	41.9117	43.438	38.052	43.0645	43.7447	33.5006	32.0638	26.8946	37.4483	39.444	29.6407	45.1161	29.1121	36.1913	43.038	40.802	42.1463	5.2431
AAEL000248	1094.39	1322.25	1076.45	1236.99	1247.3	1281.78	1274.05	1306.92	1387.39	1373.79	1311.02	1185.46	1410.06	1420.57	1288.92	1292.57	1230.46	1274.28	1508.53	1295.52	1489.35	1233.7	1428.84	1327.7	1416.66	1349.62	1356.35	1441.07	1463.52	1398.49	1435.76	1469.75	1392.86	1383.46	1320.65	1477.89	1428.84	1437.94	1417.07	1393.27	1382.29	1424.5	1485.72	1572.93	1523.14	1517.36	1508.4	1557.96	10.359
AAEL000249	121.598	131.208	126.044	154.812	85.5993	148.582	153.895	144.913	92.4928	97.0481	128.162	176.581	115.86	146.156	137.358	139.267	129.627	186.66	137.991	116.942	91.0753	134.549	104.397	129.222	116.416	144.382	146.923	142.916	121.404	103.848	128.636	149.888	117.496	116.874	138.482	113.222	104.397	147.987	168.787	93.1406	129.727	94.1527	135.348	146.442	136.493	105.94	145.357	120.626	7.01284
AAEL000250	102.986	82.3862	110.108	78.1574	108.528	84.7543	119.415	69.3061	58.7256	62.8426	70.548	62.4495	54.9262	58.7717	65.6556	73.1149	76.7792	51.4416	65.5882	49.8276	67.86	64.3066	64.664	43.0742	45.0905	63.3873	49.2729	53.5935	28.0164	40.5502	23.1704	41.9117	37.7412	31.71	50.6642	22.3012	64.664	40.2853	62.1358	45.13	51.7155	30.5125	29.5589	34.4052	23.7828	38.6238	33.1516	40.693	6.2355
AAEL000251	269.254	186.132	270.923	103.709	148.27	138.118	256.491	155.714	245.179	128.072	150.502	139.973	158.771	256.74	171.914	215.863	135.61	126.399	152.471	170.837	147.328	108.827	146.468	121.621	200.038	209.53	203.362	227.276	129.409	199.784	113.455	118.631	156.662	167.61	168.881	125.23	146.468	152.098	244.834	128.668	170.924	159.537	175.797	137.621	128.221	152.288	161.933	161.319	7.38887
AAEL000252	112.913	325.476	123.147	264.533	198.713	260.541	183.328	275.424	331.065	217.165	291.598	290.713	229.145	239.727	263.486	186.269	265.237	220.464	133.732	243.037	294.655	222.6	80.2457	217.905	120.515	114.449	106.609	92.2999	77.3786	70.2211	152.605	156.281	208.645	192.978	173.947	150.104	80.2457	134.832	130.763	108.504	198.973	148.203	143.127	170.261	213.011	130.217	133.882	113.359	7.83344
AAEL000254	50.8728	53.907	66.6442	43.5878	55.0282	37.6686	53.8211	26.1023	36.7035	31.819	57.6142	45.222	60.9338	66.5048	44.0584	69.6333	84.7562	63.1997	49.4041	47.7938	32.1442	61.3386	67.0013	68.4119	75.4242	63.3873	56.4398	32.7516	34.687	40.5502	39.15	40.491	59.8163	47.112	46.4421	42.887	67.0013	55.9062	78.829	45.13	56.9747	35.7432	59.1177	37.9339	44.4636	50.7627	20.401	45.0529	5.67397
AAEL000255	142.692	153.584	147.776	165.333	158.97	127.655	151.372	128.711	165.166	133.64	118.756	118.439	139.032	130.69	158.092	152.323	139.598	145.506	169.507	113.892	150.006	143.453	147.247	93.7496	148.389	174.315	151.402	141.924	150.755	152.311	157.399	115.08	139.571	137.712	157.903	152.678	147.247	157.031	130.763	153.634	162.159	179.588	154.017	147.325	165.446	171.048	164.483	129.346	7.19572
AAEL000256	983.955	888.958	1006.91	820.652	852.936	862.192	1131.92	927.082	1163.5	861.501	966.507	927.052	1038.45	1016.91	977.923	985.311	1037.02	1045	976.157	1114.51	900.038	1034.84	829.725	922.294	1047.74	978.101	1033.83	896.202	729.76	821.884	760.628	897.195	989.817	1044.62	1021.73	910.92	829.725	975.891	1193.56	815.22	997.496	989.476	1034.56	1033.92	852.046	891.658	872.143	876.352	9.89702
AAEL000257	955.416	1077.12	896.799	1056.63	1157.12	1121.69	1151.27	1146.7	1107.71	1195.6	1093.49	1004.58	1144.01	1072.58	1079	1169.84	1060.95	1042.06	1175.48	1089.09	1241.12	1107.06	1230.95	1175.67	1202.69	1200.84	1183.44	1184.02	1255.4	1090.9	1181.69	1256.64	1151.46	1118.91	1098.57	1252.3	1230.95	1306.4	1038.69	1381.75	1123.72	1313.78	1191.69	1246.53	1139.51	1159.82	1234.26	1151.03	10.1132
AAEL000258	1981.56	1884.71	1967.45	1865.26	1542.32	1860.41	2007.36	1866.76	1697.17	1774.71	1789.57	1906.86	1707	1731.45	1840.08	1741.7	1703.1	2060.6	1442.94	1915.82	1630.43	1553.25	1403.13	1951.01	1668.35	1640.15	1615.25	1607.8	1544.9	1492.45	1646.7	1695.65	1626.43	1377.12	1648.27	1628.85	1403.13	1664.03	1586.78	1599.71	1521.66	1458.5	1565.06	1816.42	1649.29	1642.06	1601.48	1552.15	10.7675
AAEL000260	335.016	423.119	318.733	426.86	426.468	478.182	407.022	476.142	500.636	560.015	435.046	402.692	503.776	466.307	463.909	554.455	355.976	364.5	493.189	417.942	520.558	532.261	578.86	491.552	491.077	537.031	528.563	488.296	593.681	500.449	565.677	586.053	546.892	565.344	583.482	556.673	578.86	638.81	472.046	607.814	575.006	598.916	527.392	587.534	572.856	579.357	530.426	523.195	8.80453
AAEL000261	166.267	257.33	202.83	257.018	236.927	257.402	248.922	226.82	282.617	310.236	257.5	212.113	279.78	262.926	251.392	275.051	223.358	217.524	295.573	291.847	275.905	305.704	288.261	255.911	243.489	228.898	233.822	236.208	297.507	314.511	286.034	257.864	265.613	273.612	258.387	282.196	288.261	290.219	261.527	270.78	261.207	320.817	252.028	348.463	300.905	291.334	274.138	279.038	8.00386
AAEL000263	911.988	1207.31	906.94	1055.12	1239.66	1432.45	1502.79	1189.9	2107.51	1792.21	1166.39	1210.23	1621.18	1689.69	1442.7	1690.35	1063.94	1209.61	1574.12	1219.25	1827.76	1673.95	1601.02	1269.42	1260.9	1769.56	1371.58	1512.53	1506.21	1682.34	1432.57	1315.6	1632.13	1505.77	1806.18	1554.22	1601.02	1582.64	1200.06	1967.48	1788.13	1733.98	1404.82	1477.66	1740.28	1436.81	1713.68	1467.85	10.3593
AAEL000265	720.905	612.303	698.315	521.55	544.167	511.665	552.507	571.55	487.422	541.719	520.879	584.656	453.999	494.146	513.15	426.504	609.248	584.964	524.706	449.465	406.267	467.954	412.136	529.559	529.609	435.787	488.249	711.603	466.94	429.239	483.382	561.901	374.564	522.762	424.735	414.288	412.136	406.142	550.875	373.523	420.736	400.149	317.369	370.517	401.206	413.827	419.496	492.676	9.05091
AAEL000266	52.1136	39.6674	37.6684	27.0545	29.0426	16.7416	47.9344	24.3021	44.0442	24.6598	27.0434	38.7617	36.9035	56.4518	34.5556	42.6504	32.9054	27.9254	39.1826	43.7262	29.4655	20.776	21.0353	38.0066	37.7121	67.7892	39.4183	19.8494	9.3388	47.4734	12.7837	27.7043	24.9234	18.12	34.6205	30.0209	21.0353	27.9531	35.2412	24.9655	28.9256	16.5639	34.226	34.4052	19.6467	32.0026	34.4267	29.0664	5.00453
AAEL000267	126.562	135.276	121.698	142.788	163.556	143.35	148.008	159.314	166.634	154.322	141.096	116.285	166.495	139.97	119.217	165.379	111.679	123.46	169.507	123.044	189.294	155.325	179.969	157.094	172.984	163.75	185.445	159.788	244.143	193.85	189.358	191.799	175.888	183.918	168.036	202.427	179.969	182.517	166.932	187.241	191.961	176.101	214.691	222.31	184.058	221.811	197.635	190.385	7.20243
AAEL000268	18.612	3.05134	17.3854	6.01211	1.52856	11.5098	8.40954	10.801	6.60663	7.95476	0	6.46029	3.43289	5.41319	7.77501	4.35208	5.98279	4.40928	6.81436	6.10134	3.57158	8.904	0.779084	7.60132	7.37845	7.04303	12.5422	4.96236	6.67057	3.95612	10.3867	9.23478	6.40889	10.872	5.91082	1.71548	0.779084	4.9329	5.5644	7.6817	4.38267	8.71785	7.77864	7.93965	3.10211	7.72476	10.2005	4.35996	2.75361
AAEL000269	20094.8	16495.6	20133.8	18243.7	17278.8	14783.9	14306.3	15961.1	9853.42	12096.8	15648.7	16562	14938.2	14732.4	18162.4	13222.5	19189.8	20035.8	15915.8	17471.2	14040.8	17509.2	14190.2	17974.6	14408.5	12197.6	13421.9	14230.1	14296.4	12720.9	15238.9	15213.2	13182.4	11736.3	13256.3	13436.5	14190.2	13180.7	14801.3	13945.2	13174.3	12939	14504.1	15294.4	15464	14823.8	14443.9	15259.9	13.9837
AAEL000270	737.036	732.322	779.447	792.095	765.808	690.59	744.244	806.471	698.834	737.406	814.829	752.624	765.534	702.941	801.69	725.927	717.935	659.922	729.988	769.785	738.424	737.053	800.899	749.997	782.936	699.021	726.551	752.294	745.77	797.158	842.923	789.929	672.221	842.581	703.387	832.866	800.899	644.565	691.84	725.921	695.968	831.683	679.854	700.454	723.825	701.85	670.683	784.793	9.54238
AAEL000271	1903.39	1865.39	1960.21	1657.84	1643.2	1713.92	1417.01	1691.25	1457.13	1411.97	1854.24	1504.17	1461.55	1391.19	1683.72	1410.07	2087	1912.16	1629.48	1681.94	1383.99	1414.75	1380.54	1662.16	1268.27	1210.52	1321.41	1320.98	1394.15	1542.89	1339.89	1560.68	1625.01	1198.64	1238.74	1232.57	1380.54	1156.76	1429.12	1245.4	1296.39	1229.22	1295.92	1402.67	1666.87	1531.71	1394.92	1241.14	10.6715
AAEL000272	184.879	209.525	182.547	183.369	177.313	168.462	185.851	137.712	149.016	154.322	155.206	233.647	133.024	144.609	180.553	153.193	158.544	216.055	160.137	129.145	138.399	155.325	140.235	157.094	168.065	138.219	166.632	151.848	189.444	152.311	157.399	188.958	153.101	156.738	149.459	168.975	140.235	130.722	129.836	150.753	144.628	177.844	149.35	157.029	164.412	136.839	177.234	152.599	7.3109
AAEL000275	2221.03	2201.03	2260.11	2146.32	2236.28	2122	2280.67	2165.59	2445.19	2279.04	2123.49	2195.42	2489.7	2531.05	2350.64	2355.35	2432.01	2551.5	2660.16	2711.03	2606.36	2775.08	2611.49	2713.67	2435.71	2433.37	2463.64	2280.7	2380.06	2800.93	2252.32	2362.68	2411.88	2265	2438.63	2363.93	2611.49	2374.37	2453.9	2472.55	2380.67	2389.56	3041.45	2850.34	2913.91	2949.76	2700.58	2937.16	11.2441
AAEL000276	3233.53	4060.32	3261.22	3739.53	3804.59	4296.31	3903.71	3771.33	4361.11	3897.83	4072.97	3447.64	3993.31	3921.47	4210.6	4073.55	3372.3	3814.03	3603.09	3470.64	3905.52	3799.04	4063.7	3260.97	3811.38	4235.5	3754.59	3769.41	3847.58	4089.64	3827.11	3630.69	4364.45	3826.95	4417.07	4090.56	4063.7	4017.84	3498.15	4340.16	4402.83	4234.26	3599.96	4011.29	3759.76	3851.35	3823.91	3563.54	11.9213
AAEL000278	2608.16	2438.02	2522.34	2637.81	2702.49	2394.05	2563.23	2651.63	2366.64	2476.32	2682	2396.77	2409.89	2473.83	2479.36	2220.43	2286.42	2525.05	2881.62	2969.32	2847.44	2986.8	2168.97	3263.5	2156.97	2268.74	2231.61	2233.06	2350.71	2234.22	2328.22	2244.76	2251.66	2369.19	2442.86	2259.29	2168.97	2133.48	2016.17	2271.86	2271.98	2319.82	2638.52	2553.92	2914.95	2769.88	2618.98	2534.59	11.3925
AAEL000279	331.294	332.596	283.962	329.163	334.755	326.461	311.994	318.628	261.329	320.577	295.126	351.009	286.646	319.378	343.828	275.922	337.031	345.394	298.128	354.894	298.227	305.704	319.425	324.323	326.291	273.798	308.179	325.531	260.152	287.808	318.793	292.672	328.277	275.424	296.385	305.355	319.425	232.668	286.567	321.671	299.775	285.074	258.251	272.595	278.156	279.195	258.838	261.598	8.30402
AAEL000281	84.3744	90.5231	63.7466	72.1453	87.1279	85.8006	73.163	72.0063	91.7587	77.1612	90.5366	74.2934	59.2173	86.611	98.4834	74.8558	67.805	88.1856	75.8097	71.1823	85.718	76.1786	70.8967	55.743	54.1086	80.1145	59.1274	63.5182	84.0492	71.2101	53.5316	88.796	74.0582	70.6681	87.8179	85.774	70.8967	87.97	48.2248	72.0159	92.9126	59.2814	70.0078	75.8678	63.0762	75.0406	72.6786	46.5063	6.22101
AAEL000282	172.471	192.235	175.303	141.284	172.727	163.23	171.555	182.716	207.008	128.072	156.381	178.735	206.831	204.928	177.961	171.472	144.584	142.567	155.878	189.141	181.258	153.347	157.375	233.107	190.2	204.248	197.091	138.946	154.757	160.223	143.017	174.04	179.449	184.824	181.547	132.95	157.375	142.232	198.464	194.923	201.603	176.101	203.8	164.086	205.773	196.43	214.21	178.758	7.45725
AAEL000283	16.1304	14.2396	11.5903	9.01816	19.8713	26.1587	15.9781	12.6011	25.6924	15.114	16.4612	12.9206	9.44044	13.9196	17.2778	13.0562	23.9312	8.81856	13.6287	20.3378	14.2863	15.8293	7.79084	20.2702	12.2974	5.28227	8.06283	12.9021	9.3388	13.8464	9.58775	4.26221	10.6815	12.684	2.53321	4.2887	7.79084	6.5772	2.7822	11.5225	5.2592	11.3332	12.4458	11.4684	12.4084	9.93184	10.2005	7.2666	3.96165
AAEL000284	259.327	273.604	254.986	234.472	235.398	254.263	235.467	232.22	256.924	280.008	251.621	246.568	249.743	202.608	285.947	245.457	252.274	258.678	220.615	233.885	257.154	246.344	249.307	233.107	261.525	245.626	253.531	269.952	260.152	250.224	295.622	267.098	220.751	255.492	260.92	253.033	249.307	277.886	279.147	278.462	231.405	244.971	172.686	263.773	268.849	236.157	232.061	212.185	7.96468
AAEL000285	6.204	7.1198	14.4879	22.5454	19.8713	13.6025	17.66	9.90087	13.9473	11.9321	17.637	10.7672	20.5973	8.50643	10.3667	7.83374	17.9484	10.2883	10.2215	12.2027	14.2863	6.92533	2.33725	5.06755	8.19828	11.4449	11.6463	2.97742	18.6776	6.92321	9.58775	9.94515	14.242	4.53	13.5104	13.7238	2.33725	9.04364	16.6932	14.4032	10.5184	7.84606	10.8901	12.3506	6.20422	12.1389	14.0257	10.1732	3.50326
AAEL000287	181.157	192.235	179.65	169.842	178.841	172.648	174.078	178.216	162.229	169.436	210.468	186.272	150.189	170.129	154.636	182.787	170.51	171.962	203.579	192.192	198.223	203.803	187.759	192.567	164.785	193.683	192.612	166.735	202.785	203.74	199.745	190.379	198.675	160.362	208.567	178.41	187.759	194.849	158.585	203.565	176.183	225.792	216.246	194.963	214.046	199.74	164.483	217.998	7.49261
AAEL000288	1783.03	1558.22	1703.77	1373.77	1660.02	1451.29	1645.75	1349.22	1382.25	1284.69	1266.34	1607.54	1372.3	1466.97	1462.57	1426.61	1445.84	1321.31	1465.09	1322.97	1270.59	1323.73	1326.78	1345.43	1487.99	1284.47	1443.25	1416.26	1136.67	1259.03	1176.9	1253.09	1161.43	1237.6	1181.32	1218.85	1326.78	1262.82	1703.63	1144.57	1383.17	1182.14	1225.91	1167.13	1303.92	1243.69	1193.46	1296.36	10.5121
AAEL000289	368.518	318.357	389.724	360.726	405.068	404.937	405.34	394.235	376.578	381.033	359.795	352.086	363.028	361.137	361.106	355.13	320.079	308.65	365.42	446.414	366.98	398.701	410.577	443.41	383.679	419.06	380.745	363.245	388.227	381.765	484.98	443.27	427.971	356.964	385.048	440.878	410.577	416.008	386.726	485.867	331.33	451.584	406.045	444.621	400.172	392.859	410.57	428.73	8.55111
AAEL000290	218.381	257.33	188.342	198.399	210.941	258.448	181.646	219.619	209.21	240.234	203.413	217.496	165.637	219.621	187.464	188.88	187.461	227.813	172.063	193.209	180.365	207.76	183.085	146.959	210.696	213.052	220.384	219.336	190.778	195.828	229.307	242.946	207.221	202.038	220.389	245.314	183.085	191.561	235.56	224.69	196.344	190.049	217.802	219.664	225.42	209.672	202.735	171.492	7.70525
AAEL000291	46944.4	41268.4	48272.1	40237.5	45158.2	39649.3	41072.2	42319.9	39618.5	42346.4	42184.2	49570.9	39007.9	39128	41182.5	37902.3	47976	45140.7	40657.9	42387	38023.1	41920	36667.6	44444.9	40305.2	38197.9	41141	41718.6	38539.9	36324.1	35425.1	40633	33696.5	37149.7	32850.6	36301.3	36667.6	35151	40520	35447.2	37742.7	36601	37639.3	35749.6	35656.7	34665.4	38536.2	36029.3	15.3653
AAEL000292	134.006	151.55	157.918	154.812	119.228	175.787	176.6	140.412	160.027	182.959	148.151	145.357	164.779	159.302	129.583	188.88	182.475	144.036	153.323	152.533	181.258	163.24	155.817	134.29	169.704	165.511	162.152	176.66	200.117	158.245	161.394	187.537	155.237	163.08	184.08	168.975	155.817	165.252	140.037	166.117	151.64	148.203	197.578	190.552	167.514	150.081	179.784	183.118	7.30205
AAEL000293	15121.6	14097.2	15565.8	12948.6	13783	14273.2	12314.9	13913.4	14319.5	13798.3	13248.9	13712	13012.4	12828.5	13042.1	12965.7	12917.8	13543.8	11810.1	11848.8	12657.7	12031.3	11998.7	11673.1	12750	13280.5	13595.7	13774.5	12536.7	12627.9	12654.2	12341.2	12916	12531.8	13574.6	12670.5	11998.7	12322.4	11543.3	12848.6	13519.7	12657.4	10916.6	11307.8	11133.5	10898.5	10322.9	10997.3	13.6635
AAEL000294	5423.54	4725.51	5622.74	4321.2	4995.33	4307.82	4030.69	4569.7	3935.35	4405.35	4271.68	4690.17	3593.38	3730.46	4092.25	3286.69	4230.83	4368.13	3226.6	3706.56	2996.56	2901.71	3210.61	3762.65	4502.49	3851.66	4434.56	5292.85	4501.3	3976.89	4047.63	4341.06	3324.79	4032.61	3739.01	3923.3	3210.61	3183.36	4046.25	2699.16	3003.01	2856.84	2937.22	2779.76	2818.78	3053.49	3069.08	3065.05	11.99
AAEL000297	593.103	540.087	583.861	694.398	469.268	540.963	528.119	564.35	594.597	548.083	610.24	646.029	494.336	546.732	635.823	537.047	570.36	565.858	628.625	580.644	512.522	593.6	465.113	615.707	581.258	511.5	560.815	634.19	481.615	484.625	587.249	627.965	514.847	508.266	515.086	514.644	465.113	467.803	605.592	503.151	543.451	511.738	527.392	469.322	442.568	444.726	401.645	517.382	9.15032
AAEL000298	80.652	66.1124	88.376	63.1271	90.185	49.1784	67.2763	81.9072	65.3322	70.7974	67.0206	92.5975	67.7995	73.4647	68.2473	106.191	63.8165	82.3066	64.7364	56.9458	70.5387	84.0933	143.352	45.6079	131.992	71.3107	135.276	92.2999	57.3669	82.0895	134.228	51.8569	51.9832	110.532	61.6414	59.1841	143.352	77.282	153.021	105.623	79.7646	129.024	91.788	82.0431	99.2675	84.9724	133.882	56.6795	6.24097
AAEL000299	207.214	183.08	186.893	187.878	224.698	211.363	238.831	178.216	184.986	246.598	186.952	226.11	203.399	184.048	188.328	235.883	154.555	148.446	231.688	188.125	235.724	189.952	321.762	225.506	289.399	279.08	257.115	331.486	282.832	255.17	306.009	313.272	262.764	289.92	286.252	275.335	321.762	286.108	305.115	337.035	268.219	278.971	283.143	272.595	312.279	239.468	270.313	287.758	7.69795
AAEL000301	1876.09	1584.66	1934.13	1621.77	1493.4	1623.93	1559.13	1781.26	1450.52	1591.75	1836.6	1589.23	1513.9	1732.22	1713.96	1588.51	1743.98	1775.47	1630.34	1696.17	1548.28	1714.51	1495.06	1715.36	1517.5	1540.66	1523.87	1636.59	1399.49	1392.55	1606.75	1626.03	1481.16	1600.9	1579.88	1469.31	1495.06	1476.58	1485.69	1522.9	1623.34	1429.73	1591.51	1536.76	1596.55	1576.96	1442.1	1671.32	10.6942
AAEL000304	1089.42	1158.49	1072.1	1188.89	1232.02	980.429	1054.56	1190.8	1096.7	1085.03	1218.13	1132.7	1067.63	980.56	1183.53	960.939	1380.03	1153.76	988.082	1137.9	1021.47	1074.42	835.958	1066.72	889.513	807.307	847.493	901.165	863.172	827.818	1064.24	980.308	935.697	956.737	839.336	940.941	835.958	773.643	988.608	827.703	982.595	892.707	920.992	1002.16	897.544	1014.15	975.423	1097.26	10.0993
AAEL000305	112.913	157.653	128.942	103.709	134.513	173.694	114.37	157.514	234.168	202.051	138.744	123.822	153.622	167.035	188.328	157.545	156.55	155.795	184.84	158.635	166.971	190.941	141.014	144.425	136.911	104.765	130.797	173.683	168.098	140.442	165.389	154.86	158.798	171.234	184.924	174.979	141.014	145.52	135.4	182.44	148.134	209.228	169.574	184.376	183.024	133.528	150.457	158.412	7.29802
AAEL000308	35.9832	38.6503	59.4002	27.0545	61.1424	36.6222	35.3201	34.203	33.7672	43.7512	32.9224	38.7617	27.4631	31.7058	42.3306	30.4646	33.9025	24.9859	39.1826	36.608	19.6437	29.68	37.3961	43.0742	39.3517	31.6936	32.2513	37.7139	36.0211	43.5173	39.15	41.9117	29.9081	22.65	32.9317	26.5899	37.3961	32.0638	19.4754	20.1645	33.3083	28.7689	32.6703	32.6408	28.953	28.692	21.6761	31.9731	5.1407
AAEL000311	1950.54	2855.04	2105.09	2627.29	2441.11	2899.43	1945.13	2346.51	2141.28	2084.15	2477.41	2181.43	2537.76	1828.88	2949.32	2008.92	2066.06	2003.28	1510.23	2162.92	1437.56	1361.32	2125.34	2176.51	1596.2	1869.92	1720.97	1628.65	1323.44	1282.77	2082.94	1812.15	2287.26	1947.9	2215.71	2102.32	2125.34	1660.74	1558.96	1639.08	2212.37	1898.75	1336.37	1536.76	1665.83	1149.89	1124.61	1456.23	11.0435
AAEL000312	18.612	26.445	17.3854	27.0545	16.8142	17.7879	29.4334	14.4013	27.8947	33.41	15.2854	17.2274	21.4555	13.9196	20.7334	18.2787	29.914	17.6371	23.8503	21.3547	20.5366	18.7973	21.8144	30.4053	30.3336	18.488	28.6678	33.7441	17.3435	19.7806	33.5571	21.311	27.7718	34.428	23.6433	28.3054	21.8144	32.0638	23.185	14.4032	26.296	30.5125	43.5604	27.3477	16.5446	14.346	25.5012	20.3465	4.43941
AAEL000314	682.44	673.329	670.788	568.144	573.21	659.2	625.67	614.754	532.201	629.222	652.569	711.709	564.71	562.971	600.403	532.695	629.19	671.68	559.629	594.88	490.2	459.05	496.277	643.578	553.384	515.902	495.416	561.739	456.267	465.833	476.99	476.657	473.545	408.606	505.797	505.209	496.277	442.316	586.117	419.613	398.823	384.457	483.832	528.428	479.793	442.519	419.496	491.222	9.19325
AAEL000315	699.812	786.229	691.071	673.356	724.537	735.583	670.24	797.47	601.203	703.996	739.578	773.082	825.609	801.151	774.045	766.836	743.861	900.963	794.725	792.157	813.428	699.458	802.457	760.132	796.873	756.245	848.389	718.55	712.417	728.915	747.045	801.295	811.792	697.621	814.004	752.238	802.457	808.173	827.241	817.141	798.523	674.761	812.091	891.005	762.085	847.517	757.387	840.019	9.55617
AAEL000316	336.257	369.212	334.67	425.356	350.04	344.249	310.312	351.931	272.34	264.894	376.256	312.247	287.504	260.606	368.017	267.218	289.168	371.849	292.166	304.05	308.049	315.597	190.876	352.195	289.399	262.353	259.802	234.223	190.778	184.949	365.932	283.437	293.385	239.184	238.122	257.322	190.876	235.957	288.421	233.332	266.466	244.971	356.262	264.655	340.198	283.609	251.187	305.197	8.3119
AAEL000320	40.9464	51.8728	31.8733	91.6846	36.6854	51.2711	65.5944	87.3077	96.8972	66.0245	67.0206	129.206	73.8071	42.5322	63.9278	51.3545	55.8394	41.1533	41.738	37.6249	33.93	38.584	8.56993	68.4119	43.4509	41.3778	39.4183	46.6462	41.3575	17.8025	74.305	48.305	60.5284	80.6341	47.2865	33.4519	8.56993	18.0873	30.6042	12.4828	32.4318	27.0253	18.6687	35.2873	4.13615	30.8991	22.9511	30.5197	5.53205
AAEL000322	268.013	290.895	239.05	284.072	264.441	347.388	309.471	297.926	341.342	353.191	325.696	313.324	305.527	325.564	303.225	384.724	292.16	271.906	360.309	309.134	387.517	313.619	308.517	311.654	285.3	338.946	299.221	321.561	302.844	375.831	365.133	289.83	300.506	337.938	299.763	337.95	308.517	324.749	335.719	366.801	358.502	312.971	270.697	382.868	332.96	318.922	327.691	404.023	8.32642
AAEL000323	0	0	1.44879	0	0	0	1.68191	0	0	0	0	0	0	0	0	0	1.99426	0	0.851795	0	3.57158	0	0	0	0	0.880379	0.89587	0	0	0.98903	0	0	2.1363	0	0	0.85774	0	0	0	0	0.876534	0	0	0	0	0	0	0	-1.56845
AAEL000324	377.203	480.078	373.787	339.684	389.783	530.499	482.708	411.336	564.5	512.287	462.089	485.599	575.009	481.773	476.867	554.455	375.919	427.7	576.665	513.529	565.203	575.792	617.035	445.944	482.059	544.074	528.563	440.658	496.29	523.197	493.769	453.215	539.771	494.676	507.486	510.355	617.035	536.041	459.063	652.944	540.821	589.326	556.951	588.416	488.065	550.665	566.128	556.622	8.91081
AAEL000326	0	0	0	0	0	0	0.840954	0	0	0	1.1758	3.23015	0	0	0	0	0	0	0	0	0	0	0.779084	0	0	0	0	0	0	0	0	0	0	0	0	0	0.779084	0	0	0	0	0	0	1.76437	0	0	0	0	-2.48576
AAEL000327	425.595	419.051	412.904	398.302	479.968	493.877	497.845	428.438	520.455	505.923	442.101	452.22	475.455	490.28	425.898	528.342	394.864	405.654	538.334	417.942	525.915	485.762	574.185	369.931	508.293	559.921	518.709	516.086	530.977	518.252	536.914	512.886	542.619	568.062	512.552	565.251	574.185	544.263	562.004	637.581	495.242	582.352	522.725	545.189	561.482	574.943	569.953	610.395	8.86347
AAEL000328	8109.87	8364.74	8140.73	8728.07	6734.83	8361.38	9357.3	8390.54	9377.01	9212.41	8488.1	10420.5	8641.44	9452.97	8630.26	8843.43	9353.1	8919.97	8595.46	10060.1	8217.32	7703.94	6512.37	10097.1	8426.19	8364.48	8173.92	8422.12	7389.66	7084.42	7720.53	8394.42	7279.78	8458.42	7331.1	7469.2	6512.37	7749.58	8525.59	6706.12	7968.57	6874.02	7498.61	6913.67	7395.43	7100.16	7103.37	7657.55	13.0861
AAEL000329	4.9632	17.2909	13.0391	12.0242	4.58568	5.23175	10.0915	6.30055	11.011	14.3186	18.8128	21.5343	12.0151	23.1994	9.50279	11.3154	22.934	26.4557	9.36974	9.152	8.03606	19.7867	12.4654	2.53377	12.2974	11.4449	12.5422	4.96236	10.6729	6.92321	14.3816	10.6555	7.83308	9.06001	13.5104	12.0084	12.4654	11.5101	10.2014	11.5225	10.5184	7.84606	4.66719	10.5862	9.30633	15.4495	15.3007	15.9865	3.56382
AAEL000330	441.725	327.511	378.133	434.375	325.583	351.573	399.453	412.236	330.331	345.237	420.936	403.768	317.542	353.404	391.342	330.758	381.902	352.742	360.309	374.215	330.371	366.053	459.66	349.661	457.464	360.955	436.289	462.492	478.947	438.14	397.092	420.538	390.23	367.836	422.201	444.309	459.66	358.457	378.379	404.249	413.724	365.278	370.263	407.569	458.078	350.925	429.696	424.37	8.54048
AAEL000332	383.407	336.665	392.621	374.254	351.569	317.044	320.404	358.232	304.639	290.349	337.454	368.237	306.385	332.524	335.189	323.795	361.959	342.454	321.127	319.303	325.014	338.352	295.273	372.465	332.85	281.721	338.639	287.817	292.171	311.544	326.782	328.19	284.127	299.886	291.319	305.355	295.273	328.86	309.752	344.716	285.75	296.407	300.256	312.293	305.041	274.781	277.964	274.678	8.38922
AAEL000334	52.1136	48.8215	72.4393	42.0847	55.0282	41.854	59.7077	58.5052	63.13	73.9793	52.911	57.0659	47.2022	40.2122	36.2834	33.9462	21.9369	48.5021	27.2574	36.608	33.93	37.5947	17.9189	45.6079	33.6129	37.8563	37.6265	36.7215	24.014	56.3747	55.1295	44.7532	42.7259	60.702	35.4649	41.1715	17.9189	24.6645	37.096	9.60212	20.1603	31.3842	20.2245	20.2902	33.0892	18.7601	21.6761	20.3465	5.34802
AAEL000335	2301.68	2719.76	2412.23	2777.59	2684.15	2988.37	3063.6	2918.06	3239.45	3349.75	2833.68	2906.05	3109.34	3094.8	3194.66	3413.77	2324.31	2469.2	3575.84	2772.04	3416.22	3573.47	3849.46	2655.39	3083.37	3376.25	3276.2	3336.69	3958.32	3728.64	3851.88	3573.86	3297.73	3488.1	3713.68	3811.8	3849.46	3879.72	2871.23	4026.17	3470.2	3843.7	3651.3	3890.43	3761.82	3820.45	4063.62	4035.87	11.5398
AAEL000336	467.782	400.743	410.007	438.884	417.297	388.196	439.819	414.036	443.378	435.125	356.267	390.848	408.514	428.415	375.792	429.985	405.833	413.003	358.606	429.127	383.052	399.69	353.704	354.728	474.68	388.247	454.206	392.027	312.183	373.853	405.881	362.998	419.426	418.572	407.002	399.707	353.704	400.387	481.32	389.846	430.378	367.893	415.38	361.695	377.423	353.132	372.318	337.17	8.64327
AAEL000337	197.287	247.159	250.64	225.454	197.184	236.475	228.74	233.121	214.348	224.324	218.699	200.269	240.302	235.86	220.292	286.367	252.274	223.404	261.501	205.412	228.581	282.949	310.076	291.384	256.606	238.583	258.906	250.103	302.844	283.851	306.009	297.644	262.764	260.928	262.609	297.636	310.076	282.819	241.124	286.143	284.874	285.074	262.918	309.646	276.088	259.331	280.514	345.89	7.92757
AAEL000338	9.9264	9.15402	27.5269	31.5636	12.2285	17.7879	23.5467	16.2014	8.07477	15.114	21.1644	22.611	14.5898	12.373	7.77501	24.3716	16.9512	35.2742	13.6287	16.2702	30.3584	21.7653	7.01176	22.804	13.9371	8.80379	12.5422	17.8645	22.6799	22.7477	7.19081	11.3659	7.83308	14.496	13.5104	9.43514	7.01176	9.04364	5.5644	23.0451	7.88881	13.0768	23.3359	11.4684	12.4084	27.5884	35.7017	17.4398	4.18013
AAEL000340	91.8192	78.3178	110.108	90.1816	85.5993	77.4298	74.8449	38.7034	74.141	58.0698	50.5594	96.9044	59.2173	58.7717	75.1584	73.9854	63.8165	55.8509	70.699	94.5707	74.1103	84.0933	53.7568	86.1483	86.9017	44.8993	97.6498	107.187	96.0562	93.9578	67.1142	66.0642	86.1639	117.78	74.3074	73.7656	53.7568	73.1713	134.473	57.6127	105.184	71.4863	96.4552	67.9281	41.3615	86.0759	63.7531	87.1992	6.2789
AAEL000341	93.06	70.1809	89.8248	57.115	70.3138	37.6686	64.7535	51.3045	64.5981	62.0471	54.0868	78.6002	47.2022	33.2524	47.5139	40.9096	59.8279	55.8509	48.5523	43.7262	41.9661	42.5413	64.664	58.2768	50.8293	46.6601	51.0646	64.5107	28.0164	42.5283	49.5367	54.6983	49.8469	41.676	22.7989	51.4644	64.664	41.1075	45.4426	41.2891	35.9379	33.1278	24.8917	41.4626	38.2593	22.0708	53.5526	47.9596	5.83293
AAEL000342	744.48	633.662	682.378	477.962	590.024	532.592	636.602	599.453	727.463	622.062	597.306	565.276	604.188	619.423	590.9	687.629	541.443	496.779	563.036	653.86	575.025	535.229	450.311	509.288	508.293	505.337	500.791	478.372	342.867	483.635	461.81	453.925	541.907	557.19	562.372	444.309	450.311	484.246	697.405	451.3	623.216	473.379	449.606	459.618	499.44	456.865	515.125	469.423	9.2142
AAEL000343	2407.15	2936.41	2557.11	2767.07	2693.32	3003.02	3087.98	2760.54	3728.34	3244.75	2739.61	2636.88	3204.6	3424.23	3023.61	3218.8	2616.47	2644.1	3248.75	2968.3	3369.79	3214.34	3382.78	2741.54	2934.98	3473.97	3040.58	3072.69	3285.92	3214.35	2980.99	2700.11	3202.31	3230.8	3462.9	3286.86	3382.78	3332.17	2815.59	3536.46	3244.05	3125.35	3309.04	3212.03	3347.18	3020.38	3326.64	3062.15	11.5446
AAEL000344	0	0	0	0	0	0	0	0.900079	0	0	0	0	0	0	0	0	0	0	0	0	0	0	0	0	0	0	0	0	0	0	0	0	0	0	0	0	0	0	5.5644	0	0.876534	0	0	0	0	0	0	0	-2.70898
AAEL000348	215.899	200.371	186.893	269.042	207.884	199.853	195.942	193.517	215.817	226.711	179.897	176.581	169.928	161.622	141.678	180.176	185.467	189.599	170.359	192.192	167.864	181.048	182.306	152.026	205.777	220.975	225.759	188.57	165.43	192.861	188.559	182.565	185.146	201.132	162.125	232.448	182.306	180.051	179.916	190.122	188.455	170.87	168.019	194.963	199.569	150.081	201.46	199.105	7.59314
AAEL000351	1.2408	6.10268	8.69272	4.50908	10.6999	4.1854	5.04573	6.30055	16.1495	7.15928	7.0548	9.69044	6.00755	4.63987	8.6389	0.870416	10.9685	1.46976	2.55538	15.2533	9.82185	8.904	6.23268	15.2026	10.6578	7.04303	8.06283	14.8871	4.00234	13.8464	14.3816	17.7592	17.8025	12.684	5.06642	13.7238	6.23268	2.46645	15.7658	10.5623	4.38267	14.8203	4.66719	7.93965	2.06807	4.41415	11.4756	4.35996	3.08203
AAEL000354	358.591	369.212	295.552	360.726	272.084	329.6	428.046	399.635	454.389	460.581	443.276	388.694	435.977	445.428	382.703	474.377	435.747	367.44	432.712	447.431	439.304	409.584	390.321	392.735	310.715	398.812	289.366	399.966	330.86	352.095	394.696	392.123	389.518	452.094	338.605	362.824	390.321	429.162	378.379	343.756	351.49	367.893	331.37	359.049	383.627	340.993	345.542	418.556	8.53434
AAEL000356	0	0	0	0	0	0	0	0	0	0	0	0	0	0.773312	0	0	0	0	0	0	0	0	0	2.53377	0	0	0.89587	0	0	0	0	0	0.712098	0	0	0	0	0	53.7892	0	0	0.871785	0	0	0	0	0	0	0.311698
AAEL000357	0	0	0	0	0	0	0	0	0	0.795476	0	0	0	0	0	0	0	0	0	0	0	0	0	0	0	0	0	0	0	0	0	0	0	0	0	0	0	0	0	0	0	0	0	0	0	0	0	0	-5.91507
AAEL000359	28.5384	26.445	28.9757	25.5514	32.0998	15.6952	36.161	28.8025	14.6814	15.114	18.8128	30.148	23.172	16.2396	34.5556	23.5012	27.9197	30.865	25.5538	29.4898	10.7147	16.8187	19.4771	27.8715	23.775	22.8898	25.9802	25.8043	22.6799	21.7587	23.9694	26.994	27.0597	17.214	24.4877	11.1506	19.4771	24.6645	32.459	13.443	26.296	23.5382	32.6703	17.6437	25.8509	18.7601	26.7763	29.0664	4.58448
AAEL000360	67.0032	61.0268	88.376	79.6604	71.8423	43.9467	42.0477	41.4036	49.1827	46.9331	54.0868	47.3755	49.7769	59.545	26.7806	47.8729	58.8308	58.7904	45.9969	49.8276	54.4666	31.6587	67.0013	58.2768	75.4242	76.5929	77.9407	92.2999	78.7127	65.276	62.3203	76.7197	66.2252	59.796	60.797	82.343	67.0013	46.0404	107.578	60.4934	56.9747	76.7171	82.4536	69.6925	67.2124	65.1087	102.005	52.3195	5.88004
AAEL000362	213.418	177.995	231.806	199.903	201.77	164.277	237.149	163.814	216.551	218.756	170.491	160.431	214.555	228.127	168.458	188.88	195.438	201.357	209.542	196.26	216.081	176.101	293.715	195.101	274.642	275.559	293.845	270.945	261.486	267.038	190.956	214.531	290.536	248.244	292.163	180.125	293.715	246.645	286.567	219.889	250.689	225.792	247.361	259.362	228.522	232.846	269.038	242.705	7.65873
AAEL000370	2067.17	2280.37	1993.53	2296.62	2370.8	2421.25	2067.91	2132.29	2727.8	2473.14	2252.83	2293.4	2399.59	2360.92	2387.79	2377.98	2221.61	2173.77	2429.32	2289.02	2647.43	2326.91	2980.78	2305.73	2452.1	2711.57	2333.74	2575.47	2633.54	2392.46	2531.16	2781.09	2626.93	2474.29	2580.49	2903.45	2980.78	2802.71	2516.96	2792.3	2824.19	2672.02	2510.95	2475.41	2566.48	2394.68	2437.92	2751.14	11.1966
AAEL000372	532.303	588.909	530.256	629.768	450.925	558.75	420.477	567.95	422.824	471.717	629.053	534.051	428.253	533.585	511.423	463.061	518.509	542.341	511.929	532.85	473.235	502.581	394.217	608.106	451.725	485.969	440.768	407.906	386.893	362.974	464.207	586.053	546.18	536.352	456.822	514.644	394.217	397.92	494.304	371.602	563.611	389.688	362.485	423.448	337.096	344.304	369.768	326.997	9.00385
AAEL000377	0	0	0	0	0	0	0	0	0	0	0	0	0	0	0	0	1.99426	0	0	0	0	0	0	0	0	0	0	0	0	0	0	0	0	0	0	0	0	0	2.7822	0	0	0	0	0	1.03404	0	0	0	-3.0463
AAEL000378	1243.28	1268.34	1280.73	1261.04	1190.75	1162.49	1309.37	1301.51	1263.33	1271.17	1194.61	1162.85	1149.16	1226.47	1234.5	1139.37	1273.34	1184.63	1261.51	1270.09	1213.44	1213.91	1304.97	1157.93	1403.55	1256.3	1438.77	1409.31	1270.08	1307.5	1248.8	1268.01	1233.35	1294.67	1285.18	1255.73	1304.97	1344.21	1315.05	1406.71	1232.41	1212.65	1157.46	1260.64	1243.95	1262.45	1230.44	1309.44	10.2673
AAEL000379	0	0	0	0	0	0	0	0	0	0	0	0	0	0	0	0	0	0	0	0	0	0	1.55817	0	0	0	0	0	0	0	11.9847	0	0	0	4.22201	0	1.55817	0.822149	0	0	0	1.74357	0	0	0	0	0	0	-1.13284
AAEL000382	3.7224	8.13691	4.34636	3.00605	0	4.1854	8.40954	3.60032	5.13849	4.77286	11.758	2.15343	6.86578	6.1865	4.31945	5.2225	10.9685	7.3488	2.55538	2.03378	8.92895	7.91466	5.45359	2.53377	4.09914	9.68417	8.06283	4.96236	6.67057	4.94515	3.19592	11.3659	3.56049	0	3.37761	5.14644	5.45359	4.11075	4.637	9.60212	9.64187	9.58963	3.11146	3.52873	3.10211	7.72476	8.92544	1.45332	2.46767
AAEL000383	488.875	398.709	408.558	405.817	379.083	363.083	368.338	414.036	414.015	395.352	356.267	358.546	418.812	405.216	414.667	399.521	372.927	421.821	386.715	425.06	400.91	404.637	416.81	415.539	412.373	416.419	429.122	360.267	402.902	421.327	410.675	416.986	442.213	430.35	393.492	396.276	416.81	392.165	356.122	457.061	409.341	448.097	392.044	408.451	339.164	382.928	401.645	348.797	8.65272
AAEL000384	8.6856	2.03423	1.44879	3.00605	4.58568	6.27809	4.20477	6.30055	7.3407	7.95476	5.879	1.07672	11.1569	8.50643	2.59167	6.96333	8.97419	4.40928	7.66615	6.10134	4.46448	4.94666	6.23268	2.53377	4.09914	1.76076	3.58348	2.97742	1.33411	7.91224	2.39694	9.23478	0	8.15401	2.53321	5.14644	6.23268	5.75505	10.2014	18.244	5.2592	10.4614	1.55573	1.76437	8.27229	7.72476	10.2005	11.6266	2.29865
AAEL000385	565.805	469.907	520.114	506.52	658.809	500.155	467.571	457.24	459.528	490.013	520.879	499.596	524.374	533.585	476.003	553.585	623.208	521.765	480.412	551.154	517.879	470.922	504.068	572.633	550.104	483.328	475.707	443.635	453.599	488.581	447.428	455.346	450.046	491.052	452.6	445.167	504.068	430.806	508.215	497.39	471.575	455.943	536.727	475.497	526.325	534.112	524.051	587.142	9.00272
AAEL000386	2554.81	2757.4	2668.66	2576.19	2659.69	2814.68	2740.67	2837.05	3171.18	2797.69	2797.23	2546.43	3008.93	2967.97	3035.71	2954.19	2730.15	2782.26	2880.77	2637.81	3037.63	2978.88	3253.46	2723.81	2885.79	3177.29	2967.12	2995.28	2871.01	3025.44	2818.8	2729.23	3166.7	3096.71	3055.89	2849.41	3253.46	3238.45	2963.97	3315.61	3338.72	3068.68	2959	3066.47	3005.94	2949.76	3025.72	3171.15	11.451
AAEL000387	0	5.08557	0	1.50303	0	1.04635	0	0	0	1.59095	1.1758	4.30686	0.858222	0.773312	1.72778	3.48166	0.997132	1.46976	0.851795	3.05067	0.892895	0.989333	1.55817	2.53377	0.819828	0	1.79174	2.97742	0	0.98903	3.19592	0.710368	5.69679	0	5.06642	0.85774	1.55817	0.822149	0	0	0	0	0	0	1.03404	0	0	0	0.483011
AAEL000388	7411.3	7565.29	7798.82	7161.92	7239.26	7876.92	7342.37	8017.01	6989.08	7119.51	8050.7	7206.46	8144.53	7917.17	8145.62	7959.08	7818.51	8239.47	7668.71	8037.49	7721.76	7773.19	8113.39	7717.87	7874.45	7893.48	8131.81	8141.25	7986.01	7863.77	7964.22	8007.98	8336.54	7583.23	8702.41	8007	8113.39	7995.4	8005.32	8095.55	8501.5	8050.06	7876.66	8605.7	8192.67	8276.53	7733.25	8295.56	12.9058
AAEL000394	451.651	505.506	460.714	500.508	489.139	507.479	499.527	421.237	502.838	517.059	506.77	469.448	447.134	399.029	455.27	534.435	437.741	514.416	472.746	454.55	481.271	516.432	504.847	433.275	486.978	457.797	432.705	521.048	482.949	464.844	470.599	492.995	491.348	467.496	507.486	520.648	504.847	503.155	398.782	466.663	475.958	467.277	502.5	430.506	493.235	467.9	490.899	492.676	8.90277
AAEL000395	1222.19	1380.22	1311.15	1319.66	1348.19	1608.24	1573.43	1535.54	1672.95	1593.34	1483.86	1393.27	1587.71	1520.33	1470.34	1556.3	1288.29	1482.99	1663.56	1575.16	1552.74	1533.47	1783.32	1563.34	1634.74	1528.34	1587.48	1582.99	1650.3	1609.15	1713.81	1649.47	1630.71	1585.5	1673.61	1760.08	1783.32	1761.04	1516.3	1735.1	1701.35	1776.7	1659.96	1861.41	1773.37	1728.14	1859.04	1688.76	10.5428
AAEL000396	573.25	805.554	654.851	718.447	767.337	911.37	833.386	846.075	952.823	936.275	879.498	725.706	884.827	922.561	909.676	973.125	725.912	930.358	1060.48	779.954	992.9	898.314	1038.52	871.618	958.379	1027.4	986.353	1033.16	1083.3	952.436	1114.58	1010.85	979.847	1004.75	1085.9	1018.14	1038.52	1187.18	970.988	1179.14	982.595	1060.09	1106.12	1148.6	1128.13	1131.13	1145.01	1117.6	9.73168
AAEL000397	11.1672	12.2054	5.79515	10.5212	22.9284	11.5098	9.2505	3.60032	13.9473	12.7276	8.2306	16.1507	11.1569	0.773312	10.3667	3.48166	12.9627	2.93952	11.9251	15.2533	7.14316	28.6907	35.8379	7.60132	22.9552	27.2917	31.3555	18.857	16.0094	35.6051	53.5316	43.3324	32.0444	19.026	5.91082	47.1757	35.8379	35.3524	25.0398	87.3793	35.9379	28.7689	9.33437	38.8161	25.8509	13.2425	28.0514	15.9865	3.58576
AAEL000399	21.0936	24.4107	10.1415	27.0545	35.1569	25.1124	28.5924	21.6019	24.9584	27.8417	21.1644	44.1453	34.3289	18.5595	28.5084	24.3716	11.9656	17.6371	27.2574	20.3378	39.2874	15.8293	15.5817	38.0066	12.2974	12.3253	17.9174	28.7817	34.687	22.7477	23.1704	19.8903	14.9541	20.838	24.4877	24.8745	15.5817	27.9531	17.6206	16.3236	21.9134	24.41	28.0031	20.2902	18.6127	18.7601	16.5758	24.7065	4.53225
AAEL000401	89.3376	98.66	86.9272	85.6725	71.8423	93.1251	79.8906	104.409	113.047	83.525	104.646	99.0578	80.6729	95.8907	91.5723	84.4303	107.69	108.762	109.03	92.5369	80.3606	92.008	131.665	119.087	108.217	108.287	111.984	92.2999	108.063	109.782	106.264	139.942	116.072	120.498	94.5731	114.937	131.665	86.3257	90.8852	114.265	113.073	108.101	101.122	88.2184	99.2675	113.664	110.93	110.452	6.58411
AAEL000403	236.993	335.648	307.143	288.581	337.812	348.434	419.636	395.135	411.079	369.896	385.662	362.853	429.969	393.616	406.892	433.467	354.979	363.031	417.38	350.827	450.019	405.626	503.289	339.526	477.96	449.874	489.145	526.01	514.968	504.405	529.723	432.614	447.91	543.6	472.865	473.472	503.289	540.152	414.548	585.73	468.946	521.327	539.838	579.595	525.29	499.903	517.675	568.248	8.48941
AAEL000404	54.5952	7.1198	1.44879	3.00605	33.6283	3.13905	44.5706	2.70024	2.93628	2.38643	5.879	27.9946	49.7769	6.95981	6.91112	4.35208	2.9914	1.46976	2.55538	23.3885	5.35737	0	4.67451	5.06755	5.73879	2.64114	28.6678	4.96236	1.33411	2.96709	3.99489	1.42074	2.84839	16.308	0.844403	5.14644	4.67451	6.5772	1.8548	11.5225	4.38267	18.3075	1.55573	3.52873	1.03404	6.62123	1.27506	40.693	3.32736
AAEL000405	1752.01	1783	1757.38	1405.33	1820.51	1622.89	1672.66	1468.03	1967.31	1365.04	1449.76	1511.71	1610.88	1855.18	1725.19	1681.64	1580.45	1571.17	1436.13	1541.6	1476.85	1361.32	1357.94	1532.93	1563.41	1766.04	1522.98	1497.64	1049.95	1472.67	1193.67	1226.09	1708.32	1711.44	1595.08	1416.99	1357.94	1396.01	1811.21	1364.46	1763.59	1512.55	1400.16	1397.38	1410.43	1226.03	1230.44	1385.01	10.6404
AAEL000406	224.585	205.457	207.176	175.854	239.984	204.038	141.28	168.315	204.071	185.346	159.909	253.028	199.107	187.915	213.381	181.047	233.329	160.204	166.952	190.158	148.221	174.123	125.433	182.432	162.326	170.793	178.278	209.412	189.444	187.916	135.027	175.461	139.571	141.336	184.08	139.812	125.433	148.809	166.932	124.828	158.653	148.203	166.463	138.503	156.139	130.217	108.38	110.452	7.56408
AAEL000407	129.043	133.242	78.2345	138.278	111.585	103.589	105.96	135.912	90.2906	133.64	103.47	134.589	100.412	111.357	132.175	127.951	137.604	104.353	133.732	123.044	116.076	130.592	109.851	124.155	100.019	133.818	141.547	107.187	125.407	118.684	124.641	133.549	124.617	126.84	124.972	139.812	109.851	124.967	117.78	121.947	125.344	117.691	135.348	118.213	140.629	111.457	114.756	119.172	6.91871
AAEL000408	300.274	336.665	282.513	308.12	276.669	310.766	231.262	332.129	271.606	319.781	218.699	254.105	278.922	259.833	282.492	293.33	288.171	273.375	276.833	238.969	283.941	273.056	337.344	215.371	284.48	290.525	219.488	347.365	293.505	306.599	270.854	310.431	300.506	286.296	293.852	281.339	337.344	322.283	323.663	285.183	279.614	290.304	284.698	261.126	280.224	241.675	274.138	267.411	8.15452
AAEL000410	1420.72	1251.05	1312.6	1460.94	1216.73	1102.85	1095.76	1225.91	1101.1	1148.67	1281.62	1274.83	1087.37	1197.09	1159.34	1113.26	1246.42	1258.11	1270.03	1214.17	1142.01	1168.4	1126.56	1340.37	1189.57	1063.5	1108.19	1059.96	1031.27	1056.28	1075.43	1154.35	1115.86	1158.77	1163.59	1302.05	1126.56	1184.72	1171.31	1137.85	1061.48	1052.24	1081.23	1092.14	1101.25	1133.33	1183.26	1024.59	10.2449
AAEL000411	229.548	312.254	294.104	275.054	317.94	333.785	348.155	314.128	264.265	323.759	348.037	281.023	386.2	355.724	332.597	340.333	304.125	249.859	316.868	293.881	405.374	323.512	419.927	311.654	293.498	349.51	304.596	395.004	424.248	352.095	386.706	380.757	400.911	358.776	367.315	399.707	419.927	413.541	311.606	427.295	342.725	348.714	379.598	396.1	383.627	311.198	392.719	392.397	8.32772
AAEL000412	363.555	360.058	386.826	410.326	366.854	392.381	287.606	341.13	345.747	333.304	375.08	316.554	279.78	286.899	353.331	290.719	347.999	364.5	327.089	288.797	317.871	332.416	287.482	281.249	354.166	306.372	316.242	347.365	320.187	344.182	322.787	345.239	290.536	362.4	314.118	347.385	287.482	298.44	286.567	317.83	296.269	299.894	287.81	293.767	312.279	248.296	300.915	293.571	8.39327
AAEL000414	0	8.13691	8.69272	4.50908	4.58568	14.6489	10.9324	8.10071	16.1495	14.3186	9.4064	11.8439	11.1569	11.5997	19.0056	6.09291	1.99426	4.40928	10.2215	7.11823	8.92895	4.94666	11.6863	15.2026	10.6578	12.3253	10.7504	9.92472	5.33646	4.94515	14.3816	14.9177	12.1057	6.342	10.9772	10.2929	11.6863	11.5101	10.2014	8.64191	6.13574	7.84606	12.4458	9.70402	9.30633	9.93184	11.4756	11.6266	3.2828
AAEL000415	1228.39	1403.62	1261.89	1507.54	1201.45	1498.37	1349.73	1420.33	1425.56	1508.22	1434.48	1229.61	1431.51	1402.01	1482.43	1528.45	1441.85	1380.1	1405.46	1154.17	1593.82	1695.72	1634.52	1251.68	1399.45	1494.88	1411	1318	1464.86	1825.75	1571.59	1508.82	1469.77	1559.23	1507.26	1659.73	1634.52	1718.29	1435.61	1583.39	1611.07	1605.83	1739.31	1481.19	1499.35	1642.06	1728.98	1720.73	10.4649
AAEL000416	2091.99	2479.72	2145.65	2410.85	2754.46	2720.51	3235.99	2791.15	4231.91	2993.38	2726.68	2629.34	3705.8	3443.56	3115.19	3485.15	2410.07	2219.34	3514.51	2837.12	3820.7	3617	4417.41	2764.35	3464.59	4518.98	3458.06	3742.61	3550.08	4574.26	3683.29	2746.28	3934.34	4016.3	4160.37	3456.69	4417.41	4377.95	3004.78	4740.57	4140.75	4751.23	4002.89	3525.21	3927.27	3684.71	3979.47	3729.22	11.512
AAEL000417	4520.24	4059.3	4565.13	3781.61	4503.14	3920.67	3845.68	3717.33	3702.65	3899.42	3683.78	4109.82	3719.53	3711.9	3662.03	3559.13	3999.5	4131.5	3457.44	3791.98	3377.82	3511.14	3285.4	3828.53	4090.12	3712.56	4041.27	4072.11	3602.11	3803.81	3243.85	3252.06	3109.73	3157.41	3289.79	3267.13	3285.4	3161.16	4150.11	3115.89	3416.73	3248.27	3741.53	3302.01	3190	3387.86	3257.78	3067.96	11.9419
AAEL000418	1026.14	1015.08	1015.6	1101.72	692.438	992.985	1020.08	1055.79	766.369	1003.89	1022.95	1154.24	863.371	1036.24	1004.7	923.511	1163.65	1153.76	950.603	1104.34	793.784	990.322	787.654	1157.93	917.387	915.594	839.43	851.541	841.826	778.366	834.933	940.527	786.157	793.657	749.83	871.464	787.654	900.254	896.796	719.199	795.016	788.965	757.64	836.31	805.514	813.307	752.287	809.5	9.9516
AAEL000419	74.448	68.1466	101.415	57.115	51.971	57.5492	63.0716	69.3061	76.3433	79.5476	56.4384	50.6056	58.3591	73.4647	57.0167	70.5037	58.8308	76.4275	63.8846	66.0978	67.86	58.3706	55.315	45.6079	68.0457	51.062	39.4183	59.5483	42.6916	40.5502	71.1091	63.2227	66.2252	85.1641	62.4858	72.0502	55.315	97.0136	84.3934	44.1698	56.9747	54.9224	51.3391	44.9914	53.7699	50.7627	39.5269	59.5862	6.02588
AAEL000420	182.398	208.508	137.635	190.884	177.313	198.806	154.736	197.117	160.027	149.549	158.733	170.121	201.682	188.688	225.475	196.714	250.28	260.148	183.136	234.901	198.223	173.133	200.225	217.905	129.533	125.894	120.942	128.029	134.745	147.365	161.394	136.391	179.449	173.046	157.059	163.828	200.225	134.832	157.658	168.037	161.282	125.537	185.132	189.669	185.093	189.808	122.406	158.412	7.55669
AAEL000421	532.303	623.491	604.144	589.186	538.053	605.836	627.352	578.751	635.704	646.722	621.998	504.979	661.689	579.211	616.817	676.313	542.44	587.904	691.657	589.796	733.067	677.693	705.071	620.775	642.745	689.337	654.881	654.039	624.365	721.003	760.628	663.484	628.783	621.516	673.833	739.372	705.071	756.377	605.592	759.528	641.623	731.427	723.414	774.557	717.621	698.539	707.66	610.395	9.27775
AAEL000422	1197.37	1248	1169.17	1136.29	1097.51	1378.04	1283.3	1200.71	1260.4	1400.04	1262.81	1248.99	1185.2	1293.75	1403.82	1351.76	1279.32	1196.38	1356.06	1107.39	1371.49	1316.8	1415.6	1201.01	1424.86	1315.29	1327.68	1489.7	1470.19	1292.66	1554.01	1535.1	1433.45	1425.14	1506.41	1447.87	1415.6	1504.53	1392.03	1501.77	1398.95	1500.34	1404.82	1547.35	1423.87	1373.9	1369.42	1537.61	10.3087
AAEL000424	5824.32	5553.44	6113.88	4949.47	4504.67	5674.35	5435.09	5009.84	4844.13	5308.21	5137.07	5238.22	4399.25	5610.38	5364.75	5699.48	5549.04	6635.97	5229.17	5317.31	4935.03	5418.58	4094.87	5361.46	4775.5	4355.23	4752.59	4629.88	4501.3	4532.72	4690.8	4997.44	4177.17	4467.49	5007.31	4452.53	4094.87	4761.07	4458.94	4739.61	4233.66	4293.54	4797.87	5095.49	5046.1	4931.71	5009.72	5022.68	12.3716
AAEL000425	124.08	151.55	121.698	147.297	125.342	154.86	174.078	128.711	124.792	139.208	161.085	160.431	140.748	143.836	126.992	119.247	143.587	110.232	150.768	154.567	137.506	153.347	163.608	149.493	146.749	193.683	162.152	156.811	136.08	181.981	148.61	166.936	190.842	173.952	153.681	150.962	163.608	137.299	148.384	195.883	132.357	231.023	152.461	136.738	152.003	158.909	165.758	111.906	7.1518
AAEL000427	2886.1	2383.1	2822.24	2675.39	2948.59	2330.22	2605.28	2372.61	2281.49	2539.96	2468	2543.2	2378.99	2329.22	2415.44	2305.73	2527.73	2607.35	2896.95	3197.1	2732.26	3196.53	1826.95	3367.39	2105.32	1925.39	2101.71	2132.82	1941.14	2151.14	2241.14	2089.9	1993.88	1972.36	1969.15	2226.69	1826.95	1789.82	1848.31	1833.05	1776.73	1957.16	2580.95	2583.92	2854.97	2838.3	2472.35	2438.67	11.4524
AAEL000428	2187.53	2226.46	2315.16	1702.93	2253.1	2297.78	1846.74	2386.11	1778.65	2201.08	2379.82	2186.81	1865.77	1976.59	2248.7	1813.95	2615.48	2985.08	1679.74	2211.73	1727.75	1722.43	1650.88	2184.11	1820.02	1641.03	1851.76	1779.5	2047.86	1595.3	1911.96	1739.69	1825.11	1696.03	1638.99	1837.28	1650.88	1633.61	1903.02	1665.01	1551.47	1621.52	1789.09	1825.24	1750.62	1798.77	1606.58	1653.88	11.0365
AAEL000429	286.625	310.22	312.938	309.623	324.055	325.415	327.972	358.232	372.907	391.374	311.587	298.25	351.013	351.857	301.497	377.761	300.137	343.924	407.158	316.253	409.839	380.893	446.415	331.924	379.58	369.759	435.393	400.959	398.9	436.162	458.614	394.254	386.669	433.068	431.49	402.28	446.415	478.491	348.702	460.902	370.774	457.687	432.493	463.146	444.636	466.796	484.524	469.423	8.44184
AAEL000431	3476.72	3524.3	3488.68	3898.85	2514.48	3433.07	3538.74	3634.52	3181.46	3619.42	3624.99	4190.58	3552.18	3891.31	3683.63	3720.16	4221.86	4187.35	3712.12	3922.14	3309.96	3636.79	3057.13	4071.77	3713.82	3667.66	3558.4	3665.2	3392.65	2986.87	3778.37	4304.83	3467.92	3541.56	3610.67	3498.72	3057.13	3474.4	3927.54	3194.63	3387.8	3317.14	3808.42	3547.26	3482.63	3604.15	3677.28	3675.45	11.8107
AAEL000432	2.4816	2.03423	1.44879	1.50303	3.05712	4.1854	0.840954	0.900079	0.73407	3.1819	0	0	0	0	2.59167	0	1.99426	1.46976	0	3.05067	0.892895	1.97867	0.779084	0	0.819828	0.880379	0.89587	0.992472	1.33411	1.97806	0.798979	1.42074	0	1.812	3.37761	2.57322	0.779084	3.2886	0	0	0	2.61535	0	1.76437	0	2.20708	0	4.35996	0.437891
AAEL000433	549.675	608.234	653.403	517.041	534.996	574.446	619.783	585.052	750.219	630.813	640.811	556.662	611.912	622.516	677.289	664.127	534.463	570.267	661.845	559.289	661.635	633.173	596	643.578	565.681	613.624	646.818	516.086	625.699	659.683	600.033	526.383	560.421	611.55	609.659	574.686	596	634.699	621.358	649.104	497.871	674.761	651.85	634.29	646.273	614.67	657.932	648.181	9.25338
AAEL000434	843.744	846.239	856.233	942.398	849.879	829.755	809.839	872.177	761.964	771.612	891.256	794.616	906.282	784.139	843.156	822.543	763.803	811.307	766.615	817.579	793.784	761.786	847.644	856.415	828.026	780.016	811.658	801.918	831.153	791.224	850.912	751.569	823.898	829.897	862.135	829.435	847.644	794.196	716.88	836.345	843.226	847.375	709.412	761.324	737.268	721.714	763.762	723.754	9.68753
AAEL000435	255.605	364.127	323.079	326.157	290.426	335.878	331.336	308.727	310.512	292.735	351.564	288.56	301.236	293.085	312.728	311.609	276.206	277.785	310.905	273.543	318.764	324.501	306.18	354.728	345.148	309.013	321.617	330.493	321.521	361.985	333.174	343.108	336.11	352.434	302.296	314.791	306.18	363.39	293.058	330.313	323.441	350.457	322.036	285.827	356.743	303.473	387.619	332.81	8.27337
AAEL000436	2660.28	2424.8	2726.62	2379.29	2358.57	2518.56	2376.54	2450.92	2056.13	2321.2	2373.94	2434.45	2086.34	2336.95	2357.55	2453.7	2632.43	2961.57	2160.15	2349.01	2150.98	2195.33	2159.62	2432.42	2394.72	2125.23	2294.32	2318.42	2416.08	2072.02	2272.3	2367.66	2117.78	2091.96	2355.04	2175.23	2159.62	2224.74	2197.94	2316.99	2280.74	2188.18	2198.25	2432.18	2302.8	2257.84	2205.86	2104.41	11.2211
AAEL000438	890.895	855.393	948.955	981.476	1030.25	734.537	811.521	822.672	640.109	671.382	912.42	768.775	749.228	689.794	811.192	643.237	820.64	815.717	643.957	883.677	715.209	782.562	585.092	846.28	632.087	709.585	723.863	657.017	624.365	631.99	630.394	510.044	633.768	559.908	629.08	580.69	585.092	532.753	524.908	621.257	589.031	597.172	720.303	736.623	844.808	721.714	656.657	544.995	9.67651
AAEL000439	240.715	263.432	204.279	297.599	229.284	367.269	263.219	266.423	310.512	330.918	316.29	249.798	327.841	291.539	340.373	299.423	231.335	268.966	327.089	282.695	355.372	356.16	324.878	372.465	296.778	269.396	318.93	288.809	329.526	315.5	352.35	331.031	294.809	275.424	314.118	313.933	324.878	365.856	271.728	386.005	270.849	346.099	320.48	393.454	370.185	323.337	323.866	324.091	8.2223
AAEL000440	194.806	185.115	194.137	205.915	180.37	204.038	250.604	208.818	218.019	202.051	251.621	223.957	215.414	227.354	217.7	238.494	165.524	179.311	224.874	244.053	238.403	197.867	254.761	217.905	228.732	228.018	217.696	239.186	240.14	256.159	238.096	206.717	209.357	238.278	228.833	221.297	254.761	256.511	233.705	248.695	255.071	283.33	227.136	252.305	248.169	206.362	206.56	252.878	7.75014
AAEL000441	16.1304	25.4278	7.24393	21.0424	30.5712	31.3905	18.501	20.7018	18.3517	23.8643	11.758	36.6083	34.3289	24.746	20.7334	39.1687	28.9168	30.865	18.7395	44.7431	17.8579	30.6693	24.9307	30.4053	26.2345	19.3683	17.0215	23.8193	24.014	20.7696	29.5622	16.3385	21.363	17.214	17.7325	20.5858	24.9307	26.3088	33.3864	18.244	26.296	23.5382	37.3375	30.8764	27.919	32.0026	33.1516	31.9731	4.67288
AAEL000442	14643.9	17079.4	14845.7	17274.3	15895.5	19857.6	20003.8	19851.2	22272.4	22267	20270.8	18824.2	20908	20043.5	19517.9	21095.4	15507.4	15895.5	21384.3	17715.2	23849.2	21187.6	26097.8	17521	19806.2	23948.1	20369.4	22208.5	25189.4	25400.3	25414.7	23864.1	22463.1	22583	23809.6	25967.2	26097.8	24301.1	20023.5	25617.5	23442.9	25711.5	21005.5	23803.1	23082.8	24056	25085.6	24267.6	14.2
AAEL000444	5309.39	4979.79	5469.17	4949.47	4607.08	5219.19	4933.04	5375.27	4985.8	4527.05	5299.33	5006.73	4921.04	4839.39	5296.51	4903.92	5200.04	5545.4	4985.56	5259.35	5053.79	4955.57	4890.31	5285.45	4886.17	5155.5	4955.95	4937.55	4858.84	4794.82	5001.61	4569.8	5132.09	5263.86	5311.29	4690.12	4890.31	4867.95	4321.68	4965.26	5267.09	4926.46	5096.57	4999.33	4759.67	4760.66	4622.1	4958.73	12.3085
AAEL000445	542.23	747.579	496.934	497.502	544.167	728.259	864.501	704.762	932.269	1131.17	726.644	744.01	587.882	760.939	628.048	591.012	598.279	864.219	469.339	695.552	588.418	538.197	344.355	1033.78	573.879	563.442	602.921	660.986	469.608	411.436	619.209	846.048	521.968	657.756	473.71	609.853	344.355	818.039	517.489	443.618	514.525	399.277	381.154	489.612	404.308	397.274	432.246	369.143	9.26011
AAEL000448	1852.52	1851.15	1653.07	1862.25	1785.36	1829.02	1838.33	1963.07	1938.68	1964.03	1706.08	1802.42	1933.57	2019.89	1877.23	1977.59	1823.75	1831.32	2030.68	1873.11	1936.69	1966.79	2062.24	1900.33	2102.04	2000.22	2084.69	2160.61	2099.9	2163.01	2054.17	2037.34	2108.52	2212.45	2056.12	2073.16	2062.24	1997.82	2032.86	2049.09	2006.39	2154.18	2115.79	2070.48	2122.88	2116.59	2161.23	2265.73	10.8809
AAEL000450	1878.57	1553.13	1793.6	1627.78	1759.37	1585.22	1628.09	1637.24	1773.51	1538.45	1710.79	1511.71	1615.17	1809.55	1897.1	1696.44	1876.6	1737.26	1792.18	1606.69	1713.47	1824.33	1910.31	1700.16	1727.38	1600.53	1758.59	1643.53	1819.73	1746.63	1561.2	1545.05	1682.69	1821.06	1699.78	1481.32	1910.31	1682.94	1776.9	1567.07	1666.29	1736.6	1739.31	1510.3	1684.45	1668.55	1672.88	1736.72	10.7316
AAEL000451	1492.68	1376.16	1551.65	1357.23	1279.4	1311.08	1142.02	1322.22	1119.46	1187.65	1450.94	1213.46	1143.15	1152.24	1352.85	1148.95	1375.05	1330.13	1165.26	1247.72	1020.58	1108.05	1054.1	1264.35	1105.13	1069.66	1101.02	1051.03	1015.26	1008.81	1196.87	1209.76	1098.77	1062.74	1178.79	1154.52	1054.1	1012.89	1017.36	1059.11	1135.99	1060.09	1140.35	1028.63	1097.11	1000.91	1006.02	950.472	10.2999
AAEL000452	893.376	984.566	899.696	985.985	930.893	1089.25	1073.9	1018.89	1071.74	1107.3	974.738	1018.57	1112.26	1084.96	1132.56	1082.8	1057.96	1015.6	1132.89	1057.57	1114.33	1142.68	1293.28	1051.52	1130.54	1108.4	1112.67	1099.66	1120.66	1101.78	1210.45	1150.09	1165.71	1107.13	1172.88	1212.84	1293.28	1246.38	1111.95	1250.2	1087.78	1253.63	1305.26	1296.81	1221.2	1232.65	1250.84	1335.6	10.0412
AAEL000454	7374.08	7778.89	7574.25	8024.66	5239.9	8058.98	9008.3	8334.73	8634.86	8700.92	8097.73	9382.5	7542.05	8426.78	7550.4	7962.57	8232.32	8667.17	7057.12	9060.48	7019.94	7129.13	6302.79	9068.38	7921.18	7861.78	8094.19	8581.91	6545.16	6702.65	7165.24	8563.48	7183.65	7980.96	7415.54	7621.88	6302.79	8492.8	8532.08	6610.1	8123.72	6838.28	6943.22	6865.15	7004.56	6871.73	6805.01	6980.3	12.8944
AAEL000455	196.046	135.276	141.981	121.745	149.799	138.118	146.326	117.91	114.515	120.912	102.295	133.513	109.852	130.69	146.861	125.34	131.621	132.278	107.326	147.449	80.3606	102.891	105.176	103.885	121.335	121.492	89.587	95.2773	89.3856	106.815	96.6764	125.735	98.2696	113.25	97.1063	123.515	105.176	92.0807	116.852	70.0955	96.4187	91.5374	124.458	74.9856	92.0292	81.6618	86.7042	87.1992	6.96061
AAEL000457	543.471	531.951	543.295	386.278	658.809	417.493	514.664	494.144	416.952	510.696	505.594	607.267	448.85	527.399	373.2	481.34	456.686	493.839	459.969	542.002	418.768	392.765	384.089	476.349	467.302	383.845	409.413	473.409	420.246	376.82	468.202	554.087	430.82	431.256	468.643	482.05	384.089	352.702	509.142	370.642	352.367	331.278	336.037	330.819	335.028	374.099	457.747	296.477	8.8699
AAEL000458	1536.11	1431.08	1518.33	1591.71	1198.39	1290.15	1427.1	1455.43	1144.41	1346.74	1522.66	1673.22	1317.37	1351.75	1224.13	1215.97	1422.91	1230.19	1170.37	1668.72	1180.41	1261.4	1172.52	1616.55	1202.69	1123.36	1135.07	1333.88	1178.02	1122.55	1235.22	1338.33	1060.31	1166.93	1075.77	1281.46	1172.52	1165.81	1472.71	1048.55	1249.06	1210.91	1219.69	1071.85	1168.46	1207.27	1184.53	1183	10.4219
AAEL000459	17.3712	36.6161	27.5269	18.0363	30.5712	31.3905	31.1153	169.215	33.0331	33.41	38.8014	30.148	39.4782	34.799	29.3722	23.5012	17.9484	69.0787	225.726	31.5236	31.2513	34.6267	47.5241	35.4728	37.7121	29.9329	41.21	30.7666	34.687	197.806	48.7377	36.2288	42.7259	34.428	30.3985	30.8786	47.5241	54.2619	46.37	37.4483	30.6787	51.4353	31.1146	62.635	45.4976	30.8991	57.3778	49.4129	5.55568
AAEL000460	442.966	445.496	402.763	505.017	423.411	449.93	571.849	429.338	429.431	451.83	490.308	454.374	440.268	486.413	430.217	456.098	454.692	410.063	390.974	439.296	418.768	439.264	438.625	423.14	475.5	441.95	417.475	417.831	477.613	450.008	481.784	463.16	455.743	462.966	477.087	515.502	438.625	469.447	441.442	443.618	392.687	442.867	472.942	486.083	485.997	514.249	408.02	415.65	8.81863
AAEL000461	2484.08	2394.29	2452.8	2313.16	2670.39	2527.98	2590.14	2470.72	2914.26	2735.64	2403.33	2690.71	2757.47	2673.34	2552.79	2687.84	2557.64	2429.51	2686.56	2486.29	2752.8	2588.09	2844.44	2640.19	3003.85	3077.8	2907.1	2920.85	2801.64	3024.45	2736.5	2767.59	2619.1	2596.6	2722.35	2918.03	2844.44	2949.05	2635.67	3018.91	2797.9	2833.3	2786.31	2956.2	2847.74	2764.36	2789.84	2890.66	11.3437
AAEL000462	0	0	0	0	0	0	0	0	0	0	0	0	0	0	0	0	0	0	0	0	0	0	0	0	0	0	0	1.98494	0	0	0	0	0	0	0	0	0	0	0.9274	0	0	0	0	0	0	0	0	0	-4.04278
AAEL000463	0	0	0	0	0	0	0	0	0	0	0	0	0	0	0	0	0	0	0	0	0	0	0	2.53377	0	0	0	0	0	0	0	0	0.712098	0	0	0	0	0	0	0	0	0	0	0	0	0	0	0	-3.88636
AAEL000464	434.28	340.733	381.031	339.684	360.74	351.573	317.04	351.031	375.11	389.783	340.982	298.25	268.623	288.445	330.006	295.071	299.14	360.091	268.315	285.746	329.478	311.64	225.155	319.255	288.579	264.994	273.24	291.787	230.802	231.433	261.266	210.979	279.143	294.45	265.987	248.745	225.155	226.913	287.494	221.809	255.948	243.228	238.027	265.537	261.611	236.157	226.961	249.971	8.34539
AAEL000465	155.1	165.79	192.689	153.309	152.856	152.767	148.008	162.014	148.282	147.163	163.436	175.505	157.055	145.383	158.956	166.249	175.495	138.157	126.066	142.365	171.436	166.208	148.026	164.695	142.65	125.014	155.881	126.044	161.428	151.322	172.579	134.26	141.708	170.328	137.638	156.966	148.026	144.698	147.457	149.793	142.875	149.947	150.906	139.385	142.697	118.079	142.807	177.305	7.29277
AAEL000467	601.788	530.933	560.68	644.798	567.096	455.162	531.483	544.548	434.569	423.989	537.34	535.127	437.693	479.454	463.909	440.43	490.589	514.416	507.67	520.647	440.197	446.189	432.392	494.086	468.122	422.582	477.499	478.372	470.942	412.425	541.708	510.044	445.062	383.238	428.112	532.657	432.392	474.38	451.644	485.867	392.687	417.585	483.832	449.914	447.738	424.862	411.845	395.303	9.00438
AAEL000468	1280.51	1384.29	1221.33	1243	1441.43	1379.09	1353.94	1394.22	1274.35	1327.65	1201.67	1253.3	1518.19	1309.22	1291.51	1219.45	1290.29	1325.72	1321.13	1379.92	1294.7	1186.21	1327.56	1368.24	1469.13	1345.22	1419.06	1399.39	1319.44	1298.6	1424.58	1466.2	1375.06	1206.79	1305.45	1460.73	1327.56	1331.88	1248.28	1431.68	1197.35	1284.14	1317.7	1422.08	1487.98	1329.76	1398.74	1265.84	10.3835
AAEL000469	4138.07	4333.92	4000.1	4146.85	4273.85	4632.19	4874.17	4476.09	5171.52	4964.57	4278.73	4448.99	4654.14	4889.65	4617.49	5007.5	4092.23	4269.65	4588.62	4542.45	4853.78	4638.98	5025.09	4418.9	4786.15	5081.55	5119.9	5183.68	5188.37	5184.49	4814.65	4847.55	4836.57	5079.04	5055.44	4823.07	5025.09	5939.21	4848.45	5268.69	5360.01	5080.76	5031.23	5342.5	5322.19	5199.87	5031.4	5120.05	12.1548
AAEL000471	1565.89	1377.17	1415.46	1462.44	1377.23	1370.72	1191.63	1331.22	1248.65	1190.03	1338.06	1411.57	1205.8	1333.19	1351.99	1376.13	1537.58	1774	991.489	1204	1079.51	1179.28	1135.91	1198.47	1195.31	1158.58	1196.88	1092.71	961.896	1022.66	1227.23	1108.88	1330.91	1188.67	1139.94	1133.93	1135.91	1137.85	1239.93	1204.11	1414.73	1288.5	1025.23	1085.09	1126.07	1059.4	883.618	1110.34	10.2945
AAEL000474	1116.72	887.94	1057.61	662.835	955.35	818.245	1145.38	758.767	895.565	821.727	805.423	869.986	733.78	979.787	732.578	908.714	755.826	671.68	758.949	818.596	600.026	544.133	746.363	673.984	874.756	872.455	822.409	906.127	673.727	851.554	631.992	663.484	770.491	775.537	776.006	717.928	746.363	775.287	1047.03	692.313	809.917	591.942	782.532	687.221	631.796	695.229	710.21	741.194	9.59252
AAEL000475	399.538	429.222	396.967	389.284	371.44	426.91	327.972	405.036	358.96	385.01	386.838	365.006	364.744	404.442	369.745	362.093	361.959	382.138	430.156	388.452	369.659	381.883	354.483	405.404	413.193	361.836	425.538	429.74	416.244	428.25	424.258	416.986	369.579	434.88	381.67	374.832	354.483	392.165	353.339	404.249	372.527	382.713	376.486	390.807	385.696	396.17	387.619	424.37	8.64016
AAEL000476	127.802	152.567	153.571	169.842	149.799	188.343	172.396	148.513	151.218	190.119	128.162	144.28	147.614	151.569	158.956	179.306	154.555	164.613	158.434	149.483	160.721	133.56	134.003	141.891	139.371	170.793	146.027	176.66	182.774	175.058	158.198	183.985	163.783	133.182	161.281	198.996	134.003	167.718	148.384	192.042	126.221	163.024	146.239	194.963	179.922	157.806	154.283	190.385	7.31749
AAEL000477	18.612	3.05134	14.4879	36.0726	25.9855	49.1784	27.7515	20.7018	11.7451	41.3648	14.1096	38.7617	12.0151	32.4791	28.5084	30.4646	10.9685	30.865	22.1467	12.2027	45.5377	14.84	31.1634	7.60132	23.775	8.80379	17.0215	31.7591	37.3552	36.5941	11.1857	34.0977	32.7565	12.684	14.3548	22.3012	31.1634	7.39934	20.4028	17.2838	7.01227	20.9228	51.3391	12.3506	5.17018	6.62123	65.0282	14.5332	4.54758
AAEL000478	236.993	261.398	223.113	333.672	272.084	246.938	232.103	259.223	195.997	211.597	257.5	260.565	211.123	241.273	208.197	219.345	227.346	255.738	232.54	241.003	234.831	259.205	232.167	245.776	215.615	193.683	218.592	195.517	252.148	218.576	279.643	267.098	232.144	200.226	226.3	264.184	232.167	212.115	228.14	273.661	227.022	206.613	230.248	223.192	274.02	224.018	243.537	255.784	7.89102
AAEL000483	661.347	808.606	721.496	748.507	726.066	859.053	819.93	799.27	821.424	813.772	728.996	710.632	832.475	788.005	818.103	819.932	697.992	701.075	759.801	820.63	810.749	784.541	966.065	699.322	809.99	903.269	816.138	789.015	789.795	855.511	832.536	772.88	840.988	883.351	905.2	866.317	966.065	855.858	783.653	913.162	794.14	924.964	774.753	745.445	787.936	829.86	900.194	844.379	9.61229
AAEL000484	2.4816	2.03423	1.44879	0	0	0	0.840954	0	0.73407	4.77286	0	0	0	3.09325	0.86389	0.870416	0	4.40928	0	1.01689	0	3.95733	51.4196	0	33.6129	17.6076	26.8761	0.992472	21.3458	24.7257	41.5469	49.7258	1.4242	23.556	4.22201	7.71966	51.4196	7.39934	12.0562	6.72149	20.1603	47.0764	10.8901	0	21.7148	12.1389	34.4267	4.35996	1.71696
AAEL000485	3301.77	3936.23	3365.53	3960.47	3391.87	4003.33	3971.83	3841.54	4131.34	4013.97	3887.19	4316.55	4043.94	4034.37	3930.7	3962.13	4001.49	4169.71	3819.45	4151.96	3900.17	3820.8	3418.62	3912.15	3733.5	3707.27	3697.26	3737.65	3438.01	3528.86	3805.54	3700.31	3722.14	3961.94	3636	3786.92	3418.62	3891.23	3708.67	3548.95	3748.06	3681.55	3676.19	3781.92	3796.98	3664.85	3455.42	3845.49	11.8582
AAEL000486	8603.71	8389.16	8565.22	8227.57	7997.42	8055.84	7951.22	8725.37	7235.73	7534.75	9073.64	8733.24	8241.5	7860.72	8626.8	7779.78	8972.19	8739.19	8134.64	8831.68	8180.71	8140.23	8512.28	8614.83	8208.94	7570.38	8354.88	8371.5	7936.64	7888.5	8628.97	8350.37	8259.63	7831.47	8300.48	8272.04	8512.28	7834.26	8448.61	8030.26	8042.2	8374.36	8376.04	8836.83	8304.35	8584.42	7899.01	8564.42	13.0157
AAEL000487	285.384	207.491	273.821	219.442	239.984	205.084	187.533	208.818	174.709	204.437	191.655	205.653	189.667	211.114	209.061	223.697	213.386	210.176	189.098	223.716	229.474	176.101	232.167	215.371	288.579	245.626	283.991	261.02	230.802	238.356	236.498	252.891	263.476	219.252	235.588	241.883	232.167	204.715	293.986	217.968	238.417	210.972	248.917	271.713	256.441	250.503	226.961	204.918	7.78934
AAEL000488	1108.03	1290.72	1137.3	1160.34	1283.99	1212.72	1270.68	1471.63	1418.96	1419.13	1453.29	1246.84	1416.07	1333.96	1319.16	1343.92	1286.3	1231.66	1618.41	1308.74	1512.56	1477.07	1443.64	1353.04	1292.87	1380.43	1265.86	1295.18	1426.17	1612.12	1500.48	1411.5	1490.42	1445.07	1361.18	1430.71	1443.64	1286.66	1257.55	1359.66	1471.7	1475.06	1616.4	1411.49	1409.39	1594.61	1401.29	1512.91	10.3691
AAEL000495	19.8528	10.1711	13.0391	30.0605	18.3427	24.066	20.1829	12.6011	21.288	16.705	18.8128	21.5343	18.8809	25.5193	23.325	15.6675	17.9484	22.0464	21.2949	15.2533	15.1792	23.744	17.9189	12.6689	15.5767	32.574	25.9802	23.8193	21.3458	27.6928	21.5724	24.8629	27.7718	16.308	15.1992	19.728	17.9189	15.6208	16.6932	38.4085	22.7899	29.6407	20.2245	19.408	27.919	33.1061	26.7763	27.6131	4.25404
AAEL000496	8.6856	10.1711	1.44879	1.50303	25.9855	14.6489	5.04573	12.6011	4.40442	3.1819	9.4064	15.074	10.2987	10.8264	4.31945	7.83374	4.98566	17.6371	11.9251	11.1858	12.5005	8.904	14.8026	15.2026	9.01811	10.5645	9.85457	5.95483	9.3388	11.8684	7.19081	14.2074	12.8178	7.24801	5.06642	6.00418	14.8026	9.04364	45.4426	6.72149	4.38267	2.61535	12.4458	11.4684	2.06807	9.93184	8.92544	8.71992	3.3466
AAEL000498	93.06	81.3691	66.6442	46.5938	56.5567	56.5029	89.1411	49.5044	99.8335	73.1838	55.2626	51.6823	72.0906	96.664	76.8862	80.9487	50.8537	52.9114	74.958	50.8445	56.2524	60.3493	51.4196	53.2092	72.9647	78.3537	81.5242	70.4655	42.6916	60.3308	43.9438	31.9666	71.9219	72.4801	67.5522	59.1841	51.4196	75.6377	88.103	64.3342	56.9747	48.8199	66.8963	64.3994	61.0081	64.0052	43.3521	55.2262	6.00856
AAEL000500	2678.89	1762.66	2846.87	1463.95	2010.06	1567.43	1525.49	1475.23	1223.69	1776.3	1379.21	2457.06	1085.65	1755.42	1510.08	1648.57	1823.75	2680.84	1288.77	1472.46	1269.7	1488.95	1429.62	1350.5	1588.83	1356.66	1453.1	1365.64	1504.88	1668.49	816.556	686.926	550.452	679.5	651.034	723.933	1429.62	1130.46	1719.4	1768.71	1240.3	1916.18	1907.32	1438.84	1575.87	1510.74	1605.3	1214.98	10.6881
AAEL000502	24.816	21.3594	31.8733	18.0363	30.5712	36.6222	37.8429	22.502	24.2243	42.9557	23.516	29.0713	36.9035	20.8794	33.6917	31.335	38.8882	42.623	23.8503	27.456	29.4655	30.6693	47.5241	32.9391	34.4328	44.0189	51.0646	33.7441	52.0304	38.5722	50.3357	46.1739	29.9081	26.274	30.3985	36.8828	47.5241	37.8189	29.6768	50.8913	44.7032	58.4096	43.5604	37.0517	51.7018	39.7274	62.4781	37.7863	4.94941
AAEL000504	65.7624	61.0268	123.147	60.1211	76.428	72.1981	100.915	59.4052	93.9609	70.7974	65.8448	75.3701	70.3742	81.1978	62.2001	100.098	90.739	72.0182	68.9954	72.1991	47.3235	49.4666	57.6522	111.486	77.8836	73.0714	83.3159	54.586	54.6987	60.3308	51.9336	47.5946	61.9526	60.702	60.797	66.046	57.6522	62.4834	82.5386	60.4934	60.4808	47.9482	49.7833	46.7557	63.0762	69.5229	56.1027	50.8662	6.22441
AAEL000505	132.766	139.345	168.059	177.357	146.742	131.84	122.779	131.412	124.058	140.004	151.678	118.439	126.159	107.49	132.175	100.968	117.662	121.99	97.1046	150.5	106.255	82.1146	70.1176	121.621	110.677	85.3967	105.713	95.2773	125.407	90.0017	94.2795	99.4515	91.8607	105.096	108.928	107.217	70.1176	86.3257	107.578	62.4138	92.0361	78.4606	74.675	79.3965	76.5187	89.3866	66.3032	95.9192	6.94625
AAEL000507	3.7224	2.03423	0	3.00605	7.6428	0	2.52286	0	2.20221	0.795476	0	1.07672	0.858222	0.773312	0	0.870416	0.997132	5.87904	0.851795	4.06756	1.78579	1.97867	0.779084	5.06755	0	0.880379	0	0	0	2.96709	0	2.1311	0	2.718	1.68881	0.85774	0.779084	0	204.028	1.92042	0.876534	0	3.11146	0.882184	0	0	1.27506	1.45332	0.652722
AAEL000508	3.7224	3.05134	11.5903	4.50908	6.11424	4.1854	4.20477	7.20063	4.40442	9.54571	15.2854	8.61372	4.29111	4.63987	8.6389	1.74083	6.97992	0	4.25897	4.06756	4.46448	13.8507	3.89542	0	1.63966	0	2.68761	10.9172	2.66823	0.98903	4.79387	4.26221	6.40889	5.436	5.91082	0.85774	3.89542	3.2886	2.7822	7.6817	6.13574	7.84606	4.66719	3.52873	3.10211	0	6.37531	4.35996	2.31886
AAEL000509	868.56	990.669	798.281	837.186	981.335	1034.84	1046.15	1006.29	1228.1	1124.01	1012.36	965.814	1098.52	1134.45	923.498	1155.04	870.496	905.372	1134.59	992.484	1202.73	1118.94	1146.81	972.969	1079.71	1086.39	1135.96	1165.16	1199.37	1209.58	1133.75	1155.77	1173.54	1258.43	1222.7	1326.92	1146.81	1395.19	981.189	1442.24	1232.41	1234.45	1106.12	1323.28	1175.7	1154.3	1157.76	1323.98	10.0017
AAEL000510	1340.06	1377.17	1353.17	1400.82	1612.63	1483.72	1358.98	1554.44	1405.01	1448.56	1550.88	1416.96	1557.67	1516.47	1496.26	1530.19	1414.93	1430.08	1671.22	1392.12	1555.42	1549.3	1695.29	1515.2	1620.8	1668.32	1625.11	1504.59	1627.62	1682.34	1631.51	1567.07	1595.81	1553.79	1758.05	1643.43	1695.29	1733.09	1583.07	1625.64	1693.46	1750.54	1680.19	1602.93	1578.97	1699.45	1666.51	1735.27	10.5465
AAEL000511	596.825	495.334	695.417	508.023	559.453	475.043	659.308	536.447	750.953	557.629	539.692	582.503	724.339	690.568	628.912	585.79	518.509	496.779	626.921	532.85	870.573	664.832	862.446	438.343	818.188	933.201	758.802	925.977	720.421	864.412	721.478	566.874	808.944	779.161	822.448	758.242	862.446	889.566	866.191	970.775	873.904	963.322	802.756	740.152	566.652	856.345	634.981	996.978	9.25156
AAEL000512	134.006	160.704	144.879	234.472	301.126	166.37	194.26	172.815	148.282	113.753	175.194	179.811	275.489	204.928	206.47	154.934	177.49	149.916	144.805	217.614	200.009	128.613	302.285	230.573	177.903	281.721	196.196	153.833	153.423	209.674	203.74	144.915	293.385	148.584	184.08	183.556	302.285	203.893	181.77	235.252	202.479	235.382	217.802	221.428	196.467	235.054	235.887	196.198	7.63083
AAEL000515	493.839	528.899	470.856	703.416	431.054	566.075	512.982	649.857	476.411	525.014	654.92	613.728	540.68	521.986	637.551	538.787	729.901	723.122	574.962	621.319	553.595	573.813	391.1	651.18	402.535	460.438	367.307	415.846	434.921	385.722	509.748	462.449	430.107	495.582	397.714	387.698	391.1	354.346	457.208	342.796	382.169	492.558	494.722	429.623	491.167	433.69	368.493	396.757	9.15321
AAEL000516	2833.99	2176.62	2787.46	2188.41	2467.1	1839.48	1930.83	2330.31	1819.76	1963.23	2276.35	2617.49	1900.1	2213.99	2234.88	2160.37	2801.94	2641.16	2235.11	2251.39	1939.37	2394.19	1739.7	2424.82	1783.13	1479.04	1644.82	2054.42	1668.98	1615.09	1643.5	1562.81	1481.16	1753.11	1795.2	1607.4	1739.7	1661.56	2371.36	1578.59	1623.34	1741.83	1650.63	1624.1	1718.57	1647.58	1426.79	1825.37	11.1392
AAEL000518	0	0	0	0	0	0	0	0	0	0	0	0	0	0	0	0	0	0	0	0	0	0	0	0	0	0	0	0	0	0	0	0	0	0	0	0	0	0	0.9274	0	0	0	0	0	0	0	0	0	-5.6937
AAEL000519	2.4816	6.10268	11.5903	6.01211	3.05712	7.32444	5.88668	3.60032	10.277	3.97738	3.5274	5.38358	8.58222	18.5595	11.2306	13.9267	11.9656	8.81856	19.5913	20.3378	9.82185	11.872	20.2562	20.2702	6.55862	12.3253	6.27109	5.95483	2.66823	6.92321	3.19592	15.6281	9.96938	4.53	10.1328	7.71966	20.2562	29.5974	38.0234	29.7666	29.8022	28.7689	10.8901	12.3506	13.4425	7.72476	17.8509	29.0664	3.02297
AAEL000521	2.4816	5.08557	0	0	0	1.04635	0.840954	1.80016	3.67035	6.36381	0	5.38358	0	1.54662	3.45556	13.9267	0	0	1.70359	0	0.892895	1.97867	5.45359	2.53377	4.09914	6.16265	0	4.96236	4.00234	11.8684	3.99489	2.1311	4.98469	1.812	6.75522	4.2887	5.45359	5.75505	0.9274	3.84085	4.38267	2.61535	0	3.52873	4.13615	0	1.27506	0	1.59634
AAEL000523	859.875	881.838	870.721	719.95	918.664	860.099	981.394	732.665	989.526	731.838	706.655	825.841	841.916	951.174	903.629	814.709	938.301	870.098	821.982	835.883	690.208	758.818	705.85	980.57	828.026	997.469	886.911	763.211	684.4	819.906	504.955	576.819	821.762	706.681	859.602	678.472	705.85	734.179	888.449	650.064	830.078	689.582	854.095	739.27	705.213	757.027	751.012	669.981	9.71566
AAEL000528	33.5016	37.6332	30.4245	55.612	32.0998	36.6222	46.2525	27.9025	31.565	38.1829	30.5708	33.3782	32.6124	37.8923	19.8695	46.132	28.9168	45.5626	46.8487	18.304	47.3235	25.7227	39.7333	40.5404	44.2707	48.4208	36.7307	38.7064	37.3552	42.5283	31.1602	42.6221	35.6049	33.522	48.131	40.3138	39.7333	48.5068	58.4262	35.5279	37.691	36.615	40.449	37.9339	42.3955	50.7627	49.7274	27.6131	5.1625
AAEL000529	16.1304	13.2225	14.4879	12.0242	12.2285	14.6489	11.7734	13.5012	9.54291	17.5005	11.758	11.8439	17.1644	10.0531	14.6861	7.83374	13.9598	13.2278	11.0733	13.2196	14.2863	13.8507	13.2444	17.7364	10.6578	7.92341	17.9174	6.94731	6.67057	9.8903	12.7837	9.23478	9.25728	9.06001	11.8216	19.728	13.2444	12.3322	27.822	12.4828	4.38267	8.71785	15.5573	4.41092	7.23825	5.51769	6.37531	14.5332	3.60364
AAEL000530	599.307	572.635	730.188	677.865	597.667	574.446	460.843	603.953	355.29	458.194	546.747	552.355	438.551	504.973	519.198	418.67	516.514	487.96	397.788	457.6	380.373	344.288	377.856	519.424	394.337	352.151	433.601	426.763	412.241	385.722	431.449	398.516	393.078	390.486	363.093	396.276	377.856	296.796	351.485	379.284	408.465	382.713	323.592	290.238	340.198	334.372	269.038	299.384	8.94407
AAEL000533	1218.47	1154.42	1474.86	1340.7	982.864	1025.42	1345.53	1071.99	924.928	1014.23	1027.65	1422.34	975.798	901.682	848.34	881.731	1079.89	1122.9	1006.82	1290.43	827.714	963.61	735.456	1345.43	905.09	935.843	858.243	932.924	639.041	759.575	932.408	1089.7	917.895	896.035	836.803	760.815	735.456	943.005	1128.65	705.756	860.756	825.58	752.973	808.08	1036.1	797.858	822.415	717.94	10.0783
AAEL000534	0	2.03423	0	0	0	5.23175	1.68191	0.900079	0.73407	2.38643	0	0	0	0	0	0	0	0	0	0	0.892895	0	1.55817	0	0	0	0	0	0	0	0.798979	0	0.712098	0.906001	0	0	1.55817	0	0	0	0.876534	1.74357	3.11146	1.76437	0	1.10354	0	1.45332	-0.704886
AAEL000536	259.327	193.252	246.294	157.818	169.67	176.833	210.239	160.214	191.592	172.618	132.865	153.97	188.809	208.021	189.192	210.641	172.504	227.813	184.84	203.378	200.901	154.336	171.399	154.56	165.605	149.664	177.382	181.622	138.748	133.519	141.419	122.894	146.692	140.43	161.281	171.548	171.399	163.608	222.576	159.395	188.455	135.998	199.133	132.328	190.263	171.048	178.509	181.665	7.54919
AAEL000541	2049.8	2167.47	2173.18	1803.63	2184.31	2105.25	2060.34	2058.48	2042.92	2210.63	2169.35	2140.51	2112.08	2050.05	1984.35	2062.89	2091.98	2042.97	1929.32	1942.26	1968.83	1800.59	1885.38	2009.28	1964.31	1925.39	2056.02	2232.07	1963.82	2158.06	1971.88	2116.9	1880.65	2051.19	1953.1	1840.71	1885.38	1867.1	2136.73	2032.77	1844.23	1871.72	1709.75	1942.57	1716.5	1926.78	1853.94	1852.98	10.9782
AAEL000542	0	0	0	0	0	0	0	0	0	0	0	0	0	0.773312	0	0	0	0	0	0	0	0	0	0	0	0	0	0	0	0	0	0	0	0	0	0	0	0	0	0	0	0	0	0	2.06807	0	0	1.45332	-3.4824
AAEL000543	230.789	228.851	178.201	297.599	220.113	232.29	226.217	267.324	227.562	189.323	237.511	284.253	172.503	191.008	235.842	214.993	181.478	285.133	194.209	222.699	192.865	193.909	180.748	271.114	189.38	163.75	189.029	176.66	166.764	130.552	177.373	197.482	262.052	223.782	157.059	189.561	180.748	143.054	193.827	166.117	210.368	165.639	211.579	170.261	179.922	166.634	215.486	187.478	7.79467
AAEL000544	382.167	419.051	353.504	495.999	314.883	297.163	416.272	412.236	441.176	532.969	389.19	606.191	454.858	400.576	388.75	420.411	559.391	539.402	458.266	462.685	325.014	439.264	486.149	476.349	406.635	390.888	379.849	282.855	422.914	294.731	636.786	600.971	533.362	480.18	414.602	623.577	486.149	367.501	574.06	406.17	430.378	471.636	458.94	534.603	283.326	441.415	476.873	457.796	8.6595
AAEL000545	140.21	143.413	155.02	169.842	134.513	109.867	174.918	184.516	139.473	153.527	186.952	214.266	171.644	146.929	103.667	137.526	114.67	188.129	102.215	118.976	138.399	108.827	170.619	126.689	214.795	182.238	230.239	144.901	109.397	175.058	157.399	216.662	163.783	162.174	177.325	174.121	170.619	232.668	293.986	193.963	168.295	169.998	177.353	140.267	170.616	174.359	170.858	172.945	7.20184
AAEL000546	380.926	362.093	347.709	453.914	356.154	320.183	346.473	419.437	270.138	281.599	416.233	317.631	323.55	348.764	399.117	275.051	322.074	380.668	401.195	437.262	371.444	422.445	331.111	314.188	268.084	241.224	246.364	246.133	236.138	224.51	356.345	309.72	293.385	329.784	332.695	315.648	331.111	240.068	328.3	276.541	343.601	244.1	334.482	341.405	336.062	388.445	331.516	360.424	8.48371
AAEL000547	1.2408	0	0	0	0	0	0	0	0.73407	0	0	0	0	2.31994	0	2.61125	0.997132	2.93952	0	1.01689	3.57158	0.989333	0	0	0	1.76076	0	0	0	0	3.99489	0	0	0	1.68881	0.85774	0	0	0	1.92042	0	0.871785	4.66719	0	0	0	0	0	-0.576776
AAEL000549	952.935	799.452	876.516	892.798	940.064	749.186	756.859	830.773	836.84	805.817	845.4	878.6	826.468	781.045	847.476	784.245	903.402	865.689	794.725	893.846	834.857	859.73	801.678	907.091	935.424	785.298	892.287	985.525	843.16	777.377	724.674	757.963	702.129	866.137	835.959	731.652	801.678	726.78	1096.19	713.438	854.621	701.787	745.194	822.195	771.391	770.269	886.168	802.233	9.69534
AAEL000550	390.852	520.762	427.392	461.429	469.268	484.46	581.94	541.848	521.924	562.402	554.977	472.678	527.806	536.679	525.245	553.585	417.798	446.807	584.331	475.904	644.67	566.888	483.032	461.147	432.869	524.706	488.249	501.198	628.368	467.811	522.532	489.443	474.258	496.488	472.021	450.313	483.032	529.464	507.288	524.276	475.081	509.994	567.841	569.008	520.12	592.6	571.228	524.649	8.99769
AAEL000551	4693.95	4801.79	4922.98	5299.67	3931.46	4865.52	3919.69	5306.87	4478.56	4628.08	5327.55	4690.17	4561.45	4087.73	4865.43	3974.32	4744.35	6797.64	3701.05	4762.09	4431.44	3901.93	3868.93	4750.83	4023.71	3517.99	4085.17	3599.7	4207.8	4652.4	4193.04	3993.69	5548.67	4538.16	3284.73	3974.77	3868.93	3008.24	4079.63	3493.25	4060.11	4039.85	4125.79	3691.94	4530.11	4509.05	3567.62	3730.67	12.179
AAEL000552	0	1.01711	0	0	3.05712	1.04635	0.840954	0	1.46814	0.795476	1.1758	0	0	2.31994	0.86389	0	0	2.93952	0	0	0	0	0	0	0	0	0	1.98494	0	0	0.798979	0.710368	1.4242	0	0	0	0	0	0	0	0	1.74357	0	0	0	2.20708	0	0	-0.976542
AAEL000554	0	0	1.44879	1.50303	0	1.04635	0	0.900079	1.46814	0	0	1.07672	0	3.86656	0	0	2.9914	0	1.70359	0	0	0	0	5.06755	0.819828	0	0	0	0	1.97806	0	0.710368	0.712098	0	0	0	0	0.822149	1.8548	0.960212	0	0	0	0	1.03404	0	0	0	-0.679817
AAEL000556	1111.76	909.3	1215.53	1005.52	625.181	729.305	920.004	755.167	897.033	984.004	705.48	1199.46	726.056	707.581	844.884	866.934	999.126	970.042	546.852	790.123	601.811	739.032	832.841	864.017	932.144	621.547	958.581	919.029	712.417	795.18	941.197	930.582	751.264	790.033	653.568	967.531	832.841	770.354	973.77	865.151	537.315	894.451	924.103	689.868	1193.28	755.923	803.289	626.381	9.71664
AAEL000558	672.514	632.645	615.734	650.81	663.395	674.895	704.72	711.063	755.358	780.362	683.139	634.185	726.914	652.675	658.284	681.536	695.998	701.075	652.475	635.556	708.959	720.234	726.886	620.775	746.043	754.485	704.154	720.535	871.176	981.117	765.422	732.389	705.69	660.474	732.097	855.167	726.886	760.488	556.44	825.783	641.623	734.914	707.857	687.221	677.294	620.188	793.089	624.928	9.41569
AAEL000559	944.249	859.461	957.648	999.513	894.207	854.867	829.181	868.576	736.272	805.817	878.322	829.071	868.521	771.766	847.476	713.741	887.448	828.945	731.692	853.17	758.961	821.146	816.48	896.956	778.836	703.423	862.723	737.407	780.457	814.96	842.923	921.347	904.365	877.915	797.116	880.899	816.48	791.73	801.273	869.952	857.25	791.58	914.769	842.485	828.263	804.479	791.814	861.819	9.71181
AAEL000561	111.672	90.5231	94.1711	141.284	108.528	91.0324	96.7097	109.81	114.515	107.389	103.47	117.362	93.5462	111.357	96.7556	90.5233	105.696	111.702	91.9939	99.6552	108.04	113.773	130.107	96.2834	101.659	106.526	111.088	97.2623	105.395	100.881	119.048	115.08	106.815	126.84	104.706	125.23	130.107	105.235	137.255	91.2202	110.443	129.024	94.8995	92.6293	98.2335	102.629	105.83	71.2127	6.69359
AAEL000562	518.655	563.481	483.895	547.102	573.21	535.731	544.938	564.35	571.84	557.629	540.868	534.051	559.561	570.704	539.067	527.472	530.474	526.174	557.074	563.357	559.845	517.421	659.885	592.903	542.726	584.571	562.606	601.438	620.363	595.396	707.895	642.883	642.313	660.474	611.348	629.581	659.885	650.32	608.374	638.541	617.956	697.428	556.951	584.888	644.205	571.633	622.23	680.154	9.10953
AAEL000563	152.618	240.039	118.8	139.781	180.37	226.011	163.145	194.417	126.26	148.754	218.699	184.118	150.189	170.902	172.778	132.303	166.521	145.506	190.802	198.293	150.006	134.549	90.3738	205.236	187.741	111.808	162.152	128.029	118.736	85.0565	154.203	110.817	140.995	98.7541	135.104	132.092	90.3738	120.034	120.562	122.907	127.097	91.5374	102.678	155.264	170.616	157.806	159.383	138.065	7.37807
AAEL000564	2832.75	3085.92	2823.68	3296.14	3347.55	3385.99	3637.97	3451.8	3765.78	3429.3	3228.75	3058.95	3526.43	3602.86	3383.86	3635.73	3034.27	3506.85	3749.6	3486.91	3818.91	3471.57	3788.69	3352.18	3525.26	3666.78	3388.18	3353.56	3723.51	3533.8	3580.22	3438.89	3900.16	3628.53	3991.49	3660.83	3788.69	4094.3	3474.04	4129.87	3903.21	3631.85	3736.86	3775.75	3725.63	3644.98	3789.49	3604.24	11.7104
AAEL000566	33.5016	37.6332	42.0148	39.0787	45.8568	30.3441	47.9344	60.3053	57.2574	34.2055	62.3174	54.9125	68.6578	52.5852	74.2945	34.8166	70.7964	49.9718	50.2559	41.6925	34.8229	108.827	78.6875	43.0742	54.1086	51.062	59.1274	49.6236	52.0304	76.1553	51.9336	63.9331	63.3768	52.548	32.0873	61.7573	78.6875	44.3961	55.644	41.2891	48.2094	55.7942	42.0047	57.3419	42.3955	76.1441	43.3521	34.8797	5.70071
AAEL000568	1508.81	1360.9	1498.05	1509.04	1390.99	1349.79	1343	1326.72	1085.69	1225.83	1332.18	1327.59	1189.5	1098.1	1330.39	1242.08	1293.28	1280.16	1232.55	1274.16	1199.16	1208.96	1128.89	1307.43	1246.14	1142.73	1135.96	1138.37	1128.66	1241.23	1257.59	1314.18	1165.71	1146.09	1152.61	1284.89	1128.89	1153.48	1184.29	1098.48	1095.67	1182.14	1249.25	1235.06	1149.85	1213.89	1238.09	1229.51	10.3703
AAEL000569	529.822	486.18	496.934	523.053	531.939	530.499	579.417	518.446	686.355	662.632	472.671	464.064	500.343	557.558	573.623	585.79	542.44	474.732	555.37	609.117	658.064	589.642	237.621	719.592	491.077	321.338	491.833	349.35	318.853	377.809	362.736	357.315	363.882	372.366	371.537	234.163	237.621	297.618	414.548	434.016	396.193	329.535	462.052	380.221	417.751	419.344	374.868	287.758	9.08997
AAEL000571	101.746	74.2493	95.6199	88.6786	76.428	104.635	99.2326	70.2062	67.5344	112.162	87.0092	97.9811	70.3742	112.904	88.9806	84.4303	84.7562	97.0042	68.9954	68.1316	78.5748	82.1146	109.072	53.2092	72.9647	92.4398	92.2746	129.021	69.3739	78.1333	94.2795	72.4575	81.8913	85.1641	64.1746	89.205	109.072	74.8156	103.869	64.3342	102.554	96.7681	60.6734	94.3936	57.906	86.0759	85.4292	81.386	6.4209
AAEL000572	1289.19	1430.06	1400.98	1349.72	1331.38	1550.69	1504.47	1492.33	1686.16	1602.09	1537.95	1402.96	1510.47	1419.8	1480.71	1426.61	1158.67	1194.91	1479.57	1465.34	1600.07	1502.8	1357.94	1451.85	1362.55	1493.12	1436.08	1333.88	1371.47	1458.82	1513.27	1503.14	1439.86	1513.93	1491.22	1585.96	1357.94	1393.54	1246.43	1526.74	1487.48	1406.19	1462.39	1408.85	1383.54	1388.25	1489.27	1379.2	10.4906
AAEL000574	1998.93	2011.85	1919.64	2035.1	2046.74	2084.33	1990.54	2080.08	2089.16	2083.35	2008.27	1928.4	2143.84	1863.68	1995.58	2004.57	1776.89	1810.74	2080.08	1904.63	2034.02	1951.95	2108.98	1859.79	2175.82	2138.44	2215.49	2085.18	2166.6	2247.08	2201.19	2028.81	2064.37	2101.92	2031.63	2293.6	2108.98	2001.93	1999.47	2118.23	1977.46	2242.23	2075.34	1940.8	2073.24	1917.95	1894.74	2062.26	10.9621
AAEL000575	2986.61	2344.45	2835.27	2250.03	2405.95	2312.43	1854.3	2484.22	1778.65	1821.64	2559.72	2295.56	2122.38	2213.22	2512.19	2207.37	3054.22	2910.12	2036.64	2892.03	2524.22	2875.99	2045.1	2624.99	2080.72	2070.65	2034.52	2253.9	2210.63	1963.22	2471.24	2415.25	2222.46	2003.17	2455.52	2236.99	2045.1	2353.81	2299.95	2164.32	2364.01	2153.31	2870.32	2748	2968.72	2974.03	2403.49	2395.07	11.2629
AAEL000576	63.2808	39.6674	68.093	45.0908	42.7997	44.993	48.7753	45.004	50.6508	47.7286	51.7352	51.6823	49.7769	60.3183	39.7389	47.8729	40.8824	32.3347	38.3308	57.9627	47.3235	36.6053	35.8379	58.2768	62.3069	56.3442	45.6894	50.6161	29.3505	38.5722	27.1653	31.9666	28.4839	32.616	50.6642	48.0334	35.8379	44.3961	51.9344	37.4483	34.1848	47.9482	35.7818	40.5804	41.3615	47.4521	35.7017	50.8662	5.56763
AAEL000578	18.612	22.3765	24.6294	16.5333	48.9139	27.2051	39.5248	32.4029	32.2991	31.0236	24.6918	26.9179	29.1795	27.0659	36.2834	22.6308	22.934	14.6976	34.0718	24.4053	53.5737	48.4773	45.966	30.4053	27.8741	22.0095	34.9389	21.8344	41.3575	26.7038	40.7479	31.9666	26.3476	39.864	36.3093	27.4477	45.966	31.2417	30.6042	35.5279	33.3083	30.5125	35.7818	20.2902	32.0551	32.0026	44.6272	36.333	4.98534
AAEL000579	444.207	488.215	488.241	485.478	502.896	453.069	510.459	464.441	512.381	478.081	439.749	457.604	474.597	512.706	498.464	496.137	376.916	483.551	482.116	469.803	473.235	483.784	535.231	438.343	490.257	464.84	428.226	461.5	464.272	464.844	506.553	472.395	469.985	477.462	509.175	498.347	535.231	522.887	464.627	480.106	423.366	538.763	508.723	521.37	496.337	470.107	503.65	588.595	8.91758
AAEL000580	7.4448	8.13691	15.9366	9.01816	9.17136	6.27809	3.36382	14.4013	13.9473	7.15928	10.5822	13.9973	6.86578	12.373	12.0945	7.83374	2.9914	8.81856	16.1841	2.03378	18.7508	10.8827	8.56993	17.7364	5.73879	14.9664	7.16696	3.96989	5.33646	1.97806	7.98979	9.23478	8.54518	9.96601	6.75522	9.43514	8.56993	6.5772	12.0562	5.76127	7.01227	8.71785	10.8901	7.05747	5.17018	4.41415	1.27506	7.2666	3.33313
AAEL000581	1261.89	1495.16	1316.95	1491	1334.43	1466.98	1498.58	1568.84	1330.87	1485.15	1661.4	1492.33	1539.65	1468.52	1532.54	1355.24	1411.94	1538.84	1825.4	2306.31	1845.61	1775.85	990.216	2338.67	1160.06	1247.5	1185.24	1228.68	1093.97	1069.14	1231.23	1080.47	1043.94	1211.32	1188.07	1181.11	990.216	952.871	871.756	948.69	1042.2	938.04	1672.41	1564.11	1664.8	1760.14	1727.71	1723.64	10.724
AAEL000582	2.4816	1.01711	7.24393	4.50908	1.52856	3.13905	10.0915	9.00079	3.67035	3.1819	7.0548	2.15343	4.29111	3.09325	6.04723	6.96333	8.97419	2.93952	4.25897	4.06756	8.03606	7.91466	10.9072	0	9.01811	9.68417	12.5422	18.857	24.014	14.8354	11.9847	17.0488	17.8025	13.59	16.8881	24.0167	10.9072	17.2651	10.2014	10.5623	13.148	21.7946	10.8901	16.7615	16.5446	16.5531	8.92544	14.5332	2.41893
AAEL000583	439.243	394.64	414.353	447.902	453.982	450.976	435.614	431.138	389.057	418.42	426.815	411.305	466.873	413.722	435.4	461.32	434.75	510.007	477.857	428.11	463.413	475.869	427.717	410.471	389.418	405.855	461.373	417.831	424.248	435.173	458.614	400.647	415.866	474.744	470.332	427.155	427.717	414.363	401.564	461.862	355.873	405.38	440.271	388.161	420.853	401.688	461.573	404.023	8.75123
AAEL000584	648.939	995.754	663.544	961.937	1010.38	1110.18	1165.56	1117.9	1343.35	1349.92	1071.15	1063.79	1305.36	1269.01	1104.05	1309.11	866.508	974.451	1229.99	1096.21	1470.6	1228.75	1503.63	1223.81	1201.87	1369.87	1339.33	1197.91	1532.9	1401.45	1344.68	1390.9	1437.73	1416.08	1484.46	1350.08	1503.63	1550.57	1220.46	1638.12	1439.27	1534.34	1454.61	1617.04	1500.39	1561.51	1533.9	1546.33	10.106
AAEL000585	121.598	80.352	102.864	148.8	129.928	62.7809	87.4592	57.6051	63.8641	80.3431	48.2078	109.825	85.8222	56.4518	97.6195	87.912	109.685	76.4275	68.9954	93.5538	75.0032	114.763	78.6875	73.4794	82.8026	47.5404	97.6498	81.3827	104.061	91.9798	60.7224	44.0428	67.6494	87.8821	42.2201	59.1841	78.6875	41.1075	85.3208	49.931	39.444	51.4353	132.237	36.1695	89.9612	56.2804	68.8534	61.0395	6.61464
AAEL000589	2660.28	2880.47	2661.42	2771.58	3099.92	2956.98	3230.11	2960.36	3578.59	3202.59	2764.3	2962.04	3429.45	3227.03	2938.09	3199.65	2736.13	2846.93	3165.27	3017.11	3568.01	3388.47	3479.39	2967.05	2966.96	3692.31	3102.4	3522.28	3124.49	3322.15	3162.36	2877.7	3487.15	3383.01	3377.61	3586.21	3479.39	3723.51	3484.24	3799.56	3350.11	3821.9	3296.59	3360.24	3326.5	3547.87	3141.75	3658.01	11.5661
AAEL000590	1428.16	1574.49	1353.17	1457.94	1689.06	1603.01	1615.47	1511.23	1625.96	1607.66	1496.79	1559.08	1649.5	1662.62	1570.55	1623.33	1542.56	1621.15	1658.44	1714.48	1742.04	1601.73	1811.37	1563.34	1781.49	1676.24	1712.01	1821.19	1887.77	1947.4	1768.94	1658.71	1648.51	1711.44	1690.49	1730.92	1811.37	1801.33	1683.23	1781.19	1792.51	1862.13	1877.76	2004.32	1854.03	1978.64	1938.09	1921.29	10.6693
AAEL000593	287.866	282.758	305.694	273.551	259.855	302.395	317.04	322.228	288.489	326.941	305.708	290.713	285.788	268.339	319.639	345.555	289.168	238.101	321.127	332.523	302.692	270.088	290.598	291.384	304.156	292.286	264.282	305.681	281.498	299.676	332.375	331.742	307.627	317.1	326.784	329.372	290.598	311.595	304.187	329.353	264.713	323.432	287.81	359.049	330.892	325.544	344.267	289.211	8.2459
AAEL000594	648.939	689.603	622.978	692.895	655.752	701.054	685.378	728.164	733.336	723.088	797.192	651.413	737.213	665.822	723.076	732.89	728.904	695.196	750.431	682.333	760.747	738.042	711.304	749.997	646.024	762.408	676.382	651.062	729.76	763.531	785.396	700.423	744.143	674.97	713.52	719.644	711.304	777.753	685.348	768.17	709.993	778.504	774.753	769.264	730.03	766.959	759.937	757.18	9.48356
AAEL000595	114.154	97.6429	133.288	70.6422	132.985	86.847	83.2545	82.8073	77.8114	92.2752	89.3608	96.9044	105.561	86.611	101.075	68.7629	124.642	76.4275	84.3277	96.6045	71.4316	78.1573	62.3268	58.2768	64.7664	90.679	68.982	72.4505	56.0328	63.2979	49.5367	84.5338	64.801	64.326	88.6623	72.9079	62.3268	50.1511	92.74	78.7374	73.6289	49.6917	98.0109	49.4023	67.2124	87.1795	70.1284	71.2127	6.49857
AAEL000596	3260.82	3085.92	3280.05	1905.84	3092.28	2873.27	2484.18	1921.67	2256.53	2440.52	1908.32	2749.93	2153.28	1845.12	1806.39	1926.23	1407.95	1518.26	2003.42	2340.88	1794.72	1694.73	1182.65	2229.72	3258	3223.07	3358.62	3249.35	2968.4	2767.3	2036.6	2441.53	2312.18	2293.09	2289.18	2546.63	1182.65	1210.2	1497.75	966.934	1129.85	1032.19	1635.07	1490.01	1632.74	1792.15	1746.84	1627.72	11.1735
AAEL000597	1130.37	890.992	1072.1	804.119	1195.33	799.411	1079.79	765.967	1010.81	834.454	783.082	897.981	866.804	927.975	787.003	993.145	846.565	780.443	775.985	761.65	744.675	733.096	783.759	934.962	954.28	919.996	837.638	874.368	624.365	878.258	613.616	658.511	790.429	813.589	761.651	753.953	783.759	775.287	1045.18	851.708	830.078	704.402	742.083	669.577	795.174	727.231	756.112	674.341	9.779
AAEL000599	38.4648	38.6503	37.6684	48.0968	47.3854	33.4832	71.4811	39.6035	44.7783	39.7738	32.9224	35.5316	39.4782	57.2251	50.1056	40.9096	44.8709	57.3206	47.7005	38.6418	63.3956	44.52	39.7333	38.0066	45.9104	52.8227	57.3357	36.7215	34.687	32.638	55.9285	43.3324	46.2864	47.112	54.0418	42.887	39.7333	25.4866	50.0796	45.13	53.4686	47.0764	43.5604	30.8764	45.4976	37.5203	51.0025	37.7863	5.46942
AAEL000600	18.612	9.15402	15.9366	10.5212	16.8142	8.37079	21.0239	13.5012	14.6814	4.77286	14.1096	13.9973	18.0227	17.0129	9.50279	21.7604	15.9541	4.40928	16.1841	23.3885	9.82185	12.8613	15.5817	12.6689	16.3966	11.4449	16.1257	12.9021	8.00468	11.8684	7.19081	14.2074	12.8178	17.214	7.59962	5.14644	15.5817	10.6879	11.1288	9.60212	25.4195	6.10249	23.3359	13.2328	12.4084	9.93184	14.0257	8.71992	3.73642
AAEL000603	3.7224	2.03423	1.44879	3.00605	3.05712	3.13905	4.20477	5.40048	0.73407	2.38643	3.5274	7.53701	6.00755	5.41319	6.91112	4.35208	5.98279	7.3488	7.66615	3.05067	6.25027	5.936	12.4654	2.53377	9.83793	5.28227	6.27109	5.95483	4.00234	6.92321	4.79387	2.1311	0	1.812	6.75522	8.5774	12.4654	4.11075	2.7822	10.5623	2.6296	10.4614	0	18.5259	4.13615	2.20708	12.7506	2.90664	2.43738
AAEL000604	3142.95	3870.12	3272.81	3732.01	3893.24	4287.94	4304	4037.76	4715.66	3877.15	3982.43	3662.99	4399.25	4539.34	4142.35	4602.76	4034.4	4256.42	4557.95	3982.14	4312.68	4727.03	4832.66	4170.59	4541.03	5115	4547.44	4045.32	4900.2	5298.23	4382.4	4218.16	4713.38	4543.59	4971	4617.21	4832.66	4862.19	4304.06	5339.74	4764.84	5219.37	4972.11	4965.81	4877.55	4932.81	5225.21	4913.68	11.9841
AAEL000605	250.642	320.391	268.025	293.09	317.94	350.527	342.268	296.126	365.567	364.328	313.938	286.406	321.833	341.031	357.65	354.259	354.979	367.44	390.974	355.911	364.301	326.48	385.647	296.452	350.066	351.271	352.077	309.651	338.865	450.008	398.69	380.047	358.186	375.99	384.203	398.849	385.647	362.568	360.759	372.562	300.651	362.662	423.158	387.279	385.696	371.892	379.969	342.984	8.35813
AAEL000609	50.8728	37.6332	49.2587	43.5878	35.1569	30.3441	54.662	42.3037	29.3628	34.2055	23.516	60.2961	41.1947	40.9855	33.6917	28.7237	37.891	52.9114	28.1092	22.3716	18.7508	28.6907	28.8261	20.2702	42.631	36.0955	46.5852	52.601	22.6799	32.638	39.15	52.5672	34.1807	41.676	43.9089	32.5941	28.8261	43.5739	42.6604	22.0849	26.296	35.7432	15.5573	22.0546	14.4765	11.0354	17.8509	13.0799	4.85442
AAEL000613	3.7224	0	0	0	0	0	0.840954	0	4.40442	1.59095	3.5274	0	0.858222	1.54662	2.59167	0.870416	0	0	0	3.05067	0.892895	2.968	3.11634	5.06755	5.73879	2.64114	0	2.97742	0	0	0.798979	2.84147	0	1.812	0	0	3.11634	0.822149	0.9274	1.92042	0	2.61535	0	0	0	5.51769	2.55012	1.45332	0.56033
AAEL000614	0	0	0	0	0	0	0	0	0	0	0	0	0	0	0	1.74083	0	1.46976	0	0	0	0	0	0	0.819828	0	0	0	0	0	0	0	2.84839	0	0	0	0	0.822149	0	0	0	0	0	0	0	1.10354	2.55012	0	-2.07975
AAEL000616	0	0	0	0	0	0	0	0	0.73407	0	0	0	0	0	0	0	0.997132	0	0	0	0	0	0	0	0	0	0	0	0	0.98903	0	0	0	0	0	0	0	0	0	0	0	0	0	0	1.03404	0	0	0	-3.67643
AAEL000618	104.227	126.122	86.9272	171.345	162.027	123.469	121.938	130.511	108.642	100.23	125.811	106.595	122.726	127.597	136.495	113.154	128.63	166.083	102.215	110.841	100.897	136.528	81.8039	129.222	94.2802	117.971	92.2746	112.149	116.068	104.837	111.058	113.659	133.875	85.1641	109.772	80.6276	81.8039	79.7485	102.941	91.2202	71.8758	115.076	80.8979	95.2758	74.4506	89.3866	72.6786	58.1328	6.91906
AAEL000622	2294.24	2551.94	2255.76	2275.58	2551.17	2571.93	2466.52	2444.62	2646.32	2718.14	2425.67	2367.7	2561.79	2532.6	2457.77	2718.31	2406.08	2332.51	2660.16	2418.16	2519.75	2559.4	2920.79	2379.21	2774.3	2752.06	2656.25	2451.41	2782.96	2783.13	2583.9	2585.03	2819.91	2864.77	2784.84	2746.48	2920.79	2897.25	2568.9	2803.82	2725.14	2904.79	2616.74	2901.5	2876.69	2702.56	2859.96	2602.9	11.2907
AAEL000623	2.4816	5.08557	4.34636	1.50303	1.52856	4.1854	4.20477	0.900079	3.67035	3.1819	2.3516	1.07672	1.71644	3.09325	2.59167	0.870416	0	2.93952	3.40718	3.05067	2.67869	4.94666	1.55817	0	2.45948	6.16265	0.89587	0.992472	2.66823	2.96709	1.59796	2.84147	0	1.812	5.91082	3.43096	1.55817	4.11075	4.637	3.84085	7.01227	2.61535	0	4.41092	5.17018	5.51769	3.82519	1.45332	1.5158
AAEL000626	109.19	132.225	137.635	129.26	111.585	121.377	105.96	130.511	85.1521	88.2978	111.701	124.899	102.987	104.397	98.4834	127.951	110.682	111.702	127.769	111.858	111.612	128.613	91.932	98.8172	91.0009	94.2005	62.7109	88.33	106.729	72.1992	89.4856	115.79	108.951	94.2241	92.0399	98.6401	91.932	115.101	77.9016	75.8568	87.6534	71.4863	73.1193	82.0431	94.0973	68.4193	117.306	104.639	6.8173
AAEL000628	0	0	0	0	1.52856	0	0	0	0	0	0	0	0	0	0	0.870416	0	0	0	0	0	0	0	0	0	0	0	0	0	0	3.19592	0	0	0	0	0	0	0	0	0.960212	0	0.871785	0	0	0	0	0	0	-2.6922
AAEL000629	250.642	277.672	239.05	303.611	342.397	331.693	229.58	292.526	231.232	264.894	251.621	227.187	228.287	218.847	240.161	261.125	211.392	218.994	274.278	249.138	191.972	232.493	236.063	222.972	247.588	217.454	237.406	178.645	272.159	249.235	277.246	270.65	249.947	250.056	222.078	224.728	236.063	291.863	187.335	205.485	198.097	244.1	262.918	284.063	277.122	305.68	341.717	247.065	7.98166
AAEL000630	34.7424	20.3423	30.4245	36.0726	25.9855	18.8343	22.7058	18.9017	16.8836	20.6824	27.0434	24.7645	15.448	14.6929	14.6861	12.1858	10.9685	16.1674	19.5913	19.3209	25.0011	16.8187	17.9189	12.6689	25.4147	19.3683	36.7307	32.7516	17.3435	42.5283	14.3816	22.0214	17.8025	9.06001	7.59962	24.0167	17.9189	20.5537	16.6932	11.5225	18.4072	6.97428	17.113	18.5259	16.5446	19.8637	12.7506	21.7998	4.51414
AAEL000631	3.7224	6.10268	1.44879	10.5212	0	5.23175	3.36382	1.80016	4.40442	5.56833	4.7032	4.30686	6.00755	5.41319	2.59167	6.96333	3.98853	4.40928	3.40718	2.03378	2.67869	8.904	1.55817	0	3.27931	7.04303	4.47935	0.992472	0	5.93418	11.1857	2.84147	1.4242	0.906001	6.75522	4.2887	1.55817	1.6443	2.7822	2.88064	0.876534	6.10249	3.11146	9.70402	4.13615	6.62123	5.10025	14.5332	2.11068
AAEL000633	11.1672	2.03423	7.24393	3.00605	4.58568	2.0927	8.40954	5.40048	5.13849	0.795476	3.5274	3.23015	3.43289	8.50643	4.31945	5.2225	4.98566	5.87904	0.851795	2.03378	3.57158	5.936	0.779084	0	4.09914	0.880379	7.16696	2.97742	1.33411	4.94515	7.19081	3.55184	6.40889	4.53	5.06642	8.5774	0.779084	4.9329	5.5644	4.80106	3.50614	7.84606	4.66719	3.52873	2.06807	3.31061	5.10025	1.45332	2.10459
AAEL000634	1282.99	1270.38	1164.82	1313.65	1265.65	1377	1295.07	1457.23	1308.85	1306.17	1356.87	1226.38	1392.04	1374.95	1435.78	1406.59	1337.15	1499.16	1402.05	1332.13	1422.38	1388.03	1560.51	1446.78	1392.89	1320.57	1405.62	1344.8	1733.01	1576.51	1343.88	1382.38	1284.63	1262.96	1395.8	1484.75	1560.51	1379.57	1366.06	1506.57	1307.79	1438.44	1571.29	1507.65	1510.73	1543.85	1535.18	1476.57	10.43
AAEL000635	923.156	953.036	860.579	1023.56	914.079	910.324	899.821	917.181	753.156	891.729	939.464	1017.5	860.797	885.442	863.026	862.582	857.534	933.298	826.241	935.538	820.571	961.632	866.342	917.226	929.685	907.67	1010.54	931.931	900.527	859.467	918.826	1019.38	908.638	844.393	963.463	884.33	866.342	878.878	1038.69	949.65	963.311	821.221	934.993	1016.28	1021.63	1009.74	887.443	905.419	9.83915
AAEL000636	173.712	224.782	165.162	235.975	191.07	235.429	155.577	259.223	248.85	185.346	272.785	165.814	163.92	170.129	281.628	220.215	221.363	216.055	195.061	188.125	200.009	205.781	155.038	192.567	154.947	184.88	172.903	131.006	138.748	146.376	171.78	206.717	243.538	232.842	212.789	221.297	155.038	197.316	242.979	122.907	200.726	169.126	183.576	181.73	172.684	145.667	154.283	202.012	7.6809
AAEL000637	0	0	0	0	0	1.04635	1.68191	0	1.46814	0	0	0	1.71644	0.773312	0	0	0	0	0.851795	1.01689	0	0	0	0	1.63966	0.880379	0	0.992472	0	0	0	1.42074	0.712098	1.812	1.68881	0	0	0.822149	0	0	1.75307	0	0	0.882184	1.03404	0	0	1.45332	-1.02145
AAEL000641	56690.9	42115.6	57099.6	43429.9	39355.8	41865.5	35854.1	42397.3	32401.1	37826.5	42342.9	41947.7	33959.8	36876.9	37662.1	36099.6	46533.2	51822.3	40870.8	47722.6	38047.2	41764.7	27070.1	48189.8	31583.9	30127.4	31707.5	32667.2	31423.7	32538.1	33477.2	32407.7	29367.7	28377.8	29676.5	29821.9	27070.1	25982.4	28080.7	29601.4	26827.2	30489.8	34073.6	30467.1	35810.7	32597.4	29024.2	32205.6	15.4111
AAEL000642	384.648	435.325	347.709	476.459	298.069	381.917	398.612	406.836	345.013	378.647	430.343	362.853	467.731	391.296	439.72	407.355	406.83	333.636	308.35	333.54	384.838	400.68	421.485	352.195	400.076	406.735	373.578	361.26	246.811	280.884	358.741	348.08	449.334	399.546	450.067	376.548	421.485	441.494	402.492	269.82	446.156	436.764	396.711	347.58	420.853	374.099	313.665	421.463	8.58546
AAEL000643	590.621	566.532	533.153	541.09	640.467	548.287	594.555	545.448	611.48	676.95	589.075	571.736	599.897	543.638	614.226	651.071	555.403	579.085	557.926	583.695	551.809	603.493	648.198	709.457	729.647	699.901	698.779	616.325	617.695	635.946	647.173	655.67	672.221	559.002	641.746	659.602	648.198	637.166	712.243	642.382	654.771	693.069	668.963	603.414	616.286	669.847	711.485	735.38	9.20731
AAEL000644	272.976	173.926	237.601	213.43	204.827	168.462	229.58	166.515	183.517	200.46	155.206	195.962	185.376	211.114	177.961	194.973	177.49	173.432	146.509	227.783	160.721	183.027	161.27	228.04	174.623	159.349	172.903	183.607	136.08	152.311	159.796	179.013	148.829	156.738	177.325	149.247	161.27	180.051	271.728	168.037	192.837	132.511	192.91	177.319	209.909	158.909	177.234	183.118	7.58521
AAEL000645	161.304	207.491	191.24	211.927	189.541	237.521	199.306	205.218	190.124	211.597	197.534	203.499	214.555	212.661	165.003	215.863	163.53	179.311	212.097	213.547	229.474	195.888	260.214	200.168	224.633	188.401	197.091	180.63	264.155	216.597	266.06	218.083	231.432	232.842	165.503	229.017	260.214	249.111	230.923	210.287	190.208	205.741	228.692	249.658	229.556	250.503	230.786	174.398	7.66844
AAEL000646	7.4448	6.10268	7.24393	3.00605	6.11424	5.23175	2.52286	5.40048	1.46814	1.59095	2.3516	4.30686	6.00755	3.86656	0	4.35208	8.97419	4.40928	1.70359	6.10134	3.57158	3.95733	1.55817	5.06755	1.63966	3.52151	1.79174	0.992472	8.00468	6.92321	1.59796	1.42074	0.712098	2.718	2.53321	0.85774	1.55817	4.9329	2.7822	5.76127	1.75307	3.48714	7.77864	4.41092	7.23825	7.72476	6.37531	1.45332	2.09187
AAEL000647	5380.11	4430.55	5535.81	5430.43	5644.97	3914.39	4332.6	4417.59	3457.47	3763.4	4386.91	4163.66	4511.67	4804.59	4350.55	4110.97	5805.3	5189.72	4373.12	6246.75	4982.36	5329.54	4306.78	6172.27	3972.07	3135.91	3968.7	4117.77	3843.58	3322.15	3225.48	3893.53	3294.88	3457.3	3174.11	3299.73	4306.78	4458.52	6642.96	4198.05	3984.72	4291.8	5241.25	4180.67	5789.57	4917.36	5121.93	5111.33	12.3288
AAEL000649	702.293	644.85	712.803	605.72	716.895	626.763	712.288	648.957	719.388	641.154	632.58	653.566	641.95	699.074	671.242	664.127	672.067	734.88	658.437	719.958	671.457	668.789	647.419	719.592	613.231	586.332	618.15	562.732	596.349	581.549	591.244	548.404	550.452	579.84	645.124	598.703	647.419	587.837	743.775	658.706	764.338	616.352	686.076	673.106	682.464	747.095	730.611	672.888	9.37427
AAEL000650	1929.44	2455.31	1893.56	2299.63	1721.16	2410.79	1760.12	2478.82	1578.98	1477.99	2457.42	1694.75	1633.2	1673.45	1957.57	1565.88	1874.61	1851.9	1947.2	2049.03	1670.61	1765.96	1110.2	2123.3	1366.65	1268.63	1231.82	1091.72	1204.7	1133.43	1534.04	1250.25	1200.6	1397.96	1255.63	1353.51	1110.2	1176.5	1068.36	899.719	1109.69	1006.91	1698.86	1823.47	1756.83	1536.12	1351.57	1703.29	10.8842
AAEL000651	495.079	416	524.461	462.932	541.11	362.037	413.749	367.232	364.833	414.443	413.881	403.768	446.275	495.693	412.939	468.284	669.076	614.36	397.788	573.526	493.771	595.578	497.056	608.106	380.4	286.123	368.203	447.605	461.603	384.733	305.21	357.315	296.945	338.844	286.252	331.945	497.056	531.109	755.831	487.788	426.872	464.661	622.292	533.721	599.741	505.42	550.827	531.915	8.90921
AAEL000652	58.3176	54.9241	30.4245	40.5817	25.9855	46.0394	42.0477	45.904	60.1937	62.8426	62.3174	49.5289	66.9413	44.0788	56.1528	35.6871	54.8423	41.1533	42.5897	47.7938	41.0732	51.4453	43.6287	27.8715	42.631	51.062	52.8563	32.7516	41.3575	38.5722	55.1295	61.0916	46.9985	58.89	34.6205	45.4602	43.6287	55.084	62.1358	34.5676	42.9502	44.461	45.1161	36.1695	24.8169	34.2097	28.0514	26.1598	5.34621
AAEL000654	2458.03	2141.02	2347.03	2114.76	2176.67	1859.36	1736.57	1875.77	1791.86	2119.15	1915.38	2016.69	1843.46	1763.93	1833.17	1759.11	1929.45	2006.22	1627.78	1753.12	1695.61	1747.16	1553.49	1707.76	1828.22	1656.87	1881.33	2069.3	1865.09	1723.88	1573.99	1743.24	1592.96	1778.48	1711.6	1510.48	1553.49	1534.13	1786.17	1475.85	1515.53	1497.73	1645.96	1470.6	1545.88	1433.5	1544.1	1552.15	10.9129
AAEL000656	331.294	313.271	341.914	296.096	368.383	286.7	255.65	299.726	246.647	221.142	277.489	309.017	314.967	286.899	325.686	286.367	332.045	333.636	293.017	269.476	293.763	381.883	310.076	235.641	277.102	285.243	280.407	273.922	249.479	275.939	267.658	252.891	286.976	256.398	255.01	224.728	310.076	250.756	288.421	278.462	293.639	251.946	301.811	321.115	268.849	262.642	242.262	302.291	8.2292
AAEL000658	3.7224	5.08557	2.89757	9.01816	6.11424	4.1854	5.04573	7.20063	2.20221	0.795476	7.0548	3.23015	4.29111	7.73312	0	3.48166	1.99426	5.87904	6.81436	4.06756	2.67869	0	3.89542	2.53377	0.819828	0.880379	1.79174	0.992472	4.00234	2.96709	3.99489	1.42074	2.84839	2.718	0.844403	6.00418	3.89542	0.822149	6.4918	3.84085	1.75307	2.61535	1.55573	0.882184	4.13615	0	2.55012	8.71992	1.79414
AAEL000659	549.675	452.616	520.114	506.52	594.61	455.162	529.801	492.343	402.27	442.285	477.375	523.284	407.655	480.227	506.239	455.228	480.618	458.565	455.71	428.11	408.946	466.965	472.904	504.221	475.5	486.849	455.998	413.861	502.961	442.096	465.805	498.678	390.23	414.948	483.843	488.912	472.904	465.337	396.927	468.584	390.934	504.763	371.819	463.146	417.751	414.93	433.521	437.45	8.89545
AAEL000660	94.3008	90.5231	91.2735	148.8	129.928	119.284	95.8688	93.6082	96.8972	105.798	96.4155	115.209	107.278	94.3441	118.353	115.765	95.7247	91.1251	112.437	104.74	114.291	112.784	103.618	108.952	121.335	114.449	129.005	104.21	97.3903	118.684	117.45	131.418	108.951	107.814	115.683	124.372	103.618	112.634	128.909	110.424	115.702	96.7681	122.903	109.391	113.744	96.0078	121.131	116.266	6.7286
AAEL000661	308.959	498.386	266.577	450.908	443.282	537.823	508.777	463.541	682.685	626.04	532.637	412.382	530.381	562.198	467.364	578.827	391.873	413.003	606.478	453.533	674.136	568.866	635.733	476.349	489.437	612.744	558.127	539.905	583.008	642.869	616.013	512.886	550.452	574.404	626.547	624.435	635.733	572.216	472.046	700.955	566.241	663.428	538.282	688.103	587.333	625.706	629.881	607.488	8.98075
AAEL000663	2752.1	2700.44	2658.52	2893.33	2088.01	2631.57	2657.42	2747.04	2445.92	2606.78	2780.77	3660.83	2737.73	2958.69	2917.36	2644.32	3401.22	3240.82	2785.37	3288.62	2610.83	2672.19	1937.58	3489.01	2274.2	2073.29	2340.01	2301.54	1985.16	1890.04	2308.25	2505.47	2067.22	2235.1	2124.52	2033.7	1937.58	2185.27	2736.76	1847.45	2204.48	2072.23	2168.69	1948.74	2249.03	2128.72	1996.75	2163.99	11.4528
AAEL000665	1.2408	1.01711	0	1.50303	0	0	0	1.80016	0	0	0	0	0	0	0	0	2.9914	0	0	0	0	0	0	0	0	0	0	0.992472	0	0	0	0	0	0	0	0	0	0	0	0	0	0	1.55573	0	0	1.10354	0	0	-1.97565
AAEL000666	286.625	322.425	292.655	308.12	291.955	255.309	309.471	301.527	237.839	265.689	315.114	340.242	281.497	286.899	289.403	273.311	260.251	267.496	307.498	281.678	310.728	300.757	266.447	276.181	286.94	298.448	285.783	287.817	294.839	268.027	233.302	316.114	247.098	266.364	244.877	259.895	266.447	255.688	302.332	238.133	291.009	271.997	304.923	202.02	220.25	286.92	244.812	255.784	8.1724
AAEL000667	6040.22	5442.58	6028.4	5989.56	6224.3	4326.65	4798.48	4695.71	3786.33	4101.47	4743.17	4585.73	4888.43	5231.46	4373.87	3986.51	5894.05	5258.8	3799.86	5288.84	4310.01	5301.84	3015.06	5184.1	3680.21	2538.13	3731.3	4099.9	3403.32	3304.35	2835.58	2968.63	2619.1	3016.98	2653.96	2636.69	3015.06	3590.33	5714.64	3457.72	3262.46	2884.74	3335.48	2848.57	3351.31	2945.34	3271.81	3432.74	12.2545
AAEL000668	2672.68	3679.92	2474.53	4191.94	2300.48	3685.24	2438.77	4319.48	2345.35	2761.89	4259.92	2874.83	2773.77	2890.64	3546.27	2753.13	3451.07	4473.95	3270.89	3007.96	2225.99	2567.32	1625.95	3040.53	1416.66	1287.99	1340.22	1349.76	1539.57	1278.82	1674.66	1573.46	1711.88	1917.1	1601.83	1906.76	1625.95	1470	1244.57	900.679	1219.26	1517.78	2005.33	1842.88	1797.16	2221.42	1706.03	1863.16	11.5829
AAEL000669	142.692	156.636	123.147	61.6241	136.042	129.747	142.962	232.22	78.5455	93.8662	116.404	174.428	207.69	104.397	90.7084	140.137	122.647	126.399	274.278	107.79	91.9682	90.0293	129.328	169.763	79.5233	95.0809	105.713	122.074	108.063	179.014	119.048	110.817	97.5575	103.284	117.372	90.9204	129.328	140.588	191.044	95.061	151.64	117.691	101.122	99.6867	126.152	133.528	109.655	140.972	6.99161
AAEL000670	1434.37	1486	1348.82	2165.86	1508.69	1507.79	1175.65	1446.43	1164.23	1240.15	1505.02	1295.29	1130.28	1363.35	1391.73	1135.89	1609.37	1365.41	1516.19	2303.25	1979.55	2008.35	1229.4	2493.23	1727.38	1563.55	1637.65	1387.48	1355.46	1466.73	1435.76	1542.92	1160.01	1137.03	1364.55	1290.9	1229.4	1277.62	1279.81	1207.95	1436.64	1214.4	1784.42	1615.28	1643.08	1712.69	1632.08	1604.47	10.702
AAEL000671	137.729	107.814	165.162	75.1513	100.885	109.867	145.485	102.609	134.335	79.5476	91.7124	107.672	120.151	138.423	124.4	128.822	93.7304	86.7158	122.658	137.28	99.1114	78.1573	104.397	86.1483	90.1811	139.98	120.047	109.172	90.7197	103.848	76.702	66.7746	89.7244	98.7541	116.528	70.3347	104.397	82.2149	132.618	79.6976	107.814	82.8195	126.014	123.506	86.8591	76.1441	85.4292	101.732	6.80774
AAEL000672	2624.29	3341.22	2551.31	2914.37	3219.15	3700.94	3518.55	3487.81	4117.4	3992.49	3319.28	3172	3734.12	3680.19	3396.81	4120.55	2933.56	3060.04	3921.66	3358.79	4025.17	4046.37	4091.75	3425.66	3696.6	4211.73	3731.3	3907.36	4483.96	4560.42	4401.57	3877.19	3987.75	4370.55	4212.72	4600.06	4091.75	4356.57	3514.85	4977.74	3967.19	4840.15	4368.49	4676.46	4318.14	4600.65	4766.18	4621.56	11.7582
AAEL000673	440.484	444.479	423.046	577.162	495.253	411.215	493.64	442.839	427.229	459.785	410.354	429.609	402.506	435.375	452.678	456.968	459.678	389.486	350.94	437.262	435.733	550.069	609.244	511.822	477.14	465.72	500.791	520.055	538.982	461.877	515.341	566.874	516.271	547.224	481.31	540.376	609.244	466.159	421.967	555.963	500.501	590.198	480.72	336.112	476.691	452.45	462.848	451.983	8.84382
AAEL000674	986.436	1156.46	996.765	1013.04	953.821	1185.51	1115.95	1171.9	1135.61	1129.58	1106.43	1023.96	1087.37	1057.89	1137.74	1128.06	961.235	997.967	1149.07	935.538	1157.19	1080.35	1187.32	1061.65	1281.39	1186.75	1187.03	1231.66	1278.08	1273.87	1256.79	1298.55	1215.55	1119.82	1263.23	1372.38	1187.32	1271.04	1110.1	1229.07	1152.64	1284.14	1333.26	1295.93	1177.77	1333.07	1263.59	1367.57	10.0798
AAEL000677	460.337	498.386	502.729	542.593	496.782	524.221	439.819	463.541	478.613	473.308	425.639	485.599	454.858	440.015	477.731	449.135	448.709	490.9	417.38	479.972	427.697	447.178	435.508	438.343	497.635	433.146	481.082	506.161	545.653	514.295	515.341	515.727	465	505.548	480.465	498.347	435.508	458.759	421.04	484.907	494.365	414.969	396.711	466.675	435.329	401.688	413.12	404.023	8.85815
AAEL000678	44.6688	31.5305	28.9757	52.6059	50.4425	46.0394	32.7972	24.3021	27.1606	41.3648	27.0434	29.0713	21.4555	24.746	17.2778	12.1858	29.914	35.2742	17.0359	39.6587	21.4295	24.7333	32.7215	48.1417	22.9552	12.3253	20.605	19.8494	8.00468	15.8245	27.1653	35.5184	21.363	21.744	15.1992	48.8912	32.7215	83.0371	28.7494	29.7666	19.2837	27.0253	24.8917	33.523	45.4976	23.1743	34.4267	30.5197	5.14311
AAEL000679	1477.79	1319.2	1511.08	1316.65	1528.56	1228.41	1401.87	1380.72	1040.91	1114.46	1334.53	1524.63	1223.82	1172.34	1212.04	1128.93	1437.86	1338.95	1280.25	1368.73	1197.37	1382.1	1116.43	1363.17	1145.3	1160.34	1120.73	1072.86	1109.98	1099.8	1234.42	1216.15	1130.81	1101.7	1104.48	1156.23	1116.43	1104.15	1284.45	1087.92	1050.09	1155.99	1272.59	1176.83	1164.32	1192.92	1185.81	1245.5	10.3506
AAEL000682	2861.29	3497.85	2962.77	3248.04	3660.9	3720.82	3922.21	3645.32	4601.88	4270.91	3427.46	3450.87	4203.57	4292.66	3809.75	4289.41	3228.71	3309.9	3970.22	3780.79	4203.75	3938.53	4386.25	3613.16	4004.04	4648.4	4124.59	4128.68	4279.84	4465.47	4145.1	3985.87	4397.21	4305.32	4427.2	4404.49	4386.25	4649.25	3711.45	4742.49	4316.05	4555.95	4368.49	4466.5	4414.3	4459.4	4328.84	4261.14	11.8305
AAEL000683	50.8728	41.7017	34.7709	57.115	56.5567	48.1321	43.7296	45.004	27.8947	35.7964	14.1096	26.9179	21.4555	28.6126	24.1889	33.0758	33.9025	41.1533	18.7395	28.4729	28.5727	26.712	28.8261	40.5404	38.5319	44.8993	32.2513	45.6537	29.3505	35.6051	31.1602	29.1251	48.4227	33.522	64.1746	44.6025	28.8261	39.4632	35.2412	55.6923	49.0859	29.6407	26.4474	38.8161	27.919	58.4875	40.802	18.8932	5.25305
AAEL000685	274.217	288.86	249.191	264.533	259.855	305.534	317.04	261.923	318.586	335.691	296.301	262.719	272.915	283.806	283.356	338.592	286.177	246.92	332.2	282.695	325.014	300.757	289.819	339.526	287.76	299.329	277.72	301.712	284.166	314.511	269.256	310.431	301.218	272.706	327.628	308.786	289.819	279.531	253.18	362.96	252.442	346.97	233.359	298.178	304.007	318.922	322.591	313.917	8.20328
AAEL000687	235.752	217.662	228.908	226.957	250.684	178.926	204.352	180.916	169.57	202.051	176.37	253.028	191.383	227.354	196.967	188.01	197.432	242.51	169.507	275.577	177.686	249.312	155.817	230.573	214.795	164.631	228.447	215.366	268.157	153.3	141.419	154.15	138.859	165.798	154.526	142.385	155.817	129.9	175.279	155.554	127.974	129.024	227.136	173.79	222.318	144.563	174.684	177.305	7.67508
AAEL000689	59.5584	78.3178	97.0687	96.1937	65.7281	76.3835	100.915	77.4068	76.3433	75.5702	108.174	73.2166	70.3742	86.611	88.9806	82.6895	97.7189	69.0787	57.0703	73.216	77.6819	83.104	53.7568	96.2834	65.5862	51.9423	73.4613	60.5408	62.7034	60.3308	78.2999	93.0582	77.6187	57.078	73.463	85.774	53.7568	94.5472	67.7002	53.7719	83.2707	67.1274	70.0078	52.0488	48.5997	61.7981	45.9022	49.4129	6.18014
AAEL000690	49.632	52.8899	49.2587	60.1211	48.9139	43.9467	52.9801	65.7058	69.7366	50.9105	42.3288	54.9125	50.6351	51.0386	56.1528	48.7433	47.8623	49.9718	38.3308	56.9458	41.0732	47.488	27.268	32.9391	40.9914	40.4974	48.377	35.729	38.6893	20.7696	42.3459	48.305	29.9081	45.3	39.6869	50.6067	27.268	34.5303	41.733	37.4483	51.7155	33.9996	42.0047	42.3448	33.0892	27.5884	63.7531	27.6131	5.63917
AAEL000692	222.103	241.056	241.947	296.096	340.869	259.495	248.081	235.821	201.135	246.598	244.566	220.727	209.406	238.953	222.884	241.105	220.366	267.496	208.69	246.087	225.01	236.451	235.283	212.837	236.11	279.08	237.406	199.487	252.148	290.775	296.421	255.732	225.735	240.09	234.744	256.464	235.283	291.863	232.777	236.212	218.257	235.382	244.249	207.313	179.922	221.811	252.462	279.038	7.9171
AAEL000694	0	0	4.34636	0	1.52856	1.04635	0	0	0	0	0	0	0	0.773312	0	0	0	0	0	0	0	0	0.779084	0	0	0	0	0	0	0	0	0	0	0	0	0	0.779084	0	0	0	0	0	0	0	0	0	0	0	-2.37508
AAEL000697	86.856	119.002	130.391	108.218	123.813	137.072	110.165	119.711	161.495	145.572	124.635	103.365	124.442	123.73	136.495	147.971	99.7132	102.883	116.696	114.909	168.757	147.411	169.84	139.358	124.614	141.741	111.984	131.999	157.425	157.256	152.605	144.915	128.178	143.148	138.482	160.397	169.84	129.9	139.11	179.56	123.591	128.152	183.576	148.207	168.548	131.321	127.506	167.132	7.00253
AAEL000698	260.568	392.606	354.953	306.617	365.326	435.281	384.316	399.635	380.982	466.944	422.112	382.234	348.438	398.256	355.059	403.003	307.117	340.984	413.972	343.709	452.698	409.584	342.797	331.924	341.868	337.185	343.118	351.335	458.935	409.458	386.706	390.702	354.625	340.656	408.691	408.284	342.797	396.276	332.937	392.727	322.565	400.149	376.486	346.698	387.764	360.857	362.118	345.89	8.54254
AAEL000699	455.374	443.462	359.299	414.835	450.925	499.109	427.205	472.542	403.738	482.854	491.484	414.535	405.939	502.653	445.767	429.115	450.704	414.472	431.008	431.161	478.592	420.466	458.102	372.465	390.238	429.625	398.662	467.454	446.928	458.91	456.217	453.215	445.774	404.076	462.733	463.18	458.102	462.048	392.29	478.186	442.65	507.379	367.152	447.267	402.24	457.968	383.794	420.01	8.7767
AAEL000701	607.992	655.021	670.788	718.447	617.538	697.915	652.58	686.76	587.99	662.632	641.986	606.191	641.95	695.208	681.609	629.311	622.21	648.164	632.884	640.64	576.81	593.6	567.953	628.376	612.411	630.351	601.129	638.16	645.711	540.01	628.796	644.304	611.693	695.809	623.169	629.581	567.953	624.011	605.592	599.173	661.783	608.506	650.295	592.827	564.584	608.049	545.727	610.395	9.32112
AAEL000703	6053.87	6886.88	5960.31	7011.62	4960.18	7333.86	8688.74	7045.82	9263.23	8615.8	7031.28	8946.43	7616.72	8219.54	7278.27	8140.13	6231.08	6835.85	6896.98	7633.79	6915.47	7139.03	5921.04	7809.09	7656.37	7935.73	7462.6	7336.35	6378.4	7386.07	7317.05	7050.4	6413.87	8297.15	6588.03	6833.61	5921.04	8995.96	8153.7	6961.54	7575.88	7400.58	7010.11	6275.85	7025.24	6615.71	6291.16	7518.03	12.7781
AAEL000704	944.249	677.398	893.901	556.12	788.737	643.505	978.871	610.254	781.784	657.063	624.349	660.026	680.57	870.75	666.923	769.448	677.053	623.178	678.029	678.265	613.419	588.653	620.151	653.714	903.45	870.695	802.7	754.279	593.681	701.222	516.14	570.425	663.676	695.809	703.387	596.129	620.151	637.166	997.882	725.921	777.486	636.403	723.414	604.296	554.244	588.186	638.806	627.835	9.44432
AAEL000705	187.361	149.516	183.996	166.836	204.827	162.184	221.171	174.615	137.271	135.231	148.151	188.425	179.368	170.902	171.05	122.729	193.444	254.268	150.768	199.31	130.363	164.229	211.911	192.567	177.903	139.1	179.174	165.743	140.082	146.376	134.228	209.559	135.299	140.43	130.038	168.975	211.911	127.433	200.318	133.47	168.295	150.819	155.573	161.44	178.888	112.561	159.383	136.612	7.44585
AAEL000706	2817.86	2743.16	2725.17	2900.84	2976.11	2487.17	2603.59	2946.86	2432.71	2551.09	2910.1	2654.1	2685.38	2681.85	2852.56	2602.54	2746.1	2777.85	2603.94	2761.87	2817.08	2805.75	2585.78	2863.16	2594.75	2526.69	2630.27	2596.31	2932.38	2733.68	2555.93	2757.65	2546.46	2408.15	2457.21	2592.95	2585.78	2518.24	2581.88	2640.58	2356.12	2493.3	2608.96	2735.65	2542.7	2836.09	2664.88	2743.87	11.4132
AAEL000707	703.534	844.205	728.74	820.652	788.737	794.179	784.61	843.374	811.147	894.115	861.861	849.528	928.596	934.161	914.859	924.382	878.473	884.795	838.166	817.579	873.252	878.528	897.505	810.808	925.586	979.861	877.057	861.466	1033.94	935.622	897.253	894.353	914.334	868.855	832.581	929.79	897.505	880.522	904.215	995.74	945.78	992.963	975.442	897.181	825.161	1004.22	888.718	887.979	9.67448
AAEL000708	483.912	481.095	469.407	492.993	501.368	507.479	364.133	461.741	395.664	466.944	410.354	516.823	422.245	454.708	508.831	444.783	425.775	471.793	410.565	373.198	391.088	438.274	466.672	382.6	461.563	480.687	439.872	442.643	485.617	504.405	523.331	468.843	471.409	461.154	422.201	488.054	466.672	467.803	446.079	488.748	497.871	507.379	454.273	433.152	420.853	438.104	379.969	369.143	8.79995
AAEL000709	4492.94	5148.63	4627.42	4955.48	4970.88	5068.52	5082.73	4903.63	5143.63	5367.08	5057.11	5257.6	5209.41	5042	4838.65	5111.08	4859.02	4925.17	6003.45	4884.12	5027	5261.27	5282.19	4973.8	5214.92	5348.3	5249.8	5233.31	6415.75	5607.8	5298.03	5654.53	5976.64	5311.88	5031.8	5277.67	5282.19	5234.63	5247.23	5383.91	5286.38	5275.17	5266.14	5319.57	5013.01	5458.1	5310.63	5160.74	12.3062
AAEL000713	13146.3	10710.2	13062.3	11262.2	11299.1	10364.1	11140.1	11005.3	10097.1	10908.4	11005.5	12333.8	10840.2	10595.2	10980	10804.5	11825	12074.1	9842.49	11142.1	9112.89	9733.06	9292.14	11835.3	11407.1	10705.4	10928.7	11183.2	9652.31	10089.1	10301.2	10576	9499.39	10195.2	9388.91	10581.9	9292.14	9300.98	12332.6	9275.65	9780.37	9771.83	10410.9	9451.71	9890.56	9243.23	9346.21	9530.88	13.4213
AAEL000714	1002.57	947.95	1199.6	796.604	927.836	853.821	931.777	793.87	923.46	965.708	845.4	939.972	768.967	891.629	734.306	776.411	878.473	870.098	688.25	869.44	616.991	642.077	661.443	914.692	805.891	766.81	808.075	797.948	655.05	763.531	747.045	922.768	758.385	762.853	880.712	860.313	661.443	661.83	861.554	571.326	693.338	687.838	493.166	567.244	564.584	631.224	591.629	523.195	9.66379
AAEL000715	83.1336	87.4718	105.761	87.1755	70.3138	63.8273	95.0278	77.4068	99.8335	70.7974	76.427	102.288	105.561	100.531	85.5251	93.1345	69.7992	107.292	78.3651	83.3849	83.9322	63.3173	93.4901	68.4119	72.1448	95.0809	111.984	97.2623	76.0445	93.9578	103.867	97.3204	113.224	106.908	94.5731	100.356	93.4901	94.5472	118.707	75.8568	87.6534	72.3581	54.4505	96.158	72.3825	86.0759	77.7788	91.5592	6.46351
AAEL000716	1345.03	1381.24	1499.49	1277.57	1475.06	1262.94	1242.93	1350.12	1257.46	1368.22	1368.63	1365.27	1201.51	1327.78	1219.81	1108.04	1346.13	1355.12	1076.67	1151.12	1133.08	1241.61	979.309	1264.35	1247.78	1025.64	1128.8	1268.38	1087.3	1167.05	1132.15	1108.17	1055.33	1038.28	1170.34	1037.87	979.309	953.693	1078.57	1143.61	914.225	1046.14	910.101	869.833	978.198	942.421	893.819	892.339	10.2893
AAEL000717	31.02	33.5648	43.4636	48.0968	59.6138	43.9467	74.004	30.6027	60.9278	62.0471	35.274	51.6823	45.4858	47.172	55.2889	47.0025	51.8509	27.9254	34.0718	41.6925	42.859	44.52	40.5124	55.743	44.2707	40.4974	43.8976	50.6161	24.014	36.5941	21.5724	45.4635	43.438	35.334	41.3757	48.8912	40.5124	41.9296	30.6042	58.573	51.7155	36.615	40.449	50.2845	47.5657	28.692	47.1773	40.693	5.45062
AAEL000719	2511.38	2282.4	2636.79	2374.78	2638.29	2014.22	2524.54	2186.29	2373.25	2391.2	2169.35	2801.61	2617.58	2585.18	2219.33	2513.76	2412.06	2657.33	2349.25	2616.46	2165.27	2383.3	2422.95	2513.5	2674.28	2886.76	2643.71	2564.55	2626.87	2618.95	2226.75	2443.67	2185.43	2389.12	2304.37	2405.1	2422.95	2548.66	2904.62	2318.91	2732.16	2395.66	2870.32	2555.69	2737.09	2617.59	2611.33	2573.83	11.247
AAEL000720	172.471	182.063	194.137	220.945	184.956	181.018	166.509	150.313	149.75	165.459	175.194	173.351	162.204	126.05	152.908	170.602	169.512	185.19	159.286	151.517	167.864	174.123	149.584	187.499	168.885	176.076	158.569	153.833	133.411	146.376	168.585	149.177	155.95	152.208	155.37	144.1	149.584	136.477	173.424	147.873	138.492	159.537	177.353	140.267	150.969	122.493	142.807	145.332	7.45139
AAEL000721	44.6688	34.5819	53.6051	36.0726	30.5712	21.9733	47.0934	31.5028	30.0969	34.2055	45.8562	29.0713	34.3289	37.8923	28.5084	40.9096	28.9168	45.5626	41.738	27.456	28.5727	39.5733	35.8379	32.9391	29.5138	29.9329	25.9802	45.6537	45.3599	36.5941	26.3663	24.8629	34.8928	28.086	19.4213	28.3054	35.8379	23.0202	39.8782	32.6472	37.691	19.1793	34.226	38.8161	32.0551	25.3814	33.1516	30.5197	5.07584
AAEL000722	184.879	190.2	194.137	237.478	201.77	171.601	163.986	197.117	160.761	165.459	263.379	184.118	130.45	146.156	178.825	154.934	193.444	171.962	160.137	158.635	178.579	185.005	130.107	184.965	184.461	139.98	123.63	137.954	124.073	124.618	162.193	124.314	168.767	134.994	121.594	156.966	130.107	141.41	154.876	161.316	130.604	149.075	138.46	136.738	170.616	141.253	144.082	139.519	7.48917
AAEL000723	7.4448	16.2738	24.6294	19.5393	21.3998	6.27809	6.72763	24.3021	19.8199	15.114	14.1096	17.2274	6.86578	24.746	8.6389	19.1492	13.9598	26.4557	17.8877	14.2365	14.2863	19.7867	25.7098	25.3377	32.7931	29.0525	31.3555	24.8118	14.6753	21.7587	22.3714	22.7318	24.9234	25.368	19.4213	21.4435	25.7098	23.0202	27.822	20.1645	28.0491	11.3332	4.66719	20.2902	29.9871	18.7601	24.2262	29.0664	4.07347
AAEL000724	593.103	566.532	567.924	614.738	622.124	503.294	572.69	554.449	460.996	470.126	544.395	490.982	541.538	521.212	582.262	517.027	614.233	620.239	541.742	592.847	538.416	609.429	510.3	587.835	470.581	454.275	524.98	523.033	568.333	548.911	504.156	550.535	459.304	435.786	514.241	520.648	510.3	510.555	521.199	503.151	451.415	480.353	471.386	558.422	521.154	526.387	508.75	576.968	9.11272
AAEL000725	0	3.05134	0	0	0	0	0.840954	0	0	2.38643	1.1758	2.15343	0	0.773312	0.86389	0.870416	0.997132	4.40928	0.851795	1.01689	0	0	0	2.53377	0	0.880379	0.89587	0	0	0.98903	0.798979	0	0	2.718	0	0.85774	0	1.6443	0.9274	0	0	1.74357	0	0.882184	0	0	0	0	-0.48643
AAEL000726	1074.53	868.615	1064.86	958.931	588.496	870.562	1173.97	830.773	885.288	923.548	778.379	1271.6	756.093	814.298	796.506	801.653	847.562	834.824	777.689	1001.64	755.389	684.618	631.837	1112.33	685.376	794.102	777.615	798.94	470.942	715.068	704.699	806.268	723.492	808.153	601.215	609.853	631.837	788.441	824.458	598.212	697.721	613.736	625.403	683.692	887.203	573.84	693.634	438.903	9.77912
AAEL000729	1905.87	1385.31	1831.27	1321.16	1718.1	1324.68	1633.13	1279.91	1474.75	1373.79	1366.28	1503.09	1339.68	1380.36	1326.07	1497.99	1255.39	1305.15	1370.54	1430.76	1292.02	1208.96	1257.44	1373.31	1348.62	1324.09	1310.66	1235.63	1057.95	1148.26	1016.3	1040.69	1160.01	1219.48	1089.28	1180.25	1257.44	1144.43	1677.67	1196.42	1164.91	1086.24	1140.35	994.221	1251.18	1114.57	1007.3	1246.95	10.4968
AAEL000730	2300.44	2579.4	2319.51	2385.3	2566.45	2714.23	2686.85	2693.94	3060.34	3003.72	2740.79	2609.96	2874.19	2725.93	2650.41	2927.21	2216.62	2551.5	3023.87	2667.3	3051.92	2831.47	3222.29	2660.46	3112.89	3228.35	3089.86	2973.45	3176.53	3298.41	3109.63	3171.08	3133.95	3149.26	3143.71	3184.79	3222.29	3188.3	2880.5	3324.26	3056.47	3254.37	3309.04	3525.21	3436.1	3242.19	3196.58	3421.12	11.411
AAEL000732	95.5416	56.9584	102.864	52.6059	71.8423	60.6883	102.596	64.8057	69.0026	69.2064	74.0754	52.759	74.6653	103.624	71.7028	83.5599	70.7964	60.2602	82.6241	85.4187	39.2874	72.2213	50.6405	65.8781	95.9199	75.7126	43.0018	69.4731	45.3599	79.1224	65.5163	53.2776	51.9832	57.078	52.353	66.9037	50.6405	50.9733	82.5386	47.0504	37.691	54.0506	94.8995	59.1063	51.7018	70.6264	54.8277	66.8528	6.17672
AAEL000733	205.973	138.327	223.113	160.824	180.37	129.747	135.394	136.812	120.387	108.98	144.623	149.663	78.0982	149.249	120.081	107.061	127.633	171.962	120.955	132.196	93.754	80.136	108.293	98.8172	123.794	99.4828	119.151	125.051	116.068	94.9468	97.4754	140.653	101.83	129.558	86.9735	99.4978	108.293	107.702	102.014	90.26	119.209	93.281	107.345	96.158	76.5187	99.3184	91.8045	71.2127	7.04684
AAEL000735	279.18	328.528	263.679	311.126	298.069	318.09	282.561	344.73	297.298	299.099	323.345	302.557	281.497	300.818	285.084	275.922	305.122	374.789	272.574	292.864	345.55	294.821	266.447	352.195	241.849	295.807	269.657	270.945	261.486	244.29	325.983	236.552	274.87	257.304	305.674	269.33	266.447	242.534	256.89	260.218	283.997	255.433	287.81	319.35	260.577	252.71	288.164	289.211	8.24201
AAEL000739	1482.76	1876.58	1442.99	1651.83	1711.99	2020.5	2071.27	2021.58	2233.77	2392.79	2078.81	1859.49	2197.91	2068.61	1911.79	2274.4	1462.79	1657.89	2260.66	1961.58	2464.39	2147.84	2662.13	1864.86	2202.88	2466.82	2315.82	2287.65	2754.95	2657.52	2667.79	2538.85	2488.78	2273.16	2469.88	2617.82	2662.13	2797.77	2130.24	2834.55	2384.17	2675.51	2461.16	3001.19	2601.64	2778.71	2738.83	2847.06	10.9501
AAEL000744	1732.16	1483.97	1574.83	1385.79	1274.82	1225.27	1561.65	1516.63	1228.1	1294.24	1343.94	1465.41	1694.99	1346.34	1377.04	1222.93	1687.15	1512.38	1481.27	1822.27	1409.88	1354.4	2146.38	1804.05	1842.15	1361.95	1773.82	1824.16	1228.72	1435.08	1377.44	1897.39	1693.37	1421.52	1318.11	1769.52	2146.38	1957.54	2442.77	1611.24	1419.99	1599.72	1552.62	1755.55	1214.99	1847.32	2172.71	1382.11	10.5482
AAEL000746	2257.02	2100.34	2190.56	2041.11	2058.97	2078.05	2384.95	2180.89	2148.62	2192.33	2156.42	2209.42	1913.83	2022.21	1992.13	1966.27	2076.03	1954.78	1971.91	2317.49	2044.73	2012.3	1809.03	2032.09	1923.32	1997.58	2022.87	2044.49	2105.23	2157.07	2201.99	1999.69	1904.15	1974.18	2102.56	2216.4	1809.03	2028.24	1716.62	1901.22	1625.09	1780.18	1957.11	2144.59	1871.61	2295.36	2182.91	1921.29	11.0279
AAEL000747	1091.9	1249.02	927.223	984.482	1239.66	1351.88	1419.53	1172.8	1701.57	1458.11	1206.37	1222.07	1419.5	1447.64	1237.09	1430.96	1069.92	1171.4	1379.06	1272.13	1617.03	1366.27	1424.95	1332.76	1283.03	1587.32	1313.35	1366.63	1559.58	1533.98	1280.76	1181.34	1390.02	1410.64	1545.26	1386.97	1424.95	1574.42	1193.56	1568.99	1356.87	1631.98	1367.49	1380.62	1493.15	1429.08	1403.84	1435.88	10.3459
AAEL000748	1.2408	0	1.44879	0	0	0	0	0	0	0	0	0	0	0	0.86389	0.870416	0	0	0	0	0	0	0.779084	0	0.819828	0	0	1.98494	1.33411	0	0	0	0	0	0.844403	0	0.779084	0	0	0	0.876534	0	0	0	0	1.10354	0	0	-1.89059
AAEL000749	811.484	746.562	837.398	933.379	586.967	664.432	975.507	535.547	668.003	856.728	552.626	906.594	539.822	608.597	587.445	721.575	717.935	540.872	609.033	759.616	445.555	619.322	530.556	739.862	553.384	497.414	582.316	542.882	345.535	571.659	648.771	652.118	586.057	558.096	572.505	560.104	530.556	628.122	707.606	560.764	753.819	466.405	578.731	489.612	721.757	525.284	582.704	424.37	9.42053
AAEL000750	1002.57	1199.18	963.443	1188.89	1069.99	1263.99	1100.81	1230.41	1273.61	1258.44	1149.93	1144.55	1186.06	1204.82	1193.03	1396.15	1141.72	1164.05	1286.21	1235.52	1341.13	1274.26	1498.96	1233.95	1369.11	1382.19	1452.21	1385.49	1512.89	1519.15	1460.53	1466.91	1412.8	1398.87	1446.46	1450.44	1498.96	1561.26	1326.18	1608.36	1453.29	1529.11	1496.61	1625.86	1406.29	1550.47	1484.17	1652.43	10.2468
AAEL000751	3.7224	0	1.44879	1.50303	0	0	0	0	2.20221	0	1.1758	0	2.57467	0.773312	0.86389	0.870416	0.997132	1.46976	0	0	2.67869	0	3.11634	0	0	0.880379	3.58348	0	4.00234	4.94515	1.59796	1.42074	0.712098	0	1.68881	3.43096	3.11634	0.822149	0	0	2.6296	0.871785	0	3.52873	1.03404	0	0	1.45332	0.300473
AAEL000752	1759.46	1632.47	1771.87	1729.98	1890.83	1606.15	1637.34	1695.75	1548.15	1659.36	1649.65	1759.35	1641.78	1529.61	1682.86	1638.99	1664.21	1769.59	1649.07	1643.29	1659.89	1692.75	1622.05	1877.53	1572.43	1541.54	1614.36	1609.79	1566.25	1555.74	1572.39	1672.21	1605.07	1615.4	1599.3	1587.68	1622.05	1522.62	1768.55	1593.95	1553.22	1683.42	1664.63	1568.52	1712.36	1649.79	1597.65	1805.02	10.7122
AAEL000753	4179.02	3786.71	4204.38	4091.24	3136.6	3194.5	3865.03	3477.01	2775.52	3381.57	3533.28	4555.58	2673.36	3231.67	2706.57	2675.66	3441.1	4055.07	2977.88	3587.59	2790.3	2759.25	2447.88	3739.85	2828.41	2647.3	2742.26	3254.32	2637.54	2586.31	2364.18	2667.43	2296.52	2604.75	2449.61	2411.11	2447.88	2315.99	3156.87	2506.15	2742.67	2331.15	2548.28	2276.03	2661.61	2567.93	2602.4	2328.22	11.7257
AAEL000755	173.712	172.909	146.327	166.836	218.584	169.509	158.099	171.015	136.537	161.482	145.799	215.343	134.741	143.063	133.903	180.176	185.467	177.841	165.248	149.483	183.044	160.272	162.05	152.026	163.146	149.664	188.133	165.743	165.43	184.949	158.198	176.171	155.237	183.918	149.459	147.531	162.05	147.987	171.569	183.401	173.554	191.793	113.568	154.382	163.378	160.013	127.506	233.985	7.36891
AAEL000757	1021.18	795.383	1034.43	912.337	1051.65	693.729	838.431	762.367	637.907	756.498	661.975	865.679	609.338	747.02	778.365	620.607	870.496	880.386	607.33	791.14	651.814	705.394	586.651	886.821	714.07	522.945	661.152	762.219	624.365	687.376	615.214	548.404	468.561	539.976	555.617	519.79	586.651	801.596	812.402	576.127	581.142	543.122	706.301	607.824	740.37	718.403	581.428	651.088	9.64812
AAEL000758	14363.5	14491.8	14137.3	13578.3	14108.6	15423.2	14995.1	15268	15329.6	14569.9	14962	14173.9	15055.8	15382	15337.5	15895.5	14555.1	15894	15098.9	15025.6	15726.6	15390.1	15988.4	14946.7	15533.3	15852.1	16174.9	15646.3	16100.1	15241.9	15403.5	15481	16096.3	15344	17396.4	15678.6	15988.4	16371.5	14991.4	16597.3	16470.1	16040	15924.4	17351.7	16203.4	16347.8	15550.7	16563.5	13.8662
AAEL000759	1358.68	1328.35	1270.59	1301.62	1325.26	1374.9	1357.3	1378.92	1480.62	1480.38	1302.79	1377.12	1400.62	1409.75	1397.77	1403.98	1353.11	1187.57	1508.53	1238.57	1481.31	1470.15	1298.73	1287.16	1405.18	1349.62	1383.22	1422.21	1456.85	1491.46	1490.89	1378.11	1276.08	1513.93	1299.54	1341.51	1298.73	1327.77	1374.41	1327.01	1408.59	1503.83	1370.6	1385.03	1471.43	1281.21	1384.72	1499.83	10.4299
AAEL000760	318.886	211.56	317.284	327.66	223.17	242.753	219.489	264.623	197.465	217.96	289.247	191.655	251.459	239.727	289.403	231.531	310.108	321.877	302.387	283.712	298.227	251.291	236.063	268.58	174.623	172.554	167.528	175.668	157.425	170.113	214.126	219.504	235.705	207.474	239.81	250.46	236.063	182.517	149.311	174.759	223.516	197.895	267.585	245.247	280.224	214.086	237.162	239.798	8.03335
AAEL000762	65.7624	49.8386	75.3369	66.1332	68.7852	43.9467	30.2744	51.3045	57.9915	54.0924	59.9658	63.5262	42.0529	34.799	63.0639	46.132	64.8136	51.4416	34.0718	56.9458	25.0011	54.4133	42.8496	45.6079	29.5138	26.4114	26.8761	31.7591	29.3505	21.7587	52.7326	39.0702	36.317	43.488	22.7989	36.8828	42.8496	26.3088	38.9508	40.3289	44.7032	33.9996	38.8932	25.5833	23.7828	25.3814	47.1773	21.7998	5.68609
AAEL000769	62.04	231.902	91.2735	91.6846	100.885	223.919	161.463	124.211	144.612	214.779	111.701	148.587	123.584	127.597	140.814	154.064	109.685	124.93	120.103	123.044	124.112	122.677	116.084	116.554	136.911	177.836	128.109	112.149	153.423	161.212	170.182	238.684	145.268	129.558	157.059	211.862	116.084	190.739	106.651	157.475	153.393	129.896	147.794	239.072	158.208	166.634	182.334	168.585	7.06945
AAEL000770	6311.95	6212.53	6180.52	5654.39	6265.57	6078.24	6450.12	5852.32	6395.95	6163.35	6169.42	6146.97	6192.07	6382.92	6137.94	6511.58	6212.13	6459.59	6053.71	6117.61	5814.53	5844.98	5653.82	6083.59	6324.15	6432.93	6060.56	6123.55	5836.75	5816.48	5576.07	5675.84	5856.3	6167.15	5929.4	5929.56	5653.82	6182.56	6766.31	5792.96	6046.33	5611.68	6224.47	6011.2	5953.98	5963.52	5754.36	6006.57	12.584
AAEL000776	2378.61	3339.18	2394.84	2852.74	2717.78	3969.85	3775.88	3432	4119.6	4441.94	3383.95	3200	3872.3	3875.07	3270.69	4235.44	2614.48	3098.25	4305.82	3305.91	4547.52	4039.45	5069.5	3260.97	4495.12	4503.14	4446.2	4341.07	5203.04	5469.33	5043.95	4869.57	4273.3	4845.29	4735.41	5106.13	5069.5	5256	3798.63	5537.55	4161.78	5497.47	5151.02	5495.12	4923.05	5232.98	5610.27	5345.31	11.7625
AAEL000780	274.217	240.039	230.357	202.909	235.398	189.389	243.877	188.117	165.166	172.618	170.491	204.576	160.487	205.701	154.636	212.381	182.475	174.901	169.507	182.023	163.4	147.411	165.166	146.959	245.129	175.195	217.696	197.502	126.741	137.475	220.518	188.247	116.072	158.55	166.347	176.694	165.166	165.252	250.398	170.918	163.912	145.588	163.352	138.503	141.663	125.803	153.007	164.225	7.56236
AAEL000781	35.9832	60.0097	36.2197	42.0847	53.4996	68.0127	63.9125	68.406	49.9167	65.229	56.4384	40.9152	58.3591	64.9582	50.9695	42.6504	32.9054	66.1392	50.2559	40.6756	84.8251	73.2106	45.1869	38.0066	50.8293	66.9088	50.1687	42.6763	60.0351	41.5392	51.9336	59.6709	41.3017	47.112	43.9089	62.615	45.1869	49.329	63.0632	49.931	52.592	56.666	54.4505	53.8132	33.0892	49.6592	68.8534	46.5063	5.72031
AAEL000782	286.625	374.298	373.787	330.666	334.755	391.335	374.225	385.234	427.229	405.693	385.662	357.469	373.327	369.643	380.975	390.817	278.2	302.771	413.121	313.202	374.123	317.576	441.741	359.796	371.382	393.529	387.016	425.771	424.248	415.392	422.66	421.959	412.305	391.392	394.336	441.736	441.741	480.135	339.428	445.539	388.305	438.508	402.934	426.977	388.798	387.342	452.647	428.73	8.51454
AAEL000785	339.979	295.98	233.255	323.151	334.755	324.368	299.38	283.525	261.329	255.348	303.356	276.716	278.064	310.098	315.32	294.201	269.226	302.771	316.868	293.881	325.014	313.619	302.285	314.188	310.715	282.602	275.928	281.862	274.827	297.698	331.576	328.9	273.446	298.98	298.074	311.36	302.285	295.152	311.606	327.432	274.355	353.073	312.702	346.698	316.415	302.369	332.791	328.451	8.24238
AAEL000786	2748.37	2108.48	2757.04	2538.61	1713.52	1947.26	1641.54	2012.58	1566.5	1835.16	1963.58	2115.75	1452.97	1789.44	2143.31	1927.1	2292.41	2476.55	2126.93	1975.82	2025.09	2252.71	1610.37	2009.28	1672.45	1349.62	1576.73	1921.43	1638.29	1557.72	1842.45	1621.06	1573.74	1905.32	1541.03	1472.74	1610.37	1557.97	1430.98	1406.71	1746.06	1504.7	2339.82	1990.21	2081.52	1717.1	1597.65	2033.2	10.9956
AAEL000787	165.026	199.354	208.625	141.284	158.97	195.667	195.942	167.415	187.922	187.732	171.667	178.735	182.801	191.008	198.695	222.826	168.515	198.418	209.542	172.871	149.114	204.792	191.655	200.168	191.84	200.726	197.987	212.389	192.112	195.828	202.142	209.559	181.585	210.192	203.501	200.711	191.655	172.651	210.52	212.207	204.232	182.203	205.356	198.491	178.888	217.397	240.987	206.372	7.5378
AAEL000788	199.769	215.628	208.625	247.999	278.198	194.621	286.765	207.918	196.731	224.324	199.886	189.502	179.368	186.368	190.056	228.049	199.426	164.613	186.543	203.378	219.652	197.867	195.55	162.162	176.263	190.162	142.443	161.773	144.084	141.431	170.981	163.385	157.374	158.55	182.391	181.841	195.55	192.383	229.995	164.196	214.751	137.742	174.242	193.198	166.48	151.185	154.283	158.412	7.69368
AAEL000791	1434.37	1409.72	1370.55	1525.57	1302.33	1367.58	1359.82	1512.13	1167.17	1433.45	1472.1	1576.31	1235.84	1269.01	1240.55	1209.01	1366.07	1522.67	1215.51	1451.1	1247.37	1200.06	1034.62	1434.12	1305.99	1163.86	1320.51	1245.55	1250.06	1117.6	1140.14	1346.15	1150.75	1155.15	1100.26	1288.33	1034.62	1287.49	1261.26	1181.06	1153.52	1066.19	1131.01	1213.88	1253.25	1196.23	1268.69	1127.78	10.3751
AAEL000793	6216.41	4545.48	6593.43	5257.59	4694.21	3762.67	4897.72	3589.52	3795.14	4540.58	3707.3	5435.26	3207.18	4122.53	3771.74	3610.49	4045.36	5026.58	3553.69	4362.46	3152.81	3418.15	2995.58	4421.43	4026.17	3621.88	4312.72	5034.81	3644.8	3535.78	3589.81	4140.02	2850.53	4525.47	3336.23	3141.04	2995.58	3804.09	4489.54	3494.21	3929.5	3014.63	3590.62	3240.26	3967.6	3209.09	3916.99	3120.28	12.0857
AAEL000795	13473.9	13886.7	13396.9	13594.9	13108.9	14149.8	13850.5	15113.2	10527.3	13493.7	14918.5	13814.3	14741.7	13963.7	13430	13441	14738.6	15548.6	15180.7	15018.4	14588.1	14018.8	15259.9	15489	14447.8	13537.6	14145.8	13971	13912.1	13339	14908.1	14927	12953.8	11598.6	13458.9	14549	15259.9	13877.1	14070.5	13494.8	12360.9	13794.2	14238	15249.4	14505.5	15111.8	15831.2	14960.5	13.8076
AAEL000797	37.224	22.3765	26.0782	7.51513	24.457	10.4635	45.4115	7.20063	33.0331	19.8869	10.5822	24.7645	12.0151	30.9325	15.55	27.8533	19.9426	20.5766	10.2215	17.2871	13.3934	21.7653	33.5006	38.0066	32.7931	25.531	45.6894	51.6086	34.687	16.8135	26.3663	24.1525	24.9234	38.958	30.3985	22.3012	33.5006	44.3961	25.9672	20.1645	26.296	24.41	34.226	20.2902	32.0551	16.5531	14.0257	36.333	4.45864
AAEL000800	1220.95	1046.61	1237.26	1037.09	1140.31	1055.77	1267.32	1120.6	992.462	1284.69	894.783	1181.16	1019.57	1056.34	1036.67	1206.4	1071.92	1074.39	1286.21	1303.65	1248.27	1242.6	1492.73	1190.87	1187.93	1184.99	1249.74	1363.66	1382.14	1300.57	1406.2	1347.57	1293.17	1397.05	1307.98	1256.59	1492.73	1456.85	1118.44	1299.17	1441.9	1441.06	1260.14	1300.34	1461.09	1596.82	1405.12	1728	10.2065
AAEL000801	0	0	0	1.50303	1.52856	0	1.68191	0	0	0	0	0	0	0	0	0	0	0	0	0	0	0	0	0	0	0	0	0	0	0	0	0	0	0	0	0	0	0	0	0.960212	0	0	0	0	0	0	0	0	-3.08067
AAEL000802	723.387	726.219	737.432	706.422	707.723	718.842	706.402	716.463	731.133	781.157	703.128	724.629	715.757	773.312	764.542	736.372	771.78	765.745	771.726	771.819	813.428	703.416	737.014	795.605	732.106	721.03	817.033	716.565	808.473	803.092	806.17	795.612	784.02	759.229	837.647	717.928	737.014	843.525	788.29	780.653	695.968	761.068	850.984	786.908	704.179	751.509	697.459	824.033	9.53484
AAEL000803	249.401	203.423	239.05	208.921	317.94	196.714	219.489	201.618	227.562	195.687	181.073	212.113	202.54	179.408	203.878	179.306	201.421	145.506	179.729	207.445	163.4	176.101	154.259	205.236	173.803	185.76	158.569	182.615	137.414	174.069	146.213	179.013	183.009	168.516	127.505	158.682	154.259	190.739	239.269	169.958	166.541	139.486	155.573	164.968	152.003	153.392	163.208	187.478	7.68017
AAEL000804	3515.19	3249.68	3243.83	3055.65	2985.28	3112.89	3165.35	3187.18	2735.14	3036.33	3214.64	2969.58	3275.83	3057.68	3032.25	3321.51	3199.8	3223.18	3549.43	3461.49	3298.36	3246.99	3529.25	3430.73	3500.66	3085.73	3114.04	3259.28	2987.08	3484.35	3438.8	3458.07	3014.31	2890.14	2966.39	3786.92	3529.25	3383.97	3473.11	3034.27	2774.23	3515.04	3484.83	3606.37	3524	3373.51	3366.16	3755.38	11.7059
AAEL000805	1766.9	1961	1942.82	1988.5	2046.74	2002.71	1993.9	1861.36	2099.44	2005.4	1991.8	1886.41	2223.65	2157.54	2173.55	2021.11	2041.13	2059.13	2247.04	2034.8	2200.99	2170.6	2193.12	1847.12	2155.33	2063.61	2262.07	2042.51	2242.65	2134.33	2090.13	2025.97	2249.52	2094.67	2287.49	2167.51	2193.12	2107.99	1940.12	2263.22	2157.15	2222.18	2286.92	2379.25	2327.62	2369.3	2316.79	2262.82	11.0083
AAEL000807	1925.72	1835.89	1899.36	1971.97	1874.01	1856.22	1660.04	1929.77	1636.98	1760.39	1830.72	1793.81	1825.44	1671.9	1887.6	1706.89	1860.65	1762.24	2188.26	1930.06	1940.26	1758.04	1641.53	1897.8	1734.76	1657.75	1766.66	1705.07	1785.04	1619.04	1752.16	1772.37	1902.73	1783.01	1720.05	1742.07	1641.53	1739.67	1667.46	1603.55	1751.31	1755.77	1723.75	1680.56	1682.38	1706.07	1730.26	1906.76	10.8401
AAEL000808	0	0	0	0	0	0	0	0	0	0	0	0	0	0	0	0	0	0	0	0	0	0	0	0	0	0	0	0	0	0	0	0	0	0	0	0	0	0	0	0	0	0	0	0	0	0	0	2.90664	-4.04561
AAEL000809	59.5584	36.6161	44.9124	48.0968	38.214	30.3441	40.3658	37.8033	24.2243	31.0236	35.274	47.3755	23.172	29.3859	36.2834	29.5941	45.8681	39.6835	36.6272	39.6587	46.4306	43.5306	31.1634	43.0742	36.8923	39.617	37.6265	40.6914	44.0258	45.4954	39.9489	39.7806	37.7412	46.206	37.9981	31.7364	31.1634	27.1309	50.0796	30.7268	26.296	38.3585	31.1146	27.3477	29.9871	38.6238	36.9768	40.693	5.23245
AAEL000810	704.775	625.525	624.427	578.665	693.966	626.763	817.407	621.055	843.446	697.632	649.041	639.569	790.422	855.283	771.453	820.802	590.302	587.904	802.391	682.333	719.674	646.034	761.165	615.707	765.719	861.891	830.472	648.084	703.078	741.772	670.343	661.352	716.371	732.955	748.985	663.033	761.165	754.733	818.894	747.045	793.263	820.349	821.425	748.092	681.43	753.716	710.21	717.94	9.4532
AAEL000811	346.183	287.843	379.582	299.102	314.883	292.978	283.402	308.727	205.54	295.917	309.235	274.562	257.467	226.58	238.434	231.531	291.163	266.027	240.206	271.509	298.227	264.152	238.4	291.384	245.129	252.669	243.677	292.779	282.832	328.358	218.92	240.104	232.856	260.022	190.835	218.724	238.4	218.692	277.293	191.082	221.763	211.844	259.807	205.549	203.705	256.021	211.66	235.438	8.1868
AAEL000812	419.391	431.256	418.699	471.95	421.883	427.957	396.93	428.438	355.29	445.467	364.498	385.464	344.147	371.19	412.075	370.797	462.669	389.486	373.938	439.296	383.945	411.562	349.809	374.998	421.391	390.008	437.185	427.756	421.58	371.875	357.144	424.09	368.155	339.75	414.602	403.138	349.809	348.591	386.726	300.546	349.737	326.047	328.259	368.753	315.381	318.922	349.367	289.211	8.66955
AAEL000813	0	0	4.34636	1.50303	3.05712	1.04635	0	0	0	4.77286	0	0	0.858222	0.773312	1.72778	0	1.99426	0	0.851795	2.03378	1.78579	0.989333	0.779084	5.06755	0	0	0.89587	0	6.67057	2.96709	0	5.68294	2.1363	0.906001	2.53321	0	0.779084	0.822149	0	0.960212	4.38267	0	1.55573	0	3.10211	3.31061	1.27506	1.45332	0.565182
AAEL000815	1603.11	1835.89	1570.48	1833.69	1635.56	1758.91	1737.41	1721.85	1893.9	1789.03	1634.36	1572	1725.03	1787.9	1735.55	1828.74	1702.1	1785.76	1909.72	1704.31	1651.86	1873.8	1765.41	1682.43	1758.53	1864.64	1687.82	1685.22	1703.66	1920.7	1728.99	1586.96	1832.94	1866.36	2001.23	1788.39	1765.41	1849.84	1737.95	2029.89	1771.48	1880.44	1848.21	1750.25	1877.81	1762.35	1903.67	1712.01	10.7657
AAEL000820	119.117	86.4547	110.108	138.278	114.642	63.8273	95.0278	74.7066	55.7893	89.8888	70.548	117.362	84.1057	93.5708	104.531	109.672	132.619	142.567	149.916	192.192	189.294	153.347	94.2692	197.634	104.938	108.287	82.42	84.3601	117.402	113.738	67.9132	104.424	66.9373	81.5401	79.3738	87.4895	94.2692	87.97	112.215	84.4987	106.061	103.742	147.794	164.968	196.467	155.599	153.007	181.665	7.02146
AAEL000821	7.4448	19.3252	10.1415	18.0363	18.3427	18.8343	27.7515	12.6011	19.8199	13.5231	12.9338	25.8412	12.8733	16.2396	16.4139	19.1492	13.9598	23.5162	19.5913	19.3209	19.6437	17.808	14.0235	7.60132	27.8741	22.0095	10.7504	22.8269	18.6776	17.8025	16.7786	16.3385	23.4992	28.992	23.6433	12.0084	14.0235	13.9765	18.548	24.0053	12.2715	21.7946	7.77864	16.7615	21.7148	12.1389	17.8509	10.1732	4.12408
AAEL000822	665.069	632.645	669.339	568.144	663.395	573.399	734.994	603.953	614.416	648.313	617.295	653.566	633.368	688.248	598.675	678.924	677.053	530.583	617.551	605.049	616.991	628.226	638.849	532.092	588.636	699.021	591.274	680.836	612.358	652.76	585.651	545.563	598.163	572.592	602.059	552.385	638.849	633.055	653.817	566.525	630.228	605.89	591.177	615.764	605.945	589.289	606.93	623.475	9.27478
AAEL000823	83883.1	69016.3	85013.3	76622.8	75362.6	62362.4	60817	70728.2	49268.6	55898.1	71245.2	68656.7	61462.4	63927.4	63267	59299.7	78626.9	74891.6	65464.7	79938.7	60444.5	69572.9	62432.7	77548.7	61064.9	53884.5	59712.4	65247.1	63266.3	58330	63057	65541.4	56042.1	49140.6	56502.4	59574.3	62432.7	56769.4	62962.1	57233.5	56746.8	57308.5	60138.3	62951.7	60068.2	66298.3	64898.1	62302.4	16.0653
AAEL000824	2023.75	2146.11	2012.36	2090.71	2169.03	2360.56	2326.92	2180.89	2762.3	2422.22	2167	2142.66	2513.73	2468.41	2399.89	2555.54	2027.17	2100.29	2498.31	2261.56	2735.83	2643.5	2718.23	2247.46	2526.71	2782.88	2533.52	2529.81	2669.56	2706.97	2528.77	2331.43	2604.86	2502.37	2746	2640.98	2718.23	2915.34	2333.34	2695.32	2794.39	2794.07	2742.75	2682.72	2714.35	2617.59	2737.56	2813.63	11.1808
AAEL000825	8.6856	50.8557	43.4636	28.5575	39.7426	4.1854	5.04573	3.60032	38.1716	5.56833	7.0548	9.69044	52.3515	4.63987	2.59167	4.35208	5.98279	63.1997	45.1451	7.11823	39.2874	56.392	91.932	0	61.4871	48.4208	65.3985	2.97742	8.00468	3.95612	4.79387	4.97258	6.40889	12.684	60.797	6.00418	91.932	6.5772	11.1288	51.8515	5.2592	6.97428	38.8932	51.1666	6.20422	1.10354	42.0771	13.0799	4.67921
AAEL000826	2.4816	0	0	0	0	2.0927	0	0	0	0.795476	0	1.07672	0	0	0.86389	1.74083	0	0	0.851795	0	0	0.989333	0	0	3.27931	0	0	0	0	3.95612	0	0	0.712098	0	0	0.85774	0	0	0	0	0	0.871785	0	0	0	1.10354	0	0	-1.14714
AAEL000827	2.4816	0	0	0	1.52856	0	0	1.80016	1.46814	0	1.1758	0	0	0.773312	0	0.870416	0.997132	0	0	0	0	0.989333	0.779084	0	0	0	0.89587	0	2.66823	0	0.798979	0	0	0	0	0	0.779084	0	38.9508	0	0	0	1.55573	0	0	0	0	1.45332	0.321099
AAEL000829	418.15	413.965	462.163	450.908	391.311	350.527	458.32	442.839	325.193	401.715	464.441	439.3	365.603	378.15	475.139	422.152	501.557	518.825	429.305	536.918	500.021	482.794	508.742	597.971	463.203	442.83	437.185	476.387	353.54	396.601	536.115	422.669	471.409	504.642	548.017	515.502	508.742	390.521	445.152	497.39	448.785	475.994	519.613	531.075	589.401	518.663	515.125	502.849	8.81366
AAEL000832	1631.65	1543.98	1424.16	1555.63	1641.67	1722.29	1813.94	1684.95	1972.45	1995.05	1774.28	1648.45	1842.6	2015.25	1931.66	2082.91	1639.29	1778.41	1961.68	1751.08	2051.87	1922.27	2290.51	1725.5	2074.16	2204.47	2073.94	2170.54	2197.29	2123.45	2156.44	2109.08	2159.79	2109.17	2071.32	2187.24	2290.51	2284.75	1907.66	2425.5	2193.96	2310.23	2353.82	2373.96	2231.45	2164.04	2163.78	2490.99	10.784
AAEL000833	0	0	0	0	0	0	0	0	0	0	0	0	0.858222	0	0	0	0.997132	0	0	0	0	0	0	2.53377	0	0	0	0	0	0	0	0	0	0	0	0	0	0	38.9508	0	0	0	0	0	0	0	0	0	-0.147338
AAEL000834	1718.51	2026.09	1679.14	2281.59	1634.03	2140.83	1787.87	2866.75	1826.37	1920.28	2698.46	1772.27	2069.17	1902.35	2326.45	1692.96	1930.45	2026.8	3244.49	2586.97	2310.81	2816.63	1033.85	2619.92	1187.11	1066.14	1066.98	865.436	1088.64	1010.79	1464.53	1576.31	1901.3	1438.73	1059.73	1355.23	1033.85	1096.75	891.231	914.122	1131.61	973.783	1597.73	1652.33	1789.92	1727.04	1425.52	1578.31	11.0506
AAEL000835	0	0	0	0	0	0	0	0	0	0	0	0	0	0	0	0	0	0	0	0	0	0	0	0	0	0	0	0	0	0	0	0	0	0	0	0	0	0	144.674	0	2.6296	0	0	0	0	0	0	0	1.61769
AAEL000836	316.404	367.178	268.025	339.684	325.583	433.189	357.406	437.439	436.772	420.011	422.112	320.861	454.858	374.283	399.117	384.724	345.008	348.333	389.27	357.945	404.482	420.466	391.1	369.931	391.058	399.692	430.913	360.267	437.589	410.447	366.731	433.324	406.608	389.58	415.446	390.272	391.1	433.273	393.218	353.358	360.255	372.252	387.377	471.968	398.104	399.481	406.745	420.01	8.60604
AAEL000837	0	0	0	0	0	0	0	0.900079	0	0	0	0	0	0	0	0	0	0	0	0	0	0	0	0	0	0	0	0	0	0	0	0	0	0	0	0	0	0	59.3536	0	0	0	0	0	0	0	0	0	0.328015
AAEL000839	356.11	419.051	346.26	503.514	457.039	449.93	434.773	405.036	495.497	433.534	446.804	439.3	433.402	426.868	430.217	460.45	380.904	423.291	557.926	395.57	504.486	498.624	453.427	430.742	482.879	495.653	524.084	478.372	558.994	552.868	541.708	457.477	490.636	514.608	530.285	528.368	453.427	522.887	471.119	528.117	475.081	584.096	519.613	560.187	566.652	470.107	549.552	521.742	8.78714
AAEL000840	1426.92	1336.49	1405.32	1390.3	1357.36	1307.94	1375.8	1421.23	1396.93	1428.67	1453.29	1427.72	1299.35	1409.75	1390.86	1249.92	1362.08	1375.7	1431.02	1536.52	1416.13	1533.47	1297.95	1429.05	1257.62	1336.41	1278.41	1229.67	1283.42	1219.47	1364.66	1248.83	1480.45	1405.21	1344.29	1337.22	1297.95	1305.57	1430.05	1305.89	1343.73	1176.04	1311.48	1355.03	1375.27	1365.08	1261.04	1464.95	10.4445
AAEL000842	95.5416	141.379	94.1711	73.6483	106.999	116.145	61.3897	69.3061	85.1521	66.82	108.174	82.9071	86.6804	83.5177	88.9806	69.6333	114.67	77.8973	84.3277	67.1147	47.3235	82.1146	19.4771	65.8781	35.2526	37.8563	36.7307	41.6838	50.6963	51.4295	29.5622	58.9605	27.7718	13.59	30.3985	26.5899	19.4771	37.8189	47.2974	21.1247	42.9502	13.0768	28.0031	43.227	22.7488	24.2778	38.2519	26.1598	6.39479
AAEL000843	1.2408	3.05134	0	4.50908	1.52856	1.04635	2.52286	0.900079	2.93628	1.59095	5.879	0	2.57467	4.63987	0.86389	0.870416	1.99426	1.46976	0	2.03378	2.67869	0.989333	1.55817	0	0	2.64114	0.89587	0	0	0	3.19592	2.1311	1.4242	1.812	2.53321	4.2887	1.55817	6.5772	0	0.960212	3.50614	0.871785	1.55573	5.2931	3.10211	2.20708	10.2005	1.45332	1.07447
AAEL000844	665.069	649.936	644.71	607.223	583.91	584.909	551.666	673.259	575.511	570.356	746.633	625.572	534.672	566.065	495.009	544.01	671.07	662.862	679.732	688.434	621.455	603.493	618.593	648.646	552.564	552.878	563.502	606.4	596.349	542.977	604.028	599.55	544.043	558.096	577.571	558.389	618.593	540.974	602.81	527.157	544.328	600.66	569.397	588.416	605.945	529.698	571.228	553.715	9.26588
AAEL000845	1507.57	1297.84	1402.43	1146.81	1361.95	1149.94	1011.67	1244.81	1109.18	1283.9	1269.86	1287.75	1140.58	1138.32	1134.29	1091.5	1340.15	1218.43	1063.89	1095.19	968.791	1186.21	923.994	1122.46	1235.48	1230.77	1166.42	1167.15	1151.34	1160.13	715.086	860.255	830.307	798.187	927.154	840.585	923.994	850.102	1296.5	867.072	856.374	908.4	1040.78	960.698	916.156	945.732	893.819	866.179	10.2682
AAEL000846	0	0	2.89757	1.50303	0	3.13905	4.20477	0	0	0.795476	0	1.07672	0.858222	0	3.45556	0	0	0	0	0	0.892895	0.989333	0.779084	2.53377	2.45948	0.880379	0	0.992472	2.66823	1.97806	1.59796	0	1.4242	1.812	0.844403	0	0.779084	0	17.6206	0	0	1.74357	0	0	0	2.20708	0	0	0.325122
AAEL000847	864.838	885.906	828.706	903.319	907.965	738.723	798.066	688.561	591.66	778.771	820.708	883.983	768.109	722.274	836.245	701.555	955.253	890.675	782.8	866.39	776.819	839.944	832.062	879.219	723.908	662.925	701.466	785.045	772.452	700.233	786.994	833.972	705.69	707.587	784.45	765.104	832.062	679.918	766.96	761.448	700.351	734.914	785.643	772.793	840.672	844.206	814.765	815.313	9.66533
AAEL000850	217.14	217.662	256.435	252.508	252.212	230.197	214.443	291.626	234.902	237.052	243.39	237.954	243.735	249.78	230.659	223.697	248.286	233.692	215.504	250.155	210.723	220.621	204.899	233.107	203.317	195.444	249.052	184.6	221.463	224.51	215.724	176.171	262.764	205.662	174.791	194.707	204.899	236.779	254.108	185.321	217.38	203.126	185.132	214.371	224.386	190.912	215.486	242.705	7.87668
AAEL000851	289.107	302.083	324.528	252.508	340.869	263.68	266.582	316.828	313.448	318.986	338.63	271.332	254.034	309.325	266.942	276.792	312.102	308.65	323.682	325.405	238.403	323.512	235.283	314.188	260.705	299.329	241.885	314.614	277.496	282.862	264.462	281.306	282.703	283.578	235.588	259.037	235.283	237.601	293.058	212.207	213.874	205.741	191.355	229.368	254.373	296.852	291.989	295.024	8.20294
AAEL000852	1.2408	0	0	1.50303	0	49.1784	0.840954	0	1.46814	0	56.4384	0	0.858222	0	0.86389	1.74083	0	0	35.7754	2.03378	0	0.989333	1.55817	0	0.819828	34.3348	0.89587	34.7365	1.33411	0	1.59796	0.710368	0	0	43.9089	1.71548	1.55817	3.2886	0	0	0	0	48.2276	0	0	29.7955	2.55012	1.45332	2.91256
AAEL000853	0	0	0	0	0	0	10.0915	1.80016	10.277	0	1.1758	1.07672	0	0	4.31945	0.870416	0	4.40928	0	0	0	0	0.779084	0	0.819828	0.880379	1.79174	0	2.66823	0	0.798979	0	2.84839	0	1.68881	8.5774	0.779084	0	0.9274	0.960212	0	0	0	0	2.06807	0	0	0	-1.97466
AAEL000854	684.922	539.07	660.647	565.138	594.61	515.85	564.28	617.454	427.963	474.899	641.986	601.884	509.784	532.039	525.245	463.061	590.302	702.545	527.261	647.759	560.738	607.45	525.882	590.369	472.221	467.481	473.915	499.214	432.253	411.436	512.145	541.3	492.06	461.154	504.108	470.899	525.882	450.538	467.409	439.777	495.242	414.969	510.279	503.727	484.963	544.044	469.223	486.862	9.149
AAEL000855	21.0936	35.599	24.6294	37.5757	27.5141	52.3175	44.5706	54.0048	35.2353	41.3648	45.8562	50.6056	48.9186	46.3987	38.0111	26.9829	40.8824	35.2742	35.7754	47.7938	47.3235	33.6373	17.9189	35.4728	34.4328	32.574	29.5637	22.8269	18.6776	33.627	48.7377	42.6221	44.1501	41.676	39.6869	40.3138	17.9189	44.3961	55.644	24.9655	32.4318	25.2818	31.1146	31.7586	26.8849	36.4167	26.7763	34.8797	5.01929
AAEL000856	1465.39	1784.02	1405.32	1543.61	1682.94	1792.4	1800.48	1603.94	1851.32	1823.23	1714.32	1591.39	1875.21	1755.42	1784.8	1785.22	1594.41	1694.63	1781.96	1688.04	1881.33	1897.54	1943.82	1679.89	1849.53	1862.88	1758.59	1777.52	1901.11	1919.71	1942.32	1799.36	1952.57	1931.59	1776.62	1893.03	1943.82	1889.3	1787.1	1985.72	1825.82	1949.31	2044.23	1971.68	1975.01	1977.54	1954.67	1895.13	10.7526
AAEL000857	1738.36	2167.47	1690.73	2212.45	2089.54	2362.66	2282.35	2273.6	2659.53	2592.46	2162.3	2235.26	2623.58	2422.01	2342.87	2591.23	2004.24	2235.5	2592.86	2204.62	2663.51	2547.53	2779.77	2265.19	2505.39	2774.95	2599.81	2436.52	2904.37	2891.92	2732.51	2599.95	2697.43	2773.27	2686.04	2920.6	2779.77	3094.57	2312.01	3220.55	2691.84	3004.17	2853.21	2981.78	2984.23	3017.07	2993.85	2951.69	11.1678
AAEL000859	3459.35	2871.31	3621.97	2988.02	3456.07	2660.87	2223.48	3080.07	2697.71	2643.37	3182.89	3128.93	2871.61	2611.48	2846.52	2586.01	3928.7	3299.61	3594.57	3502.17	3713.55	3775.29	2458.79	3585.29	2575.9	2300.43	2623.11	2318.42	3281.92	3172.81	1662.67	1965.59	1728.98	1849.15	1615.34	1485.61	2458.79	1756.11	2832.28	2209.45	1895.94	2204.74	3763.31	2906.79	3257.21	3116.39	3891.49	2678.47	11.5838
AAEL000860	1727.19	1709.77	1851.55	1570.66	1794.53	1510.93	1886.26	1621.04	2143.48	1742.89	1630.83	1783.04	1790.25	1781.71	1778.75	1785.22	1672.19	1600.57	1671.22	1709.39	1648.28	1704.62	1703.08	1674.82	1717.54	1683.28	1647.5	1601.85	1490.21	1714.98	1500.48	1485.38	1736.1	1742.24	1667.7	1807.26	1703.08	1682.94	1881.69	1691.89	1668.92	1740.08	1789.09	1655.86	1755.79	1703.86	1700.93	1722.19	10.7381
AAEL000861	268.013	163.755	281.065	217.939	226.227	165.323	173.237	135.912	102.036	172.618	151.678	146.433	183.659	160.849	185.736	161.897	167.518	198.418	183.136	186.091	216.974	220.621	119.2	225.506	91.0009	97.722	77.9407	144.901	85.3833	40.5502	79.0989	110.107	86.876	100.566	95.4175	107.217	119.2	89.6143	142.82	96.9815	131.48	119.434	217.802	194.963	133.391	178.773	119.856	138.065	7.51515
AAEL000863	26.0568	35.599	55.0539	43.5878	50.4425	33.4832	47.9344	45.004	24.2243	25.4552	39.9772	31.2247	68.6578	61.0917	56.1528	45.2616	29.914	44.0928	40.8862	58.9796	52.6808	61.3386	89.5947	30.4053	64.7664	71.3107	83.3159	64.5107	56.0328	42.5283	72.7071	85.9545	83.3155	61.608	66.7078	79.7698	89.5947	88.7921	76.0468	85.4589	102.554	67.1274	121.347	112.037	70.3145	81.6618	112.205	78.4793	5.52859
AAEL000867	342.461	369.212	389.724	353.211	314.883	391.335	365.815	369.933	400.068	377.056	353.916	335.935	373.327	334.844	347.284	368.186	342.016	377.728	332.2	363.03	368.766	394.744	323.32	324.323	352.526	360.955	317.138	377.139	338.865	356.051	351.551	367.26	325.429	355.152	355.494	345.669	323.32	294.329	379.307	405.21	353.243	306.868	284.698	391.69	312.279	299.059	334.066	354.61	8.45595
AAEL000869	9.9264	4.06846	8.69272	3.00605	9.17136	2.0927	5.88668	4.5004	8.07477	3.1819	4.7032	9.69044	4.29111	5.41319	3.45556	6.96333	3.98853	5.87904	5.11077	5.08445	6.25027	12.8613	4.67451	17.7364	3.27931	2.64114	5.37522	1.98494	8.00468	5.93418	7.98979	5.68294	6.40889	5.436	2.53321	6.86192	4.67451	4.9329	12.9836	0.960212	6.13574	1.74357	1.55573	8.82184	5.17018	4.41415	1.27506	4.35996	2.51235
AAEL000870	0	0	0	0	0	0	0	0	0	0	0	0	1.71644	0	0	0	0	0	0.851795	0	0	0	0	0	0	0.880379	0	0	0	0	0	0	0	0	0	0.85774	0	0	0	0	0	0	0	0.882184	0	0	1.27506	0	-2.89262
AAEL000871	0	1.01711	0	0	0	0	0	0.900079	2.20221	0	0	0	1.71644	0.773312	1.72778	0	0	0	0	0	1.78579	0	0.779084	0	1.63966	0	0.89587	0.992472	0	0	0	0	1.4242	0.906001	1.68881	2.57322	0.779084	1.6443	0	0.960212	0.876534	0.871785	0	0	0	0	0	0	-0.876006
AAEL000873	1.2408	0	0	4.50908	6.11424	0	3.36382	1.80016	1.46814	0.795476	2.3516	0	1.71644	2.31994	0.86389	0.870416	5.98279	1.46976	0.851795	9.152	0	6.92533	0.779084	12.6689	1.63966	6.16265	1.79174	1.98494	0	3.95612	0	2.1311	2.1363	4.53	0	0.85774	0.779084	0.822149	1.8548	3.84085	2.6296	0	1.55573	1.76437	1.03404	4.41415	5.10025	1.45332	1.26906
AAEL000874	445.447	428.205	394.07	492.993	412.711	404.937	526.437	527.446	604.873	482.854	431.518	447.914	485.754	486.413	496.737	461.32	523.494	492.37	626.069	480.989	566.989	602.504	455.764	511.822	472.221	549.356	489.145	434.703	500.293	614.187	397.092	456.767	562.558	521.856	515.086	430.585	455.764	444.783	538.819	455.141	526.797	494.302	595.844	529.31	626.626	571.633	535.526	542.089	8.99695
AAEL000875	674.995	558.396	589.656	602.714	626.71	621.531	560.916	598.553	573.308	572.743	607.888	610.498	589.598	610.143	620.273	564.9	592.296	630.527	679.732	585.728	600.026	671.757	591.325	552.363	549.285	617.145	544.689	610.37	525.641	585.506	606.425	642.883	598.163	599.772	613.881	620.146	591.325	642.921	550.875	606.854	568.871	663.428	527.392	597.238	538.733	562.804	618.405	546.449	9.21956
AAEL000876	6.204	1.01711	2.89757	4.50908	4.58568	3.13905	16.8191	8.10071	12.4792	3.1819	17.637	8.61372	2.57467	8.50643	3.45556	6.09291	12.9627	8.81856	10.2215	5.08445	4.46448	8.904	7.79084	10.1351	18.0362	7.04303	8.9587	8.93225	5.33646	9.8903	6.39183	6.39331	8.54518	9.06001	10.1328	13.7238	7.79084	6.5772	2.7822	9.60212	6.13574	4.35892	10.8901	6.17529	3.10211	7.72476	2.55012	13.0799	2.9519
AAEL000878	0	0	1.44879	0	4.58568	9.41714	1.68191	3.60032	5.87256	4.77286	1.1758	2.15343	0.858222	3.09325	2.59167	1.74083	2.9914	4.40928	0.851795	2.03378	2.67869	5.936	0.779084	2.53377	3.27931	5.28227	8.9587	6.94731	2.66823	5.93418	3.19592	5.68294	7.83308	8.15401	5.06642	5.14644	0.779084	1.6443	7.4192	1.92042	2.6296	3.48714	9.33437	4.41092	8.27229	5.51769	6.37531	5.81328	1.45885
AAEL000881	0	0	0	0	0	0	0	0	0.73407	0	0	0	0	0.773312	0	0	0.997132	0	0.851795	0	0	0	0	0	0.819828	0	0	0	0	0	0	0	1.4242	0	0	0	0	0	0	0	0	0.871785	0	0	0	0	0	0	-2.89072
AAEL000882	0	0	0	0	0	0	0	0	1.46814	0	7.0548	0	2.57467	0.773312	0.86389	0.870416	0	1.46976	0	0	0.892895	0	0	0	0	0.880379	0	0	0	3.95612	0	0.710368	0	2.718	0	0.85774	0	2.46645	0.9274	0	0	0.871785	0	0	0	0	0	0	-0.709373
AAEL000883	1732.16	1983.37	1824.02	1716.46	1704.34	1938.88	1848.42	1865.86	2108.25	2146.19	1816.61	1752.89	2136.11	2041.54	1916.97	2059.4	1807.8	1812.21	1940.39	1861.92	1945.62	1987.57	1988.22	1768.57	2087.28	2226.48	2000.48	2017.7	2127.91	2145.21	2059.77	1971.27	2173.32	2083.8	2060.34	2115.19	1988.22	2075.93	2052.34	2223.85	2070.37	2237	1862.21	2010.5	1885.05	1837.39	1959.77	1954.72	10.8986
AAEL000885	308.959	333.613	302.796	366.738	443.282	267.865	422.159	301.527	392.727	274.439	288.071	346.702	397.357	279.939	363.698	345.555	465.661	430.64	317.72	321.337	335.729	295.811	380.972	342.059	411.554	428.744	395.079	381.109	346.87	426.272	280.442	259.284	374.564	364.212	326.784	347.385	380.972	350.236	314.389	389.846	370.774	377.483	378.042	404.04	378.457	398.377	393.994	370.597	8.48305
AAEL000886	229.548	181.046	288.308	252.508	188.013	131.84	215.284	195.317	188.656	170.232	163.436	198.116	188.809	175.542	174.506	141.878	220.366	174.901	161.841	164.736	151.792	194.899	200.225	179.898	236.93	228.018	215.905	224.299	202.785	179.014	242.89	259.284	178.737	287.202	270.209	297.636	200.225	173.474	295.841	213.167	197.22	163.896	194.466	142.032	186.127	128.01	184.884	171.492	7.55919
AAEL000889	95.5416	130.191	91.2735	108.218	108.528	114.052	173.237	153.013	107.174	118.526	154.03	107.672	101.27	119.09	128.72	107.932	98.7161	104.353	109.882	162.702	128.577	111.795	202.562	154.56	172.164	166.392	189.029	144.901	202.785	238.356	154.203	144.915	168.055	122.31	133.416	179.268	202.562	160.319	132.618	228.531	149.011	145.588	129.126	150.853	175.786	189.808	204.01	191.838	6.96371
AAEL000890	0	0	0	0	0	0	0	0	0	0	0	0	0	0	0	0	0.997132	0	0	0	0	0	0	0	0	0	1.79174	0	0	0	0	0	0	0	0	0.85774	0	0	2.7822	0	0	0	0	0	0	0	0	0	-2.90041
AAEL000893	143.933	102.729	134.737	94.6907	114.642	79.5225	120.256	80.1071	77.0773	98.639	71.7238	90.4441	112.427	81.1978	102.803	80.9487	92.7333	97.0042	79.2169	78.3005	89.2895	63.3173	77.1294	91.2158	93.4604	66.0284	124.526	104.21	105.395	95.9359	71.1091	106.555	77.6187	92.4121	76.8406	99.4978	77.1294	83.8592	98.3044	96.0212	85.9003	74.1017	77.7864	81.1609	103.404	86.0759	116.031	107.546	6.53624
AAEL000894	1.2408	14.2396	0	9.01816	7.6428	8.37079	10.0915	5.40048	18.3517	7.15928	3.5274	3.23015	6.00755	7.73312	3.45556	4.35208	1.99426	2.93952	3.40718	5.08445	3.57158	3.95733	10.1281	7.60132	13.9371	11.4449	9.85457	25.8043	5.33646	14.8354	18.3765	6.39331	8.54518	10.872	5.91082	26.5899	10.1281	7.39934	9.274	14.4032	14.0245	10.4614	1.55573	8.82184	7.23825	15.4495	12.7506	11.6266	2.65748
AAEL000896	1.2408	0	0	0	0	0	0	0	0.73407	0	0	1.07672	0	0	1.72778	0	1.99426	1.46976	1.70359	0	0	0	0	0	0	0	0	0.992472	0	0	0	0	0	0	0	0.85774	0	1.6443	0.9274	0	0	1.74357	1.55573	0	1.03404	2.20708	0	0	-1.19889
AAEL000897	124.08	117.985	108.659	85.6725	99.3564	127.655	94.1869	116.11	119.653	133.64	126.986	123.822	85.8222	112.904	137.358	104.45	117.662	82.3066	86.0313	97.6214	127.684	112.784	89.5947	111.486	136.911	126.775	110.192	154.826	121.404	122.64	127.038	132.128	113.936	94.2241	108.084	110.648	89.5947	74.8156	95.5222	96.0212	124.468	107.23	99.5667	109.391	107.54	103.733	89.2544	82.8393	6.79865
AAEL000898	807.761	582.806	692.52	671.853	898.793	546.194	670.24	827.173	633.502	637.176	895.959	652.489	624.786	680.515	624.592	585.79	624.205	577.616	915.68	801.309	800.034	790.477	886.598	800.672	819.828	684.054	871.682	787.03	1291.42	1086.94	771.015	935.554	697.144	717.553	700.01	689.623	886.598	672.518	760.468	817.141	690.709	712.248	815.202	732.212	757.949	664.33	965.222	850.193	9.58072
AAEL000899	332.535	291.912	259.333	276.557	311.826	261.587	253.968	286.225	236.37	251.37	269.258	276.716	260.041	261.38	244.481	255.032	298.142	283.664	247.872	258.29	248.225	261.184	248.528	324.323	251.687	241.224	268.761	228.269	281.498	281.873	239.694	248.629	228.584	268.176	247.41	263.326	248.528	208.826	252.253	251.576	271.726	260.664	194.466	241.718	221.284	243.882	223.136	217.998	8.06783
AAEL000900	167.508	191.217	199.933	231.466	209.413	200.899	231.262	229.52	231.966	255.348	217.523	173.351	243.735	205.701	229.795	248.069	187.461	198.418	277.685	231.851	265.19	260.195	273.459	184.965	238.57	270.276	243.677	229.261	268.157	279.895	274.849	302.617	248.522	289.014	278.653	288.201	273.459	277.886	228.14	353.358	246.306	339.996	350.039	264.655	276.088	294.645	306.015	318.277	7.79991
AAEL000902	8632.25	7997.57	9104.17	9448.02	8246.58	7757.63	7655.21	8632.66	6592.68	6941.32	8794.98	7435.8	7397.01	6537.58	7600.5	6571.64	7537.32	8558.41	7046.9	8556.11	7784.26	7665.35	4340.28	8569.22	4892.73	4904.59	5163.79	5761.3	4403.91	4112.39	6371.86	6005.45	5842.06	6242.34	6273.91	5492.11	4340.28	4149.39	4632.36	4774.18	5719.38	4959.58	6454.72	6511.4	6437.91	6990.91	5679.13	6276.89	12.9151
AAEL000903	423.113	291.912	360.748	354.714	275.141	326.461	325.449	256.523	228.296	192.505	271.61	283.176	275.489	272.206	320.503	255.902	361.959	308.65	306.646	253.205	226.795	272.067	226.714	306.587	246.768	236.822	222.176	239.186	248.145	274.95	274.849	247.918	237.129	213.816	284.564	307.071	226.714	239.245	232.777	205.485	205.985	291.176	284.698	249.658	227.488	259.331	248.637	265.958	8.17755
AAEL000904	338.739	427.188	314.387	542.593	437.168	574.446	373.384	396.035	455.857	447.853	376.256	437.146	465.156	401.349	466.5	514.416	399.85	546.751	468.487	447.431	577.703	430.36	363.053	372.465	394.337	501.816	387.912	384.087	357.543	330.336	400.288	466.712	405.184	497.394	469.488	424.581	363.053	465.337	420.112	344.716	433.884	427.174	340.705	388.161	413.615	455.761	351.917	358.97	8.72832
AAEL000905	292.829	322.425	337.567	327.66	403.54	256.356	199.306	233.121	214.348	225.915	253.973	248.721	261.758	139.196	237.57	209.77	254.269	208.706	206.986	268.459	237.51	203.803	135.561	283.783	251.687	243.865	265.178	305.681	266.823	228.466	254.874	244.367	228.584	299.886	239.81	241.025	135.561	138.121	136.328	115.225	105.184	130.768	200.689	179.083	193.365	219.604	192.534	197.652	8.07053
AAEL000910	26.0568	28.4792	24.6294	33.0666	21.3998	24.066	31.9563	51.3045	34.5013	18.2959	39.9772	40.9152	25.7467	43.3055	41.4667	26.9829	67.805	47.0323	37.479	49.8276	50.0021	43.5306	145.689	32.9391	54.9285	66.0284	71.6696	52.601	56.0328	57.3637	67.1142	66.0642	57.68	68.8561	64.1746	57.4686	145.689	111.812	179.916	108.504	96.4187	107.23	135.348	120.859	148.901	96.0078	145.357	97.3725	5.29962
AAEL000911	0	0	0	0	1.52856	0	0	2.70024	0	0.795476	0	0	0	0	0	1.74083	0	0	0	0	0	0	0	0	0	0	0	1.98494	0	0.98903	0	0.710368	0	0	0.844403	0.85774	0	0	0	0	0.876534	0	1.55573	0.882184	0	0	0	0	-1.63393
AAEL000912	21.0936	30.5134	34.7709	31.5636	38.214	10.4635	37.002	28.8025	29.3628	26.2507	25.8676	27.9946	19.7391	21.6527	31.9639	15.6675	9.97132	22.0464	23.8503	24.4053	26.7869	21.7653	22.5934	12.6689	26.2345	32.574	17.9174	26.7967	18.6776	20.7696	24.7683	17.0488	14.9541	37.146	11.8216	23.159	22.5934	34.5303	32.459	16.3236	31.5552	23.5382	35.7818	22.9368	21.7148	25.3814	21.6761	17.4398	4.61079
AAEL000914	0	0	0	0	0	0	0	0	0.73407	0	0	0	0	0	0	0	0	0	0	0	0	0	0	0	0	0	0	0	0	0	0	0	0	0	0	0.85774	0	0	0	0	0	0	0	0	0	0	0	0	-4.91429
AAEL000915	607.992	480.078	644.71	533.574	622.124	380.871	370.861	393.335	305.373	362.737	416.233	411.305	418.812	419.135	393.934	351.648	540.446	437.988	626.069	709.789	632.17	612.397	487.707	643.578	391.878	361.836	389.703	448.597	460.269	365.941	307.607	417.696	370.291	337.032	351.271	343.954	487.707	363.39	550.875	348.557	383.922	352.201	662.741	608.707	669.022	702.954	668.133	736.834	9.10346
AAEL000916	1.2408	1.01711	0	0	0	0	0	0.900079	0	0	0	0	0	0.773312	0	0	0.997132	0	0	0	0	0	0	2.53377	2.45948	0	0	0	0	0	0	0	0	0	0	0.85774	0	0	0	0	0	0	0	0	0	0	0	0	-2.15475
AAEL000918	433.039	506.523	492.587	524.556	544.167	566.075	556.712	557.149	601.203	657.063	623.174	556.662	621.353	556.785	537.339	584.92	512.526	599.662	631.18	605.049	617.884	574.802	691.827	572.633	637.826	665.566	615.463	634.19	720.421	713.09	710.292	684.795	607.42	684.936	681.433	693.912	691.827	715.27	595.391	680.791	646.006	648.608	578.731	703.1	670.056	689.711	762.487	735.38	9.13759
AAEL000921	0	0	0	0	0	0	0	0	1.46814	0	0	0	0	0	0.86389	0	0	0	0	0	0	0	0.779084	0	0.819828	2.64114	0	0	4.00234	0.98903	0	0	0	0	0	0	0.779084	0	0.9274	0	0	0	3.11146	1.76437	0	0	1.27506	1.45332	-1.20132
AAEL000922	645.216	715.031	605.593	629.768	684.795	796.272	686.219	675.059	744.347	811.386	707.831	727.86	840.199	724.594	720.484	835.599	681.041	587.904	731.692	622.336	787.534	727.16	814.143	646.112	741.944	806.427	756.114	730.46	800.468	712.101	822.149	791.35	781.172	797.281	839.336	806.276	814.143	881.344	664.018	903.56	805.535	845.631	695.411	839.839	786.902	784.615	751.012	745.554	9.48619
AAEL000923	3517.67	4688.89	3501.72	4480.52	4354.87	5504.84	5501.52	5330.27	6231.52	6129.14	5494.51	5074.56	6010.13	5621.21	5316.38	6110.32	4031.41	4260.83	6454.9	5109.87	6935.12	5899.39	7783.05	5049.81	6993.95	7249.04	6999.43	6674.38	8188.79	8080.37	7909.09	7452.47	7008.47	7080.4	6999.25	8035.31	7783.05	8201.76	6395.35	8091.71	7048.21	8193.9	7156.35	8053.45	8152.34	8011.68	8284.08	8052.85	12.3442
AAEL000924	943.008	1181.89	931.57	1077.67	978.278	1242.02	1266.48	1098.1	1411.62	1235.37	1149.93	962.583	1373.16	1214.87	1127.38	1314.33	1021.06	1065.58	1274.29	1132.81	1411.67	1231.72	1367.29	1026.18	1231.38	1365.47	1342.01	1325.94	1340.78	1323.32	1319.91	1238.88	1374.35	1385.28	1537.66	1381.82	1367.29	1565.37	1188	1472.97	1269.22	1529.98	1440.61	1452.96	1461.09	1478.74	1402.57	1376.29	10.1777
AAEL000925	743.24	662.141	696.866	721.453	681.738	763.835	758.541	766.868	740.676	762.862	774.852	668.64	689.152	756.299	739.49	759.003	701.981	686.378	734.247	746.397	774.14	685.608	771.294	734.794	718.169	728.954	789.261	774.128	760.445	811.993	826.144	738.783	781.172	702.151	760.807	794.267	771.294	776.109	712.243	869.952	789.757	806.401	748.306	797.494	767.255	784.615	856.842	773.167	9.51467
AAEL000926	1.2408	6.10268	0	1.50303	10.6999	1.04635	4.20477	0.900079	1.46814	1.59095	4.7032	2.15343	0	1.54662	0.86389	7.83374	1.99426	2.93952	1.70359	0	4.46448	0.989333	3.89542	0	1.63966	3.52151	1.79174	4.96236	0	3.95612	2.39694	1.42074	2.84839	0.906001	1.68881	4.2887	3.89542	4.11075	5.5644	4.80106	2.6296	0.871785	3.11146	7.93965	1.03404	3.31061	1.27506	1.45332	1.45135
AAEL000928	0	3.05134	0	0	0	2.0927	0.840954	4.5004	1.46814	3.1819	1.1758	4.30686	1.71644	6.95981	3.45556	2.61125	0.997132	11.7581	3.40718	2.03378	3.57158	5.936	14.0235	5.06755	3.27931	0.880379	5.37522	2.97742	1.33411	1.97806	2.39694	8.52441	7.12098	1.812	9.28843	4.2887	14.0235	8.22149	9.274	4.80106	3.50614	11.3332	6.22292	3.52873	4.13615	2.20708	2.55012	7.2666	1.28931
AAEL000930	1954.26	2068.81	2068.87	1809.64	2008.53	1966.09	1954.38	1949.57	1942.35	1933.01	1950.65	1833.65	1916.41	1998.24	1939.43	1900.12	1795.83	1931.26	1908.02	1963.61	1961.69	1850.05	1980.43	2049.82	2073.34	2053.04	2097.23	2126.87	2042.53	1966.19	1909.56	1922.26	1882.79	1954.24	2132.96	1936.78	1980.43	1934.52	2069.03	2067.34	2036.19	1848.18	2020.89	2017.55	1915.04	2004.02	2028.62	2130.57	10.923
AAEL000931	4851.53	3826.38	5078	4958.48	4785.92	3489.57	3634.6	4333.88	4107.12	3771.35	4310.48	4643.87	3483.52	3873.52	4354	3506.04	4424.28	3841.95	4237.68	4135.69	3588.55	3607.11	3563.53	4277.01	3453.93	3208.98	3609.46	4135.63	3794.22	3820.62	3279.01	3629.27	3037.1	3720.04	3387.74	3142.76	3563.53	2950.69	4343.01	3379.95	3955.8	3488.88	3380.6	3082.35	3823.87	2851.54	3320.26	3046.16	12.005
AAEL000932	60.7992	47.8044	75.3369	40.5817	39.7426	47.0857	15.9781	30.6027	36.7035	61.2517	30.5708	53.8358	41.1947	32.4791	53.5612	32.2054	21.9369	36.744	40.0344	38.6418	36.6087	44.52	55.315	43.0742	65.5862	39.617	50.1687	57.5634	41.3575	38.5722	56.7275	54.6983	44.8622	21.744	32.9317	50.6067	55.315	47.6847	44.5152	25.9257	55.2216	27.0253	31.1146	56.4597	73.4166	50.7627	56.1027	63.9461	5.49087
AAEL000933	177.434	189.183	212.972	172.848	197.184	170.555	152.213	148.513	133.601	159.891	170.491	169.044	160.487	168.582	155.5	157.545	160.538	210.176	134.584	174.905	151.792	136.528	111.409	149.493	139.371	134.698	95.8581	115.127	113.4	119.673	136.625	135.68	118.208	143.148	115.683	153.535	111.409	163.608	126.126	122.907	124.468	131.639	98.0109	145.56	107.54	123.596	137.707	127.892	7.34289
AAEL000934	2958.07	2537.7	2962.77	2834.71	2743.76	2565.65	2736.46	2728.14	2350.49	2467.57	2654.96	2717.63	2469.1	2561.21	2591.67	2457.18	2631.43	2749.92	2494.91	2680.52	2582.25	2503.01	2645.77	2642.73	2888.25	2588.31	2624	2508.97	2844.33	2689.17	2723.72	2706.5	2489.5	2575.76	2587.25	2688.16	2645.77	2499.33	2688.53	2519.6	2526.17	2494.18	2521.84	2635.08	2544.76	2764.36	2672.53	2863.04	11.3861
AAEL000936	156.341	189.183	168.059	171.345	152.856	175.787	174.918	189.017	137.271	166.254	164.612	195.962	159.629	205.701	153.772	174.954	205.409	135.218	160.989	178.973	142.863	153.347	158.933	157.094	147.569	142.621	158.569	131.006	150.755	148.354	155.002	155.571	143.132	149.49	153.681	159.54	158.933	161.963	154.876	141.151	152.517	184.818	138.46	148.207	136.493	144.563	146.632	170.039	7.3951
AAEL000937	230.789	182.063	224.562	186.375	188.013	116.145	174.078	171.015	143.144	155.118	165.788	143.203	147.614	175.542	172.778	126.21	180.481	152.855	149.064	208.462	170.543	158.293	126.212	212.837	131.992	89.7986	113.775	118.104	93.388	117.695	83.8928	166.936	86.1639	103.284	97.1063	126.946	126.212	118.39	179.916	90.26	108.69	92.4092	105.79	122.624	113.744	120.286	122.406	91.5592	7.3949
AAEL000938	240.715	236.988	230.357	249.502	215.527	260.541	264.901	240.321	231.232	240.234	222.226	250.875	244.593	259.06	272.989	239.364	243.3	283.664	279.389	237.952	287.512	248.323	253.982	248.31	239.39	228.018	243.677	224.299	301.51	261.104	277.246	271.361	227.159	233.748	250.788	223.87	253.982	249.111	197.536	296.706	231.405	238.869	230.248	267.302	257.475	197.533	212.935	209.278	7.94232
AAEL000939	218.381	213.594	243.396	214.933	226.227	192.528	217.807	198.017	217.285	221.938	188.128	198.116	220.563	211.114	251.392	224.567	208.401	201.357	206.134	175.922	174.115	236.451	226.714	207.769	217.254	208.65	215.905	252.088	256.15	218.576	188.559	228.028	222.887	194.79	208.567	234.163	226.714	222.802	191.044	207.406	236.664	212.715	177.353	191.434	202.671	224.018	220.586	193.292	7.73797
AAEL000940	2.4816	5.08557	1.44879	1.50303	3.05712	0	0.840954	4.5004	2.20221	2.38643	0	3.23015	3.43289	2.31994	0.86389	2.61125	0.997132	0	0	4.06756	4.46448	4.94666	0.779084	0	1.63966	1.76076	5.37522	6.94731	1.33411	1.97806	2.39694	5.68294	0	0.906001	0.844403	1.71548	0.779084	3.2886	0.9274	0.960212	1.75307	2.61535	1.55573	3.52873	4.13615	1.10354	0	1.45332	1.11411
AAEL000941	1070.81	908.283	1093.83	1055.12	877.393	871.609	844.318	944.183	677.546	797.067	1095.85	936.742	783.557	849.87	872.529	708.519	958.244	877.447	760.653	867.407	700.03	755.85	768.177	846.28	832.125	759.767	798.22	806.88	831.153	752.652	867.691	890.091	739.87	717.553	734.63	822.573	768.177	772.82	773.451	740.324	752.943	791.58	835.426	780.732	780.697	755.923	740.811	710.674	9.77179
AAEL000942	866.079	848.273	846.091	928.87	730.652	765.928	691.264	838.874	603.405	713.542	780.731	847.375	671.13	699.848	774.045	718.093	769.786	770.154	647.364	732.16	668.779	662.853	708.188	793.071	707.511	669.968	704.154	736.414	669.725	630.012	731.066	740.914	689.311	620.61	586.015	628.723	708.188	642.099	766.96	621.257	646.882	625.941	617.624	569.891	585.265	563.908	692.359	652.541	9.55143
AAEL000943	146.414	198.337	162.264	196.896	157.442	245.892	225.376	210.619	281.149	226.711	198.71	193.809	239.444	260.606	231.522	246.328	146.578	221.934	229.985	204.395	265.19	231.504	279.691	195.101	256.606	303.731	243.677	259.035	274.827	249.235	238.096	252.891	257.78	253.68	334.383	258.18	279.691	294.329	207.738	316.87	303.281	269.381	294.033	269.066	236.794	247.192	270.313	267.411	7.76865
AAEL000944	5826.8	5094.72	5696.63	5334.24	5296.46	5187.8	4662.25	5258.26	4735.48	4999.57	4863.11	5266.21	4655.85	4598.89	4764.35	4479.16	4667.58	5063.32	4601.4	4716.33	4716.27	4626.12	4247.57	5065.01	4622.19	4543.63	4712.28	4827.38	4582.68	4725.58	4981.63	4554.88	4692.02	4487.42	4382.45	4865.1	4247.57	4369.72	4493.25	4483.23	4349.36	4487.08	4178.69	4300.64	4451.53	4349.04	4151.6	4393.39	12.2742
AAEL000947	169.99	130.191	137.635	130.763	284.312	114.052	134.553	132.312	121.856	109.776	111.701	124.899	127.875	88.9309	209.925	106.191	217.375	132.278	119.251	140.331	107.147	124.656	116.863	144.425	141.83	119.732	122.734	112.149	146.753	125.607	135.027	141.363	107.527	276.33	93.7287	277.908	116.863	116.745	128.909	203.565	85.9003	135.127	126.014	118.213	125.118	125.803	128.781	116.266	7.11749
AAEL000948	965.343	878.786	1069.2	874.761	1005.79	786.855	696.31	823.573	681.951	767.634	791.313	866.756	829.901	750.113	818.967	752.91	1020.07	883.326	851.795	851.136	771.462	742	730.781	881.753	719.809	650.6	705.946	806.88	927.209	804.081	648.771	851.731	621.662	703.963	638.368	570.397	730.781	573.038	836.515	589.57	610.068	552.711	703.19	632.526	629.728	699.643	772.688	674.341	9.76418
AAEL000949	1589.47	1746.38	1605.26	1739	1676.83	1959.81	1880.37	1762.36	2149.36	2127.9	1680.22	1761.51	1969.62	1973.49	1859.95	2003.7	1649.26	1665.24	1908.87	1794.81	1987.58	1757.06	2190.01	1735.63	2084	2414.88	2098.13	2139.77	2205.29	2473.56	2031	2064.33	2123.48	2245.98	2230.07	2113.47	2190.01	2366.97	2061.61	2280.5	2242.17	2253.56	2324.26	2375.72	2183.88	2186.11	2253.04	2248.29	10.8486
AAEL000950	2861.29	2197.98	2596.23	2694.93	2674.98	2068.63	2260.48	2134.99	1857.2	2867.69	2056.47	2225.57	2734.29	2027.62	3465.93	2275.27	2932.57	2467.73	2351.81	2692.72	2147.41	2617.77	3533.15	2675.66	3046.48	2685.16	3017.29	3549.08	2766.95	2911.7	3221.48	3405.5	3235.06	2241.45	2993.41	3208.81	3533.15	3157.05	3129.05	3035.23	2703.23	2820.22	2518.73	3202.33	3436.1	2946.45	3109.88	3120.28	11.2975
AAEL000951	29606.7	23932.7	30501.3	25638.6	24696.9	22454.7	21427.5	24368.7	17571.4	20164.5	25364.3	24507.1	19516	21525.1	22361.8	20812.5	25556.5	27775.5	22978	25556.5	19982.1	23831.1	17098.6	27347	18629.8	17129.5	18606.3	19843.5	19683.5	16977.7	19870.6	18517.9	17435	17106.2	18989.8	17225.1	17098.6	16925.6	19530.1	18639.6	19202.2	18068.6	18088.5	19161.9	19903.1	19894.6	20140.9	19262.3	14.5217
AAEL000952	45.9096	62.0439	34.7709	79.6604	50.4425	32.4368	70.6402	65.7058	42.576	102.616	50.5594	73.2166	48.0604	55.6785	52.6973	54.8362	52.848	67.609	36.6272	45.76	49.1092	42.5413	45.966	58.2768	50.8293	46.6601	60.9192	47.6387	44.0258	35.6051	51.1346	35.5184	46.2864	49.83	65.019	60.8995	45.966	43.5739	61.2084	44.1698	64.8635	47.9482	51.3391	61.7529	42.3955	49.6592	45.9022	36.333	5.61971
AAEL000953	505.006	406.846	475.202	443.393	447.868	357.851	333.859	394.235	372.173	340.464	385.662	432.84	360.453	366.55	349.875	332.499	429.764	395.365	309.202	324.388	321.442	367.043	344.355	288.85	386.139	315.176	392.391	400.959	393.564	335.281	301.215	366.55	324.717	316.194	304.829	330.23	344.355	335.437	371.887	300.546	319.058	350.457	323.592	285.827	240.93	235.054	275.413	277.584	8.54749
AAEL000955	1255.69	1228.67	1185.11	1327.17	1279.4	1220.04	1225.27	1361.82	1174.51	1252.08	1283.97	1306.06	1296.77	1191.67	1317.43	1238.6	1276.33	1305.15	1236.81	1266.03	1294.7	1299.98	1357.17	1206.08	1320.74	1220.2	1302.59	1426.18	1404.82	1278.82	1350.27	1382.38	1305.99	1226.72	1369.62	1392.97	1357.17	1345.86	1333.6	1378.87	1350.74	1354.75	1323.93	1333.86	1451.79	1301.07	1352.84	1374.84	10.3066
AAEL000956	560.842	619.422	580.963	601.211	585.438	627.809	589.509	603.953	567.436	620.471	653.744	569.582	612.77	619.423	605.587	623.218	528.48	667.271	680.584	634.539	710.745	596.568	640.407	567.565	596.835	595.136	567.982	577.619	538.982	623.089	627.997	585.343	573.239	578.934	655.256	612.426	640.407	669.23	620.43	731.682	654.771	618.095	717.191	733.095	720.723	736.06	700.009	751.367	9.25832
AAEL000958	1590.71	1432.1	1492.25	1645.81	1187.69	1244.11	1226.11	1330.32	956.493	1252.08	1308.66	1528.94	1108.82	1275.19	1244	1209.01	1502.68	1478.58	1188.25	1446.02	1132.19	1251.51	1113.31	1553.2	1197.77	1131.29	1196.88	1253.49	1202.04	1028.59	1219.24	1319.15	1075.27	1112.57	1061.41	1125.35	1113.31	1131.28	1371.62	1061.03	1121.96	1096.71	1042.34	1045.39	1167.43	1078.16	1127.16	1015.87	10.3644
AAEL000961	5929.79	8774.64	5973.35	7570.74	7601.53	10339	10745.7	9500.34	12860.9	10889.3	9385.23	8186.27	11180.9	11179	9357.65	11293.6	6608.99	8008.72	11146.6	9032.01	12381.8	10672.9	12593.9	8817.53	10792.2	13648.5	11501.2	11674.5	12807.5	12919.7	11908.8	11330.4	12959.5	12331.6	13609.2	13073.7	12593.9	13615.6	9986.24	14902.5	14134.1	13154.4	13103.9	13656.2	12695.9	13465.4	13427.7	13350.2	13.1547
AAEL000962	33.5016	38.6503	26.0782	28.5575	42.7997	69.059	44.5706	62.1055	43.3101	49.3195	45.8562	46.2988	45.4858	65.7315	27.6445	53.0954	40.8824	44.0928	57.9221	44.7431	65.1814	43.5306	23.3725	58.2768	44.2707	32.574	36.7307	29.7742	38.6893	27.6928	43.1449	24.8629	37.7412	38.958	37.1537	30.0209	23.3725	28.7752	38.0234	25.9257	64.8635	30.5125	42.0047	23.819	25.8509	38.6238	35.7017	47.9596	5.52195
AAEL000963	1.2408	0	0	0	0	0	0	0	0	3.1819	0	0	0	0	0	0	0	0	0	0	0	0	1.55817	0	0	0	0	0	0	0	0.798979	0	1.4242	2.718	0	0	1.55817	0	0	0	0	0	0	0.882184	2.06807	0	0	0	-1.63725
AAEL000964	57.0768	62.0439	50.7075	45.0908	55.0282	58.5956	59.7077	78.3069	35.9694	51.7059	59.9658	57.0659	62.6502	48.7187	54.425	54.8362	70.7964	48.5021	42.5897	59.9965	43.7519	46.4986	44.4078	73.4794	31.9733	32.574	33.1472	55.5784	36.0211	31.6489	55.9285	61.0916	51.9832	37.146	40.5313	61.7573	44.4078	50.9733	57.4988	41.2891	40.3206	49.6917	43.5604	30.8764	62.0422	40.8309	39.5269	42.1463	5.77356
AAEL000965	1506.33	1495.16	1438.64	1478.98	1380.29	1498.37	1381.69	1410.42	1412.35	1408.79	1537.95	1518.17	1415.21	1482.44	1438.38	1505.82	1553.53	1507.97	1383.31	1507.03	1486.67	1474.11	1636.86	1426.51	1476.51	1482.56	1575.84	1576.05	1580.92	1509.26	1665.87	1612.54	1650.64	1529.33	1584.1	1529.35	1636.86	1502.89	1605.33	1635.24	1589.16	1597.98	1488.83	1577.34	1612.06	1521.78	1536.45	1425.71	10.5222
AAEL000967	1150.22	1169.68	1161.93	1085.19	1238.13	1167.73	1190.79	1106.2	1190.66	1010.25	1187.56	1116.55	1187.78	1316.95	1038.4	1177.67	1240.43	1271.34	1168.66	1217.22	1024.15	1107.06	1038.52	1094.59	1057.58	1158.58	1080.42	968.653	924.541	1074.09	821.35	826.868	1023.29	925.933	1135.72	859.455	1038.52	932.317	1092.48	1021.67	1015.9	970.296	1047.01	880.419	899.612	988.77	1017.5	915.592	10.1703
AAEL000970	1460.42	1741.3	1486.45	1512.04	1870.96	1926.33	2046.04	1809.16	2259.47	2035.62	1682.57	1679.68	2041.71	2152.9	1903.15	2067.24	1596.41	1762.24	2021.31	1755.15	2238.49	1935.14	2313.1	1649.49	2015.14	2306.59	2050.65	1992.88	2194.62	2288.61	1958.3	1914.44	2218.19	2113.7	2402.33	2176.09	2313.1	2441.78	1933.63	2582.01	2268.47	2350.33	2131.35	2277.8	2186.99	2271.08	2277.26	2126.21	10.8445
AAEL000973	1055.92	1077.12	1024.29	1002.52	1068.46	1058.91	1136.13	1108.9	1110.65	967.299	1119.36	970.12	1094.23	1050.93	1400.37	1033.18	1269.35	1463.88	1035.78	1018.92	1030.4	1045.72	1368.07	917.226	961.658	1008.91	997.999	918.037	1011.26	1176.95	1047.46	1014.41	993.377	1202.26	1024.26	1029.29	1368.07	1012.07	1104.53	1206.99	963.311	1171.68	1076.56	1051.56	889.271	1208.37	1049.38	1027.5	10.0797
AAEL000978	1699.9	1575.51	1558.89	1451.92	1439.9	1687.76	1731.52	1580.54	1485.76	1429.47	1608.49	1793.81	1830.59	1620.09	1653.48	1594.6	1870.62	1797.52	1603.93	1457.2	1435.78	1701.65	1405.47	1398.64	1295.33	1365.47	1281.99	1466.87	1127.33	1260.02	1222.44	1326.26	1310.26	1239.41	1470.95	1339.79	1405.47	1443.69	1304.85	1271.32	1392.81	1422.75	1197.91	1309.16	1356.66	1292.24	1102.93	1214.98	10.5947
AAEL000979	0	1.01711	0	0	0	0	0	0	0.73407	0	1.1758	0	0	0.773312	0	0.870416	0	0	0	0	0.892895	0	0	0	0.819828	0	0	0	0	0	0	0	0	0	0	0	0	0	0	0.960212	0	0	0	0	0	0	0	0	-2.72825
AAEL000980	222.103	214.611	228.908	270.545	233.87	266.819	299.38	214.219	311.98	317.395	278.664	213.19	287.504	274.526	212.517	260.254	180.481	198.418	273.426	232.868	301.799	278.992	275.796	215.371	234.471	269.396	240.093	242.163	304.178	273.961	288.431	258.574	304.066	289.014	292.163	273.619	275.796	269.665	242.979	309.188	253.318	297.279	258.251	294.649	295.734	254.917	299.64	271.771	7.98868
AAEL000981	1304.08	1526.69	1422.71	1432.38	1504.1	1606.15	1469.99	1511.23	1548.15	1569.47	1528.54	1504.17	1611.74	1660.3	1546.36	1504.95	1417.92	1556.48	1551.12	1523.3	1672.39	1609.64	1764.63	1657.09	1612.6	1638.38	1572.25	1689.19	1835.74	1678.38	1736.18	1665.1	1694.79	1650.73	1894.84	1629.71	1764.63	1810.37	1614.6	1974.2	1767.97	1781.06	1849.76	1812.89	1802.33	1593.51	1782.54	1664.05	10.5844
AAEL000982	333.775	310.22	352.055	333.672	350.04	297.163	322.926	311.427	335.47	401.715	304.532	329.475	331.274	371.963	353.331	357.741	323.071	286.603	317.72	348.793	340.193	352.203	359.158	311.654	338.589	379.443	352.077	347.365	357.543	357.04	369.927	366.55	349.64	371.46	342.827	362.824	359.158	340.37	316.243	353.358	331.33	356.56	311.146	361.695	351.572	349.821	336.616	395.303	8.39357
AAEL000983	581.935	547.207	585.31	562.132	612.952	543.055	529.801	558.049	534.403	505.127	564.384	614.804	560.419	563.745	552.025	552.714	530.474	580.555	538.334	582.678	521.451	567.877	570.29	537.16	653.403	555.519	578.732	544.867	560.328	588.473	572.069	536.328	517.696	500.112	502.42	513.786	570.29	553.307	632.487	571.326	557.476	519.584	532.059	548.718	514.95	597.014	531.701	534.822	9.11874
AAEL000984	1220.95	1685.36	1257.55	1576.67	1585.12	1861.46	1823.19	1684.95	2278.55	2006.19	1679.04	1671.06	2116.38	2017.57	1861.68	2002.83	1352.11	1613.8	1994.05	1704.31	2215.27	1893.58	2193.9	1705.23	2115.16	2418.4	2156.36	2069.3	2374.72	2150.15	2118.09	2105.53	2375.56	2149.03	2442.86	2255	2193.9	2455.76	1927.14	2472.55	2335.96	2369.51	2139.13	2321.91	2225.25	2231.35	2377.99	2248.29	10.7577
AAEL000985	1059.64	1097.47	1109.77	1191.9	1152.53	1090.3	1070.53	1201.61	1191.4	1309.35	1189.91	1097.17	1111.4	1157.65	1101.46	1123.71	1169.64	1164.05	1202.73	1147.05	1225.05	1187.2	1048.65	1145.27	1010.85	1028.28	1070.56	1074.85	1232.72	1089.91	945.192	936.975	978.423	991.165	836.803	904.058	1048.65	1021.11	1186.14	1027.43	932.632	1140.29	1071.9	1061.27	1072.3	997.598	1132.26	946.112	10.1648
AAEL000986	3757.14	3738.91	4156.57	3816.18	3261.95	3360.87	3571.53	3617.42	2928.94	3514.41	3637.92	3865.41	2949.71	3737.42	3299.19	3213.58	3365.32	3924.26	2765.78	4197.72	3009.06	2938.32	2780.55	4266.87	3437.54	3218.66	3346.07	3583.82	3111.15	3183.69	3476.36	3604.41	2848.39	3178.25	2965.54	2876	2780.55	3084.7	3580.69	2975.7	3110.82	2938.79	3271.7	2939.44	2969.75	3045.76	3107.33	2954.6	11.7665
AAEL000987	154383	123545	161996	136915	132494	110965	112671	122125	82277.5	95403	125035	124455	104232	112296	123225	101702	138553	141910	111603	136721	103494	121209	96163.9	137655	103698	93184.6	101903	109562	107277	94935	99120.5	106737	89530	82936.2	97681.3	91035.4	96163.9	88205.1	103822	94868	93272.9	94034.2	95212.2	100613	98475.4	109474	105370	98767.7	16.8881
AAEL000993	2601.96	2278.34	2528.13	2359.75	2451.81	2259.07	2516.13	2206.99	2381.32	2154.15	2358.65	2318.17	2397.87	2377.16	2428.39	2253.51	2366.19	2508.88	2344.99	2411.04	2155.45	2347.69	1960.18	2434.96	2377.5	2238.8	2467.23	2241.99	1949.14	2224.33	2133.27	2002.53	2315.74	2481.54	2149.85	2176.09	1960.18	2099.77	2481.72	2041.41	2318.43	2141.1	2624.51	2119	2320.38	2352.74	2094.93	2319.5	11.1974
AAEL000994	3053.61	3531.42	2932.34	3174.39	3670.07	3498.99	4111.42	3601.22	4358.91	3939.99	3570.9	3594.08	3808.79	3781.5	3561.82	3800.24	3412.19	3618.55	3849.26	3563.18	3843.02	4147.28	3786.35	3549.82	3681.85	3885.99	3833.43	4091.96	3512.72	3748.42	3605.79	3577.41	3712.88	3431.02	3760.97	3911.29	3786.35	3977.56	3600.17	3974.32	4090.78	3828.88	3974.89	4152.44	4032.74	3835.9	4310.99	4056.22	11.8294
AAEL000996	1124.17	1193.07	1082.24	1065.65	1079.16	1156.22	1118.47	1151.2	1073.94	1112.87	1075.86	1155.32	1073.64	1173.89	1151.56	1117.61	1084.88	1037.65	1008.53	1141.97	1125.94	1083.32	1316.65	1127.53	1100.21	1169.14	1225.55	1252.5	1186.03	1206.62	1274.37	1280.08	1193.48	1196.83	1238.74	1174.25	1316.65	1187.18	1157.39	1362.54	1267.47	1295.47	1045.45	1220.06	1179.84	1049.46	1183.26	1142.31	10.1474
AAEL000997	0	2.03423	0	0	0	0	0	0	0	0.795476	0	0	0	0.773312	0.86389	0	0	0	0	0	0	0	0	0	0	0	0	0	4.00234	0	0	0	0	0	0.844403	0	0	0	0	0	0	0	0	0	0	1.10354	0	0	-2.20407
AAEL000999	1711.06	2260.03	1722.61	2189.91	2094.13	2490.31	2372.33	2137.69	2691.1	2576.55	2210.5	2192.19	2318.92	2289	2273.76	2401.48	1712.08	1782.82	2488.94	2036.83	2714.4	2434.75	2391.79	2156.24	2226.65	2461.54	2374.95	2355.14	2517.47	2732.69	2678.18	2303.01	2365.59	2483.35	2503.65	2729.33	2391.79	2528.11	2087.58	2717.4	2373.65	2638.02	2318.04	2567.15	2478.59	2492.89	2464.7	2381.99	11.1275
AAEL001000	607.992	554.327	566.475	483.975	560.981	529.453	501.209	472.542	545.414	513.878	413.881	559.892	537.247	515.026	466.5	484.822	461.672	467.384	459.969	443.364	466.984	515.442	504.847	478.883	555.023	593.375	482.874	584.566	481.615	566.714	524.13	480.209	492.772	485.616	535.351	516.359	504.847	532.753	574.988	588.61	462.81	535.276	479.165	524.899	504.61	445.829	460.298	550.809	9.0159
AAEL001001	90.5784	123.071	84.0296	139.781	116.171	118.237	118.575	121.511	91.7587	121.708	99.9429	99.0578	118.435	102.077	130.447	105.32	119.656	95.5344	109.03	90.5032	123.22	121.688	125.433	119.087	108.217	115.33	105.713	115.127	98.7244	152.311	127.837	107.976	118.208	124.122	91.1955	139.812	125.433	121.678	100.159	116.186	119.209	140.357	107.345	108.509	142.697	105.94	107.105	133.706	6.8449
AAEL001005	21264.8	17796.4	21642	19083.9	17980.4	18054.8	16132.9	18565	15554.9	17307.2	18075.6	17689.4	16272.7	14614.1	15935.3	14234.8	16473.6	17528.4	18784.6	18003	18052.6	16704.9	15101	18058.2	17372.2	16292.3	17788.4	17075.5	17901.1	16377.3	17130.9	16141	16142.6	15585.9	15330.1	16402.6	15101	14346.5	14022.3	13906.8	14062.2	14262.4	15896.4	15273.2	14868.4	16684.4	15657.8	16506.8	14.1548
AAEL001007	1636.62	1915.23	1673.35	1964.46	2025.34	1823.79	1802.16	1829.86	1849.86	1803.34	1811.91	1725.97	1837.45	1804.91	1802.94	1899.25	1798.83	1868.06	1695.92	1800.91	1794.72	1841.15	1958.62	1776.18	1738.03	1845.27	1806.97	1811.26	1937.13	1879.16	1838.45	1787.29	1758.17	1653.45	1844.18	1727.49	1958.62	1861.35	1869.64	1934.83	1904.71	1741.83	1770.42	1864.94	1767.17	1852.84	1931.72	1821.01	10.8345
AAEL001008	227.066	262.415	198.484	261.527	250.684	236.475	262.378	272.724	220.221	245.007	263.379	242.261	269.482	237.407	269.534	265.477	252.274	266.027	237.651	202.361	267.869	248.323	283.587	220.438	249.228	250.028	273.24	231.246	240.14	257.148	272.452	255.022	248.522	250.962	237.277	271.904	283.587	276.242	274.51	286.143	247.183	300.766	233.359	271.713	241.965	285.816	302.19	236.891	7.99442
AAEL001009	2023.75	2798.08	1955.86	2374.78	2609.25	3112.89	2977.82	2736.24	3606.48	3451.57	2826.62	2423.69	3383.11	3428.09	2962.28	3394.62	2280.44	2442.74	3244.49	2933.73	3526.94	3297.45	3974.11	2913.84	2977.61	3887.75	3138.23	3275.16	3631.46	3801.83	3594.61	3505.67	3687.25	3512.56	3791.37	3809.22	3974.11	4030.18	3071.55	4112.59	3943.53	3794.01	3486.39	3874.55	3731.84	3819.34	3542.12	3878.91	11.487
AAEL001010	16.1304	12.2054	18.8342	7.51513	15.2856	12.5562	13.4553	9.00079	16.1495	8.75024	10.5822	10.7672	9.44044	23.9727	8.6389	14.7971	4.98566	13.2278	7.66615	12.2027	11.6076	15.8293	13.2444	5.06755	12.2974	14.9664	20.605	15.8796	13.3411	7.91224	5.59285	4.26221	12.1057	9.96601	10.1328	8.5774	13.2444	6.5772	17.6206	14.4032	10.5184	10.4614	6.22292	5.2931	13.4425	26.4849	11.4756	21.7998	3.60757
AAEL001014	567.046	620.439	643.261	698.907	654.224	611.068	586.986	630.956	565.968	560.015	550.274	485.599	599.039	593.13	656.556	605.81	630.187	639.346	573.258	626.404	551.809	626.248	640.407	570.099	568.96	500.055	579.628	515.093	593.681	572.648	573.667	532.776	495.621	513.702	580.949	545.523	640.407	524.531	533.255	590.531	559.229	549.224	572.508	580.477	551.141	571.633	572.503	562.435	9.23582
AAEL001015	45.9096	72.2151	47.8099	61.6241	64.1995	60.6883	53.8211	89.1078	52.119	73.9793	74.0754	59.2193	61.792	62.6383	70.8389	55.7066	66.8078	73.488	74.1062	57.9627	69.6458	80.136	49.0823	81.0808	56.5681	48.4208	56.4398	50.6161	40.0234	42.5283	48.7377	44.0428	54.1195	49.83	37.9981	37.7406	49.0823	33.7081	61.2084	45.13	56.0982	40.9739	35.7818	55.5776	73.4166	30.8991	39.5269	77.026	6.01631
AAEL001016	1297.88	1364.97	1322.74	1223.46	1390.99	1334.1	1307.68	1362.72	1065.14	1163.78	1279.27	1402.96	1040.16	1195.54	1289.79	1217.71	1363.08	1415.38	1126.07	1287.38	1118.8	1070.46	906.854	1269.42	1174.81	1131.29	1118.05	925.977	1071.29	991.008	1136.15	1155.77	1025.42	926.839	842.714	1047.3	906.854	998.089	912.561	1080.24	930.003	976.399	888.321	953.64	964.756	925.868	863.217	831.3	10.2602
AAEL001020	2626.77	2576.35	2700.54	2639.31	2360.1	2328.13	2116.68	2268.2	1876.28	1971.19	2286.93	2302.02	2154.14	2343.91	2481.09	2077.68	2373.17	2893.96	2251.29	2761.87	2434.93	2512.91	1711.65	2642.73	1858.55	1696.49	1944.93	1604.83	1722.34	1615.09	1983.86	1775.92	1852.88	1817.44	1807.87	1830.42	1711.65	1878.61	1833.47	1654.45	1605.81	1794.13	2146.91	2118.12	2291.42	2170.66	1847.57	2111.68	11.2596
AAEL001022	1815.29	1933.53	1742.89	2295.12	1366.53	1787.16	1723.12	1811.86	1528.33	1751.64	1728.43	1925.17	1385.17	1735.31	1821.94	1578.93	1799.82	2142.91	1504.27	1981.92	1783.11	1897.54	1029.95	2062.49	1467.49	1301.2	1426.23	1410.3	1226.05	1221.45	1446.15	1479.7	1360.11	1511.21	1223.54	1292.61	1029.95	2216.51	1460.65	948.69	1349.86	1183.88	1327.04	1393.85	1526.24	1380.53	1202.38	1283.28	10.7769
AAEL001024	976.51	960.155	951.853	993.5	927.836	1001.36	876.274	990.087	1008.61	1053.21	1010.01	1001.35	971.507	975.147	953.734	1040.15	965.224	1052.35	948.9	991.467	1029.51	1041.77	1053.32	1016.04	996.911	994.828	1073.25	1082.79	1116.65	1068.15	1107.38	1046.37	1056.04	1065.46	1015.82	1097.91	1053.32	1067.97	1041.47	1192.58	1081.64	1143.78	1015.89	1182.13	1180.87	1147.68	1088.9	1082.72	9.9531
AAEL001029	800.316	822.845	847.54	1017.55	885.036	996.124	1000.74	981.086	993.196	991.959	1095.85	838.761	926.021	883.123	882.031	970.514	931.321	811.307	977.861	929.437	1020.58	905.24	955.937	965.368	789.494	911.192	926.33	1003.39	1053.95	850.565	976.352	905.719	954.212	865.231	1036.08	982.112	955.937	1081.95	804.056	1033.19	1019.41	1013.01	808.979	944.819	906.85	972.217	1055.75	1121.96	9.88552
AAEL001030	472.745	502.454	428.841	536.58	434.111	526.314	497.004	532.847	560.829	523.423	493.836	448.99	471.164	420.682	475.139	455.228	547.426	480.612	516.188	490.141	570.56	516.432	518.87	519.424	533.708	471.883	490.937	496.236	513.634	495.504	600.033	545.563	489.212	532.728	490.598	533.514	518.87	471.092	436.805	525.236	458.427	502.148	581.843	491.376	535.631	491.074	487.074	473.783	8.97219
AAEL001031	116.635	115.951	114.454	85.6725	96.2993	106.728	127.825	102.609	124.792	115.344	85.8334	86.1372	79.8146	103.624	130.447	132.303	73.7878	74.9578	97.9564	126.094	79.4677	75.1893	139.456	101.351	138.551	88.0379	140.652	144.901	109.397	89.0127	113.455	127.866	130.314	143.148	154.526	148.389	139.456	154.564	201.246	98.9019	140.245	106.358	98.0109	91.7471	116.846	77.2476	124.956	74.1194	6.71918
AAEL001032	2567.22	3034.05	2880.19	2810.66	2652.05	3251.01	3206.56	3280.79	3762.84	3415.77	3291.06	3221.53	3160.83	3432.73	3324.25	3463.39	2912.62	2942.46	3089.46	3096.43	3832.31	3182.68	3179.44	3124.14	2677.56	3189.61	2994.89	3068.72	3187.2	3040.28	2982.59	2873.44	3415.94	3081.31	3432.5	3067.28	3179.44	3427.54	2846.19	3504.78	3740.17	3217.76	2748.97	3294.07	3162.08	3089.91	3191.48	3089.76	11.5789
AAEL001033	243.197	247.159	325.977	314.133	302.655	267.865	289.288	306.027	292.894	291.144	264.555	251.951	280.639	276.846	293.722	290.719	266.234	257.208	286.203	268.459	327.693	274.045	336.564	220.438	314.814	300.209	289.366	301.712	316.185	313.522	316.396	323.217	331.126	296.262	304.829	344.811	336.564	302.551	295.841	317.83	311.17	337.381	314.257	320.233	340.198	345.407	330.241	326.997	8.14909
AAEL001036	686.163	779.109	693.969	695.901	680.209	840.218	745.085	702.062	825.094	747.747	737.226	726.783	720.048	706.034	800.826	745.946	735.883	734.88	694.213	671.147	662.528	635.152	663.001	565.032	677.178	736.877	713.113	691.753	691.071	715.068	699.905	637.91	721.356	706.681	678.9	724.79	663.001	699.649	690.913	755.687	716.128	760.196	614.513	636.937	678.328	553.976	582.704	671.434	9.43972
AAEL001037	2567.22	2540.75	2371.66	2380.79	2297.43	2579.25	2268.89	2400.51	2051.73	2171.65	2365.71	2372	2508.58	2338.5	2551.07	2447.61	2557.64	2575.02	2107.34	2114.11	1944.73	2221.05	2290.51	2252.52	2208.62	2164.85	2239.68	2443.47	2019.85	2174.88	2356.99	2045.86	2294.38	2135.44	2242.73	2142.63	2290.51	2090.73	2163.62	2397.65	2329.83	2502.02	1827.98	2170.17	2039.12	1922.36	1694.56	1871.88	11.1496
AAEL001038	268.013	288.86	310.04	294.593	327.112	312.858	295.175	293.426	287.755	287.167	333.927	315.478	244.593	274.526	259.167	334.24	262.246	264.557	270.871	251.172	287.512	281.96	286.703	306.587	326.291	313.415	335.951	297.742	346.87	335.281	325.184	322.507	308.339	308.946	309.896	316.506	286.703	310.772	303.26	341.836	321.688	296.407	286.254	328.172	301.939	296.852	303.465	300.837	8.17515
AAEL001039	397.056	394.64	402.763	456.92	457.039	382.964	431.409	497.744	437.506	465.353	457.386	405.922	368.177	361.137	379.248	350.778	393.867	448.277	355.198	425.06	447.341	367.043	367.728	407.938	357.445	327.501	312.659	347.365	485.617	371.875	383.51	365.839	314.748	360.588	407.002	361.966	367.728	354.346	332.009	357.199	358.502	394.047	309.59	330.819	326.755	369.685	339.167	380.77	8.67956
AAEL001041	2486.56	2551.94	2396.29	2505.55	2537.41	2531.12	2442.97	2487.82	2421.7	2580.52	2435.08	2314.94	2631.31	2431.29	2623.63	2393.64	2332.29	2388.36	2535.79	2560.53	2490.29	2843.34	2471.26	2569.25	2507.85	2389.35	2516.5	2524.85	2573.51	2638.73	2522.38	2398.2	2401.2	2693.54	2552.63	2629.83	2471.26	2444.25	2506.76	2501.35	2535.81	2402.64	2759.86	2770.94	2818.78	2706.98	2536.1	2743.87	11.3153
AAEL001044	5918.62	4994.03	5889.32	5138.85	5123.73	4805.88	4785.03	5148.45	3723.2	4303.53	5191.15	5284.52	4732.24	4692.46	5368.21	4512.24	5845.19	6161.23	4710.43	5626.45	4443.05	5072.31	4308.34	5637.65	4443.47	4209.97	4648.67	4751.96	4391.9	4119.31	4548.59	4465.37	4407.89	3837.82	4447.47	4051.96	4308.34	4049.91	4241	4425.62	4458.93	4151.44	4265.81	4539.72	4326.41	4371.11	4184.75	4531.45	12.3038
AAEL001046	1534.87	1405.65	1400.98	1160.34	1502.57	1325.72	1149.58	1125.1	1314.72	1227.42	1091.14	1308.21	1298.49	1291.43	1239.68	1155.91	1314.22	1355.12	1135.44	1223.32	1037.54	1142.68	1055.66	1175.67	1302.71	1318.81	1299.01	1328.92	1154.01	1321.34	1000.32	1070.52	1239.76	1175.99	1335.84	1040.44	1055.66	1119.77	1402.23	1113.85	1186.83	1092.35	1207.25	1059.5	968.892	1031.81	1058.3	1005.7	10.2905
AAEL001047	6583.69	5653.12	6732.51	5857.29	5018.26	5445.2	5036.47	5774.01	4416.9	4550.12	5985.99	5502.01	4996.57	4968.53	5541.85	4513.11	5791.34	6042.18	5025.59	6007.78	5283.26	5279.08	4106.55	6207.75	4962.42	4736.44	4736.46	5162.84	4438.6	4712.73	4667.63	4423.46	4442.07	4392.29	5170.28	4735.58	4106.55	3995.65	5002.39	4199.01	4841.1	4566.41	4989.22	4864.36	4973.72	5579.49	4590.22	5641.79	12.406
AAEL001048	616.678	524.831	634.568	664.338	534.996	578.631	560.075	609.354	690.76	586.266	710.183	588.963	509.784	515.799	563.256	543.14	510.532	457.095	566.444	558.272	593.775	465.976	453.427	661.315	441.067	443.711	443.456	517.078	486.952	514.295	561.682	438.297	499.181	470.214	540.418	500.062	453.427	470.269	556.44	493.549	515.402	504.763	491.61	449.914	487.031	477.832	471.773	543.542	9.14951
AAEL001050	67.0032	95.6087	39.1172	79.6604	47.3854	83.7079	78.2087	59.4052	80.0136	74.7747	68.1964	94.7509	107.278	123.73	90.7084	86.1712	82.762	64.6694	97.1046	84.4018	73.2174	97.944	96.6065	116.554	100.839	103.885	95.8581	94.2849	86.7174	61.3198	104.666	113.659	102.542	113.25	103.017	98.6401	96.6065	133.188	145.602	81.6181	126.221	81.076	80.8979	111.155	92.0292	103.733	102.005	84.2926	6.2978
AAEL001052	5191.51	4394.95	5422.81	4654.87	4885.28	4279.57	3760.75	4178.17	3628.51	3962.27	4145.87	4340.24	3653.45	3629.93	3894.41	3860.29	4106.19	4238.79	3341.59	3907.91	3651.05	3739.68	3457.58	3902.01	4299.18	3818.2	4085.17	4409.55	4217.13	4094.58	3904.61	3796.92	3353.27	3700.11	3374.23	3750.04	3457.58	3610.06	3362.75	3905.18	3630.6	3728.62	3456.83	3219.97	3513.66	3303.99	3687.48	3216.2	12.0255
AAEL001054	4.9632	1.01711	8.69272	1.50303	6.11424	2.0927	5.04573	2.70024	2.20221	0.795476	2.3516	4.30686	2.57467	3.86656	4.31945	2.61125	0	2.93952	2.55538	7.11823	8.92895	0	2.33725	10.1351	2.45948	4.40189	3.58348	3.96989	0	16.8135	1.59796	0.710368	3.56049	2.718	1.68881	5.14644	2.33725	1.6443	2.7822	0	5.2592	3.48714	7.77864	4.41092	4.13615	1.10354	1.27506	4.35996	1.86126
AAEL001057	0	0	1.44879	6.01211	0	1.04635	19.3419	0	0	0	0	0	0	0	0	0	0	0	0	0	0	0	0	0	0	0	0	0	4.00234	0	0	0	0	0	0	0	0	0	0	0	0	0	0	0	0	0	0	0	-0.591672
AAEL001059	2.4816	0	0	0	3.05712	0	0.840954	0.900079	0	0	0	2.15343	0.858222	0.773312	0	2.61125	0.997132	1.46976	5.11077	0	4.46448	0.989333	3.89542	5.06755	1.63966	0.880379	1.79174	0.992472	1.33411	0	0	0.710368	0	0	2.53321	3.43096	3.89542	0	0	0.960212	0	1.74357	0	1.76437	1.03404	0	5.10025	0	0.403294
AAEL001060	161.304	154.601	183.996	156.315	145.213	138.118	179.964	126.911	207.742	118.526	122.283	133.513	169.07	208.794	168.458	156.675	160.538	152.855	142.25	175.922	159.828	135.539	147.247	154.56	186.101	213.932	183.653	143.908	121.404	167.146	92.6815	103.003	141.708	145.866	182.391	106.36	147.247	138.121	180.843	174.759	156.9	145.588	171.13	181.73	148.901	200.844	183.609	174.398	7.34403
AAEL001061	3070.98	3578.21	3252.53	3538.12	3746.5	4022.17	4159.36	4222.27	4322.2	4637.63	4205.83	3737.28	4015.62	4055.25	3980.8	4692.41	3684.4	3520.08	4256.42	4317.71	4726.09	4290.74	4577.9	4003.36	3788.42	4303.29	4014.39	4386.73	5000.26	4914.49	4545.39	4787.17	4052.55	4045.29	4169.66	4714.14	4577.9	4662.41	3913.63	5045.92	4332.71	4532.41	4153.8	4775.26	4641.79	4999.03	5204.8	4830.84	11.9685
AAEL001062	240.715	232.919	270.923	249.502	275.141	201.945	204.352	262.823	256.924	210.801	232.808	237.954	216.272	214.207	247.072	255.902	301.134	205.766	245.317	246.087	240.189	222.6	151.142	276.181	191.02	160.229	154.09	176.66	214.792	360.996	142.218	169.068	198.675	196.602	155.37	156.966	151.142	120.856	288.421	139.231	188.455	174.357	132.237	155.264	147.867	165.531	117.306	129.346	7.88876
AAEL001063	0	0	0	0	0	0	0	0.900079	0.73407	0	0	0	0	0	0	0	0	0	0	0	0	0	0	0	0	0	0	0	0	0	0	0	0	0	0	0	0	0.822149	0	0	0	0	0	0	0	0	0	0	-4.28848
AAEL001065	202.25	250.21	252.089	249.502	238.455	223.919	221.171	225.02	202.603	263.303	238.687	244.414	206.831	197.968	239.297	207.159	229.34	233.692	230.836	211.513	235.724	246.344	215.027	225.506	208.236	187.521	211.425	204.449	209.456	183.96	235.699	225.897	238.553	229.218	226.3	219.581	215.027	222.802	218.866	246.775	240.17	227.536	231.804	188.787	197.501	209.672	237.162	216.545	7.83228
AAEL001067	9.9264	9.15402	11.5903	13.5272	13.757	4.1854	14.2962	17.1015	8.80884	19.0914	28.2192	20.4576	16.3062	20.8794	13.8222	17.4083	21.9369	4.40928	21.2949	9.152	24.1082	20.776	11.6863	17.7364	13.9371	14.9664	10.7504	8.93225	17.3435	10.8793	6.39183	13.497	9.25728	20.838	13.5104	10.2929	11.6863	12.3322	14.8384	20.1645	15.7776	13.0768	10.8901	12.3506	9.30633	7.72476	3.82519	17.4398	3.95628
AAEL001068	212.177	248.176	205.728	255.514	284.312	204.038	237.149	170.115	195.997	213.983	174.018	243.338	202.54	145.383	133.039	168.861	201.421	188.129	171.211	215.581	138.399	195.888	171.399	174.83	180.362	177.836	165.736	196.509	201.451	169.124	151.007	160.543	135.299	215.628	139.326	170.69	171.399	192.383	242.051	180.52	199.85	168.254	129.126	114.684	156.139	132.425	195.085	162.772	7.6736
AAEL001071	48.3912	58.9926	56.5027	60.1211	64.1995	37.6686	42.8887	52.2046	41.1079	61.2517	43.5046	51.6823	49.7769	45.6254	45.7861	49.6137	44.8709	33.8045	40.0344	36.608	43.7519	34.6267	35.8379	48.1417	57.3879	49.3012	45.6894	35.729	49.3622	44.5063	43.1449	44.0428	52.6953	51.642	46.4421	68.6192	35.8379	48.5068	62.1358	49.931	50.839	59.2814	46.6719	31.7586	35.1572	49.6592	54.8277	33.4264	5.49099
AAEL001073	228.307	210.543	266.577	255.514	217.055	224.965	229.58	225.02	181.315	207.619	245.742	285.33	245.451	218.847	206.47	241.105	257.26	210.176	229.985	243.037	191.08	206.771	214.248	286.316	245.948	201.607	216.801	257.05	241.475	243.301	202.142	204.586	220.751	210.192	189.146	229.017	214.248	226.091	224.431	175.719	196.344	210.1	214.691	217.899	188.195	222.915	223.136	186.025	7.83704
AAEL001074	271.735	354.973	237.601	293.09	354.626	387.149	455.797	320.428	510.913	429.557	290.422	408.075	415.379	420.682	304.953	389.076	270.223	321.877	404.603	286.763	360.73	426.402	422.264	291.384	412.373	478.926	463.165	417.831	414.909	525.175	364.334	370.102	398.063	419.478	484.687	411.715	422.264	417.652	315.316	538.679	375.157	561.429	392.044	402.276	423.955	414.93	409.295	372.05	8.49555
AAEL001076	147.655	137.31	117.352	138.278	165.084	124.516	195.942	148.513	180.581	132.049	124.635	107.672	151.905	185.595	134.767	133.174	139.598	117.581	132.028	117.959	115.183	102.891	141.793	121.621	144.29	195.444	175.591	147.878	169.432	163.19	84.6918	98.0308	157.374	106.908	162.97	118.368	141.793	164.43	175.279	142.111	141.122	121.178	130.681	126.152	136.493	198.637	172.133	138.065	7.15185
AAEL001077	445.447	438.376	412.904	408.823	478.439	425.864	530.642	504.044	521.19	575.129	516.176	486.675	566.426	400.576	495.873	489.174	494.578	474.732	498.3	566.407	446.448	472.901	504.068	519.424	441.067	467.481	487.353	404.929	473.61	800.125	484.181	635.069	575.376	546.318	394.336	389.414	504.068	299.262	494.304	338.955	448.785	502.148	493.166	494.905	423.955	567.218	462.848	505.756	8.92353
AAEL001080	384.648	392.606	385.377	311.126	262.912	380.871	293.493	277.224	303.171	338.077	308.059	288.56	169.928	331.751	289.403	324.665	417.798	410.063	291.314	294.898	272.333	245.355	343.576	357.262	340.229	331.022	326.993	348.358	384.225	276.928	364.334	302.617	358.186	316.194	333.539	401.422	343.576	326.393	293.986	444.578	354.12	414.098	241.138	318.468	281.258	200.844	314.94	248.518	8.28848
AAEL001082	20906.2	20668.8	20613.3	27257.4	10947.5	20433.1	36450.3	27132.9	27606.2	31247.9	27626.6	36426.4	18970.1	23668.8	20245.3	21556.7	23062.7	25954.5	17476.3	24394.2	17313.2	18951.7	10317.4	26146	25470.4	26654.3	25087.9	34685.9	14767.3	23184.8	16276.8	20500.5	15156.3	29098.9	14964.5	15269.5	10317.4	35678	29145.4	17346.2	28294.5	16071.4	14508.7	10686.8	18016	12159.9	12363	15804.9	14.2363
AAEL001084	59.5584	126.122	44.9124	99.1997	70.3138	151.721	89.9821	117.01	91.7587	75.5702	125.811	80.7536	74.6653	75.0113	83.7973	85.3008	118.659	77.8973	110.733	88.4694	90.1824	85.0826	145.689	93.7496	63.9466	80.1145	51.9605	53.5935	109.397	162.201	65.5163	155.571	102.542	68.8561	55.7306	59.1841	145.689	54.2619	92.74	63.374	93.7891	77.5888	57.562	59.9885	58.9401	77.2476	70.1284	69.7594	6.4552
AAEL001086	194.806	201.389	240.499	195.393	209.413	258.448	229.58	253.822	248.116	231.484	216.347	193.809	205.115	245.14	221.156	250.68	223.358	235.162	266.612	207.445	280.369	259.205	266.447	278.715	237.75	238.583	215.009	232.238	252.148	268.027	255.673	234.421	237.129	223.782	252.476	261.611	266.447	277.886	200.318	280.382	233.158	293.791	255.14	314.94	285.394	270.367	288.164	265.958	7.892
AAEL001087	1688.73	1467.7	1764.62	2047.12	1439.9	1325.72	1387.57	1497.73	968.238	1022.98	1454.46	1358.81	1269.31	1371.08	1373.58	1235.99	1748.97	1690.22	1710.4	2680.52	1910.8	2298.22	1192.78	2556.58	1117.43	993.948	1135.96	1092.71	1057.95	1012.77	1049.06	1125.22	924.304	982.105	1001.46	1019	1192.78	1054.82	1355.86	1127.29	1343.73	1172.55	1421.94	1447.66	1463.16	1619.99	1439.55	1505.64	10.7755
AAEL001088	709.738	719.1	741.779	728.968	767.337	772.206	784.61	733.565	750.953	723.883	753.687	745.087	736.354	786.458	729.987	792.949	811.666	840.703	679.732	695.552	725.924	777.616	819.597	861.483	780.476	758.886	688.028	749.316	721.756	817.927	699.905	664.194	803.247	690.373	735.475	801.987	819.597	799.129	845.789	772.971	735.412	786.35	878.987	748.974	776.561	741.577	812.215	850.193	9.57728
AAEL001090	59.5584	87.4718	62.2978	79.6604	82.5422	73.2444	57.1849	75.6067	96.8972	77.9567	68.1964	74.2934	62.6502	84.291	69.9751	80.0783	90.739	105.823	71.5508	85.4187	79.4677	50.456	116.863	96.2834	68.0457	72.1911	68.0861	69.4731	88.0515	77.1443	84.6918	117.921	86.1639	72.4801	105.55	118.368	116.863	113.457	117.78	122.907	109.567	149.075	52.8948	80.2787	47.5657	76.1441	96.9047	75.5727	6.25972
AAEL001091	5486.82	7659.88	5438.74	8233.58	4231.05	8111.3	8061.39	6286.15	8970.33	7869.64	6453.96	10322.5	8359.94	9169.16	7337.01	8260.25	7852.42	8076.33	6989.83	8072.07	6772.61	6846.18	4203.94	8282.91	7706.38	7593.27	7898.89	7187.48	6014.19	6194.29	6642.71	7119.31	6159.65	7833.28	6206.36	5854.08	4203.94	6403.72	7321.82	5428.08	6687.95	5623.88	6790.76	6813.99	6874.27	5509.96	5679.13	6044.36	12.679
AAEL001092	1410.79	1245.96	1477.76	1330.18	1342.08	1266.08	1299.27	1194.41	941.812	1137.53	1286.32	1383.58	1166.32	1183.94	1243.14	1202.04	1367.07	1325.72	1088.59	1445	1188.44	1177.31	1229.4	1393.58	1227.28	1135.69	1136.86	1199.9	1279.42	1065.18	1255.99	1254.51	1167.84	1068.17	1208.34	1157.09	1229.4	1096.75	1201.91	1156.1	1153.52	1213.52	1210.36	1218.3	1182.94	1350.73	1203.66	1107.43	10.2998
AAEL001094	3125.58	2760.45	3156.91	2746.03	2954.71	2624.24	2684.33	2680.44	2812.96	2906.67	2807.81	3039.57	2415.04	2613.02	2414.57	2379.72	2957.49	2573.55	2335.62	2640.86	2269.74	2272.5	2272.59	2771.95	2705.43	2413.12	2790.64	2638.98	2508.13	2495.32	2378.56	2920.32	2289.4	2745.18	2237.67	2401.67	2272.59	2421.23	2949.13	2323.71	2433.26	2233.51	2067.56	1960.21	2018.44	1991.89	1958.5	2162.54	11.349
AAEL001095	161.304	228.851	204.279	240.484	158.97	242.753	227.899	262.823	182.049	237.847	252.797	228.264	192.242	245.14	223.747	241.976	245.294	249.859	207.838	200.327	192.865	246.344	192.434	217.905	201.678	221.855	265.178	180.63	200.117	185.938	218.92	305.458	281.279	212.91	173.947	242.74	192.434	208.826	238.342	237.172	284.874	169.126	199.133	221.428	215.08	210.776	225.686	170.039	7.7797
AAEL001096	0	0	2.89757	0	0	0	0	0	0	0	0	0	0	0	0	0	0	0	0	0	0	0.989333	0	0	0	0.880379	0	0	0	0	0	0	0	0.906001	2.53321	0	0	0.822149	0.9274	0	0	0	0	0	0	0	0	0	-2.26939
AAEL001098	397.056	519.745	408.558	571.15	463.154	477.135	540.734	699.362	571.84	578.311	598.482	567.429	569.001	406.762	508.831	449.135	1106.82	435.049	543.445	490.141	467.877	403.648	772.073	580.234	423.851	432.266	447.935	339.425	454.933	964.304	476.191	1072.66	866.624	560.814	413.757	458.033	772.073	320.638	483.175	343.756	486.476	476.866	406.045	510.784	410.512	446.933	439.897	449.076	9.05793
AAEL001099	1651.51	1981.34	1742.89	1863.75	1962.67	2197.33	2191.53	2143.99	2605.95	2497.79	2155.24	1942.39	2513.73	2468.41	2385.2	2427.59	1814.78	2075.3	2191.67	2188.35	2539.39	2275.47	2720.56	2052.36	2338.15	2515.24	2424.22	2391.86	2661.56	2805.88	2401.73	2254	2486.65	2632.84	2872.66	2456.57	2720.56	2670.34	2248.94	2906.56	2761.08	2649.35	2300.92	2431.3	2630.59	2719.12	2658.51	2679.92	11.0403
AAEL001100	514.932	540.087	523.012	471.95	481.496	460.394	398.612	422.137	412.547	439.103	403.299	355.316	424.82	435.375	444.903	417.8	455.689	493.839	556.222	594.88	525.915	670.768	433.171	590.369	413.193	383.845	432.705	423.786	436.255	390.667	459.413	522.831	432.956	497.394	520.996	462.322	433.171	449.716	454.426	382.165	462.81	469.02	553.84	434.034	431.193	429.276	433.521	395.303	9.04503
AAEL001101	4469.36	4402.07	4472.4	4019.09	3957.44	4457.45	3861.66	4323.08	3652.73	3923.29	4266.98	4121.67	4128.91	4349.11	4279.71	4063.97	4473.13	4826.69	3888.44	4084.84	3809.98	4115.62	3827.64	4104.71	3817.94	3724	4064.56	4048.29	3736.85	3961.06	3792.75	3628.56	3670.16	3807.92	3717.9	3653.11	3827.64	3673.36	3564.92	3897.5	3708.62	4114.82	3467.72	3798.68	3801.12	3543.46	3070.35	3511.22	12.0224
AAEL001102	3990.41	3559.9	3939.25	4146.85	3856.56	3391.22	3602.65	3812.74	2898.11	3418.16	3687.31	3798.65	3623.41	3495.37	4660.68	3895.98	3846.94	4717.93	4155.06	4233.31	3645.69	3388.47	3995.92	4646.94	4186.86	3910.64	4133.54	4163.42	4458.61	3915.57	4312.89	4839.03	4163.64	3730.91	4167.13	4329.01	3995.92	3705.43	3806.98	3571.03	4018.91	3887.29	4779.2	4080.1	4903.4	4750.73	4777.66	4338.16	11.9099
AAEL001103	859.875	889.975	812.769	841.695	943.121	874.748	791.338	849.675	738.474	764.452	966.507	805.383	720.906	736.967	788.731	817.321	717.935	729.001	798.132	739.279	679.493	719.245	723.769	699.322	782.936	706.944	686.236	776.113	779.122	709.134	793.386	833.262	669.373	640.542	681.433	804.56	723.769	689.783	684.421	745.125	737.165	751.478	696.967	689.868	680.396	589.289	722.96	701.954	9.62055
AAEL001104	481.431	446.513	499.831	494.496	447.868	405.983	387.68	423.937	342.811	331.714	399.772	438.223	369.894	347.99	452.678	354.259	433.752	404.184	386.715	367.097	372.337	324.501	423.822	387.667	386.139	362.716	343.118	397.981	376.22	457.921	345.958	451.084	382.397	399.546	350.427	357.678	423.822	363.39	479.466	340.875	363.762	342.611	379.598	309.646	352.606	324.44	332.791	364.784	8.70531
AAEL001105	277.939	282.758	307.143	330.666	353.097	309.719	290.129	283.525	253.254	328.532	335.103	277.793	293.512	293.859	272.989	301.164	298.142	327.756	289.61	309.134	316.085	291.853	285.924	334.458	282.021	263.233	276.824	316.599	297.507	326.38	262.065	306.169	277.006	293.544	284.564	318.222	285.924	312.417	292.131	303.427	308.54	275.484	270.697	307	314.347	337.683	309.84	313.917	8.22678
AAEL001106	26.0568	30.5134	20.283	24.0484	16.8142	30.3441	39.5248	32.4029	33.7672	34.2055	49.3836	52.759	35.1871	32.4791	22.4611	31.335	31.9082	35.2742	22.9985	26.4391	17.8579	12.8613	16.3608	38.0066	31.9733	21.1291	11.6463	15.8796	21.3458	31.6489	26.3663	11.3659	12.8178	29.898	26.1765	26.5899	16.3608	23.8423	30.6042	24.9655	28.0491	27.8971	29.5589	8.82184	29.9871	16.5531	11.4756	23.2531	4.49529
AAEL001109	737.036	712.997	785.242	828.168	521.239	640.366	691.264	699.362	532.935	582.288	698.425	707.402	518.366	573.798	734.306	544.88	680.044	752.517	571.554	706.738	569.667	649.992	560.162	704.389	612.411	561.682	624.421	608.385	568.333	529.131	651.168	684.084	563.982	544.506	551.395	599.56	560.162	596.88	630.632	544.44	631.105	573.634	500.945	557.54	612.15	578.254	553.377	563.888	9.34972
AAEL001112	1524.94	1697.56	1587.87	1587.2	1574.42	1737.99	1677.7	1719.15	1833.71	1800.16	1699.03	1615.07	1717.3	1741.5	1711.37	1749.54	1564.5	1530.02	1629.48	1738.88	1803.65	1638.34	1837.08	1553.2	1692.94	1834.71	1848.18	1818.21	1875.76	1792.12	1967.09	1871.82	1817.99	1777.57	1875.42	1826.13	1837.08	1820.24	1620.17	1933.87	1848.61	1888.29	1761.09	1982.27	1906.76	1862.77	1838.64	1716.37	10.7162
AAEL001113	31108.1	27831.3	32554.2	24633.1	28646.7	26134.7	23920.9	27190.5	21907.6	25295.3	27356.1	30510.9	23644	26295.7	26085.1	24955.7	31392.7	32521.4	24321.3	32708.2	24238.5	27308.6	27581.9	32214.4	22885.5	22462.9	24177.7	26864.2	24950.6	22335.3	23823.2	28831	23137.5	21939.7	24592.4	22919.7	27581.9	26331.8	30299.1	25802.8	28419	27512.7	25453.3	24903.2	26701.9	27587.3	29253.8	25348.8	14.7478
AAEL001114	892.136	901.163	947.506	819.149	898.793	797.318	842.636	858.676	761.964	902.07	935.936	876.446	819.602	840.59	823.287	835.599	936.307	925.949	922.494	857.238	841.107	778.605	825.829	785.47	916.567	777.374	877.057	872.383	871.176	879.247	921.223	921.347	892.259	786.409	868.046	843.158	825.829	827.082	835.587	791.215	844.102	800.298	808.979	763.971	846.876	809.997	790.539	765.9	9.73049
AAEL001116	303.996	329.545	347.709	324.654	339.34	273.097	298.539	261.023	324.459	193.301	252.797	245.491	268.623	301.592	296.314	268.088	376.916	304.24	270.019	300.999	218.759	257.227	451.09	263.512	379.58	408.496	387.912	421.801	378.888	364.952	274.849	365.129	380.973	388.674	387.581	404.853	451.09	343.658	427.531	331.273	384.798	376.611	374.931	279.652	381.559	320.026	385.069	303.744	8.20244
AAEL001118	6.204	3.05134	7.24393	3.00605	3.05712	0	2.52286	3.60032	6.60663	1.59095	0	4.30686	5.14933	5.41319	1.72778	2.61125	7.97706	1.46976	2.55538	5.08445	3.57158	0	0.779084	5.06755	5.73879	7.92341	7.16696	6.94731	14.6753	5.93418	3.19592	4.97258	8.54518	9.06001	0	3.43096	0.779084	4.11075	12.9836	2.88064	7.01227	6.10249	6.22292	7.05747	10.3404	7.72476	2.55012	1.45332	1.76755
AAEL001119	743.24	764.87	728.74	724.459	833.065	826.616	794.702	789.37	934.471	887.751	844.224	805.383	913.148	869.976	899.309	894.788	863.516	773.094	915.68	860.288	933.969	949.76	963.727	785.47	864.098	918.235	894.078	905.135	837.824	927.71	884.47	929.161	922.88	936.805	970.219	922.07	963.727	1019.47	919.981	1119.61	937.015	987.732	899.211	950.994	931.667	940.214	995.824	1027.5	9.70647
AAEL001123	0	7.1198	0	3.00605	6.11424	1.04635	5.04573	0	1.46814	3.97738	1.1758	3.23015	4.29111	2.31994	3.45556	2.61125	2.9914	5.87904	2.55538	3.05067	4.46448	5.936	3.89542	7.60132	5.73879	2.64114	6.27109	2.97742	5.33646	1.97806	1.59796	4.26221	9.25728	0.906001	4.22201	4.2887	3.89542	4.11075	7.4192	6.72149	3.50614	4.35892	7.77864	6.17529	2.06807	2.20708	10.2005	2.90664	2.00045
AAEL001124	491.357	444.479	473.753	449.405	452.454	452.023	452.433	488.743	438.974	451.83	480.902	427.456	543.254	474.04	544.25	484.822	505.546	461.505	471.894	495.225	470.556	476.858	447.974	549.829	464.023	466.601	510.646	545.86	562.996	467.811	535.316	557.639	532.65	462.06	548.862	523.221	447.974	434.917	510.997	497.39	500.501	484.712	458.94	508.138	423.955	504.317	459.022	507.209	8.89313
AAEL001126	3781.96	4122.36	3885.64	4106.27	4197.43	4245.04	4271.21	4373.49	4355.97	4313.07	4355.16	4169.04	4572.61	4265.59	4220.96	4470.46	4220.86	4331.38	4273.46	4319.75	4621.63	4452	5027.43	4492.38	4856.66	4462.64	4648.67	4761.88	4620.04	4693.93	4825.83	4567.67	4767.5	4265.45	4733.72	4826.5	5027.43	4732.29	4631.43	5223.56	4657.9	4901.17	4776.09	4964.93	4792.76	4798.18	5138.5	5073.54	12.0729
AAEL001127	117.876	74.2493	98.5175	103.709	137.57	71.1517	114.37	81.0071	87.3543	93.8662	83.4818	105.518	81.5311	69.5981	81.2056	86.1712	91.7362	76.4275	63.8846	74.2329	72.3245	73.2106	81.8039	65.8781	81.163	98.6024	94.9622	111.157	53.3646	68.243	80.6969	68.9057	59.1042	69.7621	75.9962	88.3472	81.8039	85.5035	109.433	80.6578	100.801	64.5121	93.3437	76.75	79.6208	93.8007	81.604	81.386	6.37744
AAEL001128	622.882	918.454	650.505	826.665	600.724	844.404	814.044	815.472	767.837	921.161	855.982	812.92	815.311	815.844	925.226	680.665	919.356	1017.07	771.726	911.133	995.578	819.168	614.698	828.544	599.294	785.298	639.651	651.062	498.959	561.769	935.604	708.947	912.91	930.463	827.515	748.807	614.698	1439.58	866.191	645.263	887.929	679.992	942.772	1007.45	1173.63	977.734	827.515	880.712	9.64898
AAEL001129	1779.31	1930.48	1716.81	1865.26	1844.97	2207.8	2100.7	2106.19	2346.09	2380.06	2045.89	1865.95	2249.4	2203.94	2144.17	2211.73	1850.68	1772.53	2350.1	1976.83	2473.32	2244.8	2375.43	2075.16	2105.32	2379.66	2442.14	2329.33	2481.45	2396.42	2571.91	2347.77	2444.63	2401.81	2529.83	2528.62	2375.43	2587.3	2212.78	2667.47	2491.99	2493.3	2384.93	2620.09	2505.47	2511.65	2505.5	2595.63	11.016
AAEL001130	0	0	4.34636	1.50303	1.52856	0	0	0.900079	0	0	2.3516	3.23015	0	0	0.86389	0.870416	0	0	0.851795	0	0.892895	0	1.55817	0	0	4.40189	0	0	4.00234	0	0.798979	0	2.1363	0.906001	0	0	1.55817	0.822149	0.9274	0.960212	0.876534	0.871785	1.55573	4.41092	0	0	0	1.45332	-0.106681
AAEL001131	836.3	750.63	891.004	745.501	742.88	779.53	632.398	799.27	599.001	686.496	732.523	817.227	739.787	726.14	741.217	735.501	772.777	778.973	702.731	807.41	690.208	703.416	702.734	709.457	728.827	648.839	743.572	771.151	743.101	722.981	759.03	681.243	610.98	602.49	658.634	622.719	702.734	691.428	707.606	679.83	688.079	692.197	580.287	653.698	664.885	638.948	578.878	667.074	9.53388
AAEL001132	634.049	554.327	554.885	617.744	545.696	510.618	544.097	599.453	486.688	537.742	547.923	573.889	546.687	515.026	618.545	513.545	612.239	548.22	615.848	531.833	556.274	554.026	547.696	537.16	546.005	647.078	517.813	529.98	657.718	581.549	674.338	623.703	593.89	623.328	618.103	587.552	547.696	606.746	590.754	583.809	617.956	583.224	511.835	544.307	568.72	569.425	591.629	594.408	9.12421
AAEL001134	6445.96	4484.46	6744.1	5057.68	4516.89	4357	4562.18	5221.36	4361.11	4822.97	5440.42	5303.9	4125.47	4438.81	4558.75	4507.88	4928.82	5826.13	3955.74	5379.35	4843.06	4660.75	3639.1	5310.79	4739.42	4482.01	4823.36	4850.21	4406.58	4673.16	4767.51	4351	4066.79	3492.63	4318.28	3973.05	3639.1	3703.78	3857.98	3986.8	3820.81	4113.08	4256.47	4417.98	4905.47	4573.06	4400.24	4702.95	12.3133
AAEL001137	1.2408	4.06846	5.79515	3.00605	4.58568	0	0	0	1.46814	4.77286	1.1758	0	1.71644	0	4.31945	2.61125	0	0	3.40718	2.03378	2.67869	0	3.11634	0	1.63966	0.880379	1.79174	1.98494	4.00234	2.96709	2.39694	0	2.84839	1.812	1.68881	5.14644	3.11634	4.9329	1.8548	3.84085	2.6296	0.871785	3.11146	0.882184	2.06807	3.31061	0	0	1.05562
AAEL001139	196.046	135.276	178.201	129.26	152.856	141.257	174.078	135.912	162.229	135.231	139.92	145.357	127.017	159.302	146.861	151.452	164.527	145.506	151.619	145.415	125.898	136.528	145.689	179.898	135.272	143.502	124.526	132.991	89.3856	122.64	102.269	91.6375	143.844	102.378	125.816	115.795	145.689	112.634	151.166	123.867	134.11	91.5374	121.347	102.333	144.765	130.217	131.331	113.359	7.2253
AAEL001140	223.344	194.269	199.933	228.46	264.441	196.714	159.781	188.117	153.421	177.391	179.897	213.19	190.525	203.381	190.92	172.342	180.481	163.143	204.431	157.618	181.258	172.144	201.783	182.432	204.137	149.664	179.174	188.57	197.449	190.883	185.363	188.958	227.872	173.046	185.769	220.439	201.783	228.558	209.592	173.798	186.702	167.383	189.799	217.899	154.071	224.018	142.807	171.492	7.5728
AAEL001141	3711.23	4069.47	3652.39	3703.46	4139.34	4296.31	4264.48	4268.18	4391.94	4302.73	4011.83	3843.87	4533.99	4449.64	4337.59	4469.59	3979.55	4335.79	4429.33	4298.39	4408.22	4504.43	4882.52	4256.74	4799.27	4832.4	4758.86	4459.18	4612.03	4367.55	4378.4	4235.21	4622.23	4548.12	4797.05	4511.71	4882.52	4576.08	4459.87	4903.8	4668.42	4716.36	4623.63	4948.17	4663.5	4856.67	4687.13	4713.12	12.0334
AAEL001142	1279.27	1753.5	1224.22	1306.13	1283.99	1898.08	1945.13	1621.04	1666.34	1664.14	1553.23	1523.55	2135.26	1842.8	1843.54	1772.17	1872.61	1809.27	1747.88	1450.08	1582.21	1759.03	2099.63	1558.27	1860.19	1891.93	1875.06	1650.48	1994.5	2003.77	1867.21	2024.55	2208.93	1800.22	2089.9	2024.27	2099.63	1960	1794.52	1987.64	1856.5	1957.16	1997.56	2099.6	1787.85	1842.91	1931.72	1813.74	10.6228
AAEL001143	75.6888	130.191	72.4393	126.254	55.0282	149.628	90.8231	100.809	72.6729	112.958	111.701	181.965	103.845	93.5708	93.3001	48.7433	122.647	94.0646	93.6974	102.706	65.1814	72.2213	74.013	106.418	30.3336	66.9088	37.6265	77.4128	46.694	85.0565	109.46	53.988	61.9526	104.19	81.9071	74.6234	74.013	51.7954	64.918	81.6181	70.1227	74.1017	63.7849	57.3419	52.7359	93.8007	77.7788	77.026	6.61233
AAEL001144	230.789	349.887	337.567	290.084	317.94	385.056	391.044	324.029	369.971	337.282	332.751	330.552	388.775	334.844	363.698	322.054	305.122	326.287	402.899	335.574	369.659	352.203	381.751	329.391	293.498	369.759	326.097	320.569	301.51	416.381	469.001	330.321	417.29	423.102	424.735	393.703	381.751	420.94	362.613	468.584	383.922	413.226	412.268	402.276	382.593	411.62	382.519	465.063	8.38294
AAEL001146	70.7256	61.0268	55.0539	70.6422	68.7852	79.5225	66.4354	84.6075	55.7893	58.0698	56.4384	79.6769	58.3591	57.9984	43.1945	49.6137	85.7534	52.9114	57.9221	72.1991	47.3235	70.2426	44.4078	70.9457	32.7931	55.4639	47.4811	43.6688	50.6963	59.3418	55.9285	64.6435	55.5437	61.608	46.4421	60.8995	44.4078	42.7518	63.0632	40.3289	55.2216	48.8199	56.0062	68.8103	54.8039	45.245	45.9022	47.9596	5.97326
AAEL001148	57.0768	76.2835	56.5027	34.5696	81.0137	77.4298	61.3897	43.2038	41.1079	63.6381	45.8562	34.4549	91.8297	62.6383	68.2473	119.247	72.7906	164.613	88.5867	107.79	85.718	118.72	67.0013	78.547	111.497	73.0714	77.0448	111.157	105.395	138.464	155.002	172.619	104.678	23.556	148.615	126.946	67.0013	108.524	55.644	54.7321	45.5798	55.7942	42.0047	86.454	103.404	84.9724	94.3546	77.026	6.45147
AAEL001151	624.123	655.021	666.442	667.344	706.195	646.644	735.835	675.96	688.557	723.088	650.217	669.717	639.375	719.954	684.201	696.333	678.05	630.527	656.734	619.286	583.954	636.141	666.117	706.923	677.998	671.729	637.859	688.776	659.052	729.904	662.353	667.746	632.343	616.08	646.812	679.33	666.117	706.226	718.735	703.836	711.746	691.325	619.18	631.643	615.252	677.572	722.96	592.955	9.38327
AAEL001152	374.722	417.017	366.543	423.853	414.24	328.554	360.769	426.638	353.822	396.943	412.706	386.541	378.476	401.349	347.284	388.206	440.732	342.454	368.827	398.621	365.194	333.405	361.495	440.877	327.931	375.922	369.098	380.117	372.218	366.93	360.339	330.321	368.155	395.016	340.294	336.234	361.495	315.705	332.937	345.676	363.762	320.817	336.037	329.937	363.981	322.233	365.943	299.384	8.58187
AAEL001154	1568.37	1467.7	1521.23	1533.09	1575.95	1324.68	1388.42	1441.93	1154.69	1310.15	1380.39	1450.34	1362.86	1347.88	1436.65	1300.4	1426.9	1499.16	1316.87	1552.79	1322.38	1372.2	1284.71	1436.65	1360.09	1286.23	1242.57	1305.1	1184.69	1356.95	1349.48	1376.69	1294.6	1227.63	1322.33	1283.18	1284.71	1294.06	1246.43	1289.57	1264.84	1214.4	1367.49	1325.04	1286.34	1394.87	1301.84	1261.48	10.4549
AAEL001155	69.4848	88.4889	81.132	97.6967	81.0137	88.9397	83.2545	82.8073	79.2795	69.2064	104.646	63.5262	84.1057	91.2508	107.122	97.4866	94.7275	97.0042	87.7349	117.959	86.6108	108.827	94.2692	98.8172	87.7216	63.3873	82.42	81.3827	93.388	103.848	97.4754	83.8234	88.3002	104.19	75.9962	70.3347	94.2692	91.2586	85.3208	104.663	63.987	95.8963	87.1208	109.391	95.1313	84.9724	108.38	119.172	6.52166
AAEL001156	101.746	61.0268	76.7857	108.218	70.3138	55.4565	84.9364	59.4052	68.2685	81.1386	67.0206	80.7536	86.6804	64.1849	50.9695	89.6528	49.8566	110.232	102.215	91.52	107.147	76.1786	148.026	88.6821	118.875	153.186	109.296	136.961	102.727	75.1663	117.45	142.074	128.89	99.6601	135.949	182.699	148.026	139.765	119.635	169.958	127.974	137.742	127.57	93.5115	84.791	150.081	149.182	140.972	6.49347
AAEL001159	2547.36	2397.34	2381.8	2601.74	2097.18	2201.52	2126.77	2418.51	1823.43	1964.03	2398.63	2333.24	2109.51	2009.07	2415.44	1946.25	2525.74	2432.45	2139.71	2161.91	2042.94	2106.29	1960.18	2244.92	2005.3	1954.44	1975.39	1978	1666.31	1662.56	2082.94	1999.69	2121.34	2036.69	1939.59	2055.15	1960.18	1741.31	2055.12	1796.56	1940.65	1778.44	1997.56	2066.96	2116.67	1874.91	1810.59	2049.18	11.118
AAEL001162	23.5752	28.4792	31.8733	27.0545	32.0998	29.2978	31.9563	18.9017	18.3517	36.5919	25.8676	27.9946	42.9111	19.3328	17.2778	20.89	24.9283	27.9254	28.1092	16.2702	27.6798	14.84	28.047	12.6689	37.7121	30.8133	33.1472	42.6763	46.694	33.627	38.351	34.808	32.0444	29.898	26.1765	48.8912	28.047	30.4195	34.3138	45.13	27.1726	49.6917	18.6687	26.4655	27.919	19.8637	25.5012	21.7998	4.60383
AAEL001163	321.367	442.445	312.938	548.605	290.426	511.665	318.722	364.532	394.195	311.827	378.607	318.708	359.595	374.283	399.117	293.33	408.824	357.152	328.793	370.148	340.193	333.405	345.913	336.992	362.364	356.553	342.222	399.966	357.543	331.325	365.932	345.949	539.771	408.606	431.49	362.824	345.913	368.323	385.798	395.608	426.872	356.56	404.49	366.106	327.79	335.475	295.814	311.011	8.52536
AAEL001164	3133.02	1716.89	3022.17	2852.74	1951.97	1713.92	2008.2	1790.26	2340.95	2647.34	2188.16	2445.22	1790.25	2166.82	2120.85	2357.09	2382.15	1926.86	1575.82	2973.38	1997.41	2432.77	1762.29	2842.89	1688.03	1977.33	1485.35	2226.12	2190.61	1486.51	2074.95	1691.39	1342.31	1523.89	1872.04	1593.68	1762.29	1941.09	1922.5	1641	1903.83	2079.21	1467.05	1708.79	1652.39	1593.51	1230.44	1552.15	11.1388
AAEL001166	570.768	472.958	559.232	655.32	554.867	513.757	556.712	525.646	524.86	583.879	560.856	524.36	561.277	533.585	549.434	517.027	544.434	624.648	581.776	581.661	604.49	537.208	576.522	519.424	572.24	498.294	578.732	523.033	548.321	566.714	647.173	539.88	574.663	550.848	513.397	585.836	576.522	544.263	523.053	539.639	519.785	589.326	614.513	562.833	580.094	516.456	578.878	595.862	9.12364
AAEL001167	199.769	226.816	240.499	169.842	220.113	233.336	232.944	233.121	183.517	221.142	217.523	185.195	180.227	228.9	188.328	229.79	183.472	183.72	183.988	205.412	181.258	160.272	169.061	200.168	170.524	152.306	154.09	127.036	150.755	156.267	147.012	107.976	130.314	165.798	131.727	176.694	169.061	157.853	203.101	142.111	147.258	154.306	136.904	194.08	162.344	153.392	147.907	140.972	7.661
AAEL001168	451.651	483.129	408.558	453.914	513.596	526.314	572.69	478.842	681.217	614.903	480.902	465.141	563.852	570.704	527.837	559.677	437.741	473.263	497.448	499.293	583.954	502.581	467.451	458.613	566.501	550.237	501.687	431.725	485.617	557.813	560.084	482.34	650.146	578.934	601.215	560.104	467.451	611.679	640.833	515.634	558.352	710.505	482.276	521.37	524.256	523.077	564.853	536.275	8.92803
AAEL001169	1717.27	2118.65	1824.02	1908.84	1815.93	2209.89	1939.24	1928.87	2156.7	2110.4	1976.52	1883.17	2206.49	2050.82	2231.43	2196.06	2089.99	1878.35	1913.98	1749.05	1942.94	1978.67	2263.24	1882.59	2147.13	2312.75	2261.18	2219.17	2113.24	2136.3	2363.38	2216.35	2384.82	2357.41	2463.97	2310.75	2263.24	2358.75	2121.89	2407.25	2391.18	2444.48	2041.12	2283.97	2121.84	1917.95	2022.25	2172.71	10.9153
AAEL001170	491.357	417.017	444.777	459.926	438.697	421.679	460.843	428.438	425.026	435.125	456.21	433.916	442.843	444.655	432.809	409.966	470.646	515.886	450.6	450.482	383.945	461.029	384.089	451.012	422.211	430.505	407.621	414.853	372.218	408.469	435.443	449.663	381.685	414.948	415.446	433.159	384.089	398.742	427.531	431.135	400.576	448.097	393.599	381.103	419.819	360.857	432.246	402.57	8.78269
AAEL001171	2620.57	2323.09	2668.66	2200.43	2441.11	2414.97	2512.77	2620.13	2153.76	2360.97	2589.11	2811.3	2513.73	2611.48	2553.66	2462.41	2667.33	2866.03	2440.39	2803.56	2438.5	2668.23	2465.8	2784.62	2636.57	2290.75	2573.83	2584.4	2556.16	2370.7	2586.29	2560.17	2390.51	2233.29	2577.12	2369.08	2465.8	2360.39	2578.17	2531.12	2392.06	2462.79	2559.17	2732.12	2805.34	2575.66	2678.91	2787.47	11.3201
AAEL001172	126.562	96.6258	133.288	132.266	82.5422	97.3105	106.801	119.711	78.5455	90.6843	108.174	109.825	148.472	101.304	83.7973	91.3937	125.639	135.218	116.696	117.959	103.576	111.795	128.549	139.358	145.11	109.167	156.777	118.104	112.066	143.409	114.254	146.336	128.178	110.532	151.148	138.096	128.549	118.39	142.82	136.35	109.567	120.306	107.345	97.0402	116.846	132.425	141.532	103.186	6.79497
AAEL001173	528.581	604.166	699.764	604.217	522.767	605.836	576.054	607.554	547.616	553.651	610.24	628.802	586.166	561.425	543.387	575.345	580.331	592.313	623.514	605.049	587.525	577.77	574.185	592.903	650.943	553.758	583.211	591.513	575.003	574.626	583.255	599.55	578.936	595.242	605.437	582.405	574.185	587.015	517.489	601.093	547.834	604.147	584.954	550.483	575.958	593.703	540.626	542.089	9.18728
AAEL001175	394.575	353.956	330.323	471.95	357.683	397.613	466.73	414.036	454.389	416.829	372.728	369.313	511.5	401.349	422.442	426.504	375.919	348.333	452.303	438.279	481.271	447.178	549.255	420.606	477.96	494.773	494.52	453.56	529.643	545.944	469.8	458.187	482.091	527.292	553.928	513.786	549.255	542.619	430.314	579.008	524.167	519.584	508.723	558.422	519.086	571.633	543.177	576.968	8.73035
AAEL001176	9837.07	9303.54	10647.1	7823.25	8874.82	9018.48	7995.79	8368.04	8194.42	7694.64	8568.05	8770.92	6785.96	9159.11	8630.26	8548.36	8459.67	10325.1	7384.21	8786.94	7819.08	8439.01	5369.45	8733.92	7740.81	7540.44	7397.2	6267.46	5912.79	5909.45	6707.43	5863.38	6483.66	6903.73	6897.08	5478.39	5369.45	5390.83	6056.85	6276.91	7319.94	6588.08	6912.1	6367.6	7110.03	7377.15	5579.67	6672.2	13.0497
AAEL001177	697.33	702.826	799.73	751.513	678.681	563.982	630.716	664.259	627.63	688.882	673.733	774.158	637.659	604.73	577.942	641.497	732.892	629.057	643.957	601.999	668.779	656.917	680.92	600.504	697.673	640.916	706.841	785.045	820.48	709.134	711.89	748.017	660.827	655.944	643.435	716.213	680.92	721.847	728.009	727.841	723.141	734.043	631.626	569.008	631.796	610.256	663.032	658.354	9.39348
AAEL001178	3.7224	3.05134	1.44879	13.5272	7.6428	9.41714	4.20477	7.20063	1.46814	11.1367	16.4612	12.9206	6.00755	7.73312	6.04723	10.445	13.9598	2.93952	4.25897	7.11823	5.35737	6.92533	3.89542	12.6689	4.91897	0.880379	5.37522	0.992472	4.00234	6.92321	3.19592	6.39331	1.4242	6.342	2.53321	2.57322	3.89542	3.2886	1.8548	0	5.2592	3.48714	1.55573	0.882184	6.20422	6.62123	0	0	2.88005
AAEL001181	215.899	172.909	211.523	129.26	221.641	129.747	205.193	167.415	140.941	160.686	149.327	165.814	131.308	144.609	159.82	186.269	129.627	136.688	160.989	152.533	134.827	128.613	126.212	141.891	159.047	147.904	143.339	172.69	137.414	129.563	113.455	147.757	126.754	114.156	141.86	126.088	126.212	134.832	197.536	109.464	131.48	118.563	121.347	134.092	156.139	118.079	126.231	119.172	7.31237
AAEL001182	1.2408	2.03423	1.44879	0	0	2.0927	0	1.80016	3.67035	1.59095	2.3516	1.07672	1.71644	0.773312	1.72778	1.74083	0.997132	1.46976	0	1.01689	4.46448	0	0.779084	0	2.45948	0.880379	1.79174	0	0	0.98903	0.798979	2.1311	0.712098	0	0.844403	1.71548	0.779084	3.2886	1.8548	0	0.876534	1.74357	0	0	1.03404	1.10354	1.27506	4.35996	0.336994
AAEL001183	552.156	547.207	582.412	625.259	473.854	602.697	595.396	577.851	557.159	571.152	539.692	579.273	523.515	550.598	575.35	501.36	585.317	559.979	549.408	575.559	527.701	545.122	444.078	521.957	515.672	507.098	542.001	528.988	417.578	420.338	486.578	529.224	497.757	502.83	520.996	480.334	444.078	435.739	566.641	426.334	526.797	492.558	462.052	501.962	475.657	538.526	490.899	540.635	9.11022
AAEL001184	598.066	501.437	521.563	598.205	541.11	469.811	614.738	528.347	535.137	599.789	524.407	609.421	546.687	615.556	499.328	591.883	591.299	639.346	518.743	656.911	562.524	616.354	486.149	514.356	659.961	610.102	680.861	633.197	508.297	543.966	544.105	530.645	471.409	647.79	508.33	575.544	486.149	635.521	756.758	508.913	582.019	478.61	553.84	570.773	631.796	475.625	586.529	588.595	9.14903
AAEL001185	356.11	381.418	356.401	297.599	337.812	340.063	374.225	340.23	393.461	392.17	370.377	381.157	399.931	404.442	341.236	370.797	287.174	336.575	403.751	333.54	433.947	377.925	390.321	362.33	368.103	396.17	382.536	369.2	354.874	413.414	409.077	389.282	369.579	432.162	362.249	382.552	390.321	403.675	334.791	432.096	354.12	389.688	336.037	403.158	386.73	350.925	354.467	366.237	8.54226
AAEL001187	1158.91	1448.37	1153.23	1361.74	1355.83	1488.95	1371.6	1381.62	1612.75	1610.04	1449.76	1424.49	1505.32	1449.96	1500.58	1568.49	1156.67	1344.83	1505.97	1446.02	1624.18	1530.5	1714.76	1335.3	1547.02	1539.78	1600.02	1574.06	1618.28	1512.23	1697.83	1577.73	1669.87	1610.87	1704	1657.15	1714.76	1759.4	1466.22	1787.92	1623.34	1664.24	1476.39	1651.45	1564.5	1508.54	1601.48	1674.23	10.4924
AAEL001188	1203.58	1411.75	1185.11	1402.32	1238.13	1443.96	1343	1437.43	1442.45	1485.95	1467.4	1189.77	1398.9	1434.49	1504.03	1421.39	1282.31	1363.94	1443.79	1291.45	1441.13	1389.02	1414.04	1451.85	1249.42	1337.3	1227.34	1235.63	1456.85	1258.05	1466.13	1351.12	1344.44	1368.97	1335	1355.23	1414.04	1305.57	1349.37	1317.41	1246.43	1403.57	1361.26	1377.09	1363.89	1365.08	1354.12	1411.17	10.4108
AAEL001189	29.7792	23.3936	24.6294	16.5333	41.2711	33.4832	29.4334	25.2022	26.4265	16.705	25.8676	24.7645	28.3213	20.8794	18.1417	28.7237	28.9168	27.9254	13.6287	21.3547	24.1082	21.7653	28.047	17.7364	21.3155	28.1721	26.8761	26.7967	25.3482	25.7148	16.7786	14.2074	18.5146	13.59	27.0209	27.4477	28.047	23.8423	108.506	19.2042	25.4195	24.41	23.3359	14.1149	20.6807	20.9672	19.1259	21.7998	4.66566
AAEL001190	687.403	651.97	709.905	710.932	709.252	638.273	634.92	633.656	604.139	657.859	721.941	695.558	647.958	674.328	641.87	656.294	709.958	670.211	672.066	676.231	683.958	627.237	678.583	747.463	552.564	677.892	582.316	615.333	712.417	691.332	691.916	622.993	647.298	627.858	639.213	657.029	678.583	626.478	651.962	676.95	635.487	678.248	654.962	658.109	645.239	768.062	675.783	764.447	9.37967
AAEL001191	322.608	381.418	363.645	383.272	295.012	348.434	341.427	352.831	347.215	344.441	356.267	343.472	416.238	360.363	345.556	374.279	400.847	338.045	344.125	358.962	352.694	390.786	392.659	374.998	455.824	348.63	386.12	436.688	333.528	328.358	363.535	331.742	331.838	342.468	348.738	393.703	392.659	357.635	391.363	364.881	318.182	389.688	393.599	344.934	326.755	366.375	360.843	329.904	8.49915
AAEL001192	4.9632	2.03423	14.4879	7.51513	6.11424	13.6025	8.40954	13.5012	11.7451	13.5231	7.0548	7.53701	7.724	6.1865	10.3667	10.445	8.97419	13.2278	17.0359	11.1858	5.35737	13.8507	7.01176	0	12.2974	7.04303	7.16696	3.96989	14.6753	11.8684	13.5826	14.2074	8.54518	8.15401	21.9545	10.2929	7.01176	15.6208	12.0562	3.84085	5.2592	13.9486	6.22292	5.2931	10.3404	12.1389	14.0257	5.81328	3.28288
AAEL001194	68283.7	64219.6	69341.8	102216	71509.1	58756.7	65885.4	69776.8	52290.7	56051.6	71307.5	45921.9	56007.6	54965.5	54396.5	40057.4	57514.6	51063.9	98760.5	111954	85816.2	130677	34607.7	108367	39809.2	44756.7	40510.3	37660.3	36381.3	37690.9	48708.9	45341.4	60185.9	59649.3	59431.6	50309.9	34607.7	45786.3	32598.1	34175.9	46789.4	47616.9	70431	62989.7	75808.3	79083.9	63876.8	69369.9	16.2468
AAEL001195	14.8896	24.4107	20.283	15.0303	15.2856	14.6489	17.66	15.3013	13.9473	10.3412	9.4064	9.69044	11.1569	10.0531	18.1417	11.3154	16.9512	19.1069	10.2215	9.152	10.7147	17.808	9.34901	2.53377	9.83793	14.9664	8.9587	11.9097	10.6729	18.7916	6.39183	6.39331	12.1057	8.15401	5.06642	10.2929	9.34901	9.04364	15.7658	11.5225	8.76534	9.58963	3.11146	14.9971	11.3744	8.8283	10.2005	2.90664	3.77311
AAEL001196	59.5584	53.907	95.6199	22.5454	48.9139	47.0857	84.0954	46.8041	95.4291	31.819	30.5708	53.8358	38.62	69.5981	53.5612	60.9291	45.8681	42.623	56.2185	56.9458	39.2874	31.6587	59.2104	20.2702	87.7216	104.765	83.3159	74.4354	54.6987	79.1224	54.3306	44.7532	57.68	28.992	70.0854	39.456	59.2104	54.2619	71.4098	66.2547	70.9993	89.7938	76.2307	30.8764	77.5527	44.1415	51.0025	56.6795	5.70855
AAEL001198	692.367	643.833	704.11	694.398	745.937	716.749	736.676	707.462	786.189	705.587	706.655	840.915	682.286	719.954	771.453	734.631	753.832	777.503	649.068	777.92	639.313	663.842	623.268	608.106	743.584	697.26	690.716	781.076	685.735	658.694	778.205	727.417	711.386	715.741	673.833	648.451	623.268	719.381	812.402	620.297	666.166	673.89	703.19	733.095	725.894	706.264	747.187	715.034	9.44722
AAEL001199	1.2408	1.01711	1.44879	0	0	46.0394	2.52286	0.900079	2.93628	3.1819	1.1758	1.07672	4.29111	0	1.72778	0.870416	0	1.46976	0.851795	28.4729	1.78579	0	0	0	0.819828	44.0189	1.79174	1.98494	2.66823	0	2.39694	0.710368	0	0	1.68881	2.57322	0	1.6443	1.8548	1.92042	0	0	0	1.76437	0	0	0	0	2.29085
AAEL001200	444.207	459.735	494.036	515.538	412.711	477.135	409.545	534.647	430.899	451.83	519.703	488.829	457.432	457.801	469.956	452.616	439.735	437.988	478.709	430.144	413.411	449.157	391.879	402.87	436.968	501.816	454.206	366.222	373.552	342.204	385.907	389.992	465.712	388.674	458.511	368.828	391.879	408.608	470.192	370.642	431.255	393.175	443.383	405.804	323.653	377.41	348.092	401.117	8.83015
AAEL001201	1067.09	984.566	1060.51	930.373	1074.58	926.019	978.871	944.183	932.269	991.959	897.135	1006.73	1024.72	965.094	951.142	998.367	1052.97	970.042	939.53	922.319	875.037	923.048	1003.46	1048.98	964.937	956.972	989.936	950.788	972.569	887.16	941.197	990.253	848.109	969.421	911.955	1049.02	1003.46	932.317	1043.32	938.128	903.707	1004.3	916.324	865.422	905.816	865.174	856.842	931.579	9.93068
AAEL001202	145.174	121.037	188.342	109.721	139.099	108.82	115.211	135.912	123.324	141.595	128.162	129.206	167.353	98.984	126.992	121.858	132.619	127.869	114.992	154.567	127.684	121.688	142.572	119.087	127.073	132.937	138.86	170.705	125.407	149.343	121.445	143.494	140.995	147.678	139.326	142.385	142.572	164.43	116.852	130.589	120.962	153.434	155.573	143.796	188.195	133.528	163.208	149.692	7.03007
AAEL001203	100.505	104.763	162.264	82.6665	90.185	74.2908	100.074	99.9088	105.706	97.8436	91.7124	102.288	104.703	127.597	104.531	96.6162	69.7992	95.5344	91.9939	82.368	91.0753	64.3066	103.618	55.743	104.938	105.645	96.754	107.187	86.7174	85.0565	79.8979	86.6649	97.5575	90.6001	94.5731	77.1966	103.618	96.1915	135.4	77.7772	94.6657	95.0245	87.1208	90.8649	81.6889	113.664	63.7531	65.3994	6.55652
AAEL001204	2135.42	2541.77	2210.85	2392.82	2402.9	2608.55	2368.97	2680.44	2421.7	2585.3	2640.85	2402.15	2471.68	2400.36	2640.91	2528.56	2305.37	2533.87	2542.61	2665.27	2953.7	2843.34	2623.96	2733.94	2484.08	2614.72	2462.75	2270.78	2513.47	2469.61	2555.13	2443.67	2688.88	2577.57	2583.03	2675.29	2623.96	2621.01	2362.09	2534	2552.47	2484.59	2770.75	2873.27	2721.58	2769.88	2756.68	2900.83	11.3388
AAEL001205	1989	2080	1879.08	1922.37	2048.27	2058.17	1903.08	2023.38	2227.9	2101.65	2045.89	1842.26	1985.93	2233.33	1939.43	2031.55	1986.29	2087.06	2215.52	2189.36	2129.56	2235.89	2036.53	2282.93	1945.45	1971.17	1884.01	1852.95	1970.49	2051.25	1878.4	1803.62	1954	1944.28	2005.46	1989.96	2036.53	1940.27	1960.52	2062.54	1947.66	2027.77	2075.34	2186.93	1955.36	2027.2	2089.83	2069.53	11.0256
AAEL001206	13480.1	11503.6	13550.5	11843.8	10794.7	11373.8	10900.4	11583.1	8800.76	9818.56	11506.4	11017	10708.9	11219.2	12359.7	10452.8	12659.6	13754	11072.5	12418.3	10471.9	11301.1	10201.3	12582.7	10505.3	9450.87	10503.2	10743.5	10031.2	9497.65	10998.7	10828.1	10302.6	9796.59	10924	9947.21	10201.3	9940.61	10360	10371.3	10801.5	10518.1	10048.5	11022.9	10894.6	11112.6	9909.78	10184.9	13.4857
AAEL001207	344.943	362.093	347.709	359.223	365.326	382.964	415.431	422.137	488.89	449.444	442.101	411.305	395.64	415.269	393.934	413.448	348.996	298.361	443.785	363.03	474.127	426.402	364.612	407.938	317.273	371.52	355.66	296.749	357.543	336.27	247.683	365.129	443.637	379.614	465.266	394.56	364.612	391.343	380.234	483.947	418.983	322.56	443.383	372.281	355.709	413.827	476.873	360.424	8.60209
AAEL001208	43.428	33.5648	36.2197	31.5636	44.3282	32.4368	46.2525	37.8033	48.4486	31.0236	30.5708	21.5343	47.2022	40.2122	38.875	47.0025	37.891	48.5021	27.2574	52.8783	36.6087	23.744	26.4889	32.9391	35.2526	26.4114	31.3555	25.8043	30.6846	32.638	25.5673	24.8629	20.6509	28.992	34.6205	27.4477	26.4889	23.0202	27.822	18.244	31.5552	39.2303	21.7802	31.7586	19.6467	18.7601	24.2262	21.7998	5.2263
AAEL001209	5981.9	5231.02	5725.6	5800.18	5709.17	4918.89	4349.42	5288.87	4114.46	3945.56	5193.51	5146.7	4248.2	5120.87	5056.35	4345.12	5631.8	6070.11	5032.4	5689.5	5125.22	5254.35	5275.18	5528.69	5605.16	4722.35	5617.1	4771.81	4090.39	3869.08	4858.59	4487.39	5028.84	4749.26	4841.8	4449.96	5275.18	5186.12	6112.49	4936.45	5986.73	5233.32	5717.3	5983.85	6096.68	5764.88	5441.97	5899.03	12.3429
AAEL001210	2667.72	2456.33	2667.22	2711.46	1878.6	2368.93	2634.71	2332.11	2244.05	2365.75	2529.14	2866.22	2232.24	2366.34	2300.54	2227.39	2485.85	2379.54	2246.18	2667.3	2057.23	2102.33	1710.87	2817.56	2161.89	2089.14	2082	2341.24	1775.71	1888.06	1864.82	2243.34	1841.49	1998.64	1931.99	1990.81	1710.87	1952.6	2253.58	1738.94	2033.56	1864.75	1776.64	1759.96	1949.16	1955.47	1829.71	1757.06	11.2206
AAEL001211	483.912	602.131	495.485	539.587	502.896	624.67	551.666	483.343	626.896	672.177	560.856	545.895	603.33	556.785	540.795	583.179	535.46	498.249	620.959	486.073	609.848	547.101	694.943	514.356	650.943	617.145	612.775	696.715	656.384	657.705	739.854	669.167	638.04	652.32	695.788	673.326	694.943	675.807	571.278	741.284	668.795	708.761	686.076	661.638	706.247	705.161	680.883	703.407	9.13956
AAEL001212	1646.54	1825.72	1632.78	1848.72	1848.03	1912.73	1787.03	1911.77	1840.31	1929.03	1870.7	1761.51	1852.9	1897.71	1934.25	1963.66	1775.89	1876.88	1900.35	1828.37	2039.37	1920.3	2130.8	1872.46	2020.06	1959.72	1996.89	1963.11	2114.57	1949.38	1963.09	2003.24	2133.45	2037.6	2184.47	2080.02	2130.8	2043.04	2097.78	2182.56	2002.88	1959.77	2108.01	2134	2257.3	2226.94	2055.4	2171.26	10.8696
AAEL001215	2057.25	2030.16	1992.08	1938.9	1823.57	2153.39	2128.46	1986.47	2227.17	2230.51	2161.12	2099.59	2080.33	2096.45	2053.47	2185.61	2109.93	2209.05	2297.29	2226.99	2226.88	2128.06	2073.14	2186.65	2146.31	2079.45	2156.36	2068.31	2117.24	2274.77	2035	2056.51	2073.63	2197.05	2020.66	2172.66	2073.14	2103.06	2182.17	2170.08	1941.52	2153.31	2406.71	2148.12	2236.62	2205.97	2269.61	2134.93	11.0642
AAEL001216	7096.14	6875.69	7445.31	7476.05	7340.14	7363.16	7437.4	7304.14	7568.26	7576.11	7320.53	6686.4	7578.96	6986.88	7080.44	7467.3	6867.25	7179.78	7487.28	6772.48	7244.95	7248.84	8640.83	7041.36	8472.92	8010.57	8383.55	8783.38	9025.28	8868.63	9041.24	8635.94	7706.33	7809.73	8298.79	9061.17	8640.83	8738.63	7513.79	8434.51	8242.93	8790.2	8002.67	8665.69	8817.23	8374.75	8628.35	8826.02	12.833
AAEL001218	10629.9	10768.2	10602.2	9705.04	9709.41	10644.5	9586.88	11637.1	8290.58	8614.21	11605.1	10516.3	10028.3	10834.9	11381.7	10436.3	12055.3	13408.6	10941.3	12612.5	10669.2	11846.3	9943.45	12580.2	10055.2	9782.77	9825.01	8832.01	9106.66	8658.95	9443.13	9359.1	9886.78	8459.33	10528.9	9502.04	9943.45	9428.41	9894.43	9910.35	9181.69	9301.07	10849.7	11593.7	10244.2	10744	9416.34	10636.9	13.4164
AAEL001219	9.9264	13.2225	13.0391	13.5272	18.3427	3.13905	16.8191	8.10071	16.8836	16.705	11.758	21.5343	16.3062	12.373	11.2306	14.7971	10.9685	10.2883	13.6287	11.1858	13.3934	16.8187	16.3608	27.8715	5.73879	13.2057	5.37522	16.872	9.3388	8.90127	18.3765	7.81405	17.8025	19.932	16.8881	15.4393	16.3608	19.7316	36.1686	24.9655	21.9134	19.1793	14.0016	11.4684	13.4425	15.4495	8.92544	5.81328	3.68266
AAEL001220	902.062	864.547	808.423	831.174	973.693	742.908	784.61	708.362	842.712	688.087	658.448	797.846	708.891	757.073	749.856	661.516	819.643	833.354	634.587	686.4	578.596	632.184	676.245	567.565	815.729	791.46	810.762	797.948	643.043	810.015	655.962	629.386	699.993	745.639	796.272	729.079	676.245	744.045	936.674	644.303	735.412	751.478	639.405	607.824	640.069	556.183	534.251	611.848	9.46944
AAEL001221	2.4816	2.03423	0	0	0	1.04635	0	0	0	1.59095	1.1758	0	0.858222	0.773312	0.86389	0.870416	0	0	1.70359	0	0.892895	0.989333	0	0	0	0.880379	0	1.98494	1.33411	0	0	0	1.4242	2.718	0.844403	0	0	1.6443	0.9274	0.960212	0.876534	0	0	0	0	0	0	0	-0.73321
AAEL001223	354.869	409.897	372.338	378.763	383.669	489.691	494.481	408.636	574.043	538.537	446.804	377.927	510.642	542.865	461.317	518.768	363.953	424.761	557.074	427.094	475.02	530.282	537.568	415.539	411.554	514.141	503.479	496.236	536.314	471.767	474.593	497.258	528.377	572.592	548.862	513.786	537.568	558.239	414.548	619.337	577.636	580.609	570.953	506.373	519.086	492.178	539.351	462.156	8.79615
AAEL001227	68.244	49.8386	55.0539	36.0726	61.1424	37.6686	58.8668	50.4044	85.8862	77.9567	51.7352	51.6823	49.7769	75.7846	63.0639	51.3545	44.8709	49.9718	61.3292	86.4356	58.0382	84.0933	28.047	78.547	26.2345	39.617	26.8761	25.8043	44.0258	28.6819	21.5724	20.6007	37.0291	34.428	41.3757	55.7531	28.047	59.1948	41.733	50.8913	25.4195	31.3842	24.8917	31.7586	32.0551	29.7955	42.0771	37.7863	5.88226
AAEL001228	80.652	71.198	102.864	66.1332	88.6565	73.2444	91.664	57.6051	71.9388	81.1386	75.2512	66.7563	63.5084	71.1447	63.0639	73.9854	75.782	60.2602	67.2918	63.0471	57.1453	65.296	74.013	53.2092	95.9199	88.9182	78.8366	97.2623	73.3763	51.4295	59.1244	70.3264	63.3768	62.514	56.575	61.7573	74.013	73.9934	117.78	80.6578	68.3697	64.5121	56.0062	46.7557	72.3825	70.6264	79.0539	63.9461	6.16422
AAEL001231	161.304	117.985	113.005	106.715	157.442	115.098	120.256	121.511	120.387	101.025	172.843	103.365	130.45	146.929	116.625	116.636	95.7247	113.172	98.8082	95.5876	114.291	102.891	91.932	111.486	135.272	147.023	145.131	128.029	104.061	98.903	65.5163	88.796	84.0276	110.532	128.349	79.7698	91.932	120.034	103.869	130.589	106.061	108.973	102.678	144.678	133.391	92.6972	98.1798	91.5592	6.83645
AAEL001232	1713.55	1443.28	1766.07	1531.58	1609.57	1281.78	1612.95	1508.53	1648.72	1491.52	1489.74	1787.35	1418.64	1494.81	1396.05	1403.11	1381.03	1510.91	1172.92	1474.49	1193.8	1169.39	1093.06	1472.12	1346.98	1252.78	1216.59	1241.58	1226.05	1511.24	1103.39	1061.29	994.802	1330.91	1085.06	1052.45	1093.06	1019.47	1438.4	1016.86	1227.15	1081.88	961.441	928.939	1029.9	866.277	969.047	1087.08	10.4781
AAEL001233	63.2808	60.0097	57.9515	42.0847	33.6283	46.0394	69.7992	69.3061	49.9167	54.8878	64.669	66.7563	68.6578	51.8119	57.8806	41.78	65.8107	49.9718	35.7754	50.8445	53.5737	81.1253	52.1987	63.3443	79.5233	65.148	77.0448	72.4505	68.0398	88.0236	88.6866	66.0642	71.2098	82.4461	66.7078	72.0502	52.1987	84.6814	57.4988	74.8966	67.4931	74.1017	60.6734	67.046	63.0762	60.6946	49.7274	52.3195	5.81708
AAEL001235	285.384	255.296	270.923	287.078	252.212	245.892	259.855	275.424	198.199	212.392	242.215	278.869	221.421	212.661	257.439	249.809	285.18	338.045	229.133	278.628	244.653	247.333	274.238	296.452	218.074	212.171	237.406	238.193	266.823	221.543	234.9	249.339	234.992	207.474	242.344	192.991	274.238	250.756	268.946	206.446	229.652	179.588	269.141	241.718	234.726	236.157	221.861	210.732	8.00358
AAEL001236	1062.13	1058.82	1019.95	954.422	1066.93	980.429	941.028	1030.59	977.781	1038.1	1088.79	1074.56	1038.45	989.066	1040.99	970.514	974.198	970.042	1183.14	1030.11	1025.04	1053.64	1124.22	998.307	1087.09	1075.82	1135.07	1071.87	1162.01	1143.32	1099.39	1204.78	1199.17	1224.91	1144.17	1183.68	1124.22	1054.82	1144.41	1131.13	1063.24	1136.81	1019	1115.96	1147.78	1034.01	1054.48	1140.86	10.008
AAEL001237	1.2408	0	0	0	1.52856	0	0	1.80016	2.20221	0	0	2.15343	1.71644	0	0	0	0	0	3.40718	4.06756	0	0.989333	0.779084	0	0	4.40189	0	2.97742	0	0	0	0.710368	0	0	0.844403	1.71548	0.779084	0	5.5644	0.960212	0.876534	0.871785	0	0	1.03404	0	2.55012	0	-0.152989
AAEL001238	1650.26	1837.92	1603.81	1752.53	1716.57	2145.02	1910.65	1808.26	2327.74	2038.01	1759	1831.49	2008.24	2024.53	2098.39	2081.16	1782.87	1791.64	1841.58	1767.35	1950.98	1874.79	2272.59	1576.01	2004.48	2358.53	2035.42	2149.69	2141.25	2243.12	2078.94	1979.08	2241.69	2233.29	2231.76	2051.71	2272.59	2292.97	1872.42	2350.6	2302.65	2440.13	1929.1	2092.54	1963.64	1869.39	1880.72	1863.16	10.8896
AAEL001240	32.2608	37.6332	17.3854	54.109	81.0137	46.0394	67.2763	62.1055	48.4486	54.0924	68.1964	49.5289	73.8071	51.8119	62.2001	63.5404	37.891	42.623	63.0328	44.7431	51.7879	54.4133	71.6758	27.8715	53.2888	68.6695	58.2316	56.5709	29.3505	61.3198	57.5265	50.4361	45.5743	42.582	52.353	55.7531	71.6758	58.3726	69.555	46.0902	51.7155	62.7685	85.5651	59.1063	83.7569	89.3866	45.9022	74.1194	5.73581
AAEL001241	81.8928	80.352	66.6442	97.6967	77.9565	76.3835	82.4135	103.509	88.8224	93.8662	111.701	81.8304	88.3969	85.8377	68.2473	71.3741	94.7275	82.3066	81.7723	95.5876	61.6098	70.2426	91.1529	81.0808	69.6854	69.5499	87.7953	60.5408	70.708	100.881	69.5112	91.6375	93.2849	80.6341	74.3074	89.205	91.1529	50.9733	83.466	46.0902	72.7523	71.4863	65.3406	64.3994	49.6337	89.3866	79.0539	58.1328	6.39317
AAEL001242	658.865	788.263	628.773	622.253	681.738	786.855	845.159	705.662	869.873	803.431	817.181	737.55	830.759	927.201	772.317	780.763	662.096	611.42	755.542	747.414	888.431	749.914	810.248	719.592	846.062	965.775	828.68	765.196	853.833	851.554	845.32	618.02	917.895	820.837	928.843	832.008	810.248	888.743	822.604	869.952	961.558	868.298	850.984	868.069	898.578	823.239	898.919	774.62	9.57102
AAEL001243	104.227	99.6772	99.9663	66.1332	145.213	125.562	86.6183	93.6082	89.5565	102.616	89.3608	97.9811	85.8222	90.4775	83.7973	73.9854	90.739	94.0646	75.8097	65.0809	76.789	59.36	71.6758	73.4794	122.974	103.885	90.4829	87.3376	94.7221	90.0017	83.0938	78.8508	81.8913	81.5401	76.8406	97.7824	71.6758	83.8592	101.087	66.2547	85.9003	65.3838	66.8963	61.7529	64.1103	75.0406	52.2776	65.3994	6.4487
AAEL001244	1613.04	1955.91	1583.52	1659.34	1869.43	2008.99	2065.38	1945.97	2558.23	2216.99	1820.14	1879.94	2257.12	2319.16	2100.98	2258.73	1758.94	1995.93	2252.15	2123.27	2602.79	2295.25	2248.44	2118.23	1999.56	2253.77	2039.9	1889.67	1853.08	2038.39	1960.69	1987.61	2343.52	2073.84	2228.38	2088.6	2248.44	2283.11	1849.24	2100.94	2377.16	2223.05	2276.03	2186.93	2257.3	2065.82	1918.97	2004.13	11.0199
AAEL001245	936.804	1117.81	1038.78	1002.52	1103.62	1117.5	1399.35	1093.6	1469.61	1187.65	1139.35	1002.42	1284.76	1524.97	1151.56	1322.16	1044.99	1133.18	1252.99	1080.95	1246.48	1234.69	1431.96	1137.66	1338.78	1743.15	1378.74	1460.92	1455.52	1412.33	1250.4	1133.75	1476.18	1494.9	1617.03	1326.07	1431.96	1583.46	1275.17	1647.72	1489.23	1425.37	1451.5	1466.19	1269.8	1526.19	1448.47	1411.17	10.1545
AAEL001246	153.859	134.259	85.4784	171.345	146.742	161.138	169.032	152.113	191.592	194.096	188.128	158.277	146.756	186.368	176.233	159.286	132.619	120.52	188.247	141.348	218.759	192.92	222.039	200.168	200.858	205.128	194.404	244.148	208.122	228.466	228.508	198.193	222.887	233.748	197.59	246.171	222.039	215.403	187.335	252.536	226.146	224.92	180.465	209.96	215.08	205.258	239.712	239.798	7.38401
AAEL001247	1887.26	1627.38	1779.11	1799.12	1803.7	1520.35	1593.61	1645.34	1395.47	1469.24	1550.88	1737.82	1497.6	1449.96	1842.68	1454.47	1720.05	1532.96	1445.5	1422.63	1383.99	1493.89	1571.41	1429.05	1729.02	1570.6	1572.25	1599.87	1407.49	1572.56	1585.17	1660.13	1524.6	1586.41	1508.1	1694.04	1571.41	1478.22	1747.22	1451.84	1497.12	1599.72	1375.26	1443.25	1501.42	1378.32	1406.39	1403.91	10.5916
AAEL001248	7.4448	6.10268	5.79515	1.50303	1.52856	1.04635	5.04573	0.900079	2.93628	4.77286	4.7032	1.07672	1.71644	4.63987	1.72778	1.74083	3.98853	1.46976	5.11077	2.03378	3.57158	0	0.779084	5.06755	1.63966	0.880379	1.79174	0.992472	8.00468	2.96709	3.19592	2.84147	1.4242	0	0	0	0.779084	1.6443	0	4.80106	3.50614	2.61535	3.11146	1.76437	0	1.10354	6.37531	2.90664	1.40425
AAEL001249	165.026	212.577	195.586	186.375	197.184	232.29	216.966	196.217	196.731	196.483	218.699	203.499	215.414	221.941	204.742	208.029	205.409	214.585	205.283	221.682	210.723	237.44	239.179	184.965	194.299	209.53	189.924	183.607	246.811	237.367	231.704	222.345	239.977	231.936	228.833	235.878	239.179	263.088	197.536	258.297	207.739	258.92	196.022	230.25	214.046	209.672	218.036	212.185	7.71273
AAEL001250	796.594	785.212	902.594	865.743	819.308	832.894	749.29	890.178	813.349	851.955	905.366	699.865	789.564	818.164	806.009	771.189	747.849	856.87	795.576	785.039	850.929	800.37	885.819	770.267	838.684	815.231	910.204	866.428	924.541	772.432	938.001	841.786	816.065	854.359	861.291	826.004	885.819	804.884	753.049	877.634	830.078	882.246	838.538	908.649	867.557	824.343	841.541	847.286	9.67246
AAEL001252	1508.81	1797.24	1537.16	1868.26	1190.75	1781.93	2127.61	1909.07	1860.87	1880.51	1880.1	2122.21	1732.75	1737.63	1983.49	1765.2	1759.94	1728.44	1640.56	1861.92	1428.63	1550.28	1124.22	1793.91	1611.78	1517.77	1638.55	1716.98	1214.04	1412.33	1380.64	1546.47	1470.48	1498.53	1501.35	1585.96	1124.22	1531.66	1651.7	1232.91	1485.73	1231.83	1299.03	1332.98	1335.98	1284.52	1338.82	1334.15	10.634
AAEL001254	2954.35	4010.48	2978.7	3861.27	3399.52	4031.58	3965.1	4002.65	4135.02	4092.72	3974.2	3900.94	4275.66	4195.22	4211.46	4268.52	3868.87	3888.98	4172.94	4073.66	4091.25	4154.21	3834.65	3995.76	4486.1	4653.68	4019.77	3961.95	3548.74	3975.9	4143.5	4332.53	4437.8	4242.8	4297.17	4067.4	3834.65	4521.82	3867.26	3969.52	4318.68	4084.31	4037.12	3953.06	3940.71	3968.32	3941.22	3950.13	11.8879
AAEL001255	480.19	562.464	504.178	524.556	556.396	487.599	579.417	560.749	555.691	537.742	531.461	544.818	553.553	525.852	531.292	572.734	584.319	510.007	508.522	530.816	613.419	558.973	628.721	501.687	564.861	561.682	585.003	533.95	571.001	497.482	585.651	607.365	602.435	565.344	607.97	548.096	628.721	552.484	655.672	590.531	564.488	526.558	550.728	579.595	570.788	567.218	596.729	536.275	9.09185
AAEL001256	3.7224	0	2.89757	4.50908	1.52856	1.04635	1.68191	3.60032	0.73407	0	2.3516	3.23015	2.57467	0.773312	0.86389	0.870416	3.98853	1.46976	0	0	0.892895	1.97867	0	5.06755	0.819828	0.880379	1.79174	0.992472	0	0	0.798979	1.42074	0	0	0.844403	0.85774	0	0	0	0	1.75307	0	1.55573	0	0	0	0	1.45332	0.745352
AAEL001257	275.458	321.408	259.333	362.229	369.911	376.686	383.475	375.333	381.716	339.668	427.991	332.705	374.185	371.963	363.698	414.318	368.939	392.426	451.451	452.516	494.664	432.338	629.5	369.931	568.141	571.366	509.75	473.409	643.043	546.933	585.651	629.386	656.555	650.508	575.038	618.431	629.5	602.635	488.74	744.165	541.698	660.813	541.394	561.951	528.393	616.878	561.027	655.448	8.62826
AAEL001258	1.2408	0	0	1.50303	0	0	0	1.80016	0.73407	2.38643	0	0	0	4.63987	0	0	1.99426	2.93952	0.851795	2.03378	0.892895	0	0.779084	0	0.819828	4.40189	1.79174	2.97742	0	1.97806	5.59285	2.84147	2.1363	0.906001	1.68881	0.85774	0.779084	0	1.8548	0	4.38267	0.871785	4.66719	2.64655	0	2.20708	1.27506	0	-0.0788135
AAEL001260	126.562	156.636	124.596	156.315	155.913	186.25	163.986	128.711	162.229	146.368	142.272	160.431	170.786	160.076	153.772	153.193	123.644	163.143	193.357	134.229	147.328	146.421	145.689	154.56	177.083	157.588	170.215	171.698	192.112	180.003	199.745	185.406	186.57	172.14	195.057	196.422	145.689	175.118	151.166	158.435	188.455	190.049	166.463	185.259	165.446	248.296	164.483	186.025	7.25405
AAEL001261	2072.14	2114.58	2116.68	2383.8	1670.72	2203.61	1985.49	2387.01	1682.49	1773.91	2452.72	2109.29	1921.56	1879.15	2311.77	1919.27	2450.95	2533.87	2224.89	2292.07	2172.41	2266.56	1777.87	2498.3	1685.57	1602.29	1609.88	1449.01	1507.55	1326.29	1914.35	1766.68	2006.69	1768.51	1654.18	1832.99	1777.87	1547.29	1638.72	1755.27	1902.96	1863	2033.34	2126.94	2125.98	1898.08	1628.25	2126.21	11.0579
AAEL001263	1.2408	0	0	0	1.52856	0	0	0	0	0	0	0	0	1.54662	0	0	0	0	0	0	0	0	0	0	0	0	0	0	0	0	0	0	0	0	0	0	0	0	0	0	0	0	0	0	0	0	0	0	-3.47527
AAEL001267	364.795	277.672	420.148	275.054	328.64	232.29	324.608	300.626	339.14	299.894	317.466	258.412	239.444	331.751	272.125	369.056	354.979	335.105	284.5	323.371	253.582	261.184	321.762	298.985	300.877	312.534	321.617	405.921	270.825	253.192	278.844	321.797	330.414	351.528	274.431	332.803	321.762	355.169	346.848	308.228	367.268	295.535	379.598	299.942	267.815	311.198	309.84	306.651	8.2886
AAEL001268	114.154	90.5231	110.108	121.745	108.528	96.2641	110.165	84.6075	77.8114	91.4797	85.8334	81.8304	102.128	107.49	103.667	112.284	102.705	120.52	86.0313	108.807	111.612	99.9226	76.3503	81.0808	111.497	75.7126	111.088	86.3451	82.7151	89.0127	83.8928	73.1679	81.8913	87.8821	75.1518	90.0627	76.3503	66.5941	151.166	87.3793	83.2707	64.5121	93.3437	76.75	83.7569	87.1795	94.3546	87.1992	6.63178
AAEL001270	531.063	576.704	654.851	596.702	550.282	659.2	598.759	648.057	645.981	653.086	701.952	650.336	573.292	615.556	660.012	565.77	541.443	534.993	662.696	638.607	602.704	647.024	717.537	557.43	718.169	681.413	723.863	695.723	631.036	633.968	687.122	695.45	721.356	785.503	656.945	693.054	717.537	676.629	762.323	734.563	731.029	737.53	659.629	693.396	718.655	595.91	670.683	678.701	9.27117
AAEL001271	924.396	1124.93	835.95	1202.42	704.666	1155.17	900.662	1138.6	858.128	863.092	1046.46	923.822	806.729	797.285	958.054	756.391	1125.76	1034.71	1391.83	1068.75	969.684	1039.79	806.352	1165.54	620.61	636.514	544.689	549.83	908.532	553.857	749.442	856.704	1599.37	789.127	609.659	689.623	806.352	613.323	713.17	528.117	786.251	734.043	737.416	793.965	773.459	729.438	735.711	880.712	9.94099
AAEL001273	2791.8	2813.34	2768.63	2687.41	2788.09	2795.84	2924	2714.64	3257.07	2892.35	2860.72	2721.94	2979.75	2950.96	2806.78	3157.87	2746.1	2836.64	3020.46	3035.41	3192.1	2995.7	2978.44	2964.52	2944	3155.28	2992.21	3050.86	2829.66	3057.09	2794.03	2712.89	3098.34	2980.74	2987.5	2922.32	2978.44	3068.26	3094.73	3190.79	3267.72	3080.02	2920.1	2982.66	3092.8	2946.45	2968.35	3069.41	11.5027
AAEL001275	2052.28	2222.39	2290.53	2198.93	2153.74	2326.03	2123.41	2477.02	2219.83	2208.24	2436.26	2300.94	2213.35	2165.27	2332.5	2153.41	2222.61	2228.16	2459.13	2311.39	2402.78	2128.06	2475.15	2348.81	2223.37	2048.64	2259.38	2472.25	2300.01	2192.68	2500	2477.76	2752.97	2536.8	2377.84	2403.39	2475.15	2386.7	2291.6	2225.77	2414.85	2343.36	2394.27	2331.61	2362.77	2143.07	2161.23	2493.9	11.1478
AAEL001277	2136.66	2108.48	2100.74	2216.96	2088.01	2133.51	2127.61	2239.4	2188.26	2210.63	2293.98	2176.04	2294.03	2432.07	2061.24	2418.02	2317.33	2489.77	2497.46	2144.62	2707.26	2588.09	2863.14	2376.68	2857.92	2612.08	2805.86	2724.34	2421.42	2446.86	2591.09	2470.66	2633.34	2634.65	2785.68	2711.32	2863.14	2587.3	2833.21	2803.82	2744.43	2647.61	2750.53	2894.44	2861.18	2405.71	2592.2	2848.51	11.1825
AAEL001278	0	0	0	0	1.52856	0	0	0	0.73407	2.38643	0	0	0	0.773312	1.72778	0	0.997132	1.46976	0	0	0	0	0.779084	0	0	0.880379	2.68761	0	0	0	0.798979	0	0	0	0	0	0.779084	0	0.9274	0	0	0	0	0	0	0	0	0	-1.54323
AAEL001281	1596.91	1469.73	1677.69	1355.73	1687.53	1328.86	1608.75	1278.11	1461.53	1297.42	1342.76	1460.03	1247.85	1416.71	1325.21	1524.1	1402.96	1344.83	1445.5	1577.2	1275.05	1365.28	1477.14	1576.01	1522.42	1382.19	1429.81	1451.99	1073.96	1103.76	1210.45	1206.2	1233.35	1275.65	1224.38	1249.73	1477.14	1362.3	1838.11	1210.83	1506.76	1154.24	1509.06	1365.62	1483.84	1349.63	1454.85	1434.43	10.49
AAEL001286	0	0	0	0	0	0	0.840954	0	0	0	0	0	0	0	0	0	0	0	0	0	0	0	0	0	0	0	0	0	0	0	0	0	0	0	0	1.71548	0	0	0	1.92042	0	0	0	0	0	0	0	0	-3.42248
AAEL001287	842.504	873.701	740.33	1038.59	788.737	828.709	1066.33	1180.9	1371.98	1234.58	1156.99	1358.81	1037.59	1283.7	1131.7	1176.8	1473.76	1324.25	893.533	1019.94	844.679	1000.22	1012.81	1018.58	814.089	753.604	803.595	674.881	755.108	586.495	1466.13	1189.87	1130.1	1244.84	837.647	1022.43	1012.81	989.868	1325.25	1033.19	1315.68	1241.42	844.761	880.419	549.073	704.057	849.192	777.527	9.78042
AAEL001289	232.03	387.52	192.689	509.526	383.669	321.229	443.183	495.944	325.193	361.942	512.649	360.7	480.604	423.002	576.214	334.24	331.048	407.124	677.177	665.046	696.458	816.2	320.983	717.058	309.895	366.238	309.075	270.945	284.166	284.841	525.728	480.919	546.18	442.128	501.575	447.74	320.983	295.152	284.712	291.905	504.007	372.252	633.182	606.942	651.443	695.229	549.552	668.528	8.83381
AAEL001290	0	0	0	0	0	0	0.840954	0	0	0	0	1.07672	0	0	0	0	0	0	0	0	0	0	0	0	0	0	0	0	0	0	0	2.1311	0	0	0.844403	0	0	2.46645	0	0	0	0	0	0	0	0	0	0	-2.70533
AAEL001292	0	0	0	0	1.52856	0	0	0	0	1.59095	1.1758	1.07672	0	0.773312	0	0	0	0	0	0	0	0	0.779084	2.53377	0	4.40189	0	0	0	0	0	0	2.1363	0	1.68881	0	0.779084	0	0	0	0.876534	0.871785	3.11146	0	1.03404	0	0	0	-0.978633
AAEL001293	846.226	850.307	841.745	975.464	871.279	826.616	569.326	684.06	552.02	611.721	725.468	606.191	674.562	607.05	747.265	639.756	715.941	736.35	688.25	865.373	766.997	703.416	379.414	917.226	436.148	366.238	475.707	396.989	512.3	455.943	406.68	375.074	301.93	333.408	320.029	387.698	379.414	409.43	477.611	373.523	384.798	360.047	528.948	367.871	548.039	531.905	596.729	547.902	9.65022
AAEL001294	362.314	389.555	410.007	365.235	411.183	307.627	440.66	414.937	405.207	369.896	442.101	489.905	461.723	365.003	339.509	377.761	476.629	446.807	425.897	443.364	329.478	341.32	358.379	364.863	345.148	298.448	334.16	280.87	304.178	341.215	378.716	411.303	334.686	404.982	338.605	379.121	358.379	313.239	443.297	343.756	385.675	344.355	300.256	312.293	242.999	286.92	348.092	340.077	8.52935
AAEL001295	617.919	590.943	538.949	644.798	698.552	536.777	689.582	588.652	659.929	624.449	669.03	686.944	612.77	507.293	571.895	530.083	545.431	539.402	417.38	570.475	415.196	442.232	342.018	483.951	505.834	456.036	534.834	490.281	404.236	340.226	606.425	508.623	505.59	578.028	458.511	500.92	342.018	346.125	434.023	301.507	414.601	339.124	300.256	371.399	287.462	278.091	293.264	296.477	9.00942
AAEL001299	193.565	136.293	185.445	156.315	253.741	124.516	188.374	147.613	173.975	144.777	175.194	181.965	148.472	159.302	136.495	166.249	199.426	201.357	140.546	137.28	140.185	144.443	158.154	149.493	152.488	139.98	162.152	162.765	132.077	118.684	147.811	127.866	162.358	149.49	195.057	150.962	158.154	214.581	188.262	147.873	177.936	184.818	135.348	129.681	126.152	135.735	123.681	108.999	7.19945
AAEL001300	486.394	441.427	430.29	468.944	383.669	470.857	474.298	415.837	451.453	430.353	433.87	479.138	435.977	474.04	456.998	483.081	447.712	417.412	479.561	450.482	404.482	444.21	494.719	395.269	497.635	471.003	518.709	485.319	484.283	513.306	516.939	506.492	489.924	477.462	468.643	531.799	494.719	491.645	405.274	494.509	456.674	510.866	485.387	486.083	483.929	513.145	503.65	547.902	8.81326
AAEL001301	53.3544	29.4963	66.6442	31.5636	55.0282	17.7879	18.501	30.6027	36.7035	42.1602	24.6918	43.0686	19.7391	34.0257	24.1889	24.3716	30.9111	24.9859	19.5913	36.608	16.965	26.712	13.2444	25.3377	11.4776	22.8898	14.3339	13.8946	8.00468	11.8684	7.19081	12.7866	10.6815	12.684	10.9772	5.14644	13.2444	24.6645	16.6932	11.5225	8.76534	14.8203	14.0016	3.52873	13.4425	23.1743	17.8509	2.90664	4.95087
AAEL001304	606.751	674.346	550.539	563.635	597.667	624.67	568.485	549.048	651.12	609.335	598.482	564.199	610.196	654.222	641.87	598.846	586.314	540.872	609.885	605.049	615.205	527.314	809.469	544.761	688.655	820.513	660.256	726.49	801.802	821.884	667.946	750.148	811.792	735.673	741.386	757.384	809.469	846.814	755.831	792.175	752.943	684.351	765.419	712.804	693.838	693.022	791.814	709.221	9.24351
AAEL001305	88.0968	85.4376	88.376	123.248	76.428	115.098	89.9821	70.2062	81.4817	95.4571	91.7124	102.288	88.3969	82.7444	74.2945	87.0416	69.7992	66.1392	70.699	88.4694	95.5398	97.944	74.013	73.4794	107.397	83.636	79.7324	81.3827	89.3856	57.3637	70.3101	80.9819	89.7244	89.6941	83.5959	78.9121	74.013	88.7921	83.466	90.26	80.6411	71.4863	104.234	104.098	88.9271	81.6618	107.105	90.1059	6.42811
AAEL001306	2892.31	2507.19	2677.36	2979	2578.68	2273.72	2920.63	3148.48	2987.66	3110.31	3354.56	2930.82	2769.48	2946.32	2557.11	2550.32	3124.01	3177.62	2421.65	2849.32	2221.52	2694.94	2461.91	2756.75	2800.53	2623.53	2621.32	2365.06	2301.35	2085.86	3542.67	3247.8	2896.82	3440.99	2667.47	3405.23	2461.91	2214.05	2990.86	2092.3	2929.38	2961.45	2075.34	2388.07	2290.39	2112.17	2193.11	2405.25	11.3202
AAEL001307	140.21	136.293	144.879	106.715	105.471	110.913	76.5268	81.9072	82.9499	83.525	79.9544	95.8277	95.2626	82.7444	102.803	72.2445	117.662	104.353	80.9205	111.858	74.1103	89.04	68.5594	129.222	83.6224	57.2246	73.4613	111.157	98.7244	91.9798	62.3203	82.4027	66.9373	77.0101	86.9735	61.7573	68.5594	77.282	95.5222	86.4191	77.135	70.6146	45.1161	70.5747	54.8039	91.5936	53.5526	63.9461	6.65964
AAEL001308	1696.17	1331.4	1751.58	1573.67	1363.48	1278.64	1505.31	1584.14	1577.52	1537.66	1700.21	1588.15	1386.89	1531.93	1464.29	1397.02	1877.6	1632.9	1316.87	1458.22	1321.49	1431.56	1693.73	1474.66	1824.94	1752.83	1740.68	1559.17	1610.28	1618.05	1832.86	1599.04	1753.9	1696.94	1705.69	1790.1	1693.73	1603.19	1667.46	1909.86	1969.57	1992.9	1417.27	1728.2	1383.54	1493.09	1485.45	1530.35	10.509
AAEL001309	0	0	0	0	1.52856	1.04635	0.840954	0	0	0	0	0	0	0	0	0	0	0	0	0	0	0	0.779084	0	0	0	0	0	0	0	0	0.710368	0	0	1.68881	0	0.779084	2.46645	3.7096	0	0.876534	1.74357	0	0	0	1.10354	0	1.45332	-1.35798
AAEL001312	534.785	564.498	575.168	536.58	593.081	453.069	492.799	558.949	444.846	553.651	525.582	514.67	462.582	493.373	534.748	489.174	582.325	530.583	392.677	510.478	453.591	485.762	435.508	466.214	432.869	451.634	413.892	390.042	380.222	449.019	379.515	422.669	424.411	440.316	412.068	482.05	435.508	389.699	546.238	362	383.922	436.764	482.276	410.215	435.329	387.342	402.92	319.731	8.98537
AAEL001314	411.946	472.958	389.724	512.532	449.397	368.315	394.408	394.235	384.653	431.148	416.233	461.911	388.775	388.203	387.886	349.037	401.844	435.049	356.902	394.553	363.408	335.384	352.146	420.606	406.635	383.845	343.118	393.019	364.213	368.908	397.092	422.669	324.005	355.152	336.917	427.155	352.146	383.944	383.016	368.722	374.28	378.355	382.709	387.279	388.798	384.031	354.467	409.836	8.58626
AAEL001315	572.009	641.799	507.075	647.804	614.481	763.835	719.857	694.861	761.23	799.453	723.117	606.191	775.833	710.674	729.987	779.893	629.19	646.694	823.686	688.434	878.609	744.968	905.296	663.849	794.413	804.666	781.199	741.377	868.508	800.125	936.403	917.085	833.155	755.605	846.091	933.221	905.296	993.156	727.081	939.088	801.152	905.784	833.871	936.879	900.646	882.83	884.893	976.632	9.45433
AAEL001316	160.063	132.225	149.225	139.781	108.528	108.82	117.734	123.311	86.6202	101.025	84.6576	97.9811	73.8071	98.2106	99.3473	104.45	133.616	74.9578	94.5492	130.162	95.5398	98.9333	111.409	146.959	100.839	88.0379	99.4416	106.195	85.3833	68.243	100.671	117.921	82.6034	92.4121	95.4175	126.946	111.409	115.101	123.344	77.7772	111.32	103.742	110.457	105.862	117.88	109.25	132.606	107.546	6.92156
AAEL001317	745.721	858.444	733.086	810.131	860.579	967.873	975.507	903.68	946.216	971.276	930.057	779.542	926.88	979.787	907.948	1027.96	776.766	812.777	914.828	982.315	992.9	966.578	1027.61	909.625	1000.19	1023	1048.17	995.45	1085.97	1025.62	1081.02	1039.98	984.832	961.267	1097.72	1073.03	1027.61	1052.35	918.126	1110.97	936.138	1023.48	1006.56	1041.86	1012.32	1059.4	1078.7	1046.39	9.8099
AAEL001318	7.4448	8.13691	5.79515	10.5212	12.2285	6.27809	12.6143	18.9017	13.9473	10.3412	12.9338	17.2274	15.448	12.373	16.4139	7.83374	2.9914	10.2883	17.8877	10.1689	18.7508	18.7973	14.0235	7.60132	16.3966	13.2057	19.7091	8.93225	9.3388	11.8684	12.7837	4.97258	12.8178	9.96601	11.8216	9.43514	14.0235	15.6208	14.8384	13.443	18.4072	14.8203	3.11146	3.52873	8.27229	12.1389	10.2005	7.2666	3.55936
AAEL001319	24.816	57.9755	33.3221	85.6725	41.2711	80.5689	1790.39	67.5059	162.229	377.851	63.4932	195.962	77.24	75.7846	56.1528	61.7995	36.8939	55.8509	51.1077	83.3849	62.5027	38.584	31.1634	78.547	150.028	75.7126	156.777	314.614	52.0304	170.113	29.5622	51.1465	46.2864	245.526	65.019	48.0334	31.1634	2632.52	78.829	295.745	124.468	54.9224	29.5589	18.5259	154.071	38.6238	49.7274	40.693	6.26198
AAEL001320	47.1504	49.8386	50.7075	52.6059	67.2566	31.3905	62.2306	58.5052	42.576	35.7964	59.9658	43.0686	50.6351	44.8521	44.0584	32.2054	35.8968	45.5626	41.738	43.7262	42.859	34.6267	55.315	40.5404	37.7121	30.8133	41.21	34.7365	30.6846	44.5063	27.1653	44.0428	24.9234	43.488	29.5541	26.5899	55.315	32.886	38.9508	41.2891	42.9502	27.8971	35.7818	29.1121	33.0892	27.5884	35.7017	31.9731	5.5297
AAEL001321	2800.49	3256.8	2835.27	3317.18	3237.49	3494.81	3231.79	3193.48	3410.49	3500.09	3247.56	3127.86	3508.41	3367	3262.91	3482.53	2917.61	3129.12	3505.99	3241.84	3568.9	3448.81	3590.02	3050.66	3446.56	3503.03	3710.69	3439.91	3895.61	3802.82	3524.3	3344.41	3412.38	3600.45	3508.49	3491.86	3590.02	3617.46	3205.09	3868.7	3413.22	3817.55	3704.19	3842.79	3670.83	3718.92	3793.31	3570.81	11.6812
AAEL001323	1738.36	1501.26	1782.01	1533.09	1539.26	1306.89	1964.47	1732.65	1926.2	1811.3	1640.24	2281.56	1567.97	1540.44	1408.14	1286.47	1696.12	1677	1387.57	1755.15	1296.48	1216.88	778.305	1710.3	1860.19	1404.2	1800.7	1349.76	1025.93	1106.72	1706.62	1682.15	1219.82	1681.54	1191.45	1475.31	778.305	1063.86	1314.13	913.162	1044.83	1132.45	768.53	820.431	893.407	752.613	875.968	760.087	10.5089
AAEL001324	1130.37	1297.84	1073.55	1328.68	1288.58	1528.72	1435.51	1431.13	1638.44	1435.83	1368.63	1216.69	1503.6	1467.75	1413.32	1554.56	1125.76	1244.89	1559.64	1424.66	1601.85	1514.67	1601.8	1510.13	1365.01	1521.29	1469.23	1487.72	1672.98	1536.95	1528.45	1538.66	1500.39	1609.06	1679.52	1656.3	1601.8	1672.25	1296.5	1758.15	1576.88	1672.95	1605.51	1579.99	1578.97	1579.16	1616.78	1491.11	10.4521
AAEL001325	295.311	312.254	331.772	350.205	259.855	277.283	311.994	327.629	270.872	272.053	318.642	269.179	330.415	334.844	382.703	302.034	382.899	415.942	333.904	293.881	316.978	312.629	235.283	271.114	189.38	243.865	174.695	202.464	212.124	162.201	211.729	226.607	217.19	202.944	198.435	228.159	235.283	201.427	223.503	211.247	247.183	237.125	210.023	258.48	274.02	227.329	288.164	280.491	8.28936
AAEL001326	68.244	66.1124	50.7075	36.0726	81.0137	52.3175	51.2982	58.5052	49.9167	51.7059	77.6028	66.7563	48.9186	77.3312	60.4723	66.1516	43.8738	52.9114	49.4041	53.8951	45.5377	54.4133	105.955	58.2768	100.839	76.5929	93.1705	92.2999	92.0539	90.0017	103.867	104.424	89.0123	77.0101	81.0627	96.0669	105.955	97.0136	104.796	107.544	70.1227	101.999	65.3406	128.799	101.336	92.6972	109.655	75.5727	5.89734
AAEL001328	832.577	834.033	912.735	900.313	648.109	796.272	652.58	836.174	599.001	624.449	899.487	765.545	721.765	707.581	742.081	729.409	975.195	892.144	806.65	947.741	692.887	812.242	623.268	1097.12	634.547	515.902	565.294	501.198	542.984	600.341	706.297	647.145	648.722	604.302	635.835	704.205	623.268	601.813	621.358	651.984	616.203	581.48	855.651	763.089	773.459	737.163	671.958	733.927	9.6284
AAEL001329	866.079	728.254	904.043	907.828	704.666	772.206	752.654	858.676	772.975	791.499	778.379	728.936	738.071	807.338	856.115	859.101	811.666	833.354	696.768	895.88	847.358	785.53	773.631	896.956	760.8	718.389	748.947	748.324	823.148	683.419	757.432	752.99	716.371	712.117	755.74	763.389	773.631	779.398	704.824	789.295	752.943	736.658	777.864	810.727	741.404	743.784	782.888	770.26	9.65269
AAEL001330	0	0	1.44879	4.50908	3.05712	0	0	0	0	1.59095	0	0	0	0	0	0	0	0	3.40718	0	0	0	1.55817	0	1.63966	0.880379	2.68761	0	4.00234	2.96709	2.39694	0	2.1363	0.906001	0	1.71548	1.55817	1.6443	0.9274	0	3.50614	0	0	0	3.10211	3.31061	3.82519	0	-0.735301
AAEL001331	895.858	678.415	883.76	760.531	658.809	649.783	604.646	667.859	607.076	681.723	737.226	724.629	556.128	575.344	667.787	498.748	751.838	793.67	724.026	708.772	603.597	662.853	603.79	587.835	599.294	578.409	597.545	615.333	763.113	651.771	620.008	699.002	628.071	620.61	593.615	545.523	603.79	521.243	563.859	502.191	514.525	556.199	644.072	521.37	541.835	528.595	581.428	497.036	9.43309
AAEL001332	538.507	564.498	495.485	518.544	534.996	558.75	577.736	630.055	689.292	613.312	592.603	562.045	683.145	665.048	628.048	663.257	525.489	567.327	603.071	601.999	681.279	649.002	691.827	529.559	634.547	749.202	694.299	788.023	763.113	709.134	698.307	717.472	773.339	706.681	712.676	697.343	691.827	755.555	615.793	816.181	690.709	700.915	768.53	776.322	672.124	752.613	812.215	672.888	9.18542
AAEL001333	0	1.01711	0	0	1.52856	2.0927	2.52286	1.80016	3.67035	2.38643	0	0	0	0	0.86389	0.870416	0	2.93952	0	0	2.67869	0.989333	3.89542	0	3.27931	1.76076	0	3.96989	0	2.96709	0.798979	0	2.84839	4.53	0.844403	3.43096	3.89542	0.822149	3.7096	2.88064	1.75307	2.61535	3.11146	3.52873	0	0	1.27506	1.45332	0.676757
AAEL001334	464.059	416	462.163	384.775	363.797	440.513	459.161	451.84	391.259	400.124	484.429	457.604	389.633	399.802	425.034	418.67	401.844	380.668	441.23	470.82	447.341	442.232	404.345	453.545	405.815	441.07	410.308	429.74	444.26	433.195	462.609	470.974	437.228	437.598	387.581	457.175	404.345	420.118	470.192	422.493	454.045	417.585	446.494	364.342	469.453	390.652	475.598	409.836	8.74635
AAEL001336	790.39	812.674	808.423	822.155	791.794	742.908	761.904	793.87	644.513	767.634	832.466	783.849	832.475	747.02	923.498	737.242	718.932	808.368	781.096	757.583	780.391	831.04	815.701	820.943	886.234	828.436	877.953	794.97	881.849	831.774	865.294	898.615	862.351	857.077	736.319	813.995	815.701	810.639	894.013	771.051	816.053	855.221	836.982	771.911	828.263	890.555	807.114	899.606	9.61926
AAEL001339	1773.1	1625.35	1851.55	1629.28	1539.26	1645.91	1644.91	1732.65	1570.91	1730.96	1729.6	1622.61	1637.49	1701.29	1732.96	1765.2	1724.04	1703.45	1657.59	1780.57	1610.78	1620.53	1742.03	1781.24	1795.42	1685.93	1802.49	1806.3	1672.98	1670.47	1739.38	1707.01	1696.93	1590.03	1777.47	1783.24	1742.03	1647.59	1635.01	1675.57	1614.58	1788.9	1740.86	1717.61	1713.4	1691.72	1625.7	1678.59	10.7305
AAEL001340	26.0568	12.2054	14.4879	10.5212	22.9284	10.4635	15.9781	9.90087	10.277	19.0914	17.637	11.8439	20.5973	15.4662	15.55	15.6675	20.9398	13.2278	12.7769	22.3716	15.1792	20.776	16.3608	17.7364	14.7569	20.2487	17.9174	14.8871	16.0094	19.7806	11.9847	8.52441	20.6509	19.932	10.9772	16.2971	16.3608	18.0873	10.2014	18.244	18.4072	16.5639	12.4458	17.6437	16.5446	15.4495	15.3007	24.7065	4.0223
AAEL001341	1182.48	1004.91	1144.54	1050.62	1144.89	800.457	886.366	932.482	803.072	877.41	966.507	965.814	869.379	764.806	835.381	812.098	923.344	970.042	786.207	872.491	787.534	871.602	758.828	917.226	932.144	815.231	921.85	886.278	795.132	812.982	741.452	858.124	759.809	730.237	747.296	839.727	758.828	737.468	1005.3	781.613	717.005	827.324	729.637	723.391	712.451	732.749	795.639	748.46	9.85053
AAEL001342	0	0	0	0	1.52856	0	0	0	0.73407	0	0	0	1.71644	0.773312	0	0.870416	0.997132	0	0	0	0	0.989333	1.55817	0	0.819828	0.880379	1.79174	1.98494	0	0	0.798979	0	0	0.906001	1.68881	0	1.55817	0.822149	0	0	0.876534	0	1.55573	2.64655	0	0	1.27506	0	-0.842293
AAEL001343	31.02	45.7701	59.4002	33.0666	44.3282	30.3441	51.2982	33.3029	53.5871	42.1602	37.6256	37.685	42.0529	68.8248	44.9223	70.5037	51.8509	63.1997	53.6631	52.8783	48.2163	36.6053	51.4196	40.5404	73.7845	50.1816	59.1274	46.6462	45.3599	57.3637	35.954	36.9391	51.2711	48.924	61.6414	37.7406	51.4196	58.3726	74.192	80.6578	66.6166	47.0764	66.8963	63.5172	58.9401	76.1441	53.5526	47.9596	5.55972
AAEL001344	24.816	20.3423	30.4245	19.5393	24.457	23.0197	30.2744	30.6027	51.3849	34.2055	21.1644	23.6877	20.5973	27.8392	26.7806	24.3716	23.9312	22.0464	22.1467	29.4898	21.4295	15.8293	18.698	30.4053	16.3966	23.7702	25.9802	24.8118	30.6846	28.6819	30.3612	24.8629	24.2113	35.334	16.0437	42.887	18.698	37.8189	28.7494	24.0053	14.0245	24.41	48.2276	13.2328	28.953	28.692	20.401	29.0664	4.71171
AAEL001345	2.4816	2.03423	5.79515	12.0242	12.2285	2.0927	6.72763	7.20063	11.011	8.75024	5.879	9.69044	6.86578	10.0531	2.59167	3.48166	9.97132	5.87904	8.51795	4.06756	7.14316	12.8613	4.67451	5.06755	6.55862	2.64114	7.16696	1.98494	14.6753	10.8793	8.78877	3.55184	7.12098	9.96601	13.5104	0.85774	4.67451	6.5772	6.4918	7.6817	5.2592	6.97428	20.2245	3.52873	10.3404	12.1389	10.2005	8.71992	2.89725
AAEL001346	71.9664	62.0439	60.849	70.6422	58.0853	41.854	79.0497	52.2046	43.3101	50.115	38.8014	47.3755	38.62	55.6785	57.0167	56.577	40.8824	48.5021	56.2185	68.1316	51.7879	45.5093	41.2915	83.6145	53.2888	56.3442	68.982	62.5257	54.6987	48.4625	39.9489	49.0154	37.7412	45.3	73.463	48.0334	41.2915	50.1511	82.5386	53.7719	66.6166	44.461	48.2276	45.8735	62.0422	41.9344	43.3521	63.9461	5.76052
AAEL001349	98.0232	89.506	98.5175	136.775	85.5993	98.3568	95.0278	112.51	109.376	110.571	68.1964	113.055	130.45	120.637	106.258	113.154	94.7275	86.7158	99.66	116.942	93.754	107.837	96.6065	136.824	98.3793	106.526	91.3787	104.21	84.0492	101.87	83.8928	117.211	99.6938	96.0361	105.55	102.929	96.6065	75.6377	127.054	72.9761	99.9249	85.4349	107.345	74.1034	74.4506	83.8689	105.83	98.8258	6.71101
AAEL001350	550.915	599.08	569.373	652.313	538.053	638.273	560.075	713.763	803.806	733.429	634.932	607.267	663.406	628.703	682.473	710.259	635.173	587.904	700.175	671.147	737.532	650.981	703.513	648.646	741.124	684.935	802.7	751.301	728.426	753.641	775.808	681.953	732.037	708.493	660.323	658.744	703.513	661.008	657.526	810.419	631.105	783.734	729.637	712.804	710.383	758.13	786.713	773.167	9.35095
AAEL001351	713.46	808.606	711.354	819.149	735.237	758.603	769.473	823.573	789.125	851.159	878.322	853.835	739.787	866.883	833.653	697.203	875.482	790.731	797.28	978.248	934.861	834.008	731.56	967.902	706.692	686.695	803.595	620.295	909.866	718.035	706.297	794.191	810.368	807.247	691.566	739.372	731.56	628.122	795.709	700.955	791.51	645.121	838.538	778.086	875.829	754.82	707.66	685.967	9.66945
AAEL001352	1976.6	2239.68	1921.09	2275.58	2158.33	2410.79	2279.83	2177.29	2503.18	2321.2	2131.72	2044.68	2308.62	2343.91	2291.9	2502.45	2048.11	2248.73	2321.99	2342.91	2347.42	2306.14	2271.81	2171.44	2211.08	2444.81	2185.92	2239.02	2234.64	2405.32	2309.85	2290.94	2399.77	2341.11	2291.71	2455.71	2271.81	2331.62	2063.46	2384.21	2284.25	2494.18	2288.48	2361.61	2343.13	2301.98	2149.76	2492.45	11.1559
AAEL001354	787.908	655.021	835.95	716.944	701.609	696.869	722.38	747.066	655.524	689.678	758.391	696.635	628.218	658.089	688.52	630.181	766.795	733.41	645.661	772.836	564.31	597.557	638.849	826.01	689.475	665.566	658.464	703.663	703.078	644.847	697.508	650.697	613.117	607.02	596.148	649.309	638.849	610.035	652.889	542.52	517.155	610.249	693.855	593.71	673.158	583.771	666.858	633.648	9.47166
AAEL001355	276.699	305.134	295.552	311.126	252.212	292.978	301.062	319.528	266.467	310.236	382.135	324.091	332.99	282.259	324.822	301.164	365.947	371.849	298.128	349.81	376.802	328.459	278.133	349.661	249.228	260.592	223.968	221.321	276.162	201.762	318.793	269.229	286.976	305.322	284.564	284.77	278.133	228.558	291.204	265.979	285.75	242.356	329.815	317.586	325.721	286.92	291.989	321.184	8.27653
AAEL001356	2732.24	2450.23	2738.21	2631.8	2798.79	2446.36	2450.54	2345.61	2375.45	2366.54	2269.29	2445.22	2322.35	2258.07	2242.66	2303.99	2555.65	2516.23	2202.74	2386.64	2227.77	2272.5	2182.22	2586.98	2366.84	2406.96	2436.77	2404.76	2308.02	2288.61	1972.68	2136.79	2090.01	2056.62	2202.2	2112.61	2182.22	2094.01	2462.25	2145.11	2183.45	2205.62	2048.9	2063.43	2005	2128.72	2103.85	2092.78	11.2615
AAEL001357	955.416	1352.76	1057.61	1205.43	1325.26	1518.25	1543.15	1380.72	1692.76	1632.32	1438	1243.61	1525.06	1488.63	1425.42	1612.88	1151.69	1211.08	1597.12	1387.04	1671.5	1585.9	1784.88	1380.91	1434.7	1781.89	1486.25	1510.54	1730.35	1791.13	1670.66	1608.98	1753.19	1682.44	1869.51	1779.81	1784.88	1883.54	1333.6	2064.46	1703.11	1885.67	1630.4	1742.31	1649.29	1751.31	1791.46	1762.88	10.4443
AAEL001358	217.14	249.193	241.947	306.617	250.684	264.726	226.217	288.925	264.265	280.008	289.247	256.258	240.302	242.82	213.381	255.902	246.292	217.524	297.276	232.868	289.298	259.205	239.179	253.377	241.849	235.941	199.779	247.126	273.493	273.961	282.04	260.705	227.159	248.244	244.877	242.74	239.179	291.041	236.487	241.974	256.824	233.638	269.141	221.428	208.875	282.506	197.635	210.732	7.96458
AAEL001359	413.187	458.718	433.187	381.769	460.096	457.255	427.205	454.54	473.475	478.081	452.683	433.916	479.746	447.748	464.773	460.45	387.884	423.291	445.489	437.262	450.019	441.242	412.136	509.288	359.085	430.505	359.244	419.816	462.938	465.833	481.784	443.27	408.745	455.718	409.535	446.883	412.136	439.85	383.944	460.902	385.675	469.892	412.268	417.273	422.921	398.377	381.244	454.889	8.7978
AAEL001360	3522.63	3479.55	3581.4	3533.62	3530.97	3766.86	3571.53	3551.71	3852.4	3843.74	3674.37	3571.46	3728.97	3571.16	3242.18	3597.43	3405.21	3230.53	3586.06	3484.88	3775.16	3572.48	3874.39	3521.95	3785.96	3932.65	3995.58	4042.34	3907.62	3844.36	3959.74	3988.72	3877.38	4083.34	3945.05	4075.98	3874.39	3783.53	3910.84	4048.26	3847.11	3959.65	3834.87	4059.81	3953.12	3767.48	3989.67	3925.42	11.8096
AAEL001361	1745.81	2158.32	1800.84	2018.56	2126.23	2508.1	2528.75	2373.51	3168.98	2762.69	2303.39	2210.5	2881.91	2796.3	2537.24	2830.59	2121.9	2210.52	2706.15	2548.32	3093.88	2896.77	3285.4	2379.21	2789.05	3115.66	3018.19	2976.42	3040.45	3083.79	2647.02	2796.72	3246.46	2886.52	3319.35	2992.65	3285.4	3391.37	2505.83	3469.25	3247.56	3277.91	3089.68	3219.97	3213.79	2985.07	3279.46	3232.19	11.2368
AAEL001363	263.05	225.799	244.845	315.636	265.969	198.806	160.622	218.719	168.102	190.914	188.128	220.727	181.943	158.529	203.014	196.714	175.495	177.841	156.73	158.635	166.079	174.123	189.318	177.364	163.146	130.296	149.61	164.75	181.439	174.069	196.549	188.247	156.662	169.422	166.347	181.841	189.318	174.296	146.529	176.679	148.134	166.511	161.796	157.911	142.697	155.599	172.133	187.478	7.69167
AAEL001364	34.7424	41.7017	34.7709	43.5878	41.2711	52.3175	43.7296	49.5044	23.4902	41.3648	28.2192	25.8412	43.7693	27.0659	44.9223	38.2983	41.8795	57.3206	33.22	47.7938	41.0732	29.68	21.8144	32.9391	22.9552	51.062	39.4183	35.729	34.687	29.6709	27.1653	17.0488	32.7565	37.146	32.0873	29.1632	21.8144	17.2651	25.9672	30.7268	12.2715	10.4614	23.3359	30.8764	16.5446	40.8309	29.3264	33.4264	5.17728
AAEL001366	165.026	189.183	137.635	151.806	132.985	147.535	141.28	174.615	162.229	168.641	151.678	138.896	146.756	136.876	161.547	175.824	175.495	152.855	161.841	159.652	162.507	188.963	187.759	162.162	156.587	213.052	147.819	161.773	194.781	148.354	168.585	186.116	180.873	159.456	184.924	178.41	187.759	184.161	163.222	173.798	185.825	178.716	172.686	168.497	213.011	155.599	198.91	200.558	7.32504
AAEL001367	357.351	387.52	359.299	652.313	353.097	400.752	611.374	687.661	562.297	719.906	652.569	487.752	974.94	690.568	445.767	573.604	538.451	602.602	751.283	1120.61	699.137	655.928	437.845	1064.18	441.067	469.242	433.601	382.102	430.919	431.217	406.68	582.502	337.535	522.762	526.907	361.966	437.845	397.92	421.04	387.926	493.489	424.559	522.725	463.146	605.945	624.602	604.38	438.903	9.16631
AAEL001368	265.531	276.655	288.308	199.903	285.841	237.521	272.469	216.919	204.805	276.03	230.457	220.727	250.601	247.46	219.428	256.773	264.24	248.389	234.244	266.425	185.722	226.557	192.434	278.715	224.633	212.171	215.905	219.336	156.091	200.773	207.734	199.613	215.054	209.286	244.877	226.443	192.434	221.98	292.131	218.928	182.319	195.28	216.246	200.256	210.943	226.225	243.537	216.545	7.92273
AAEL001370	86.856	105.78	79.6832	78.1574	100.885	89.986	126.984	97.2086	124.792	109.776	71.7238	99.0578	101.27	132.236	108.85	114.895	91.7362	117.581	120.103	98.6383	109.826	117.731	172.957	91.2158	150.848	178.717	135.276	168.72	210.79	199.784	125.44	182.565	143.844	172.14	165.503	141.527	172.957	206.359	101.087	159.395	184.072	157.793	194.466	199.373	194.399	152.288	229.511	167.132	6.74391
AAEL001371	491.357	599.08	547.641	596.702	628.238	678.034	572.69	569.75	649.652	692.86	614.943	608.344	617.062	572.251	572.759	648.46	543.437	539.402	585.183	543.019	666.1	675.714	705.071	521.957	650.123	653.241	628.901	654.039	685.735	658.694	661.554	692.609	646.585	616.986	629.924	660.46	705.071	621.545	651.962	659.666	659.154	673.018	665.852	636.054	640.069	681.986	654.107	661.261	9.23846
AAEL001372	3597.08	4415.29	3650.94	3945.44	3813.76	4637.42	4474.72	4426.59	5161.24	4769.67	4499.78	4273.48	5030.04	4866.45	4922.44	5072.78	4152.06	4504.81	4927.63	4610.58	5218.08	4968.43	5515.14	4639.34	4877.16	5584.24	5097.5	5153.91	5333.79	5254.71	5092.69	4865.31	5440.43	5021.06	5597.55	5113.85	5515.14	5570.88	4719.54	5847.69	5438.89	5756.39	5063.9	5666.27	5396.64	5238.49	5475.12	5425.25	12.1271
AAEL001373	19.8528	21.3594	15.9366	18.0363	30.5712	19.8806	10.0915	10.801	9.54291	22.2733	15.2854	16.1507	19.7391	27.8392	23.325	15.6675	16.9512	7.3488	17.8877	18.304	21.4295	13.8507	21.0353	20.2702	18.856	29.0525	25.9802	15.8796	16.0094	27.6928	17.5775	21.311	29.9081	30.804	16.0437	24.8745	21.0353	23.8423	21.3302	20.1645	30.6787	23.5382	24.8917	28.2299	15.5105	17.6566	16.5758	15.9865	4.17147
AAEL001374	38.4648	52.8899	31.8733	39.0787	42.7997	34.5295	41.2068	42.3037	66.8003	52.5014	51.7352	57.0659	37.7618	37.119	49.2417	47.0025	49.8566	33.8045	45.9969	37.6249	41.9661	34.6267	50.6405	38.0066	59.0276	41.3778	50.1687	48.6311	46.694	53.4076	71.1091	66.0642	61.9526	73.3861	56.575	64.3305	50.6405	49.329	67.7002	39.3687	49.9624	45.3328	26.4474	47.6379	39.2934	27.5884	42.0771	50.8662	5.47244
AAEL001378	893.376	863.53	880.862	889.792	851.408	892.536	951.119	854.175	927.13	918.775	843.048	846.298	907.999	843.684	881.167	910.455	853.545	787.791	901.199	825.714	892.895	802.349	966.065	699.322	991.172	913.833	937.976	932.924	979.24	986.063	1009.11	958.286	960.621	1025.59	894.222	1010.42	966.065	986.579	919.053	1000.54	898.447	1007.78	891.433	937.761	914.088	920.35	930.796	917.045	9.7724
AAEL001379	2263.22	2408.53	2226.78	2250.03	1988.66	2311.39	2211.71	2295.2	2417.29	2331.54	2249.3	2327.86	2429.63	2358.6	2332.5	2454.57	2367.19	2323.69	2334.77	2208.68	2312.6	2349.67	2367.64	2343.74	2557.04	2350.61	2711.8	2508.97	2412.08	2573.46	2301.86	2254	2312.18	2382.78	2419.21	2385.37	2367.64	2276.53	2499.34	2511.92	2381.54	2468.89	2422.27	2381.9	2355.53	2514.96	2310.41	2386.35	11.1761
AAEL001381	612.955	672.312	570.822	635.78	628.238	614.207	666.036	667.859	760.496	684.905	692.546	737.55	750.944	682.835	591.764	651.071	624.205	642.285	694.213	685.383	692.887	667.8	753.375	646.112	732.106	723.671	766.865	777.106	825.816	889.138	701.503	679.822	723.492	778.255	707.609	772.824	753.375	706.226	747.484	782.573	753.819	758.453	770.086	765.735	746.574	762.545	799.464	777.527	9.38816
AAEL001382	596.825	721.134	611.388	719.95	596.138	647.69	642.489	684.06	712.782	802.635	671.381	777.388	675.421	676.648	629.776	677.184	631.185	529.114	711.249	687.417	693.78	673.736	780.643	562.498	809.99	695.499	817.929	817.797	933.88	873.313	800.577	894.353	764.082	783.691	765.873	777.97	780.643	759.666	821.676	831.544	712.622	869.169	784.087	820.431	741.404	781.305	842.816	844.379	9.39622
AAEL001385	884.691	908.283	919.979	949.913	929.364	979.383	970.461	967.585	928.598	926.73	1053.52	1056.26	978.373	908.642	1023.71	936.568	959.241	1006.79	982.971	966.045	950.934	960.642	957.495	909.625	971.496	868.934	914.683	945.826	928.543	946.501	960.373	985.991	912.91	909.625	898.444	909.204	957.495	954.515	909.779	910.281	850.238	913.63	948.995	947.465	900.646	894.969	933.346	1002.79	9.90642
AAEL001387	265.531	317.34	292.655	276.557	317.94	327.507	360.769	362.732	440.442	397.738	330.4	300.404	371.61	379.696	285.947	353.389	306.12	274.845	373.086	378.283	388.409	344.288	362.274	347.127	359.904	428.744	325.201	363.245	422.914	394.623	296.421	372.943	388.094	356.964	357.182	407.426	362.274	425.051	339.428	440.738	414.601	416.713	346.928	402.276	391.9	378.513	388.894	361.877	8.41521
AAEL001389	1871.13	2322.07	1921.09	2102.73	2373.85	2551	2609.48	2402.31	2887.83	2821.55	2386.87	2195.42	2723.14	2608.38	2534.65	2581.65	2198.68	2141.44	2688.26	2440.53	2940.3	2786.95	3042.32	2399.48	2693.13	2865.63	2761.07	2552.64	3071.13	2977.97	2809.21	2714.32	2971.59	2970.78	2984.96	2972.93	3042.32	3160.34	2695.02	3100.53	2870.65	2972.79	3007.22	3150.28	3073.16	2943.14	3099.68	2985.12	11.2648
AAEL001390	3254.62	3869.1	3440.87	4079.21	3035.72	3736.51	3702.72	3125.08	3715.13	3508.05	3441.56	3703.9	2353.24	2534.14	3426.19	2734.85	2312.35	3110.01	2609.05	3233.71	3454.61	3113.43	1896.29	3172.28	2414.39	2336.53	2316.72	2340.25	1596.93	1829.7	2895.5	2670.27	2433.24	2942.69	2353.35	2803.09	1896.29	3067.44	2624.54	2149.92	2479.71	2556.94	2843.87	2464.82	2860.14	1934.5	1957.22	2783.11	11.6552
AAEL001391	27.2976	16.2738	15.9366	22.5454	32.0998	21.9733	24.3877	22.502	19.0858	11.9321	28.2192	25.8412	18.8809	15.4662	20.7334	25.2421	14.957	17.6371	17.8877	35.5911	26.7869	13.8507	36.617	22.804	22.9552	10.5645	27.772	28.7817	28.0164	24.7257	25.5673	24.8629	25.6355	25.368	15.1992	13.7238	36.617	15.6208	30.6042	16.3236	17.5307	18.3075	12.4458	10.5862	22.7488	27.5884	33.1516	21.7998	4.47984
AAEL001392	27.2976	16.2738	14.4879	213.43	21.3998	25.1124	18.501	106.209	24.9584	66.0245	116.404	15.074	6.00755	9.27975	15.55	13.9267	133.616	7.3488	225.726	23.3885	19.6437	18.7973	52.9777	20.2702	8.19828	5.28227	12.5422	11.9097	120.07	52.4186	4.79387	57.5398	793.278	41.676	7.59962	9.43514	52.9777	7.39934	7.4192	17.2838	16.6541	12.205	4.66719	7.05747	12.4084	6.62123	34.4267	17.4398	5.38419
AAEL001394	1381.01	1190.02	1411.12	1381.28	1325.26	1184.47	1123.51	1354.62	1011.55	1046.05	1291.03	1156.39	1124.27	1014.59	1154.16	1068	1266.36	1189.04	1306.65	1069.77	1054.51	965.589	1287.05	1104.73	1187.11	1172.66	1197.78	1176.08	1295.42	1193.76	1110.58	1164.29	1405.68	1082.67	955.864	1109.06	1287.05	1040.02	1039.62	980.377	1063.24	1169.06	1120.12	1062.15	1035.07	990.977	1072.33	1156.84	10.2009
AAEL001395	576.972	663.158	572.271	676.362	672.566	735.583	601.282	678.66	680.483	711.156	656.096	639.569	684.861	635.663	602.995	725.056	577.339	558.509	621.81	633.522	708.066	703.416	695.722	668.916	660.781	665.566	688.924	669.919	733.763	674.518	726.272	663.484	569.679	733.861	669.611	643.305	695.722	686.495	625.067	805.618	650.388	747.119	707.857	669.577	684.532	670.951	685.984	720.847	9.35349
AAEL001396	192.324	257.33	124.596	254.011	180.37	240.66	228.74	228.62	156.357	210.006	197.534	227.187	173.361	191.781	246.209	224.567	238.315	220.464	219.763	272.526	229.474	269.099	178.41	222.972	165.605	132.057	149.61	193.532	136.08	156.267	156.6	144.915	154.525	174.858	197.59	156.109	178.41	204.715	147.457	166.117	160.406	161.28	238.027	227.603	191.297	155.599	200.185	239.798	7.79618
AAEL001397	1306.56	1441.25	1322.74	1435.39	1394.05	1531.86	1481.76	1504.03	1525.4	1471.63	1542.65	1363.12	1637.49	1499.45	1456.52	1700.79	1458.8	1619.68	1572.41	1552.79	1633.11	1562.16	1695.29	1563.34	1609.32	1609.33	1708.42	1639.56	1755.69	1554.75	1729.79	1696.36	1805.88	1561.04	1864.44	1658.01	1695.29	1799.68	1593.27	1912.74	1742.55	1820.29	1764.2	1811.12	1757.86	1752.42	1702.21	1835.54	10.5493
AAEL001399	696.089	986.6	714.252	838.689	903.379	1054.72	1062.97	966.685	1235.44	1219.46	959.452	891.52	1089.08	1061.76	1057.4	1128.93	747.849	909.781	1098.82	945.707	1333.99	1057.6	976.972	995.773	952.64	930.56	900.349	910.097	1051.28	974.194	1096.2	933.423	1078.12	1116.19	1140.79	1086.76	976.972	1091.81	783.653	1225.23	1150.89	1152.5	1070.34	1148.6	1091.94	993.184	975.423	996.978	9.93892
AAEL001400	6.204	4.06846	0	0	0	1.04635	0	0	1.46814	0	0	0	0	0.773312	0	0	1.99426	0	4.25897	0	0	0	0	0	0.819828	0.880379	0.89587	0	0	1.97806	0	0.710368	0	0	0	0.85774	0	0	0	0	1.75307	0.871785	0	0.882184	0	0	0	0	-0.704141
AAEL001401	6934.83	6256.27	6732.51	7659.42	6098.95	6514.57	5459.47	6744.29	5443.13	4846.04	6853.73	5283.44	5201.68	5442.57	6803.13	5144.16	9012.08	7825	6872.28	6804.01	6098.48	5692.62	4562.32	7102.17	4170.46	3993.4	4014.39	3538.16	4349.21	4192.5	6625.13	5013.07	4556.01	5133.4	5033.48	5598.47	4562.32	4258.73	3997.09	4157.72	5062.86	4741.64	5777.98	5258.7	6072.9	6323.27	4631.03	5630.16	12.6227
AAEL001402	6927.39	6923.49	7039.65	7748.1	6861.7	6897.53	5335.85	7433.75	5123.81	5574.7	7547.46	7194.61	5324.41	5697.76	7032.93	5492.32	8041.87	7556.04	5879.09	6580.29	5787.75	6895.65	6407.97	6575.14	5622.38	4961.81	5500.64	6028.28	5152.35	5449.55	6776.14	6043.1	5923.24	5961.48	5444.71	6090.81	6407.97	4851.5	4495.11	5000.79	6029.68	5812.19	6597.85	6054.43	6796.72	6074.97	5662.55	7446.82	12.6832
AAEL001403	120.358	113.917	127.493	120.242	117.699	85.8006	108.483	130.511	110.11	101.821	104.646	73.2166	75.5235	92.7975	93.3001	96.6162	83.7591	127.869	98.8082	107.79	103.576	112.784	95.8274	81.0808	109.857	110.047	120.942	93.2924	105.395	111.76	98.2744	95.1893	101.118	98.7541	98.7951	108.075	95.8274	120.034	124.272	87.3793	90.283	95.8963	112.012	122.624	71.3485	102.629	100.73	88.6526	6.68744
AAEL001405	657.624	600.097	679.481	598.205	651.166	620.485	649.217	613.854	476.411	552.856	565.56	577.119	527.806	546.732	572.759	500.489	550.417	507.067	551.111	580.644	538.416	569.856	519.649	565.032	514.032	528.227	542.001	528.988	534.98	497.482	627.997	578.95	513.423	521.856	546.329	542.949	519.649	540.974	471.119	502.191	502.254	535.276	462.052	546.954	525.29	540.733	575.053	547.902	9.20916
AAEL001407	251.883	253.261	252.089	305.114	328.64	343.203	311.153	278.124	278.212	276.03	297.477	274.562	272.915	283.806	300.634	310.738	261.249	289.543	336.459	290.83	337.514	271.077	283.587	286.316	285.3	250.028	279.511	268.96	320.187	269.016	326.782	303.327	301.218	255.492	275.275	297.636	283.587	274.598	318.098	283.263	254.195	248.459	289.366	308.764	309.177	325.544	297.09	322.637	8.18011
AAEL001410	863.597	991.686	848.989	918.349	979.807	1176.1	1078.94	1023.39	1058.53	1051.62	1044.11	999.192	1142.29	1153.01	1108.37	1159.39	1002.12	975.921	1201.03	1092.14	1179.51	1047.7	1316.65	972.969	1114.15	1195.55	1192.4	1115.54	1176.69	1198.7	1188.08	1153.64	1159.3	1207.7	1379.75	1187.11	1316.65	1289.95	1141.63	1406.71	1112.32	1238.81	1225.91	1357.68	1267.73	1329.76	1349.02	1393.73	10.0455
AAEL001411	7371.6	7670.06	7606.13	7235.57	8151.81	8171.99	8187.53	7631.77	9167.06	7992.94	7473.38	7512.24	8431.17	8323.93	8154.25	8412.57	7261.12	7494.31	8134.64	7570.74	8012.84	7902.79	8152.34	7621.59	8152.37	8984.26	8191.84	8036.05	8127.42	8785.55	7765.27	7753.67	8949.65	8464.76	9015.69	8118.51	8152.34	8228.07	7799.43	8131.08	8305.16	8389.18	8881.66	8200.78	8076.86	7810.84	7742.18	7942.4	12.9486
AAEL001412	363.555	280.723	394.07	308.12	362.269	289.839	261.537	254.722	232.7	235.461	206.941	239.031	240.302	216.527	284.22	212.381	312.102	280.724	206.134	184.057	229.474	237.44	253.202	225.506	319.733	272.917	266.073	327.516	252.148	266.049	264.462	296.223	220.751	238.278	250.788	245.314	253.202	302.551	266.164	284.223	307.663	299.022	252.028	199.373	215.08	205.258	230.786	229.625	8.05029
AAEL001414	9145.94	10135.5	9137.5	12807.3	9828.64	10131.8	8748.45	10841.5	9783.68	8750.24	10832.6	9401.88	8147.1	8604.64	12540.2	8322.92	13006.6	13198.4	11031.6	11344.4	9954.89	8676.45	8333.87	11597.1	7538.32	7733.25	7098.87	7107.09	7106.82	8135.76	11880	9001.07	8196.25	9659.78	7565	10746.6	8333.87	6281.22	6287.77	7221.76	8095.67	8804.15	10466.9	9015.92	11150	10055.4	8831.08	10549.7	13.3132
AAEL001416	1325.17	1558.22	1327.09	1530.08	1553.02	1787.16	1583.52	1612.94	1803.61	1779.48	1719.02	1602.15	1653.79	1706.7	1724.32	1733.87	1517.64	1610.86	1727.44	1701.26	1804.54	1808.5	1865.13	1581.07	1609.32	1582.92	1639.44	1565.13	1818.4	1743.66	1834.46	1664.39	1724.7	1783.92	1774.93	1795.25	1865.13	1789.82	1571.02	1930.99	1723.27	1837.72	1650.63	1718.49	1659.63	1685.1	1791.46	1720.73	10.6618
AAEL001417	4311.78	3628.05	4357.95	3989.03	3749.56	3655.94	3669.08	3979.25	3140.35	2968.72	4110.59	3651.14	3347.92	3204.61	3929.83	3190.94	4828.11	4509.22	3800.71	4290.26	3080.49	3478.49	2449.44	4216.2	2425.87	2194.78	2135.75	2023.65	2253.32	2633.79	3126.4	2339.24	2232.43	2307.58	2125.36	2872.57	2449.44	2182.81	2235.03	2172	2176.43	2379.97	2862.54	2547.75	2943.9	3117.49	2369.07	2799.1	11.8647
AAEL001420	38421.4	36080.1	37868.4	39155.3	32763.2	35179.3	34907.2	39182.3	29923.6	29240.9	39324.6	35762	30431.7	32174.4	40472.4	30213	48564.3	47830.4	37102.5	40306.4	31229.9	34519.8	22655.8	41878.2	20371.9	20391.3	19620.4	17398	18646.9	20886.3	29788.3	21914.1	23804	24162.1	22161.3	25546.1	22655.8	19308.2	19848.2	20792.4	23644.5	22013.4	24981.9	23720.2	28463.9	28857.5	21597	24976.8	15.1376
AAEL001421	26044.4	21053.2	25857.9	21057.4	19441.8	21193.8	19229.3	22284.2	19161.4	18962.6	22120.3	21171.5	20072.1	20231.4	21068.5	18467.6	21732.5	23682.2	19746.3	21920.1	19739.2	20036	16791.6	21189.9	18100.2	17753.7	18734.4	19526.9	17767.7	17886.6	18352.5	18170.5	18649.1	17465	18809.1	18111.2	16791.6	16266.2	16995.5	18079.8	18104.8	17856.8	18717	17692.2	18300.4	17747.1	15855.4	18274.1	14.3529
AAEL001422	650.179	632.645	662.095	742.495	649.638	682.22	678.65	688.561	593.128	664.223	650.217	587.887	556.128	574.571	662.603	611.902	594.291	605.541	626.069	658.944	641.992	607.45	605.349	646.112	558.303	549.356	605.608	596.476	577.671	582.538	603.229	593.157	546.892	587.088	537.884	557.531	605.349	583.726	569.423	529.077	558.352	571.019	598.956	581.359	512.882	593.703	567.403	585.688	9.34187
AAEL001423	1134.09	1086.28	1102.53	1128.77	1065.41	1192.84	835.908	987.387	1048.25	1079.46	1020.59	1061.64	913.148	1007.63	830.198	864.323	874.485	877.447	824.537	864.356	899.146	891.389	1023.72	952.699	1133.82	1103.99	1136.86	1113.55	1083.3	1048.37	1200.87	1066.97	1028.27	1111.66	1098.57	1060.17	1023.72	1044.13	1132.36	1057.19	1089.53	1200.45	861.874	839.839	998.879	935.8	844.091	944.659	9.97156
AAEL001424	539.748	418.034	496.934	468.944	460.096	402.844	432.25	418.537	343.545	355.578	415.057	494.212	396.499	394.389	435.4	386.465	475.632	474.732	366.272	452.516	361.623	381.883	386.426	483.951	428.77	360.075	389.703	418.823	376.22	366.93	417.866	449.663	367.443	377.802	425.579	385.983	386.426	405.32	472.046	352.398	328.7	371.38	406.045	399.629	428.091	408.309	471.773	440.356	8.69384
AAEL001425	213.418	225.799	183.996	260.024	239.984	239.614	220.33	236.721	251.786	228.302	235.16	221.803	241.16	201.834	228.067	215.863	224.355	241.041	243.613	200.327	239.296	234.472	218.923	182.432	187.741	230.659	206.946	216.359	228.133	271.983	274.849	248.629	225.735	229.218	225.456	241.025	218.923	222.802	216.084	265.019	226.146	248.459	211.579	211.724	245.067	236.157	276.689	241.251	7.84483
AAEL001426	446.688	487.198	511.422	417.841	522.767	470.857	444.865	417.637	430.165	412.057	509.121	510.363	449.708	405.216	461.317	459.58	410.818	436.519	413.972	405.739	459.841	443.221	566.394	428.208	483.698	522.945	503.479	496.236	532.311	513.306	454.619	508.623	512.711	472.932	481.31	520.648	566.394	497.4	389.508	520.435	454.921	503.02	488.499	529.31	529.427	464.589	558.477	558.075	8.82896
AAEL001427	99.264	111.883	124.596	99.1997	88.6565	85.8006	103.437	126.911	78.5455	94.6616	97.5913	130.283	99.5537	92.7975	108.85	81.8191	148.573	110.232	98.8082	115.925	97.3256	90.0293	148.026	103.885	106.578	108.287	128.109	113.142	97.3903	123.629	91.8826	137.811	134.587	86.9761	110.617	99.4978	148.026	117.567	118.707	112.345	118.332	124.665	98.0109	124.388	118.914	128.01	113.481	129.346	6.72318
AAEL001428	7.4448	3.05134	1.44879	1.50303	6.11424	3.13905	5.04573	3.60032	1.46814	1.59095	0	1.07672	7.724	2.31994	5.18334	5.2225	2.9914	7.3488	3.40718	5.08445	6.25027	5.936	3.89542	5.06755	4.91897	6.16265	7.16696	1.98494	2.66823	1.97806	3.19592	6.39331	12.1057	4.53	0.844403	0.85774	3.89542	3.2886	1.8548	2.88064	7.01227	5.23071	3.11146	3.52873	4.13615	8.8283	10.2005	7.2666	2.12897
AAEL001432	12246.7	10512.9	12164	11383.9	10386.6	10434.2	9564.17	11669.5	10191.1	10322.9	11560.5	10248.2	9276.52	9394.2	9803.42	9615.49	10451.9	11202.5	10329.7	10740.4	10418.3	9764.72	8932.2	11039.7	9651.01	9015.96	9579.54	9707.37	9841.76	9404.68	9607.72	9189.32	9096.35	9568.27	9171.9	9439.43	8932.2	8477.18	8225.11	9041.36	8965.19	9096.2	9564.62	9339.68	9197.75	9606.3	9097.57	9677.66	13.3846
AAEL001433	532.303	396.674	449.124	438.884	495.253	374.593	493.64	490.543	438.24	442.285	400.948	457.604	501.202	474.04	408.62	419.54	519.506	417.412	419.935	509.462	439.304	382.872	409.798	506.755	505.014	451.634	530.355	423.786	374.886	398.579	350.752	403.489	540.483	422.196	420.513	387.698	409.798	399.565	529.545	371.602	507.513	391.431	367.152	366.106	422.921	396.17	425.871	379.317	8.77279
AAEL001434	1779.31	1433.11	1664.66	1292.6	1527.03	1405.25	1431.3	1298.81	1460.06	1385.72	1320.42	1452.49	1501.03	1453.05	1470.34	1400.5	1436.87	1512.38	1229.14	1251.79	1132.19	1224.79	1569.86	1185.81	1660.15	1528.34	1670.8	1797.37	1554.24	1569.59	1605.15	1399.42	1503.95	1480.41	1358.64	1489.04	1569.86	1556.33	1789.88	1683.25	1479.59	1609.31	1409.49	1441.49	1372.17	1464.39	1269.96	1383.56	10.4397
AAEL001435	38.4648	27.4621	52.1563	51.1029	45.8568	38.7149	48.7753	40.5036	46.9805	41.3648	38.8014	38.7617	30.0378	27.0659	36.2834	26.9829	37.891	33.8045	20.4431	22.3716	32.1442	26.712	34.2797	22.804	40.1716	47.5404	49.2729	54.586	42.6916	32.638	11.1857	31.9666	21.363	43.488	35.4649	30.0209	34.2797	17.2651	25.9672	24.0053	24.543	15.6921	23.3359	21.1724	13.4425	14.346	20.401	20.3465	5.14803
AAEL001437	18.612	33.5648	11.5903	15.0303	29.0426	31.3905	88.3002	35.1031	47.7145	29.4326	41.153	49.5289	42.9111	28.6126	31.9639	15.6675	32.9054	29.3952	30.6646	19.3209	25.894	22.7547	33.5006	43.0742	44.2707	29.0525	34.0431	52.601	28.0164	39.5612	32.7581	24.1525	37.0291	47.112	25.3321	31.7364	33.5006	154.564	46.37	32.6472	38.5675	36.615	28.0031	29.9942	29.9871	27.5884	30.6015	30.5197	4.90657
AAEL001438	166.267	151.55	159.366	166.836	152.856	118.237	145.485	126.011	117.451	107.389	124.635	107.672	105.561	109.81	125.264	110.543	160.538	151.385	119.251	133.213	130.363	123.667	141.014	141.891	157.407	175.195	157.673	201.472	152.089	142.42	115.852	113.659	146.692	124.122	113.994	104.644	141.014	120.034	102.014	121.947	147.258	126.409	108.901	114.684	89.9612	119.182	156.833	138.065	7.14476
AAEL001439	658.865	583.823	760.613	646.301	499.839	602.697	575.213	614.754	568.17	568.765	630.228	639.569	495.194	562.971	602.131	569.252	674.061	624.648	514.484	601.999	611.633	513.464	553.15	638.511	627.168	596.897	608.296	539.905	615.026	504.405	581.657	577.529	593.89	594.336	552.239	585.836	553.15	577.971	575.915	637.581	646.006	543.994	510.279	471.086	529.427	524.18	534.251	533.369	9.16017
AAEL001442	918.192	1055.76	862.028	945.404	1128.08	1000.31	1353.94	923.481	1442.45	1095.37	999.429	1031.49	1377.45	1497.91	986.562	1114.13	967.218	1237.54	1310.06	923.336	1133.08	1117.95	2245.32	917.226	1908.56	2221.2	1849.97	2307.5	1878.43	2135.31	1461.33	1908.76	2028.77	1992.3	2208.96	2160.65	2245.32	2091.55	1650.77	2709.72	2193.96	2572.64	2178.02	2077.54	2199.4	2364.88	2224.98	1921.29	10.1682
AAEL001444	27.2976	24.4107	34.7709	28.5575	35.1569	31.3905	26.0696	17.1015	28.6287	25.4552	36.4498	23.6877	27.4631	23.1994	50.9695	36.5575	15.9541	19.1069	28.1092	16.2702	35.7158	25.7227	24.9307	27.8715	27.8741	22.8898	51.9605	28.7817	30.6846	19.7806	27.1653	31.9666	24.2113	33.522	27.8653	42.0293	24.9307	25.4866	34.3138	38.4085	27.1726	39.2303	45.1161	33.523	33.0892	48.5557	35.7017	36.333	4.80321
AAEL001446	1017.46	1002.87	1006.91	892.798	1013.44	1077.74	1126.04	991.887	1006.41	961.731	977.089	961.507	989.53	917.922	1154.16	1035.79	1057.96	968.572	903.754	987.4	993.792	896.336	887.377	1023.64	923.946	831.077	920.059	897.195	981.908	946.501	966.764	936.975	905.789	916.873	884.934	984.686	887.377	1060.57	992.318	941.968	967.694	988.604	902.323	924.528	909.952	867.381	872.143	898.152	9.95675
AAEL001447	2976.68	2887.59	2922.2	2833.2	3070.88	2836.65	2801.22	2891.95	2901.78	2828.71	2767.83	2782.23	2882.77	2876.72	2843.92	2902.84	2672.31	2867.5	2785.37	2771.02	2953.7	2785.96	2934.81	2908.77	3188.31	2760.87	3034.31	3038.95	2742.94	2838.51	2706.94	2835.08	2941.68	2994.33	2838.88	3029.54	2934.81	2936.72	3173.56	2897.92	2864.51	2939.66	3015	2953.55	2973.89	2993.9	2865.07	2942.97	11.4821
AAEL001448	1577.06	1836.91	1580.63	1788.6	1803.7	1944.12	1972.88	1866.76	2095.77	2135.85	1822.49	1911.17	2092.35	2062.42	2006.82	2216.95	1723.04	1738.73	2054.53	1847.69	2290.28	2123.11	2409.71	1874.99	2154.51	2349.73	2220.86	2298.57	2361.38	2304.44	2297.06	2191.48	2290.11	2331.14	2308.6	2399.1	2409.71	2392.45	2215.56	2430.3	2400.83	2327.67	2098.68	2401.3	2254.2	2428.89	2330.81	2540.4	10.91
AAEL001449	94.3008	73.2322	91.2735	99.1997	70.3138	103.589	123.62	91.8081	99.0994	96.2526	57.6142	83.9838	112.427	107.49	87.2529	94.8753	94.7275	76.4275	80.0687	87.4525	110.719	82.1146	88.8156	96.2834	125.434	96.8417	104.817	112.149	160.094	117.695	95.8775	107.266	110.375	104.19	121.594	101.213	88.8156	98.6579	87.1756	121.947	70.1227	109.845	113.568	126.152	135.459	121.389	118.581	116.266	6.5283
AAEL001451	177.434	175.961	176.752	210.424	226.227	233.336	205.193	205.218	191.592	217.165	185.776	193.809	212.839	201.061	196.103	213.252	199.426	232.222	212.097	178.973	247.332	193.909	167.503	205.236	172.984	198.966	201.571	208.419	186.776	215.608	208.533	229.449	230.008	231.936	173.947	214.435	167.503	189.917	220.721	186.281	191.084	201.382	214.691	186.141	232.658	214.086	226.961	194.745	7.66735
AAEL001452	0	0	0	0	0	0	0	0	2.20221	0	0	0	0	0	0	0	3.98853	0	1.70359	0	0	0	0	0	0	0	0	0	0	0	0	0.710368	0	1.812	0	0	0	0	0	0	0	0	0	0	0	0	0	0	-2.20414
AAEL001455	450.411	568.567	501.28	468.944	509.01	627.809	554.189	693.061	683.419	747.747	610.24	496.366	552.695	665.048	666.059	803.394	590.302	595.253	703.583	590.813	795.57	742	739.351	633.443	485.338	705.183	548.272	492.266	635.038	558.802	612.817	618.73	554.013	671.346	565.75	561.82	739.351	739.112	551.803	708.637	589.031	615.48	703.19	589.299	667.988	663.226	651.557	847.286	9.2671
AAEL001457	202.25	214.611	230.357	118.739	181.899	153.813	208.557	189.017	170.304	161.482	163.436	204.576	204.257	204.154	160.683	180.176	151.564	92.5949	160.989	186.091	147.328	136.528	159.712	162.162	178.722	193.683	191.716	218.344	148.087	145.387	155.801	174.75	169.479	183.918	170.569	199.853	159.712	180.873	234.632	182.44	172.677	144.716	154.017	150.853	154.071	182.084	211.66	149.692	7.44312
AAEL001458	28.5384	32.5476	30.4245	58.618	33.6283	31.3905	58.0258	41.4036	36.7035	37.3874	58.79	44.1453	32.6124	52.5852	82.0695	36.5575	32.9054	52.9114	43.4415	37.6249	69.6458	41.552	84.1411	35.4728	38.5319	55.4639	54.6481	32.7516	48.0281	70.2211	72.7071	30.5458	58.3921	51.642	53.1974	46.318	84.1411	40.2853	51.9344	69.1353	49.0859	50.5635	49.7833	56.4597	61.0081	54.0733	54.8277	49.4129	5.62953
AAEL001459	275.458	283.775	278.167	264.533	269.027	288.792	216.125	222.32	232.7	241.825	281.016	197.039	223.138	214.207	249.664	234.142	307.117	266.027	202.727	219.648	260.725	249.312	228.272	177.364	234.471	233.3	223.968	239.186	252.148	221.543	242.89	192.51	220.751	221.97	211.101	225.586	228.272	246.645	202.173	225.65	207.739	213.587	168.019	183.494	218.182	172.152	141.532	180.212	7.92579
AAEL001461	2.4816	2.03423	0	1.50303	1.52856	0	0	0	0	0	2.3516	0	0.858222	0	0.86389	0	0	0	0	1.01689	0	0	0	0	0	0.880379	0	1.98494	0	0	0	0	0	1.812	0	0	0	0	0	0	0	0	0	0	2.06807	0	2.55012	0	-1.1299
AAEL001463	7.4448	5.08557	17.3854	15.0303	12.2285	12.5562	2.52286	3.60032	6.60663	10.3412	8.2306	8.61372	8.58222	8.50643	6.91112	11.3154	5.98279	11.7581	5.11077	4.06756	5.35737	5.936	9.34901	10.1351	6.55862	17.6076	9.85457	10.9172	20.0117	15.8245	4.79387	15.6281	10.6815	13.59	17.7325	9.43514	9.34901	10.6879	10.2014	8.64191	13.148	17.4357	15.5573	11.4684	7.23825	20.9672	11.4756	10.1732	3.02443
AAEL001464	258.087	239.022	204.279	246.496	282.784	262.634	304.425	283.525	354.556	301.485	250.445	244.414	308.96	279.939	267.806	308.998	245.294	254.268	332.2	280.661	313.406	283.939	282.808	298.985	280.381	285.243	305.492	227.276	282.832	270.994	311.602	263.546	233.568	289.92	282.03	285.627	282.808	243.356	303.26	301.507	288.38	294.663	231.804	299.06	304.007	294.645	299.64	287.758	8.12916
AAEL001472	605.511	619.422	608.49	577.162	605.31	639.319	718.175	722.764	712.048	755.702	647.865	681.561	630.793	723.82	672.97	665.868	561.385	627.587	674.622	574.543	730.388	684.618	1145.25	625.842	1082.99	812.59	1114.46	996.442	1642.29	1082.99	763.025	1441.34	1310.26	1147.9	1044.53	775.397	1145.25	1465.07	736.355	1041.83	987.854	950.245	748.306	1016.28	1312.19	913.729	1440.82	824.033	9.40107
AAEL001473	1425.68	1670.1	1424.16	1480.48	1568.3	1739.03	1699.57	1549.94	1912.99	1786.64	1553.23	1660.29	1794.54	1788.67	1719.14	1778.26	1432.88	1388.92	1831.36	1719.56	1896.51	1776.84	1845.65	1626.68	1720	1998.46	1832.05	1873.79	1958.48	1834.65	1966.29	1815.7	1979.63	1954.24	1935.37	1962.51	1845.65	2024.13	1788.95	2110.55	1959.05	1971.98	1924.44	1978.74	1880.91	1864.98	1966.15	1868.97	10.7083
AAEL001474	48.3912	44.753	69.5417	43.5878	48.9139	46.0394	45.4115	46.8041	38.9057	46.9331	45.8562	20.4576	43.7693	44.0788	51.8334	39.1687	57.8337	29.3952	40.0344	39.6587	38.3945	36.6053	35.8379	38.0066	25.4147	19.3683	37.6265	40.6914	28.0164	44.5063	26.3663	39.7806	35.6049	35.334	19.4213	36.0251	35.8379	34.5303	33.3864	27.8462	36.8144	31.3842	26.4474	34.4052	23.7828	34.2097	29.3264	49.4129	5.43517
AAEL001475	217.14	185.115	228.908	201.406	168.142	175.787	193.419	180.916	223.891	140.799	203.413	141.05	166.495	210.341	233.25	219.345	193.444	189.599	141.398	201.344	125.005	177.091	176.073	182.432	172.164	198.085	207.842	218.344	149.421	149.343	119.847	148.467	200.1	172.14	199.279	138.096	176.073	134.01	191.972	184.361	212.121	141.229	213.135	142.914	171.65	150.081	192.534	159.865	7.48832
AAEL001476	1421.96	1274.44	1444.44	1563.15	1426.15	1358.16	1689.48	1440.13	1859.4	1372.99	1340.41	1621.53	1500.17	1621.64	1456.52	1387.44	1693.13	2076.77	1462.53	1535.5	1527.74	1345.49	1565.18	1472.12	1329.76	1697.37	1395.77	1753.7	1464.86	1729.81	1343.88	1145.82	1382.18	1480.41	1475.17	1451.3	1565.18	1516.04	2000.4	1654.45	1791.64	1262.34	1487.28	1317.98	1295.65	1382.73	1388.54	1850.08	10.5631
AAEL001478	642.735	549.241	664.993	465.938	513.596	533.638	561.757	546.348	530.732	517.059	511.473	597.577	507.209	538.225	555.481	564.03	517.512	559.979	586.035	683.35	557.167	606.461	419.147	565.032	489.437	459.558	512.438	486.311	464.272	400.557	377.118	350.211	410.169	445.752	432.334	376.548	419.147	406.964	505.433	413.852	440.02	403.636	553.84	462.264	541.835	507.627	512.575	563.888	9.11218
AAEL001479	4904.88	4351.21	5049.02	4847.26	4252.45	4352.81	4393.14	4662.41	3823.04	3996.47	4794.91	5110.09	4370.07	4609.71	4663.28	4361.65	5318.7	5502.78	4308.38	5246.13	4343.04	4472.77	4149.4	5336.13	4477.08	4337.63	4523.25	4855.17	4246.48	3923.48	4352.04	4922.14	4244.11	3984.59	4575.82	3991.92	4149.4	4081.97	4583.21	4207.65	4424.74	4110.46	4128.9	4380.04	4146.49	4550.99	4290.58	4175.39	12.1772
AAEL001480	1284.23	1212.4	1238.71	1382.78	1195.33	1247.25	1427.1	1437.43	1432.9	1300.6	1263.98	1317.9	1257.3	1357.94	1282.01	1304.75	1376.04	1333.07	1366.28	1267.04	1410.77	1305.92	1262.12	1342.9	1194.49	1252.78	1168.21	1290.21	1350.12	1229.36	1251.2	1139.43	1281.78	1280.18	1235.36	1182.82	1262.12	1223.36	1392.95	1274.2	1518.16	1173.42	1120.12	1240.35	1202.58	1271.28	1291.64	1338.51	10.3639
AAEL001483	93.06	132.225	118.8	60.1211	55.0282	149.628	78.2087	64.8057	87.3543	94.6616	88.185	104.441	84.964	129.916	119.217	201.937	146.578	145.506	155.878	86.4356	95.5398	134.549	56.8732	96.2834	57.3879	49.3012	74.3572	54.586	62.7034	45.4954	52.7326	82.4027	93.2849	46.206	70.9298	43.7447	56.8732	54.2619	56.5714	40.3289	49.0859	48.8199	46.6719	65.2816	73.4166	50.7627	54.8277	46.5063	6.75097
AAEL001484	20505.5	20210.1	19936.7	21397.1	21243.9	19338.6	18510.2	19545.2	17853.3	16993	19454.8	18554	18777	19281	20570.9	17740.8	19847.9	18752.7	19405.6	18791.1	18609.7	19705.5	19456.1	18722.1	19518.5	18576	18677.1	19457.4	17135.4	17944	17916.3	18287	19866.1	18416.3	20366.1	19442.4	19456.1	17884.2	18982	17907	19128.6	17891.6	19039	18300	16976.8	17485.6	16389.7	18243.5	14.2709
AAEL001485	399.538	419.051	398.416	429.866	343.926	375.639	320.404	388.834	240.041	266.484	373.904	372.543	330.415	325.564	359.378	268.959	382.899	386.547	379.901	365.063	370.552	416.509	263.331	453.545	241.029	221.855	253.531	229.261	262.82	215.608	302.014	247.208	249.234	308.946	287.097	253.033	263.331	277.064	349.63	296.706	301.528	280.715	388.932	318.468	349.504	346.511	360.843	363.33	8.48226
AAEL001487	0	2.03423	0	1.50303	4.58568	0	1.68191	0	0.73407	0	1.1758	0	0	0	0	1.74083	0	0	0	0	0	0	0.779084	0	1.63966	0.880379	0	0	0	0	0	0	0	0	0	0	0.779084	0	0	0.960212	0	0	1.55573	0.882184	1.03404	0	0	5.81328	-0.78903
AAEL001490	3949.47	3700.26	3706	3861.27	2733.06	3532.47	4816.14	3507.61	4174.65	4437.96	3557.97	5373.89	4028.49	4291.11	3993.76	3951.69	3907.76	4107.98	3850.11	4797.68	3362.64	3477.51	3018.17	4791.37	4622.19	4043.58	4550.12	4887.93	3432.67	3757.32	3489.14	3657.68	3016.45	3846.88	3531.29	3295.44	3018.17	4195.43	4681.51	3174.46	3734.91	3338.94	3631.07	3599.31	4263.33	3838.1	3608.43	3549.01	11.9176
AAEL001491	6.204	11.1883	7.24393	7.51513	1.52856	3.13905	6.72763	6.30055	5.13849	6.36381	7.0548	3.23015	1.71644	6.95981	5.18334	5.2225	3.98853	2.93952	2.55538	4.06756	5.35737	4.94666	14.8026	2.53377	2.45948	12.3253	5.37522	0	14.6753	0.98903	2.39694	0.710368	8.54518	7.24801	5.06642	1.71548	14.8026	8.22149	5.5644	3.84085	11.3949	11.3332	14.0016	2.64655	3.10211	7.72476	1.27506	8.71992	2.57512
AAEL001492	572.009	796.4	618.632	801.113	724.537	896.721	875.433	774.968	974.845	995.141	811.302	796.769	861.655	867.656	788.731	947.013	686.027	805.428	869.683	729.11	1005.4	857.752	878.807	790.537	785.395	898.867	711.321	787.03	875.179	987.052	872.485	875.173	877.305	905.095	878.179	866.317	878.807	940.539	768.814	1051.43	953.669	934.553	793.422	891.888	940.973	809.997	1025.15	927.219	9.68577
AAEL001493	270.495	187.149	231.806	214.933	194.127	157.999	187.533	161.114	162.963	147.959	183.425	181.965	200.824	189.461	179.689	170.602	195.438	191.069	179.729	224.733	163.4	176.101	174.515	222.972	205.777	169.033	185.445	191.547	165.43	151.322	129.435	113.659	163.071	170.328	152.837	132.092	174.515	187.45	206.81	149.793	167.418	140.357	177.353	155.264	175.786	171.048	133.882	155.505	7.55709
AAEL001494	6.204	17.2909	13.0391	25.5514	15.2856	7.32444	13.4553	10.801	8.80884	9.54571	11.758	7.53701	19.7391	10.0531	14.6861	6.09291	5.98279	5.87904	7.66615	14.2365	9.82185	3.95733	8.56993	17.7364	19.6759	14.0861	11.6463	25.8043	16.0094	15.8245	7.19081	21.311	22.7872	19.932	14.3548	19.728	8.56993	20.5537	12.0562	15.3634	10.5184	15.6921	7.77864	14.1149	7.23825	9.93184	52.2776	11.6266	3.47062
AAEL001495	3232.29	4060.32	3220.65	3967.99	3989.54	4397.81	4219.07	4344.68	4288.44	4313.87	4178.79	3867.56	4273.95	4098.55	3990.31	4327.71	3499.93	3789.04	4408.89	3948.58	4860.92	4430.23	4808.51	4188.33	4037.65	4427.42	4028.73	3838.88	4682.74	4260.74	4451.11	4744.55	4669.23	4326.15	4590.17	4857.38	4808.51	4583.48	3901.57	4508.2	4560.61	4383.33	3887.77	4988.75	5047.13	4855.57	4866.91	4793.05	12.0012
AAEL001496	1544.8	1692.48	1538.61	1527.07	1711.99	1764.14	1672.66	1757.85	1689.09	1732.55	1643.77	1511.71	1764.5	1669.58	1725.19	1779.13	1501.68	1532.96	1833.06	1612.79	1815.26	1736.28	1913.43	1482.26	1856.91	1773.08	1770.24	1834.09	1799.72	1821.79	2018.22	1954.93	1775.26	1725.03	1734.4	1936.78	1913.43	2003.58	1624.8	1861.85	1760.96	2019.05	1848.21	1969.03	1863.33	1777.8	1866.69	1935.82	10.7113
AAEL001497	895.858	1066.95	862.028	873.258	1033.31	1131.1	1038.58	1062.99	1216.35	1256.06	1032.35	990.578	1125.99	1057.12	1076.41	1184.64	962.232	1015.6	1175.48	1078.92	1156.3	1158.51	1153.82	1010.98	973.955	1175.31	1108.19	1058.97	1113.99	1260.02	1165.71	1020.8	1090.22	1185.95	1199.05	1163.1	1153.82	1127.17	990.463	1239.63	1165.79	1220.5	1084.34	1081.56	1133.3	1063.81	1124.61	982.445	10.095
AAEL001498	45.9096	52.8899	52.1563	60.1211	44.3282	77.4298	78.2087	79.207	72.6729	64.4336	110.525	99.0578	96.9791	81.9711	117.489	105.32	79.7706	94.0646	63.8846	103.723	82.1464	95.9653	131.665	93.7496	96.7397	85.3967	80.6283	55.5784	116.068	71.2101	95.8775	89.5064	101.83	76.1041	92.8843	86.6317	131.665	106.057	143.747	87.3793	108.69	113.332	110.457	107.626	82.7229	79.4547	104.555	103.186	6.23747
AAEL001500	67.0032	43.7359	55.0539	54.109	77.9565	48.1321	74.8449	63.9056	48.4486	67.6155	41.153	62.4495	60.9338	50.2653	50.1056	47.0025	65.8107	63.1997	50.2559	59.9965	55.3595	49.4666	71.6758	65.8781	59.0276	58.105	73.4613	91.3074	72.0421	60.3308	50.3357	73.8783	47.7106	60.702	61.6414	54.0376	71.6758	101.947	93.6674	71.0557	59.6043	54.9224	87.1208	71.4569	63.0762	48.5557	85.4292	81.386	5.85463
AAEL001501	909.507	857.427	796.832	799.61	875.865	747.093	777.042	789.37	723.059	707.178	828.939	778.465	762.101	729.233	895.854	682.406	775.769	770.154	794.725	802.326	721.459	775.637	689.49	727.193	771.458	747.442	759.698	669.919	700.41	765.509	757.432	745.886	727.765	650.508	638.368	789.979	689.49	628.944	685.348	638.541	604.808	720.966	692.299	695.161	619.388	676.469	655.382	715.034	9.62397
AAEL001503	4139.31	4315.61	4033.42	4212.98	4036.93	4520.23	4621.04	3964.85	5184.73	3693.4	4109.42	4507.13	4362.34	5140.21	4886.16	4270.26	4522.99	5044.22	3843.3	4576	3151.92	3643.71	4116.68	4332.75	5440.38	5621.22	5076	5068.56	3895.61	4247.88	3370.89	3571.02	4182.15	4865.22	5536.75	3665.12	4116.68	4317.93	4749.21	3772.67	4798.15	4427.79	4552.06	3945.12	3417.49	3368	3498.77	3684.17	12.0685
AAEL001505	449.17	463.804	488.241	526.059	432.582	463.533	475.98	516.646	479.348	482.058	459.738	466.218	483.179	481	482.914	485.692	462.669	420.351	454.007	492.174	487.521	518.41	514.975	458.613	473.86	475.404	474.811	450.582	478.947	563.747	472.196	461.029	448.622	483.804	488.065	484.623	514.975	462.87	476.683	513.714	446.156	485.584	463.607	514.313	460.146	495.488	497.274	479.596	8.90507
AAEL001506	1265.62	1534.82	1261.89	1466.95	1306.92	1568.48	1205.93	1274.51	1330.13	1323.67	1258.11	1366.35	1399.76	1222.61	1516.99	1326.51	1283.31	1355.12	1165.26	1128.75	1267.02	1180.27	1422.61	1071.79	1359.27	1377.79	1421.75	1443.05	1330.11	1406.4	1437.36	1335.49	1429.18	1368.97	1349.36	1523.35	1422.61	1312.15	1342.87	1568.03	1347.23	1552.65	1180.8	1237.7	1200.52	1110.16	1069.78	1235.32	10.3338
AAEL001507	844.985	899.129	869.272	826.665	834.594	965.78	909.912	920.781	1024.76	1001.5	859.509	832.301	788.706	877.709	874.256	981.829	849.557	850.991	889.274	860.288	957.184	962.621	990.995	884.287	981.334	998.349	1014.12	968.653	945.887	905.951	972.357	938.396	920.031	966.703	969.374	938.368	990.995	885.455	977.479	977.496	892.312	1024.35	906.99	995.985	970.96	947.939	991.999	1087.08	9.81457
AAEL001508	80.652	111.883	85.4784	156.315	51.971	108.82	91.664	118.81	74.141	79.5476	117.58	95.8277	61.792	61.865	74.2945	72.2445	97.7189	119.051	103.919	88.4694	86.6108	80.136	106.735	58.2768	75.4242	70.4303	61.815	41.6838	66.7057	56.3747	70.3101	182.565	248.522	84.2581	67.5522	84.0585	106.735	70.7048	40.8056	59.5332	83.2707	41.8457	46.6719	80.2787	75.4847	76.1441	94.3546	74.1194	6.43165
AAEL001509	1326.42	1219.52	1251.75	1270.06	1377.23	1066.23	1094.92	1156.6	978.515	1057.98	1228.71	1083.18	1252.15	1116.66	1174.89	986.181	1255.39	1263.99	1080.08	1350.43	1165.23	1313.83	1020.6	1482.26	1017.41	961.374	1002.48	1020.26	980.574	1126.5	914.831	987.411	1018.3	975.763	881.556	894.623	1020.6	822.149	1126.79	844.027	844.979	910.143	1213.47	1033.04	1152.95	1115.68	1048.1	1001.34	10.2875
AAEL001510	1.2408	1.01711	2.89757	1.50303	3.05712	0	0.840954	1.80016	2.20221	0.795476	0	0	1.71644	1.54662	2.59167	0	3.98853	0	0.851795	1.01689	0	2.968	0	2.53377	0	0	0	0	0	0	0	3.55184	0	0.906001	0.844403	1.71548	0	0.822149	1.8548	1.92042	2.6296	0	0	0.882184	1.03404	1.10354	5.10025	0	0.194635
AAEL001511	2701.22	2916.07	2616.51	2803.14	2956.23	2877.46	3220.85	2998.16	2572.18	2921.78	2890.11	2911.44	3293	2892.19	2608.08	2970.73	2843.82	2769.03	3346.7	2914.41	2917.98	3369.67	3864.26	2802.35	3176.83	2849.79	3176.76	3170.95	3524.73	3713.81	3688.89	3806.86	3555.51	3378.48	2997.63	3784.35	3864.26	3518.8	3114.21	4191.33	3048.59	3753.9	3347.93	3471.39	3416.46	3873.42	3971.82	3782.99	11.5298
AAEL001513	35.9832	52.8899	47.8099	48.0968	53.4996	43.9467	39.5248	40.5036	44.7783	31.0236	38.8014	43.0686	47.2022	36.3457	42.3306	24.3716	48.8595	27.9254	34.0718	35.5911	33.93	41.552	34.2797	30.4053	59.0276	43.1386	51.0646	35.729	40.0234	29.6709	30.3612	29.8355	34.1807	37.146	48.9754	31.7364	34.2797	49.329	39.8782	35.5279	35.9379	26.1535	26.4474	32.6408	25.8509	29.7955	34.4267	26.1598	5.26282
AAEL001514	0	0	0	0	0	0	0	0	0	0	0	0	0	0	0	0	0	0	0	0	0	0	0	0	0	1.76076	0	0	0	0	0	0	0	0	0	0	0	0	0	0	0.876534	0	0	0	0	0	0	0	-4.18591
AAEL001515	702.293	684.518	717.149	747.004	698.552	661.293	693.787	674.159	580.649	649.108	680.788	652.489	641.092	652.675	653.101	657.164	607.253	570.267	678.029	719.958	715.209	758.818	624.047	608.106	721.448	599.538	699.674	692.746	621.697	667.595	686.323	635.779	598.875	620.61	672.989	711.066	624.047	718.559	628.777	651.024	672.302	659.069	628.515	747.209	756.915	793.444	767.588	778.98	9.45137
AAEL001516	2121.77	2188.83	1990.63	2111.75	2262.27	2229.77	2096.5	2307.8	2423.9	2383.25	2366.88	2194.35	2172.16	2270.44	2315.22	2237.84	2323.32	2203.17	2253	2266.65	2275.99	2133.99	2264.8	2181.58	2124.99	2231.76	2238.78	2219.17	2137.25	2158.06	2306.65	2135.37	2374.14	2312.11	2362.64	2225.84	2264.8	2256.8	2158.99	2368.84	2193.09	2219.56	2139.13	2087.25	2149.76	2021.68	2135.73	2120.4	11.0838
AAEL001517	224.585	191.217	243.396	196.896	201.77	145.443	240.513	219.619	166.634	179.778	206.941	243.338	196.533	180.955	152.045	173.213	194.441	270.436	153.323	173.888	146.435	147.411	173.736	141.891	261.525	220.975	253.531	216.359	201.451	190.883	262.065	246.498	219.326	253.68	243.188	264.184	173.736	241.712	281.93	201.645	205.985	246.715	182.02	222.31	221.284	201.947	158.108	203.465	7.47374
AAEL001518	627.845	576.704	576.617	577.162	716.895	545.148	617.26	568.85	575.511	607.744	609.064	504.979	533.814	567.611	581.398	624.959	567.368	529.114	599.664	598.948	625.92	585.685	562.499	600.504	620.61	633.873	555.439	617.318	624.365	600.341	589.646	562.611	581.072	627.858	593.615	615.857	562.499	518.776	574.06	671.188	595.167	636.403	608.29	624.586	631.796	590.393	634.981	619.115	9.21731
AAEL001519	179.916	141.379	198.484	181.866	139.099	151.721	169.032	142.213	119.653	136.822	152.854	131.359	142.465	137.65	176.233	166.249	154.555	239.571	187.395	203.378	173.222	192.92	174.515	263.512	158.227	125.894	139.756	133.984	172.101	171.102	143.816	122.183	125.329	154.926	134.26	115.795	174.515	106.879	185.48	118.106	132.357	142.101	191.355	133.21	166.48	174.359	191.259	148.239	7.48468
AAEL001520	1760.7	1715.87	1599.46	1587.2	1568.3	1926.33	1717.23	1574.24	1874.08	1837.55	1656.7	1632.3	1659.8	1872.96	1747.65	1900.99	1680.17	1760.77	1930.17	1690.07	1975.98	1890.62	2098.85	1583.61	2088.92	2016.07	2015.71	2103.05	2101.23	1947.4	1931.93	1964.88	2011.68	1950.62	2157.45	2086.02	2098.85	2073.46	1855.73	2087.5	2031.81	2048.69	2112.68	2202.81	2119.77	2063.62	2065.6	2177.07	10.8025
AAEL001522	0	0	0	0	0	0	0	0	0	0	0	0	0	0	0	0	0	0	0	0	0.892895	0	0	0	0	0	0	0	0	0	0	0	0	0	0	0	0	0	0	0	0	0	0	0	0	0	0	0	-5.7484
AAEL001524	53.3544	51.8728	55.0539	39.0787	41.2711	57.5492	59.7077	56.705	79.2795	66.82	39.9772	49.5289	75.5235	57.2251	65.6556	67.022	72.7906	45.5626	69.8472	34.5742	73.2174	91.0186	75.5712	20.2702	43.4509	64.2676	40.3142	71.458	68.0398	59.3418	72.7071	43.3324	72.634	55.266	69.241	48.0334	75.5712	58.3726	47.2974	72.9761	73.6289	93.281	62.2292	72.3391	35.1572	79.4547	87.9793	56.6795	5.92755
AAEL001526	2645.39	3423.61	2767.18	3064.67	3417.86	3673.73	3763.27	3500.41	4368.45	3994.88	3761.38	3181.69	4044.8	4081.54	3761.38	4000.43	3130	3165.86	4004.29	3542.84	4388.58	4043.4	4664.38	3471.27	3840.07	4461.76	4188.19	4123.72	4461.28	4256.78	4106.75	4091.01	4529.66	4235.55	4540.35	4202.07	4664.38	4660.76	3960.92	4926.85	4565.87	4792.2	4287.59	4620.88	4565.27	4367.8	4772.56	4726.2	11.8156
AAEL001532	1939.37	1897.93	2065.97	2164.36	1852.61	1895.98	2046.88	2169.19	1771.31	1841.53	2172.88	2065.14	2225.37	1904.67	1999.04	1705.14	1972.33	2295.77	2258.11	2459.86	2106.34	2222.04	1540.25	2536.31	1699.5	1657.75	1603.61	1526.42	1574.25	1505.3	1724.2	1829.2	1731.11	1747.68	1730.18	1758.37	1540.25	1569.48	1826.05	1582.43	1448.03	1508.19	2304.03	2276.92	2219.04	2506.13	2173.98	2368.91	10.9684
AAEL001533	11.1672	14.2396	18.8342	0	4.58568	7.32444	4.20477	5.40048	5.13849	5.56833	5.879	9.69044	3.43289	5.41319	1.72778	6.09291	12.9627	7.3488	15.3323	9.152	10.7147	12.8613	5.45359	17.7364	13.9371	9.68417	5.37522	12.9021	9.3388	4.94515	4.79387	4.97258	2.84839	3.624	1.68881	6.00418	5.45359	2.46645	5.5644	8.64191	4.38267	9.58963	3.11146	5.2931	6.20422	4.41415	3.82519	7.2666	3.14956
AAEL001536	213.418	170.875	228.908	112.727	180.37	170.555	169.032	118.81	223.157	143.186	145.799	156.124	165.637	199.515	161.547	187.139	172.504	157.264	176.322	164.736	152.685	141.475	167.503	134.29	176.263	228.898	199.779	181.622	162.762	180.003	116.651	95.8997	192.267	163.08	186.613	136.381	167.503	162.786	184.553	209.326	209.492	165.639	213.135	157.029	145.799	169.945	170.858	142.425	7.40448
AAEL001537	0	0	1.44879	0	0	0	0	0	0.73407	0	0	0	0	0.773312	0	0	0	0	0	0	0	0.989333	0	0	0	0.880379	1.79174	0	0	0	0	0.710368	0	0	2.53321	0.85774	0	0	0	0	1.75307	0	0	0	3.10211	0	0	0	-1.62388
AAEL001540	1972.87	2261.04	1958.76	2122.27	2173.61	2540.54	2509.41	2372.61	2940.68	2866.9	2228.14	2158.81	2489.7	2687.26	2451.72	2739.2	2157.79	2216.4	2569.01	2339.86	2836.73	2551.49	2815.61	2247.46	2412.75	2849.79	2594.44	2670.74	2953.73	2805.88	2790.83	2759.78	2827.03	2753.34	2910.66	2817.68	2815.61	3034.55	2422.37	3047.71	3041.57	2998.94	2624.51	2795.64	2808.44	2808.5	2740.11	2781.66	11.2056
AAEL001541	686.163	667.227	637.466	656.823	669.509	684.312	629.034	629.155	654.79	692.064	705.48	656.796	621.353	636.436	676.426	707.648	698.99	649.634	590.294	588.779	705.387	611.408	620.93	608.106	660.781	615.385	608.296	794.97	723.09	557.813	632.791	638.621	666.524	634.2	649.346	675.041	620.93	578.793	642.688	650.064	640.746	665.172	630.07	679.281	611.116	599.221	592.904	687.421	9.34149
AAEL001543	325.09	283.775	249.191	225.454	285.841	245.892	236.308	223.22	259.861	233.074	244.566	208.883	241.16	252.873	234.114	236.753	311.105	276.315	226.577	231.851	193.758	220.621	198.667	266.046	222.173	242.104	279.511	241.171	230.802	209.674	213.327	180.433	202.948	199.32	205.19	226.443	198.667	203.893	232.777	168.037	179.689	188.305	262.918	159.675	202.671	163.324	183.609	206.372	7.96155
AAEL001544	265.531	298.014	263.679	332.169	276.669	321.229	251.445	319.528	293.628	298.304	302.18	311.171	277.206	334.071	290.267	283.756	290.165	315.998	304.943	283.712	319.657	282.949	292.157	255.911	256.606	294.927	296.533	310.644	334.863	270.994	259.668	282.726	301.218	308.04	268.52	302.782	292.157	309.95	301.405	292.865	307.663	274.612	297.144	266.419	262.645	297.955	249.912	276.131	8.18619
AAEL001545	192.324	172.909	241.947	226.957	264.441	186.25	197.624	213.319	237.105	181.369	158.733	169.044	202.54	207.248	211.653	192.362	241.306	243.98	233.392	207.445	242.868	212.707	229.051	228.04	233.651	231.54	185.445	180.63	194.781	225.499	199.745	171.199	203.66	186.636	238.122	201.569	229.051	220.336	204.028	210.287	220.887	194.408	191.355	188.787	209.909	247.192	191.259	187.478	7.70881
AAEL001548	879.728	930.659	963.443	1061.14	932.421	897.768	867.865	949.584	664.333	754.907	833.642	797.846	744.937	738.513	874.256	669.35	929.327	864.219	766.615	960.961	751.818	868.634	585.871	894.422	685.376	630.351	615.463	637.167	693.739	621.111	691.117	662.773	638.752	717.553	617.258	632.154	585.871	502.333	737.283	512.753	634.611	530.045	695.411	623.704	652.477	638.948	619.68	584.235	9.74938
AAEL001549	2561.01	2987.26	2649.83	2914.37	3002.09	3121.26	3080.42	3105.27	3461.14	3332.25	3005.34	2872.68	3411.43	3448.97	3209.35	3419.86	2908.63	2820.47	3381.63	3224.56	3616.23	3183.67	3922.69	3108.94	3511.32	3759.22	3588.86	3576.87	3631.46	3696	3436.41	3473.7	3653.07	3594.1	3782.92	3833.24	3922.69	3758.87	3496.3	3974.32	3698.1	3828.01	3682.41	3860.44	3778.37	3714.51	4129.93	3691.43	11.613
AAEL001551	49.632	33.5648	39.1172	39.0787	44.3282	42.9003	39.5248	32.4029	25.6924	38.9783	36.4498	52.759	53.2098	29.3859	48.3778	46.132	49.8566	44.0928	39.1826	58.9796	39.2874	35.616	98.9437	50.6755	112.316	124.133	107.504	136.961	132.077	128.574	103.068	112.238	103.966	44.394	67.5522	77.1966	98.9437	94.5472	65.8454	88.3395	149.011	41.8457	88.6766	97.0402	176.82	114.768	86.7042	120.626	5.64136
AAEL001552	13.6488	29.4963	17.3854	42.0847	25.9855	26.1587	21.0239	28.8025	24.9584	27.8417	28.2192	21.5343	27.4631	17.0129	37.1473	22.6308	12.9627	14.6976	27.2574	16.2702	24.1082	40.5626	35.8379	5.06755	31.1535	19.3683	34.0431	13.8946	24.014	18.7916	27.9643	17.7592	22.7872	19.932	37.1537	35.1673	35.8379	32.0638	32.459	25.9257	14.0245	26.1535	28.0031	28.2299	49.6337	35.3132	47.1773	18.8932	4.71871
AAEL001553	0	2.03423	1.44879	4.50908	1.52856	1.04635	1.68191	0.900079	0	2.38643	0	0	0.858222	0	0	3.48166	1.99426	0	0	3.05067	1.78579	0	0	0	2.45948	0	1.79174	0.992472	1.33411	0	1.59796	0	0.712098	0	0	0	0	2.46645	1.8548	0	2.6296	2.61535	0	0	3.10211	4.41415	5.10025	0	0.267451
AAEL001554	660.106	823.862	712.803	695.901	758.166	765.928	855.25	791.17	941.077	894.911	806.598	760.161	917.439	917.148	914.859	919.159	699.987	730.471	890.978	823.68	920.575	883.474	984.763	864.017	848.522	947.287	943.351	899.18	927.209	977.161	984.342	890.801	978.423	917.779	993.862	975.25	984.763	1004.67	888.449	972.695	955.422	1034.81	964.552	1010.98	956.484	909.315	1065.95	899.606	9.66845
AAEL001555	0	0	0	0	0	1.04635	0	0.900079	0	0	0	2.15343	0	0	0.86389	0.870416	0.997132	0	0	0	1.78579	1.97867	0	0	0	0	0	0	0	1.97806	0	0	0	0	0	0	0	0	0	0	0	0.871785	0	0	0	0	1.27506	0	-1.70519
AAEL001556	606.751	520.762	543.295	539.587	631.295	476.089	497.004	440.139	432.367	470.922	453.859	517.9	522.657	468.627	480.323	460.45	543.437	542.341	468.487	489.124	408.946	528.304	415.252	476.349	409.094	352.151	375.37	451.575	329.526	454.954	369.927	370.102	363.882	360.588	337.761	452.029	415.252	357.635	443.297	425.374	358.502	392.303	390.488	390.807	378.457	360.857	429.696	409.836	8.95323
AAEL001557	1220.95	1502.28	1290.87	1417.35	1458.25	1649.05	1547.36	1545.44	1532	1626.75	1450.94	1494.48	1543.94	1520.33	1459.97	1609.4	1483.73	1428.61	1602.23	1519.23	1629.53	1542.37	1591.67	1555.74	1392.07	1539.78	1443.25	1426.18	1523.56	1452.88	1633.91	1574.18	1664.17	1697.85	1632.23	1590.25	1591.67	1565.37	1507.95	1709.18	1610.19	1683.42	1445.27	1610.87	1559.33	1656.41	1533.9	1579.76	10.5299
AAEL001559	307.719	435.325	305.694	372.751	346.983	487.599	480.185	414.036	552.02	578.311	459.738	404.845	455.716	494.92	430.217	530.954	350.99	358.621	542.593	479.972	540.202	521.378	552.371	405.404	480.419	500.055	462.269	447.605	556.325	612.209	559.285	497.258	464.288	514.608	498.198	563.535	552.371	504.8	401.564	599.173	473.328	577.121	471.386	587.534	565.618	536.319	622.23	453.436	8.82068
AAEL001561	1010.01	1007.96	918.531	1025.06	1002.74	1065.18	955.324	1095.4	904.374	971.276	1132.29	1009.96	957.776	1064.08	1048.76	951.365	1169.64	1184.63	1036.63	1148.07	1054.51	1128.83	1079.03	1031.25	974.775	943.766	1027.56	1007.36	1148.67	1026.61	989.935	1008.72	1026.13	972.139	984.573	997.552	1079.03	947.116	995.1	1050.47	1068.49	998.193	987.888	1047.15	1117.79	1071.54	1032.8	1011.51	10.0092
AAEL001562	529.822	490.249	453.47	474.956	444.811	513.757	472.616	495.944	498.433	506.718	509.121	475.908	468.589	500.333	540.795	514.416	493.58	546.751	563.036	484.039	516.986	519.4	485.37	527.025	456.644	420.821	437.185	415.846	542.984	497.482	482.583	471.684	420.85	487.428	437.401	499.205	485.37	462.87	401.564	450.34	427.749	448.969	513.391	474.615	512.882	484.453	481.974	404.023	8.96941
AAEL001564	771.778	635.696	746.125	640.289	641.995	599.558	604.646	591.352	610.746	567.97	567.911	616.958	552.695	573.024	529.564	625.829	568.365	514.416	576.665	688.434	675.922	513.464	642.745	582.768	785.395	735.116	730.134	842.609	721.756	683.419	610.42	703.975	662.252	657.756	601.215	718.786	642.745	698.005	710.388	581.889	666.166	637.275	644.072	694.278	772.425	694.125	666.858	789.153	9.32696
AAEL001565	335.016	251.227	283.962	293.09	339.34	285.653	258.173	295.226	184.986	274.439	259.852	285.33	252.317	249.007	253.984	256.773	343.013	280.724	254.687	227.783	211.616	255.248	218.144	250.844	254.966	178.717	236.51	209.412	310.849	268.027	189.358	230.87	256.355	201.132	220.389	221.297	218.144	166.896	239.269	186.281	211.245	204.869	224.025	196.727	149.935	186.498	216.761	152.599	8.05278
AAEL001566	714.701	640.782	707.008	650.81	652.695	658.154	587.827	697.561	623.959	591.039	686.667	604.037	668.555	627.156	748.128	608.421	709.958	752.517	604.774	740.296	727.71	687.586	500.951	625.842	590.276	574.887	561.71	479.364	521.639	530.12	550.496	554.087	621.662	608.832	580.105	518.075	500.951	500.689	480.393	542.52	621.463	628.557	648.739	605.178	703.145	610.256	490.899	652.541	9.36294
AAEL001568	22.3344	24.4107	28.9757	15.0303	35.1569	21.9733	14.2962	21.6019	22.0221	26.2507	17.637	29.0713	19.7391	19.3328	13.8222	14.7971	26.9226	17.6371	22.9985	20.3378	16.0721	12.8613	26.4889	7.60132	15.5767	20.2487	17.0215	19.8494	25.3482	10.8793	20.7734	21.311	14.9541	25.368	21.9545	20.5858	26.4889	20.5537	20.4028	18.244	24.543	15.6921	24.8917	19.408	15.5105	19.8637	17.8509	13.0799	4.33356
AAEL001569	2166.44	2002.7	2065.97	2054.64	2097.18	1935.75	1881.21	1914.47	1769.11	1781.07	1944.77	2025.3	1979.92	1897.71	1996.45	1894.03	2045.12	1913.63	1756.4	1897.52	1840.26	1767.94	1984.33	1966.21	2006.94	1792.45	2067.67	1966.09	1927.79	1750.58	1885.59	1887.45	1959.69	2030.35	1760.58	2006.25	1984.33	1849.84	1972.58	1822.48	1903.83	1903.11	1894.88	1848.17	1980.18	1766.76	1741.74	1886.41	10.9071
AAEL001570	1415.75	1619.25	1354.62	1633.79	1721.16	1633.35	1924.94	1554.44	1919.59	1614.82	1604.97	1552.62	1777.38	1731.45	1702.73	1680.77	1618.35	1634.37	1582.63	1507.03	1609.89	1581.94	1615.82	1492.39	1488.81	1611.09	1538.21	1259.45	1184.69	1423.21	1589.97	1386.64	1701.92	1715.06	1747.07	1571.38	1615.82	1595.79	1759.28	1721.66	1756.57	1786.29	1619.51	1552.64	1382.51	1600.13	1457.4	1415.53	10.5631
AAEL001571	12.408	6.10268	10.1415	9.01816	3.05712	4.1854	5.88668	7.20063	8.80884	2.38643	11.758	5.38358	11.1569	6.95981	7.77501	13.9267	2.9914	5.87904	9.36974	9.152	5.35737	9.89333	10.1281	5.06755	8.19828	6.16265	8.9587	8.93225	1.33411	3.95612	7.98979	3.55184	4.98469	0.906001	2.53321	8.5774	10.1281	3.2886	10.2014	7.6817	11.3949	6.10249	4.66719	9.70402	2.06807	6.62123	3.82519	2.90664	2.77553
AAEL001573	351.147	343.784	353.504	339.684	350.04	388.196	393.567	351.031	299.5	362.737	371.553	367.16	320.117	375.83	331.734	339.462	404.836	346.863	344.125	395.57	334.836	335.384	345.913	339.526	394.337	314.295	299.221	298.734	368.215	359.018	373.922	399.227	343.944	333.408	337.761	392.845	345.913	346.125	335.719	341.836	354.996	405.38	325.147	370.517	352.606	357.546	369.768	276.131	8.4583
AAEL001575	42.1872	70.1809	47.8099	79.6604	61.1424	62.7809	99.2326	90.0079	68.2685	84.3205	88.185	89.3674	67.7995	71.918	94.164	53.9658	141.593	104.353	57.0703	57.9627	46.4306	35.616	43.6287	60.8106	81.9828	82.7556	66.2944	65.5032	40.0234	46.4844	73.506	55.4087	66.9373	76.1041	71.7742	54.8954	43.6287	67.4162	52.8618	33.6074	45.5798	50.5635	38.8932	39.6983	35.1572	14.346	26.7763	40.693	5.6526
AAEL001577	5620.83	4523.11	6082.01	5675.43	6102.01	3915.44	4705.98	4264.58	3919.93	3749.87	4331.64	4095.82	4440.44	4422.57	3920.33	3878.57	5578.95	5011.88	3873.11	5500.35	4361.79	4401.54	3423.3	5526.16	3435.9	2911.41	3607.67	4229.92	3139.17	3356.77	2755.68	2818.74	2471.69	3372.13	2611.74	2616.96	3423.3	4750.38	5919.59	3782.28	3830.45	3315.4	4202.02	3909.84	4608.7	4222.14	4178.38	4200.1	12.179
AAEL001580	330.053	355.99	285.411	363.732	360.74	402.844	426.364	410.436	475.677	483.649	444.452	351.009	458.29	426.868	382.703	468.284	358.968	310.119	457.414	404.722	483.056	405.626	540.685	372.465	420.572	508.859	481.082	517.078	553.657	538.032	493.769	511.465	513.423	540.882	466.11	601.276	540.685	601.813	391.363	482.027	550.463	569.275	443.383	498.434	492.201	498.799	492.174	569.702	8.67457
AAEL001581	1362.4	1401.58	1329.99	1510.54	1542.32	1525.58	1422.89	1523.83	1529.8	1515.38	1456.82	1355.58	1430.66	1486.31	1476.39	1491.02	1422.91	1505.03	1502.57	1457.2	1539.35	1603.71	1621.27	1446.78	1508.48	1425.33	1542.69	1574.06	1563.58	1515.19	1518.86	1400.14	1544.54	1455.94	1622.94	1581.67	1621.27	1499.6	1477.35	1664.05	1587.4	1517.78	1616.4	1553.53	1484.88	1512.95	1527.52	1459.13	10.5305
AAEL001582	1172.56	1148.32	1238.71	1020.55	1146.42	1040.07	1248.82	867.676	1267.74	765.248	917.124	920.592	1174.05	1340.15	1290.65	1024.48	1009.1	1142	1000.86	1073.84	897.36	960.642	939.576	985.638	1130.54	1321.45	1118.05	1057.98	960.562	1069.14	587.249	681.953	977.711	1058.21	1223.54	819.142	939.576	1021.11	988.608	1068.72	1120.21	972.912	1305.26	998.632	992.675	1054.98	974.148	967.912	10.0247
AAEL001583	2568.46	3105.25	2610.71	2979	3066.29	3235.31	3488.28	3115.17	3945.63	3362.48	3061.78	2682.1	3535.87	3639.21	3329.43	3491.24	2735.13	2954.22	3411.44	3145.24	3647.48	3612.05	3383.56	3030.39	2891.53	3386.82	3037	2945.66	3279.25	3512.04	2897.9	2762.62	3492.13	3122.98	3402.94	3087.01	3383.56	3217.89	3017.76	3691.06	3372.9	3342.42	3386.82	3339.06	3517.79	3400	3651.78	3002.56	11.6491
AAEL001584	91.8192	93.5745	123.147	90.1816	140.628	105.681	103.437	101.709	104.972	101.821	81.1302	81.8304	90.9715	97.4373	110.578	111.413	72.7906	97.0042	88.5867	89.4863	95.5398	91.0186	57.6522	93.7496	87.7216	99.4828	87.7953	90.315	65.3716	77.1443	99.8724	65.3538	99.6938	74.2921	106.395	92.6359	57.6522	75.6377	93.6674	63.374	83.2707	76.7171	84.0094	52.931	48.5997	60.6946	58.6529	53.7729	6.52924
AAEL001586	626.604	557.378	611.388	679.368	620.595	513.757	596.237	603.053	429.431	481.263	552.626	545.895	562.135	454.708	512.287	452.616	595.288	623.178	521.299	591.83	513.415	575.792	337.344	694.254	392.698	402.333	416.58	342.403	394.898	368.908	453.021	431.904	405.184	450.282	378.292	396.276	337.344	303.373	391.363	349.517	371.65	350.457	535.171	419.037	494.269	483.35	415.67	529.009	9.10386
AAEL001587	491.357	483.129	514.319	502.011	538.053	502.248	475.139	531.047	561.563	536.151	527.934	470.525	590.457	518.892	574.487	608.421	554.405	515.886	594.553	564.374	571.453	652.96	589.767	524.491	472.221	498.294	434.497	447.605	493.622	571.659	604.028	467.422	514.847	539.07	551.395	561.82	589.767	545.085	493.377	613.576	462.81	656.454	603.623	554.893	551.141	519.766	626.056	553.715	9.06126
AAEL001588	2104.4	2387.17	2244.17	2304.14	2334.11	2600.18	2401.77	2590.43	2616.22	2692.69	2438.61	2542.12	2418.47	2350.1	2462.09	2447.61	2272.46	2408.94	2362.88	2387.66	2892.09	2493.12	2635.64	2422.29	2264.36	2337.41	2298.8	2449.42	2714.92	2498.29	2875.52	2518.25	2555.72	2612	2598.23	2644.41	2635.64	2662.12	2233.18	2778.85	2680.44	2448.84	2442.49	2732.12	2753.64	2919.96	2768.16	2543.31	11.2598
[truncated: 16,742 more rows]
[truncated: 19 more columns]

## Sheet: Supplimentray file S5.1
Cyc KO specific genes showed differential rhythmicity
Gene Id	Symbol	Ensembl Gene ID	Entrez	Species	Chr	Position (Mbp)	Description
AAEL026799		AAEL026799	5575833	Aedes aegypti (LVP_AGWG)	1	0.182942
AAEL025000		AAEL025000	110674363	Aedes aegypti (LVP_AGWG)	1	17.6404
AAEL024887		AAEL024887	5576537	Aedes aegypti (LVP_AGWG)	1	20.9204
[truncated: 1,745 more rows]

## Sheet: Supplementary file S5.2
WT specific genes showed differential rhythmicity
[truncated: 848 more rows]

[truncated: 2 more sheets: Supllementary file S5.3, Supplementary file S5.4]
