# Supplementary material for: Effects of circadian clock disruption on gene expression and biological processes in Aedes aegypti
Source: BMC Genomics. 2024 Feb 13;25:170. doi: 10.1186/s12864-024-10078-8 (PMC10863115; doi:10.1186/s12864-024-10078-8)
Supplement: Supplementary file 3 — Additional file 3: Supplementary file S6. GO enrichment analysis for up regulated genes at ZT1 time point. Supplementary file S7. GO enrichment analysis for up regulated genes at ZT5 time point. Supplementary file S8. GO enrichment analysis for up regulated genes at ZT9 time point. Supplementary file S9. GO enrichment analysis for up regulated genes at ZT13 time point. [file 12864_2024_10078_MOESM3_ESM.xlsx]

## Sheet: Legends
Legends
Supplementary file S6:	GO enrichment analysis for up regulated genes at ZT1 time point.
Supplementary file S7:	GO enrichment analysis for up regulated genes at ZT5 time point.
Supplementary file S8:	GO enrichment analysis for up regulated genes at ZT9 time point.
Supplementary file S9:	GO enrichment analysis for up regulated genes at ZT13 time point.

## Sheet: Supplementary file S6
GO enrichment analysis for up regulated genes at ZT1 time point
source	term_name	term_id	adjusted_p_value	negative_log10_of_adjusted_p_value	term_size	query_size	intersection_size	effective_domain_size	intersections
GO:MF	structural constituent of ribosome	GO:0003735	2.31475e-42	41.6355	144	2817	94	19804	AAEL000010,AAEL000032,AAEL000180,AAEL000467,AAEL000823,AAEL000987,AAEL001615,AAEL001759,AAEL002372,AAEL002418,AAEL002534,AAEL002832,AAEL003142,AAEL003396,AAEL003427,AAEL003530,AAEL003582,AAEL003942,AAEL004034,AAEL004069,AAEL004151,AAEL004175,AAEL004306,AAEL004325,AAEL004433,AAEL004503,AAEL005097,AAEL005162,AAEL005220,AAEL005266,AAEL005451,AAEL005629,AAEL005817,AAEL005901,AAEL005944,AAEL006117,AAE…
GO:MF	proton transmembrane transporter activity	GO:0015078	2.5556e-15	14.5925	62	2817	38	19804	AAEL000291,AAEL002464,AAEL002504,AAEL002737,AAEL002813,AAEL002827,AAEL003234,AAEL003393,AAEL004060,AAEL004423,AAEL005143,AAEL005610,AAEL006390,AAEL006509,AAEL006516,AAEL007752,AAEL007777,AAEL008697,AAEL008787,AAEL008848,AAEL009257,AAEL009808,AAEL009964,AAEL010801,AAEL010819,AAEL010823,AAEL012113,AAEL012175,AAEL012740,AAEL012819,AAEL014944,AAEL018662,AAEL018669,AAEL018685,AAEL021342,AAEL022056,AAE…
GO:MF	serine hydrolase activity	GO:0017171	1.78622e-12	11.7481	370	2817	109	19804	AAEL000028,AAEL000037,AAEL000074,AAEL000099,AAEL000252,AAEL000760,AAEL001424,AAEL001674,AAEL001690,AAEL001693,AAEL001703,AAEL002124,AAEL002254,AAEL002288,AAEL002301,AAEL002360,AAEL002580,AAEL002585,AAEL002600,AAEL002601,AAEL002686,AAEL002880,AAEL003060,AAEL003628,AAEL003631,AAEL004793,AAEL004979,AAEL005093,AAEL005431,AAEL005521,AAEL005748,AAEL005753,AAEL005787,AAEL006136,AAEL006151,AAEL006161,AAE…
GO:MF	serine-type peptidase activity	GO:0008236	1.78622e-12	11.7481	370	2817	109	19804	AAEL000028,AAEL000037,AAEL000074,AAEL000099,AAEL000252,AAEL000760,AAEL001424,AAEL001674,AAEL001690,AAEL001693,AAEL001703,AAEL002124,AAEL002254,AAEL002288,AAEL002301,AAEL002360,AAEL002580,AAEL002585,AAEL002600,AAEL002601,AAEL002686,AAEL002880,AAEL003060,AAEL003628,AAEL003631,AAEL004793,AAEL004979,AAEL005093,AAEL005431,AAEL005521,AAEL005748,AAEL005753,AAEL005787,AAEL006136,AAEL006151,AAEL006161,AAE…
GO:MF	serine-type endopeptidase activity	GO:0004252	4.14062e-11	10.3829	348	2817	101	19804	AAEL000028,AAEL000037,AAEL000074,AAEL000099,AAEL000252,AAEL000760,AAEL001424,AAEL001674,AAEL001690,AAEL001693,AAEL001703,AAEL002124,AAEL002254,AAEL002288,AAEL002301,AAEL002360,AAEL002580,AAEL002585,AAEL002600,AAEL002601,AAEL002686,AAEL002880,AAEL003060,AAEL003628,AAEL003631,AAEL004979,AAEL005093,AAEL005431,AAEL005748,AAEL005753,AAEL005787,AAEL006136,AAEL006151,AAEL006161,AAEL006168,AAEL006253,AAE…
GO:MF	endopeptidase activity	GO:0004175	5.59656e-11	10.2521	479	2817	127	19804	AAEL000028,AAEL000037,AAEL000074,AAEL000099,AAEL000252,AAEL000332,AAEL000760,AAEL000788,AAEL001424,AAEL001566,AAEL001674,AAEL001690,AAEL001693,AAEL001703,AAEL002068,AAEL002124,AAEL002254,AAEL002288,AAEL002301,AAEL002360,AAEL002580,AAEL002585,AAEL002600,AAEL002601,AAEL002665,AAEL002686,AAEL002880,AAEL003060,AAEL003628,AAEL003631,AAEL004308,AAEL004979,AAEL005093,AAEL005431,AAEL005748,AAEL005753,AAE…
GO:MF	electron transfer activity	GO:0009055	7.69735e-09	8.11366	58	2817	29	19804	AAEL000986,AAEL001109,AAEL001501,AAEL002683,AAEL002737,AAEL002825,AAEL003206,AAEL003234,AAEL004457,AAEL005143,AAEL005946,AAEL006428,AAEL007752,AAEL008490,AAEL008697,AAEL008871,AAEL009257,AAEL010384,AAEL010801,AAEL011871,AAEL013739,AAEL013980,AAEL014379,AAEL014944,AAEL018662,AAEL018669,AAEL018678,AAEL018685,AAEL025321
GO:MF	primary active transmembrane transporter activity	GO:0015399	9.75884e-09	8.0106	123	2817	46	19804	AAEL000291,AAEL000986,AAEL001938,AAEL002464,AAEL002737,AAEL002825,AAEL002827,AAEL002913,AAEL003234,AAEL003393,AAEL005143,AAEL005471,AAEL005946,AAEL006390,AAEL006516,AAEL006717,AAEL007752,AAEL007777,AAEL008490,AAEL008632,AAEL008697,AAEL008787,AAEL009257,AAEL009808,AAEL010379,AAEL010801,AAEL010819,AAEL012113,AAEL012698,AAEL012702,AAEL012819,AAEL014944,AAEL017188,AAEL018662,AAEL018669,AAEL018678,AAE…
GO:MF	ligase activity	GO:0016874	1.33935e-08	7.8731	116	2817	44	19804	AAEL000424,AAEL001044,AAEL001206,AAEL001218,AAEL001887,AAEL002178,AAEL002329,AAEL002504,AAEL002766,AAEL002827,AAEL002867,AAEL003161,AAEL003336,AAEL003393,AAEL003606,AAEL004060,AAEL004076,AAEL004607,AAEL004613,AAEL004691,AAEL004701,AAEL005037,AAEL005688,AAEL007130,AAEL007777,AAEL008787,AAEL008848,AAEL009623,AAEL009691,AAEL009908,AAEL010296,AAEL010640,AAEL010694,AAEL010823,AAEL011395,AAEL012175,AAE…
GO:MF	active transmembrane transporter activity	GO:0022804	1.34724e-08	7.87056	185	2817	60	19804	AAEL000291,AAEL000714,AAEL000986,AAEL001938,AAEL002464,AAEL002737,AAEL002825,AAEL002827,AAEL002913,AAEL003234,AAEL003393,AAEL003641,AAEL004496,AAEL004814,AAEL005143,AAEL005471,AAEL005946,AAEL006180,AAEL006372,AAEL006390,AAEL006516,AAEL006717,AAEL006862,AAEL007752,AAEL007777,AAEL008490,AAEL008632,AAEL008697,AAEL008787,AAEL009257,AAEL009808,AAEL010379,AAEL010738,AAEL010801,AAEL010819,AAEL012041,AAE…
GO:MF	hydrolase activity, acting on glycosyl bonds	GO:0016798	3.10648e-08	7.50773	119	2817	44	19804	AAEL000647,AAEL000667,AAEL000678,AAEL001478,AAEL001485,AAEL001597,AAEL002176,AAEL002413,AAEL002527,AAEL002645,AAEL003056,AAEL003066,AAEL003402,AAEL003434,AAEL004361,AAEL004369,AAEL004383,AAEL004575,AAEL004582,AAEL004897,AAEL004931,AAEL005460,AAEL005481,AAEL005639,AAEL005749,AAEL005763,AAEL006151,AAEL006485,AAEL007626,AAEL008452,AAEL013421,AAEL015021,AAEL015404,AAEL017132,AAEL017226,AAEL017512,AAE…
GO:MF	translation initiation factor activity	GO:0003743	4.85384e-07	6.31391	46	2817	23	19804	AAEL000175,AAEL001864,AAEL002334,AAEL003174,AAEL003661,AAEL003835,AAEL004347,AAEL004378,AAEL007078,AAEL007718,AAEL007885,AAEL007945,AAEL008248,AAEL009101,AAEL011527,AAEL012661,AAEL013144,AAEL013359,AAEL013675,AAEL014715,AAEL019788,AAEL023028,AAEL027504
GO:MF	vitamin binding	GO:0019842	5.15908e-07	6.28743	64	2817	28	19804	AAEL000176,AAEL001194,AAEL002228,AAEL002399,AAEL004059,AAEL004435,AAEL005822,AAEL007038,AAEL007501,AAEL007542,AAEL008160,AAEL009593,AAEL009691,AAEL009872,AAEL010480,AAEL010951,AAEL011981,AAEL013169,AAEL014275,AAEL014886,AAEL021106,AAEL022506,AAEL022615,AAEL026231,AAEL026380,AAEL028013,AAEL029014,AAEL029069
GO:MF	active monoatomic ion transmembrane transporter activity	GO:0022853	7.78473e-07	6.10876	69	2817	29	19804	AAEL000291,AAEL002464,AAEL002737,AAEL002827,AAEL003234,AAEL003393,AAEL005143,AAEL006180,AAEL006390,AAEL006516,AAEL007752,AAEL007777,AAEL008697,AAEL008787,AAEL009257,AAEL009808,AAEL010801,AAEL010819,AAEL012113,AAEL012819,AAEL014944,AAEL018662,AAEL018669,AAEL018685,AAEL019513,AAEL021342,AAEL022056,AAEL022435,AAEL022497
GO:MF	translation factor activity, RNA binding	GO:0008135	7.78473e-07	6.10876	69	2817	29	19804	AAEL000175,AAEL000951,AAEL001864,AAEL002334,AAEL003174,AAEL003661,AAEL003835,AAEL004347,AAEL004378,AAEL004500,AAEL007078,AAEL007718,AAEL007885,AAEL007945,AAEL008248,AAEL009101,AAEL011288,AAEL011527,AAEL011742,AAEL012661,AAEL013144,AAEL013359,AAEL013636,AAEL013675,AAEL014715,AAEL019788,AAEL023028,AAEL027504,AAEL029004
GO:MF	translation regulator activity, nucleic acid binding	GO:0090079	1.09921e-06	5.95892	70	2817	29	19804	AAEL000175,AAEL000951,AAEL001864,AAEL002334,AAEL003174,AAEL003661,AAEL003835,AAEL004347,AAEL004378,AAEL004500,AAEL007078,AAEL007718,AAEL007885,AAEL007945,AAEL008248,AAEL009101,AAEL011288,AAEL011527,AAEL011742,AAEL012661,AAEL013144,AAEL013359,AAEL013636,AAEL013675,AAEL014715,AAEL019788,AAEL023028,AAEL027504,AAEL029004
GO:MF	ATPase-coupled ion transmembrane transporter activity	GO:0042625	1.14425e-06	5.94148	23	2817	15	19804	AAEL000291,AAEL002464,AAEL002827,AAEL003393,AAEL006390,AAEL006516,AAEL007777,AAEL008787,AAEL009808,AAEL010819,AAEL012113,AAEL012819,AAEL021342,AAEL022056,AAEL022497
GO:MF	proton-transporting ATPase activity, rotational mechanism	GO:0046961	1.14425e-06	5.94148	23	2817	15	19804	AAEL000291,AAEL002464,AAEL002827,AAEL003393,AAEL006390,AAEL006516,AAEL007777,AAEL008787,AAEL009808,AAEL010819,AAEL012113,AAEL012819,AAEL021342,AAEL022056,AAEL022497
GO:MF	pyrophosphate hydrolysis-driven proton transmembrane transporter activity	GO:0009678	1.14425e-06	5.94148	23	2817	15	19804	AAEL000291,AAEL002464,AAEL002827,AAEL003393,AAEL006390,AAEL006516,AAEL007777,AAEL008787,AAEL009808,AAEL010819,AAEL012113,AAEL012819,AAEL021342,AAEL022056,AAEL022497
GO:MF	ATPase activity, coupled to transmembrane movement of ions, rotational mechanism	GO:0044769	1.14425e-06	5.94148	23	2817	15	19804	AAEL000291,AAEL002464,AAEL002827,AAEL003393,AAEL006390,AAEL006516,AAEL007777,AAEL008787,AAEL009808,AAEL010819,AAEL012113,AAEL012819,AAEL021342,AAEL022056,AAEL022497
GO:MF	iron ion binding	GO:0005506	4.0463e-06	5.39294	205	2817	58	19804	AAEL001312,AAEL001960,AAEL002043,AAEL002158,AAEL002638,AAEL002683,AAEL002948,AAEL003380,AAEL003748,AAEL003890,AAEL004054,AAEL004071,AAEL004126,AAEL004335,AAEL004941,AAEL005006,AAEL006044,AAEL006805,AAEL006815,AAEL006824,AAEL006984,AAEL007024,AAEL007038,AAEL007383,AAEL007385,AAEL007501,AAEL007807,AAEL007808,AAEL007816,AAEL007830,AAEL008018,AAEL008701,AAEL008889,AAEL009018,AAEL009125,AAEL009126,AAE…
GO:MF	translation regulator activity	GO:0045182	5.12995e-06	5.28989	75	2817	29	19804	AAEL000175,AAEL000951,AAEL001864,AAEL002334,AAEL003174,AAEL003661,AAEL003835,AAEL004347,AAEL004378,AAEL004500,AAEL007078,AAEL007718,AAEL007885,AAEL007945,AAEL008248,AAEL009101,AAEL011288,AAEL011527,AAEL011742,AAEL012661,AAEL013144,AAEL013359,AAEL013636,AAEL013675,AAEL014715,AAEL019788,AAEL023028,AAEL027504,AAEL029004
GO:MF	carbohydrate binding	GO:0030246	6.54039e-06	5.1844	80	2817	30	19804	AAEL000533,AAEL000654,AAEL001146,AAEL001882,AAEL001897,AAEL002781,AAEL003541,AAEL004196,AAEL005749,AAEL005763,AAEL005822,AAEL006452,AAEL006962,AAEL006968,AAEL006969,AAEL007038,AAEL007501,AAEL007626,AAEL010590,AAEL011070,AAEL011621,AAEL011622,AAEL011972,AAEL012135,AAEL017226,AAEL019902,AAEL019903,AAEL021450,AAEL022548,AAEL022757
GO:MF	hydrolase activity, hydrolyzing O-glycosyl compounds	GO:0004553	1.00353e-05	4.99847	90	2817	32	19804	AAEL001478,AAEL001485,AAEL001597,AAEL002645,AAEL003056,AAEL003066,AAEL004361,AAEL004369,AAEL004383,AAEL004575,AAEL004582,AAEL004897,AAEL004931,AAEL005460,AAEL005481,AAEL005639,AAEL005749,AAEL005763,AAEL006151,AAEL007626,AAEL008452,AAEL013421,AAEL015021,AAEL015404,AAEL017132,AAEL017226,AAEL017512,AAEL020371,AAEL021375,AAEL021573,AAEL022548,AAEL025888
GO:MF	proton-transporting ATP synthase activity, rotational mechanism	GO:0046933	2.81594e-05	4.55038	11	2817	9	19804	AAEL002504,AAEL002827,AAEL003393,AAEL004060,AAEL007777,AAEL008787,AAEL008848,AAEL010823,AAEL012175
GO:MF	unfolded protein binding	GO:0051082	3.14267e-05	4.5027	28	2817	15	19804	AAEL000301,AAEL001005,AAEL001103,AAEL001715,AAEL001838,AAEL002337,AAEL005165,AAEL006899,AAEL007702,AAEL009946,AAEL010063,AAEL011055,AAEL011708,AAEL015100,AAEL025697
GO:MF	tetrapyrrole binding	GO:0046906	4.14434e-05	4.38255	195	2817	53	19804	AAEL000176,AAEL000342,AAEL000428,AAEL001312,AAEL001960,AAEL002043,AAEL002638,AAEL003380,AAEL003748,AAEL003890,AAEL004054,AAEL004278,AAEL004457,AAEL004941,AAEL005006,AAEL006044,AAEL006805,AAEL006815,AAEL006824,AAEL006984,AAEL007024,AAEL007807,AAEL007808,AAEL007816,AAEL007830,AAEL008018,AAEL008889,AAEL009018,AAEL009125,AAEL009126,AAEL009127,AAEL009132,AAEL010017,AAEL011850,AAEL011871,AAEL012144,AAE…
GO:MF	ATPase-coupled transmembrane transporter activity	GO:0042626	5.63147e-05	4.24938	88	2817	30	19804	AAEL000291,AAEL001938,AAEL002464,AAEL002827,AAEL002913,AAEL003393,AAEL005471,AAEL006390,AAEL006516,AAEL006717,AAEL007777,AAEL008632,AAEL008787,AAEL009808,AAEL010379,AAEL010819,AAEL012113,AAEL012698,AAEL012702,AAEL012819,AAEL017188,AAEL019463,AAEL019641,AAEL020303,AAEL021342,AAEL022056,AAEL022497,AAEL023958,AAEL027367,AAEL027686
GO:MF	heme binding	GO:0020037	7.69364e-05	4.11387	194	2817	52	19804	AAEL000342,AAEL000428,AAEL001312,AAEL001960,AAEL002043,AAEL002638,AAEL003380,AAEL003748,AAEL003890,AAEL004054,AAEL004278,AAEL004457,AAEL004941,AAEL005006,AAEL006044,AAEL006805,AAEL006815,AAEL006824,AAEL006984,AAEL007024,AAEL007807,AAEL007808,AAEL007816,AAEL007830,AAEL008018,AAEL008889,AAEL009018,AAEL009125,AAEL009126,AAEL009127,AAEL009132,AAEL010017,AAEL011850,AAEL011871,AAEL012144,AAEL012636,AAE…
GO:MF	endopeptidase regulator activity	GO:0061135	8.24953e-05	4.08357	52	2817	21	19804	AAEL000087,AAEL000551,AAEL001422,AAEL001794,AAEL002704,AAEL002730,AAEL002731,AAEL003182,AAEL003413,AAEL003697,AAEL007420,AAEL007889,AAEL013936,AAEL014078,AAEL017023,AAEL019468,AAEL020823,AAEL023294,AAEL025334,AAEL027145,AAEL028188
GO:MF	endopeptidase inhibitor activity	GO:0004866	8.24953e-05	4.08357	52	2817	21	19804	AAEL000087,AAEL000551,AAEL001422,AAEL001794,AAEL002704,AAEL002730,AAEL002731,AAEL003182,AAEL003413,AAEL003697,AAEL007420,AAEL007889,AAEL013936,AAEL014078,AAEL017023,AAEL019468,AAEL020823,AAEL023294,AAEL025334,AAEL027145,AAEL028188
GO:MF	ATPase-coupled monoatomic cation transmembrane transporter activity	GO:0019829	8.44764e-05	4.07326	30	2817	15	19804	AAEL000291,AAEL002464,AAEL002827,AAEL003393,AAEL006390,AAEL006516,AAEL007777,AAEL008787,AAEL009808,AAEL010819,AAEL012113,AAEL012819,AAEL021342,AAEL022056,AAEL022497
GO:MF	monoatomic cation transmembrane transporter activity	GO:0008324	0.000108104	3.96616	212	2817	55	19804	AAEL000077,AAEL000291,AAEL002464,AAEL002504,AAEL002737,AAEL002813,AAEL002827,AAEL003234,AAEL003393,AAEL004006,AAEL004060,AAEL004423,AAEL005014,AAEL005143,AAEL005610,AAEL006180,AAEL006390,AAEL006509,AAEL006516,AAEL006809,AAEL007752,AAEL007777,AAEL007959,AAEL008697,AAEL008787,AAEL008848,AAEL008928,AAEL008931,AAEL009150,AAEL009257,AAEL009544,AAEL009808,AAEL009964,AAEL010570,AAEL010801,AAEL010819,AAE…
GO:MF	peptidase inhibitor activity	GO:0030414	0.00011016	3.95798	57	2817	22	19804	AAEL000087,AAEL000551,AAEL001422,AAEL001794,AAEL002704,AAEL002730,AAEL002731,AAEL003182,AAEL003413,AAEL003697,AAEL007420,AAEL007889,AAEL011639,AAEL013936,AAEL014078,AAEL017023,AAEL019468,AAEL020823,AAEL023294,AAEL025334,AAEL027145,AAEL028188
GO:MF	oxidoreduction-driven active transmembrane transporter activity	GO:0015453	0.00016456	3.78368	35	2817	16	19804	AAEL000986,AAEL002737,AAEL002825,AAEL003234,AAEL005143,AAEL005946,AAEL007752,AAEL008490,AAEL008697,AAEL009257,AAEL010801,AAEL014944,AAEL018662,AAEL018669,AAEL018678,AAEL018685
GO:MF	enzyme inhibitor activity	GO:0004857	0.000181456	3.74123	67	2817	24	19804	AAEL000087,AAEL000551,AAEL001422,AAEL001794,AAEL002704,AAEL002730,AAEL002731,AAEL003182,AAEL003413,AAEL003697,AAEL004783,AAEL007420,AAEL007717,AAEL007889,AAEL011639,AAEL013936,AAEL014078,AAEL017023,AAEL019468,AAEL020823,AAEL023294,AAEL025334,AAEL027145,AAEL028188
GO:MF	peptidase regulator activity	GO:0061134	0.000197128	3.70525	59	2817	22	19804	AAEL000087,AAEL000551,AAEL001422,AAEL001794,AAEL002704,AAEL002730,AAEL002731,AAEL003182,AAEL003413,AAEL003697,AAEL007420,AAEL007889,AAEL011639,AAEL013936,AAEL014078,AAEL017023,AAEL019468,AAEL020823,AAEL023294,AAEL025334,AAEL027145,AAEL028188
GO:MF	inorganic cation transmembrane transporter activity	GO:0022890	0.000197128	3.70525	191	2817	50	19804	AAEL000077,AAEL000291,AAEL002464,AAEL002504,AAEL002737,AAEL002813,AAEL002827,AAEL003234,AAEL003393,AAEL004060,AAEL004423,AAEL005014,AAEL005143,AAEL005610,AAEL006390,AAEL006509,AAEL006516,AAEL007752,AAEL007777,AAEL007959,AAEL008697,AAEL008787,AAEL008848,AAEL008928,AAEL008931,AAEL009257,AAEL009544,AAEL009808,AAEL009964,AAEL010801,AAEL010819,AAEL010823,AAEL012113,AAEL012175,AAEL012740,AAEL012819,AAE…
GO:MF	proton channel activity	GO:0015252	0.000238088	3.62326	16	2817	10	19804	AAEL002504,AAEL002827,AAEL003393,AAEL004060,AAEL007777,AAEL008787,AAEL008848,AAEL010823,AAEL012175,AAEL025650
GO:MF	rRNA binding	GO:0019843	0.000238088	3.62326	19	2817	11	19804	AAEL001759,AAEL004034,AAEL004325,AAEL004455,AAEL005263,AAEL007699,AAEL009309,AAEL013964,AAEL017198,AAEL017516,AAEL023983
GO:MF	monooxygenase activity	GO:0004497	0.000257851	3.58863	188	2817	49	19804	AAEL000834,AAEL001312,AAEL001960,AAEL002043,AAEL002638,AAEL003380,AAEL003748,AAEL003890,AAEL004054,AAEL004941,AAEL005006,AAEL006044,AAEL006129,AAEL006805,AAEL006815,AAEL006824,AAEL006984,AAEL007024,AAEL007807,AAEL007808,AAEL007816,AAEL007830,AAEL008018,AAEL008701,AAEL008889,AAEL009018,AAEL009125,AAEL009126,AAEL009127,AAEL009132,AAEL011379,AAEL011850,AAEL012144,AAEL013496,AAEL013554,AAEL014019,AAE…
GO:MF	inorganic molecular entity transmembrane transporter activity	GO:0015318	0.000321069	3.4934	226	2817	56	19804	AAEL000077,AAEL000291,AAEL002464,AAEL002504,AAEL002737,AAEL002813,AAEL002827,AAEL003234,AAEL003393,AAEL004060,AAEL004423,AAEL005014,AAEL005143,AAEL005610,AAEL006180,AAEL006372,AAEL006390,AAEL006509,AAEL006516,AAEL007752,AAEL007777,AAEL007959,AAEL008697,AAEL008787,AAEL008848,AAEL008928,AAEL008931,AAEL009257,AAEL009544,AAEL009808,AAEL009964,AAEL010738,AAEL010801,AAEL010819,AAEL010823,AAEL012041,AAE…
GO:MF	hydrolase activity, acting on carbon-nitrogen (but not peptide) bonds	GO:0016810	0.00032828	3.48376	61	2817	22	19804	AAEL000111,AAEL000146,AAEL001645,AAEL002796,AAEL003213,AAEL003419,AAEL004416,AAEL004952,AAEL006023,AAEL007633,AAEL008559,AAEL010171,AAEL011117,AAEL011206,AAEL013049,AAEL013059,AAEL014640,AAEL014871,AAEL019745,AAEL021179,AAEL026165,AAEL027019
GO:MF	iron-sulfur cluster binding	GO:0051536	0.000330093	3.48136	57	2817	21	19804	AAEL001109,AAEL001501,AAEL002683,AAEL002800,AAEL003206,AAEL003581,AAEL004071,AAEL004161,AAEL006400,AAEL006428,AAEL006652,AAEL009368,AAEL010360,AAEL010384,AAEL011203,AAEL012261,AAEL013177,AAEL014154,AAEL014379,AAEL025993,AAEL026787
GO:MF	metal cluster binding	GO:0051540	0.000330093	3.48136	57	2817	21	19804	AAEL001109,AAEL001501,AAEL002683,AAEL002800,AAEL003206,AAEL003581,AAEL004071,AAEL004161,AAEL006400,AAEL006428,AAEL006652,AAEL009368,AAEL010360,AAEL010384,AAEL011203,AAEL012261,AAEL013177,AAEL014154,AAEL014379,AAEL025993,AAEL026787
GO:MF	lyase activity	GO:0016829	0.000330093	3.48136	125	2817	36	19804	AAEL000186,AAEL001159,AAEL001176,AAEL001194,AAEL001396,AAEL002065,AAEL002228,AAEL002898,AAEL003246,AAEL003345,AAEL003606,AAEL004059,AAEL004868,AAEL005819,AAEL006693,AAEL007542,AAEL008160,AAEL008828,AAEL009330,AAEL009593,AAEL010146,AAEL010223,AAEL010893,AAEL010951,AAEL011309,AAEL011830,AAEL011981,AAEL012078,AAEL014450,AAEL014556,AAEL021106,AAEL022615,AAEL024228,AAEL026619,AAEL027594,AAEL029069
GO:MF	oxidoreductase activity, acting on paired donors, with incorporation or reduction of molecular oxygen	GO:0016705	0.000726646	3.13868	201	2817	50	19804	AAEL000834,AAEL001312,AAEL001960,AAEL002043,AAEL002638,AAEL003203,AAEL003380,AAEL003611,AAEL003645,AAEL003748,AAEL003890,AAEL004054,AAEL004941,AAEL005006,AAEL006044,AAEL006129,AAEL006805,AAEL006815,AAEL006824,AAEL006984,AAEL007024,AAEL007038,AAEL007501,AAEL007807,AAEL007808,AAEL007816,AAEL007830,AAEL008018,AAEL008889,AAEL009018,AAEL009125,AAEL009126,AAEL009127,AAEL009132,AAEL011379,AAEL011850,AAE…
GO:MF	oxidoreductase activity, acting on a heme group of donors	GO:0016675	0.000822331	3.08495	12	2817	8	19804	AAEL002737,AAEL003234,AAEL007752,AAEL008697,AAEL009257,AAEL014944,AAEL018662,AAEL018669
GO:MF	cytochrome-c oxidase activity	GO:0004129	0.000822331	3.08495	12	2817	8	19804	AAEL002737,AAEL003234,AAEL007752,AAEL008697,AAEL009257,AAEL014944,AAEL018662,AAEL018669
GO:MF	pyridoxal phosphate binding	GO:0030170	0.000918623	3.03686	40	2817	16	19804	AAEL002399,AAEL004059,AAEL004435,AAEL007542,AAEL009593,AAEL009872,AAEL010480,AAEL010951,AAEL011981,AAEL013169,AAEL014275,AAEL014886,AAEL021106,AAEL022615,AAEL026231,AAEL028013
GO:MF	vitamin B6 binding	GO:0070279	0.000918623	3.03686	40	2817	16	19804	AAEL002399,AAEL004059,AAEL004435,AAEL007542,AAEL009593,AAEL009872,AAEL010480,AAEL010951,AAEL011981,AAEL013169,AAEL014275,AAEL014886,AAEL021106,AAEL022615,AAEL026231,AAEL028013
GO:MF	monoatomic ion transmembrane transporter activity	GO:0015075	0.000932791	3.03022	307	2817	69	19804	AAEL000066,AAEL000077,AAEL000291,AAEL002464,AAEL002504,AAEL002518,AAEL002737,AAEL002813,AAEL002827,AAEL003234,AAEL003393,AAEL004006,AAEL004060,AAEL004423,AAEL004935,AAEL004958,AAEL005014,AAEL005143,AAEL005610,AAEL006180,AAEL006390,AAEL006509,AAEL006516,AAEL006809,AAEL007752,AAEL007777,AAEL007959,AAEL008587,AAEL008697,AAEL008787,AAEL008848,AAEL008928,AAEL008931,AAEL009150,AAEL009257,AAEL009544,AAE…
GO:MF	RNA binding	GO:0003723	0.00096027	3.01761	438	2817	92	19804	AAEL000076,AAEL000175,AAEL000478,AAEL000729,AAEL001044,AAEL001159,AAEL001218,AAEL001356,AAEL001363,AAEL001421,AAEL001759,AAEL001997,AAEL002867,AAEL002879,AAEL003077,AAEL003142,AAEL003174,AAEL003352,AAEL003377,AAEL003514,AAEL003835,AAEL004034,AAEL004325,AAEL004378,AAEL004455,AAEL004613,AAEL005220,AAEL005263,AAEL005688,AAEL005722,AAEL005817,AAEL005909,AAEL006400,AAEL006473,AAEL007078,AAEL007273,AAE…
GO:MF	hydrolase activity, acting on ester bonds	GO:0016788	0.00103337	2.98574	393	2817	84	19804	AAEL000049,AAEL000258,AAEL000293,AAEL000372,AAEL000412,AAEL000530,AAEL000546,AAEL000840,AAEL000905,AAEL000931,AAEL001100,AAEL001159,AAEL001194,AAEL001556,AAEL002228,AAEL002378,AAEL002385,AAEL002391,AAEL002413,AAEL002758,AAEL003006,AAEL003165,AAEL003298,AAEL003317,AAEL003363,AAEL003402,AAEL003412,AAEL003492,AAEL003569,AAEL004341,AAEL004967,AAEL005600,AAEL005628,AAEL005692,AAEL005969,AAEL006027,AAE…
GO:MF	hydrolase activity, acting on carbon-nitrogen (but not peptide) bonds, in linear amides	GO:0016811	0.00120487	2.91906	37	2817	15	19804	AAEL000111,AAEL000146,AAEL001645,AAEL002796,AAEL004416,AAEL004952,AAEL006023,AAEL008559,AAEL010171,AAEL011117,AAEL011206,AAEL013049,AAEL014640,AAEL019745,AAEL027019
GO:MF	transaminase activity	GO:0008483	0.00152824	2.81581	16	2817	9	19804	AAEL002399,AAEL004435,AAEL009872,AAEL010276,AAEL010480,AAEL012578,AAEL014886,AAEL026231,AAEL028013
GO:MF	transferase activity, transferring nitrogenous groups	GO:0016769	0.00152824	2.81581	16	2817	9	19804	AAEL002399,AAEL004435,AAEL009872,AAEL010276,AAEL010480,AAEL012578,AAEL014886,AAEL026231,AAEL028013
GO:MF	glycosyltransferase activity	GO:0016757	0.00169899	2.76981	151	2817	39	19804	AAEL000244,AAEL000451,AAEL000559,AAEL000654,AAEL001146,AAEL001548,AAEL001586,AAEL001877,AAEL002269,AAEL002329,AAEL002804,AAEL003076,AAEL003084,AAEL003481,AAEL003581,AAEL005468,AAEL005535,AAEL005618,AAEL005626,AAEL005839,AAEL005903,AAEL005976,AAEL006254,AAEL006438,AAEL006452,AAEL007809,AAEL008181,AAEL008749,AAEL009761,AAEL010366,AAEL010569,AAEL010968,AAEL011309,AAEL013071,AAEL013267,AAEL013336,AAE…
GO:MF	carbon-carbon lyase activity	GO:0016830	0.00330638	2.48065	32	2817	13	19804	AAEL001176,AAEL002065,AAEL003246,AAEL003606,AAEL006693,AAEL007542,AAEL009593,AAEL010223,AAEL010951,AAEL011309,AAEL011981,AAEL014556,AAEL021106
GO:MF	oxidoreductase activity, acting on the CH-OH group of donors, NAD or NADP as acceptor	GO:0016616	0.00402356	2.39539	54	2817	18	19804	AAEL000733,AAEL001048,AAEL001194,AAEL002228,AAEL003729,AAEL005336,AAEL005931,AAEL007707,AAEL008160,AAEL008166,AAEL009273,AAEL010146,AAEL011126,AAEL011130,AAEL012457,AAEL017302,AAEL017320,AAEL029069
GO:MF	tRNA binding	GO:0000049	0.00402356	2.39539	25	2817	11	19804	AAEL001044,AAEL001218,AAEL002867,AAEL005688,AAEL006400,AAEL009156,AAEL010514,AAEL011283,AAEL014489,AAEL017409,AAEL024386
GO:MF	hydro-lyase activity	GO:0016836	0.00412215	2.38488	37	2817	14	19804	AAEL001194,AAEL001396,AAEL002228,AAEL002898,AAEL008160,AAEL008828,AAEL009330,AAEL010146,AAEL010893,AAEL011830,AAEL024228,AAEL026619,AAEL027594,AAEL029069
GO:MF	serine-type endopeptidase inhibitor activity	GO:0004867	0.00412215	2.38488	37	2817	14	19804	AAEL000551,AAEL002704,AAEL002730,AAEL002731,AAEL003182,AAEL003413,AAEL003697,AAEL007420,AAEL007889,AAEL013936,AAEL014078,AAEL019468,AAEL020823,AAEL027145
GO:MF	threonine-type endopeptidase activity	GO:0004298	0.0051777	2.28586	15	2817	8	19804	AAEL004308,AAEL005830,AAEL006061,AAEL006174,AAEL006441,AAEL008770,AAEL009898,AAEL015007
GO:MF	lipid transporter activity	GO:0005319	0.00575708	2.2398	30	2817	12	19804	AAEL004553,AAEL004682,AAEL006028,AAEL006126,AAEL006138,AAEL008598,AAEL009955,AAEL010434,AAEL010661,AAEL018103,AAEL023829,AAEL029014
GO:MF	threonine-type peptidase activity	GO:0070003	0.00771093	2.11289	23	2817	10	19804	AAEL004308,AAEL005830,AAEL006061,AAEL006174,AAEL006441,AAEL008770,AAEL009898,AAEL011822,AAEL015007,AAEL026731
GO:MF	oxidoreductase activity, acting on the CH-CH group of donors, NAD or NADP as acceptor	GO:0016628	0.00864967	2.063	16	2817	8	19804	AAEL001194,AAEL002228,AAEL008160,AAEL008740,AAEL012457,AAEL019593,AAEL025993,AAEL029069
GO:MF	transferase activity, transferring alkyl or aryl (other than methyl) groups	GO:0016765	0.0109409	1.96095	32	2817	12	19804	AAEL002760,AAEL003497,AAEL004229,AAEL006818,AAEL006829,AAEL009017,AAEL009647,AAEL010405,AAEL013783,AAEL019568,AAEL022363,AAEL023365
GO:MF	oxidoreductase activity, acting on single donors with incorporation of molecular oxygen	GO:0016701	0.0116568	1.93342	10	2817	6	19804	AAEL000428,AAEL003211,AAEL008701,AAEL013637,AAEL014600,AAEL026357
GO:MF	hexosyltransferase activity	GO:0016758	0.0152248	1.81745	95	2817	25	19804	AAEL000244,AAEL000451,AAEL000559,AAEL001548,AAEL001586,AAEL001877,AAEL002329,AAEL002804,AAEL003076,AAEL003084,AAEL005468,AAEL005535,AAEL005618,AAEL005626,AAEL005903,AAEL006254,AAEL006438,AAEL007809,AAEL008181,AAEL008749,AAEL009761,AAEL010366,AAEL010569,AAEL013071,AAEL013336
GO:MF	fatty acid synthase activity	GO:0004312	0.0152248	1.81745	29	2817	11	19804	AAEL000188,AAEL001194,AAEL002113,AAEL002228,AAEL003977,AAEL008160,AAEL008219,AAEL013542,AAEL020502,AAEL022506,AAEL029069
GO:MF	oxidoreductase activity, acting on CH-OH group of donors	GO:0016614	0.0152327	1.81722	80	2817	22	19804	AAEL000733,AAEL001048,AAEL001194,AAEL002228,AAEL003729,AAEL004025,AAEL005336,AAEL005769,AAEL005931,AAEL007707,AAEL008160,AAEL008166,AAEL009273,AAEL010146,AAEL011126,AAEL011130,AAEL011809,AAEL012457,AAEL012689,AAEL017302,AAEL017320,AAEL029069
GO:MF	carbon-oxygen lyase activity	GO:0016835	0.0152327	1.81722	42	2817	14	19804	AAEL001194,AAEL001396,AAEL002228,AAEL002898,AAEL008160,AAEL008828,AAEL009330,AAEL010146,AAEL010893,AAEL011830,AAEL024228,AAEL026619,AAEL027594,AAEL029069
GO:MF	oxidoreductase activity, acting on a sulfur group of donors	GO:0016667	0.017546	1.75582	34	2817	12	19804	AAEL001109,AAEL001432,AAEL003206,AAEL004873,AAEL006928,AAEL009708,AAEL010777,AAEL013980,AAEL014252,AAEL022914,AAEL023523,AAEL024975
GO:MF	aminoacyl-tRNA ligase activity	GO:0004812	0.0210789	1.67615	44	2817	14	19804	AAEL001044,AAEL001206,AAEL001218,AAEL002329,AAEL002867,AAEL004613,AAEL005037,AAEL005688,AAEL007130,AAEL011395,AAEL014702,AAEL017409,AAEL022886,AAEL024386
GO:MF	ligase activity, forming carbon-oxygen bonds	GO:0016875	0.0210789	1.67615	44	2817	14	19804	AAEL001044,AAEL001206,AAEL001218,AAEL002329,AAEL002867,AAEL004613,AAEL005037,AAEL005688,AAEL007130,AAEL011395,AAEL014702,AAEL017409,AAEL022886,AAEL024386
GO:MF	molecular function inhibitor activity	GO:0140678	0.0229689	1.63886	131	2817	31	19804	AAEL000087,AAEL000551,AAEL001422,AAEL001509,AAEL001794,AAEL002704,AAEL002730,AAEL002731,AAEL003182,AAEL003413,AAEL003697,AAEL004284,AAEL004731,AAEL004783,AAEL007420,AAEL007717,AAEL007889,AAEL011639,AAEL013936,AAEL014078,AAEL017023,AAEL018214,AAEL019468,AAEL020823,AAEL023294,AAEL025334,AAEL025520,AAEL025591,AAEL027007,AAEL027145,AAEL028188
GO:MF	peptidoglycan muralytic activity	GO:0061783	0.0233002	1.63264	15	2817	7	19804	AAEL001485,AAEL010171,AAEL014640,AAEL015404,AAEL017132,AAEL019745,AAEL025888
GO:MF	protein-disulfide reductase activity	GO:0015035	0.0244726	1.61132	19	2817	8	19804	AAEL001109,AAEL001432,AAEL003206,AAEL009708,AAEL010777,AAEL013980,AAEL022914,AAEL024975
GO:MF	2 iron, 2 sulfur cluster binding	GO:0051537	0.0244726	1.61132	23	2817	9	19804	AAEL001109,AAEL001501,AAEL002683,AAEL004161,AAEL006428,AAEL010384,AAEL011203,AAEL014379,AAEL026787
GO:MF	carbohydrate transmembrane transporter activity	GO:0015144	0.0244726	1.61132	19	2817	8	19804	AAEL007050,AAEL007139,AAEL010478,AAEL010479,AAEL014972,AAEL016967,AAEL020524,AAEL023753
GO:MF	molecular carrier activity	GO:0140104	0.0244726	1.61132	19	2817	8	19804	AAEL001484,AAEL009183,AAEL010360,AAEL010900,AAEL013177,AAEL014154,AAEL017081,AAEL023511
GO:MF	sugar transmembrane transporter activity	GO:0051119	0.0244726	1.61132	19	2817	8	19804	AAEL007050,AAEL007139,AAEL010478,AAEL010479,AAEL014972,AAEL016967,AAEL020524,AAEL023753
GO:MF	molecular function regulator activity	GO:0098772	0.0278664	1.55492	258	2817	53	19804	AAEL000087,AAEL000288,AAEL000551,AAEL000937,AAEL001422,AAEL001474,AAEL001509,AAEL001751,AAEL001754,AAEL001794,AAEL002704,AAEL002730,AAEL002731,AAEL002866,AAEL003182,AAEL003413,AAEL003697,AAEL004284,AAEL004438,AAEL004465,AAEL004547,AAEL004731,AAEL004783,AAEL005232,AAEL005252,AAEL005444,AAEL007420,AAEL007717,AAEL007889,AAEL008070,AAEL009167,AAEL010470,AAEL010524,AAEL010834,AAEL011639,AAEL012904,AAE…
GO:MF	carboxylic ester hydrolase activity	GO:0052689	0.0293072	1.53303	96	2817	24	19804	AAEL000530,AAEL000546,AAEL000905,AAEL002378,AAEL002385,AAEL002391,AAEL002758,AAEL003569,AAEL004341,AAEL006966,AAEL006982,AAEL007055,AAEL007130,AAEL008532,AAEL009679,AAEL012509,AAEL012886,AAEL013979,AAEL014204,AAEL014489,AAEL014551,AAEL020599,AAEL023844,AAEL027829
GO:MF	oxidoreductase activity, acting on the CH-CH group of donors	GO:0016627	0.0301789	1.5203	46	2817	14	19804	AAEL001194,AAEL002228,AAEL003125,AAEL005732,AAEL008160,AAEL008574,AAEL008740,AAEL008841,AAEL008871,AAEL012457,AAEL014797,AAEL019593,AAEL025993,AAEL029069
GO:MF	peptidyl-prolyl cis-trans isomerase activity	GO:0003755	0.0307455	1.51222	28	2817	10	19804	AAEL003477,AAEL004313,AAEL005799,AAEL007273,AAEL007883,AAEL008367,AAEL009911,AAEL011632,AAEL012272,AAEL013279
GO:MF	catalytic activity, acting on RNA	GO:0140098	0.0323717	1.48983	231	2817	48	19804	AAEL000076,AAEL000293,AAEL001037,AAEL001044,AAEL001159,AAEL001206,AAEL001218,AAEL002329,AAEL002758,AAEL002760,AAEL002766,AAEL002867,AAEL003336,AAEL003492,AAEL004613,AAEL005037,AAEL005628,AAEL005688,AAEL006507,AAEL006515,AAEL007130,AAEL007189,AAEL008120,AAEL008175,AAEL009156,AAEL009285,AAEL009623,AAEL009629,AAEL009908,AAEL010468,AAEL010787,AAEL010949,AAEL010968,AAEL011395,AAEL011817,AAEL011866,AAE…
GO:MF	ligase activity, forming carbon-nitrogen bonds	GO:0016879	0.0326668	1.48589	24	2817	9	19804	AAEL001887,AAEL002766,AAEL003161,AAEL003606,AAEL004701,AAEL009908,AAEL010640,AAEL010694,AAEL025199
GO:MF	disulfide oxidoreductase activity	GO:0015036	0.033654	1.47296	20	2817	8	19804	AAEL001109,AAEL001432,AAEL003206,AAEL009708,AAEL010777,AAEL013980,AAEL022914,AAEL024975
GO:MF	catalytic activity, acting on a tRNA	GO:0140101	0.034234	1.46554	87	2817	22	19804	AAEL001044,AAEL001206,AAEL001218,AAEL002329,AAEL002758,AAEL002760,AAEL002766,AAEL002867,AAEL004613,AAEL005037,AAEL005688,AAEL007130,AAEL008120,AAEL009156,AAEL009908,AAEL010968,AAEL011395,AAEL014489,AAEL014702,AAEL017409,AAEL022886,AAEL024386
GO:MF	exopeptidase activity	GO:0008238	0.0366906	1.43545	93	2817	23	19804	AAEL000424,AAEL000842,AAEL001844,AAEL001863,AAEL002696,AAEL003194,AAEL003424,AAEL005808,AAEL005821,AAEL006323,AAEL006542,AAEL007926,AAEL008163,AAEL008599,AAEL008600,AAEL008609,AAEL009291,AAEL011658,AAEL011662,AAEL012099,AAEL015247,AAEL017244,AAEL017451
GO:MF	cis-trans isomerase activity	GO:0016859	0.0374652	1.42637	29	2817	10	19804	AAEL003477,AAEL004313,AAEL005799,AAEL007273,AAEL007883,AAEL008367,AAEL009911,AAEL011632,AAEL012272,AAEL013279
GO:MF	carboxy-lyase activity	GO:0016831	0.0411531	1.3856	25	2817	9	19804	AAEL001176,AAEL003606,AAEL006693,AAEL007542,AAEL009593,AAEL010223,AAEL011309,AAEL011981,AAEL014556
GO:MF	protein folding chaperone	GO:0044183	0.0423156	1.3735	34	2817	11	19804	AAEL000301,AAEL001052,AAEL001715,AAEL007702,AAEL010063,AAEL011584,AAEL011708,AAEL013992,AAEL025591,AAEL025647,AAEL025697
GO:MF	metallopeptidase activity	GO:0008237	0.0491431	1.30854	179	2817	38	19804	AAEL000332,AAEL000424,AAEL000788,AAEL000842,AAEL001566,AAEL001844,AAEL001863,AAEL002068,AAEL002665,AAEL002696,AAEL003194,AAEL003424,AAEL005808,AAEL005821,AAEL006323,AAEL007945,AAEL008163,AAEL008527,AAEL008599,AAEL008600,AAEL008609,AAEL008786,AAEL009101,AAEL010788,AAEL011369,AAEL011658,AAEL011662,AAEL012099,AAEL013449,AAEL014516,AAEL015247,AAEL016998,AAEL017244,AAEL017451,AAEL019501,AAEL019828,AAE…
GO:MF	oxidoreductase activity, acting on the CH-NH2 group of donors	GO:0016638	0.0554861	1.25582	10	2817	5	19804	AAEL000213,AAEL002703,AAEL010464,AAEL014426,AAEL022263
GO:MF	oxidoreductase activity, acting on the CH-NH group of donors, NAD or NADP as acceptor	GO:0016646	0.0554861	1.25582	10	2817	5	19804	AAEL007033,AAEL010764,AAEL014871,AAEL024717,AAEL025199
GO:MF	carbohydrate kinase activity	GO:0019200	0.0554861	1.25582	10	2817	5	19804	AAEL002779,AAEL002781,AAEL006364,AAEL010206,AAEL013132
GO:MF	phosphatase activity	GO:0016791	0.0558091	1.25329	124	2817	28	19804	AAEL000258,AAEL000372,AAEL000840,AAEL000931,AAEL001100,AAEL003006,AAEL003165,AAEL003298,AAEL003317,AAEL003363,AAEL003412,AAEL004967,AAEL005692,AAEL006240,AAEL006439,AAEL006446,AAEL009275,AAEL009817,AAEL010684,AAEL011421,AAEL013132,AAEL014331,AAEL014842,AAEL018174,AAEL022827,AAEL025656,AAEL025907,AAEL029071
GO:MF	signaling receptor activator activity	GO:0030546	0.0565544	1.24753	45	2817	13	19804	AAEL000288,AAEL000937,AAEL001474,AAEL001754,AAEL004547,AAEL005252,AAEL005444,AAEL008070,AAEL009167,AAEL010524,AAEL019575,AAEL019691,AAEL024630
GO:MF	receptor ligand activity	GO:0048018	0.0565544	1.24753	45	2817	13	19804	AAEL000288,AAEL000937,AAEL001474,AAEL001754,AAEL004547,AAEL005252,AAEL005444,AAEL008070,AAEL009167,AAEL010524,AAEL019575,AAEL019691,AAEL024630
GO:MF	protein-macromolecule adaptor activity	GO:0030674	0.0603316	1.21945	18	2817	7	19804	AAEL005217,AAEL006367,AAEL009398,AAEL012475,AAEL012875,AAEL013541,AAEL025498
GO:MF	pentosyltransferase activity	GO:0016763	0.0603316	1.21945	14	2817	6	19804	AAEL002269,AAEL003581,AAEL005839,AAEL005976,AAEL010968,AAEL011309
GO:MF	thiolester hydrolase activity	GO:0016790	0.0603316	1.21945	14	2817	6	19804	AAEL001194,AAEL002228,AAEL008160,AAEL022506,AAEL024191,AAEL029069
GO:MF	lipase activity	GO:0016298	0.0619443	1.208	71	2817	18	19804	AAEL000258,AAEL000412,AAEL002413,AAEL003402,AAEL005969,AAEL006027,AAEL006966,AAEL006982,AAEL007055,AAEL007092,AAEL009679,AAEL012311,AAEL013979,AAEL014551,AAEL020599,AAEL022132,AAEL024981,AAEL027829
GO:MF	UDP-glycosyltransferase activity	GO:0008194	0.0651438	1.18613	61	2817	16	19804	AAEL001548,AAEL001586,AAEL002329,AAEL003076,AAEL003084,AAEL005468,AAEL005535,AAEL005618,AAEL005626,AAEL005903,AAEL006254,AAEL008749,AAEL010366,AAEL010569,AAEL013336,AAEL014246
GO:MF	signaling receptor regulator activity	GO:0030545	0.0651438	1.18613	46	2817	13	19804	AAEL000288,AAEL000937,AAEL001474,AAEL001754,AAEL004547,AAEL005252,AAEL005444,AAEL008070,AAEL009167,AAEL010524,AAEL019575,AAEL019691,AAEL024630
GO:MF	isomerase activity	GO:0016853	0.0651438	1.18613	77	2817	19	19804	AAEL000641,AAEL001432,AAEL002165,AAEL002501,AAEL003477,AAEL003514,AAEL004313,AAEL005799,AAEL007273,AAEL007354,AAEL007883,AAEL008367,AAEL009497,AAEL009911,AAEL010505,AAEL010590,AAEL011632,AAEL012272,AAEL013279
GO:MF	4 iron, 4 sulfur cluster binding	GO:0051539	0.0651438	1.18613	27	2817	9	19804	AAEL001501,AAEL002800,AAEL006400,AAEL009368,AAEL010360,AAEL012261,AAEL013177,AAEL014154,AAEL025993
GO:MF	acetylglucosaminyltransferase activity	GO:0008375	0.0780789	1.10747	11	2817	5	19804	AAEL002329,AAEL005468,AAEL005535,AAEL005618,AAEL013336
GO:MF	carbon-nitrogen lyase activity	GO:0016840	0.0780789	1.10747	11	2817	5	19804	AAEL000186,AAEL003345,AAEL004868,AAEL012078,AAEL014450
GO:MF	carboxylic acid binding	GO:0031406	0.0780789	1.10747	11	2817	5	19804	AAEL001724,AAEL005822,AAEL007038,AAEL007501,AAEL009691
GO:MF	hormone activity	GO:0005179	0.0780789	1.10747	28	2817	9	19804	AAEL000937,AAEL001474,AAEL001754,AAEL004547,AAEL005252,AAEL005444,AAEL008070,AAEL019691,AAEL024630
GO:MF	phosphoric ester hydrolase activity	GO:0042578	0.0780789	1.10747	151	2817	32	19804	AAEL000258,AAEL000372,AAEL000840,AAEL000931,AAEL001100,AAEL002413,AAEL003006,AAEL003165,AAEL003298,AAEL003317,AAEL003363,AAEL003402,AAEL003412,AAEL004967,AAEL005600,AAEL005692,AAEL006240,AAEL006439,AAEL006446,AAEL009275,AAEL009817,AAEL010684,AAEL011421,AAEL013132,AAEL014331,AAEL014842,AAEL018174,AAEL020156,AAEL022827,AAEL025656,AAEL025907,AAEL029071
GO:MF	oxidoreductase activity, acting on NAD(P)H	GO:0016651	0.0828607	1.08165	33	2817	10	19804	AAEL000986,AAEL002825,AAEL003423,AAEL005946,AAEL008490,AAEL012616,AAEL013225,AAEL013744,AAEL018678,AAEL025363
GO:MF	ATP-dependent protein folding chaperone	GO:0140662	0.0828607	1.08165	33	2817	10	19804	AAEL000301,AAEL001052,AAEL001715,AAEL007702,AAEL010063,AAEL011584,AAEL011708,AAEL025591,AAEL025647,AAEL025697
GO:MF	flavin adenine dinucleotide binding	GO:0050660	0.112276	0.949713	87	2817	20	19804	AAEL000213,AAEL000834,AAEL002683,AAEL003125,AAEL004025,AAEL005732,AAEL005769,AAEL005921,AAEL006928,AAEL008574,AAEL008841,AAEL010384,AAEL010405,AAEL011809,AAEL012689,AAEL013739,AAEL014797,AAEL022098,AAEL025363,AAEL026787
GO:MF	calcium ion binding	GO:0005509	0.112455	0.949021	179	2817	36	19804	AAEL001005,AAEL001068,AAEL001566,AAEL001794,AAEL002572,AAEL002645,AAEL004313,AAEL005408,AAEL005639,AAEL005978,AAEL006572,AAEL007226,AAEL007286,AAEL007395,AAEL007439,AAEL007455,AAEL007725,AAEL008062,AAEL009327,AAEL009869,AAEL010116,AAEL010403,AAEL010470,AAEL010789,AAEL011302,AAEL011343,AAEL013413,AAEL013656,AAEL013689,AAEL013979,AAEL014589,AAEL015100,AAEL019552,AAEL019592,AAEL019658,AAEL024535
GO:MF	oxidoreductase activity, acting on the CH-NH group of donors	GO:0016645	0.112899	0.947312	12	2817	5	19804	AAEL007033,AAEL010764,AAEL014871,AAEL024717,AAEL025199
GO:MF	organic acid binding	GO:0043177	0.112899	0.947312	12	2817	5	19804	AAEL001724,AAEL005822,AAEL007038,AAEL007501,AAEL009691
GO:MF	S-acyltransferase activity	GO:0016417	0.135467	0.868168	17	2817	6	19804	AAEL001194,AAEL002228,AAEL004294,AAEL008160,AAEL027910,AAEL029069
GO:MF	ABC-type transporter activity	GO:0140359	0.139354	0.855881	57	2817	14	19804	AAEL001938,AAEL002913,AAEL006717,AAEL008632,AAEL010379,AAEL012698,AAEL012702,AAEL017188,AAEL019463,AAEL019641,AAEL020303,AAEL023958,AAEL027367,AAEL027686
GO:MF	oxidoreductase activity, acting on the aldehyde or oxo group of donors	GO:0016903	0.15051	0.822433	47	2817	12	19804	AAEL001737,AAEL001747,AAEL004338,AAEL004685,AAEL005308,AAEL006834,AAEL007298,AAEL008366,AAEL010764,AAEL011756,AAEL012162,AAEL026746
GO:MF	FAD binding	GO:0071949	0.156779	0.804713	27	2817	8	19804	AAEL000213,AAEL002683,AAEL005921,AAEL008574,AAEL008841,AAEL010384,AAEL010405,AAEL026787
GO:MF	molecular adaptor activity	GO:0060090	0.186417	0.729513	23	2817	7	19804	AAEL005217,AAEL006367,AAEL009398,AAEL012475,AAEL012875,AAEL013541,AAEL025498
GO:MF	carboxypeptidase activity	GO:0004180	0.186417	0.729513	38	2817	10	19804	AAEL001844,AAEL001863,AAEL003424,AAEL006542,AAEL007926,AAEL008599,AAEL008600,AAEL008609,AAEL009291,AAEL017451
GO:MF	mannosidase activity	GO:0015923	0.208619	0.680645	10	2817	4	19804	AAEL002645,AAEL005639,AAEL005749,AAEL005763
GO:MF	omega peptidase activity	GO:0008242	0.208619	0.680645	10	2817	4	19804	AAEL000271,AAEL002225,AAEL011822,AAEL026731
GO:MF	alpha-mannosidase activity	GO:0004559	0.208619	0.680645	10	2817	4	19804	AAEL002645,AAEL005639,AAEL005749,AAEL005763
GO:MF	guanyl ribonucleotide binding	GO:0032561	0.209076	0.679696	190	2817	36	19804	AAEL000629,AAEL001331,AAEL002160,AAEL002311,AAEL003109,AAEL003161,AAEL003293,AAEL003301,AAEL003336,AAEL003813,AAEL004500,AAEL005052,AAEL005072,AAEL006267,AAEL006520,AAEL006642,AAEL007065,AAEL007845,AAEL008133,AAEL008179,AAEL009974,AAEL010012,AAEL010403,AAEL010506,AAEL011255,AAEL011500,AAEL012101,AAEL013139,AAEL013620,AAEL013636,AAEL018310,AAEL019788,AAEL025769,AAEL026323,AAEL027580,AAEL027938
GO:MF	sulfur compound binding	GO:1901681	0.209432	0.678958	19	2817	6	19804	AAEL002704,AAEL003697,AAEL005895,AAEL009691,AAEL014078,AAEL026380
GO:MF	ribonucleoprotein complex binding	GO:0043021	0.209432	0.678958	19	2817	6	19804	AAEL002160,AAEL003039,AAEL003661,AAEL003835,AAEL012980,AAEL013069
GO:MF	secondary active transmembrane transporter activity	GO:0015291	0.217145	0.66325	61	2817	14	19804	AAEL000714,AAEL003641,AAEL004496,AAEL004814,AAEL006180,AAEL006372,AAEL006862,AAEL010738,AAEL012041,AAEL013109,AAEL019513,AAEL019717,AAEL022435,AAEL024732
GO:MF	guanyl nucleotide binding	GO:0019001	0.219349	0.658864	191	2817	36	19804	AAEL000629,AAEL001331,AAEL002160,AAEL002311,AAEL003109,AAEL003161,AAEL003293,AAEL003301,AAEL003336,AAEL003813,AAEL004500,AAEL005052,AAEL005072,AAEL006267,AAEL006520,AAEL006642,AAEL007065,AAEL007845,AAEL008133,AAEL008179,AAEL009974,AAEL010012,AAEL010403,AAEL010506,AAEL011255,AAEL011500,AAEL012101,AAEL013139,AAEL013620,AAEL013636,AAEL018310,AAEL019788,AAEL025769,AAEL026323,AAEL027580,AAEL027938
GO:MF	GTP binding	GO:0005525	0.231204	0.636004	187	2817	35	19804	AAEL000629,AAEL001331,AAEL002160,AAEL002311,AAEL003109,AAEL003161,AAEL003293,AAEL003301,AAEL003336,AAEL003813,AAEL004500,AAEL005052,AAEL005072,AAEL006267,AAEL006520,AAEL006642,AAEL007065,AAEL007845,AAEL008133,AAEL008179,AAEL009974,AAEL010012,AAEL010403,AAEL010506,AAEL011255,AAEL011500,AAEL012101,AAEL013139,AAEL013620,AAEL013636,AAEL018310,AAEL019788,AAEL025769,AAEL026323,AAEL027938
GO:MF	nucleotidyltransferase activity	GO:0016779	0.231204	0.636004	68	2817	15	19804	AAEL001331,AAEL001607,AAEL001627,AAEL002800,AAEL004607,AAEL005605,AAEL005651,AAEL010468,AAEL011283,AAEL011866,AAEL011912,AAEL012284,AAEL017317,AAEL021140,AAEL022363
GO:MF	monosaccharide binding	GO:0048029	0.231204	0.636004	15	2817	5	19804	AAEL002781,AAEL005822,AAEL007038,AAEL007501,AAEL022757
GO:MF	oxidoreductase activity, acting on peroxide as acceptor	GO:0016684	0.231204	0.636004	25	2817	7	19804	AAEL000342,AAEL007135,AAEL012069,AAEL013171,AAEL013407,AAEL013528,AAEL017467
GO:MF	peroxidase activity	GO:0004601	0.231204	0.636004	25	2817	7	19804	AAEL000342,AAEL007135,AAEL012069,AAEL013171,AAEL013407,AAEL013528,AAEL017467
GO:MF	aminopeptidase activity	GO:0004177	0.231204	0.636004	40	2817	10	19804	AAEL000424,AAEL002696,AAEL003194,AAEL005808,AAEL005821,AAEL006323,AAEL008163,AAEL012099,AAEL015247,AAEL017244
GO:MF	NADH dehydrogenase activity	GO:0003954	0.231204	0.636004	20	2817	6	19804	AAEL000986,AAEL002825,AAEL003423,AAEL005946,AAEL008490,AAEL018678
GO:MF	enzyme regulator activity	GO:0030234	0.242501	0.615287	201	2817	37	19804	AAEL000087,AAEL000551,AAEL001422,AAEL001509,AAEL001751,AAEL001794,AAEL002704,AAEL002730,AAEL002731,AAEL002866,AAEL003182,AAEL003413,AAEL003697,AAEL004731,AAEL004783,AAEL005232,AAEL007420,AAEL007717,AAEL007889,AAEL010470,AAEL010834,AAEL011639,AAEL012904,AAEL013936,AAEL014078,AAEL017023,AAEL017447,AAEL018214,AAEL019468,AAEL020823,AAEL023294,AAEL025334,AAEL025520,AAEL025591,AAEL027007,AAEL027145,AAE…
GO:MF	ribosome binding	GO:0043022	0.244575	0.611588	11	2817	4	19804	AAEL002160,AAEL003661,AAEL003835,AAEL013069
GO:MF	neuropeptide hormone activity	GO:0005184	0.244575	0.611588	11	2817	4	19804	AAEL005252,AAEL005444,AAEL019691,AAEL024630
GO:MF	amide binding	GO:0033218	0.268621	0.570859	26	2817	7	19804	AAEL001194,AAEL002228,AAEL005926,AAEL008160,AAEL009691,AAEL022506,AAEL029069
GO:MF	dioxygenase activity	GO:0051213	0.268621	0.570859	26	2817	7	19804	AAEL000428,AAEL003211,AAEL007038,AAEL007501,AAEL013637,AAEL014600,AAEL026357
GO:MF	translation elongation factor activity	GO:0003746	0.271556	0.566141	21	2817	6	19804	AAEL000951,AAEL003835,AAEL004500,AAEL011288,AAEL013636,AAEL029004
GO:MF	carbohydrate derivative transmembrane transporter activity	GO:1901505	0.292755	0.533496	24	2817	6	19804	AAEL002349,AAEL005411,AAEL005911,AAEL007481,AAEL010123,AAEL025921
GO:MF	3-oxo-arachidoyl-CoA synthase activity	GO:0102336	0.292755	0.533496	14	2817	4	19804	AAEL000188,AAEL003977,AAEL008219,AAEL013542
GO:MF	3-oxo-lignoceronyl-CoA synthase activity	GO:0102338	0.292755	0.533496	14	2817	4	19804	AAEL000188,AAEL003977,AAEL008219,AAEL013542
GO:MF	3-oxo-cerotoyl-CoA synthase activity	GO:0102337	0.292755	0.533496	14	2817	4	19804	AAEL000188,AAEL003977,AAEL008219,AAEL013542
GO:MF	metalloexopeptidase activity	GO:0008235	0.292755	0.533496	54	2817	11	19804	AAEL000424,AAEL000842,AAEL001844,AAEL001863,AAEL003194,AAEL003424,AAEL008599,AAEL008600,AAEL008609,AAEL011658,AAEL011662
GO:MF	oxidoreductase activity, acting on NAD(P)H, quinone or similar compound as acceptor	GO:0016655	0.292755	0.533496	19	2817	5	19804	AAEL000986,AAEL002825,AAEL005946,AAEL008490,AAEL018678
GO:MF	acyltransferase activity, transferring groups other than amino-acyl groups	GO:0016747	0.292755	0.533496	156	2817	29	19804	AAEL000188,AAEL000427,AAEL000933,AAEL001194,AAEL001931,AAEL002113,AAEL002209,AAEL002228,AAEL002687,AAEL003977,AAEL004043,AAEL004294,AAEL004824,AAEL006400,AAEL006634,AAEL006668,AAEL006672,AAEL008160,AAEL008219,AAEL009373,AAEL011901,AAEL013542,AAEL020502,AAEL022137,AAEL022387,AAEL022506,AAEL025740,AAEL027910,AAEL029069
GO:MF	hydrolase activity, acting on acid anhydrides, in phosphorus-containing anhydrides	GO:0016818	0.292755	0.533496	291	2817	50	19804	AAEL000301,AAEL001092,AAEL001101,AAEL001715,AAEL001795,AAEL001938,AAEL002160,AAEL002311,AAEL003109,AAEL003193,AAEL003301,AAEL003363,AAEL004500,AAEL005052,AAEL005072,AAEL005454,AAEL006267,AAEL006642,AAEL006685,AAEL006717,AAEL007065,AAEL007702,AAEL007845,AAEL008179,AAEL008369,AAEL008605,AAEL008632,AAEL009285,AAEL009974,AAEL010012,AAEL010063,AAEL010359,AAEL010379,AAEL010506,AAEL011136,AAEL011500,AAE…
GO:MF	hydrolase activity, acting on acid anhydrides	GO:0016817	0.292755	0.533496	292	2817	50	19804	AAEL000301,AAEL001092,AAEL001101,AAEL001715,AAEL001795,AAEL001938,AAEL002160,AAEL002311,AAEL003109,AAEL003193,AAEL003301,AAEL003363,AAEL004500,AAEL005052,AAEL005072,AAEL005454,AAEL006267,AAEL006642,AAEL006685,AAEL006717,AAEL007065,AAEL007702,AAEL007845,AAEL008179,AAEL008369,AAEL008605,AAEL008632,AAEL009285,AAEL009974,AAEL010012,AAEL010063,AAEL010359,AAEL010379,AAEL010506,AAEL011136,AAEL011500,AAE…
GO:MF	protein serine/threonine phosphatase activity	GO:0004722	0.292755	0.533496	32	2817	8	19804	AAEL003412,AAEL006439,AAEL009275,AAEL009817,AAEL014331,AAEL018174,AAEL022827,AAEL025907
GO:MF	acyltransferase activity	GO:0016746	0.292755	0.533496	180	2817	33	19804	AAEL000188,AAEL000427,AAEL000933,AAEL001194,AAEL001931,AAEL002113,AAEL002209,AAEL002228,AAEL002687,AAEL003977,AAEL004043,AAEL004294,AAEL004297,AAEL004824,AAEL006400,AAEL006634,AAEL006668,AAEL006672,AAEL006978,AAEL008160,AAEL008219,AAEL009373,AAEL011901,AAEL013542,AAEL020502,AAEL022137,AAEL022387,AAEL022506,AAEL022867,AAEL025613,AAEL025740,AAEL027910,AAEL029069
GO:MF	organic anion transmembrane transporter activity	GO:0008514	0.292755	0.533496	17	2817	5	19804	AAEL002349,AAEL005911,AAEL014248,AAEL016967,AAEL025921
GO:MF	NAD(P)H dehydrogenase (quinone) activity	GO:0003955	0.292755	0.533496	19	2817	5	19804	AAEL000986,AAEL002825,AAEL005946,AAEL008490,AAEL018678
GO:MF	NADH dehydrogenase (quinone) activity	GO:0050136	0.292755	0.533496	19	2817	5	19804	AAEL000986,AAEL002825,AAEL005946,AAEL008490,AAEL018678
GO:MF	magnesium ion binding	GO:0000287	0.292755	0.533496	42	2817	9	19804	AAEL000258,AAEL003161,AAEL003193,AAEL004474,AAEL004613,AAEL014913,AAEL023037,AAEL024228,AAEL026380
GO:MF	nucleobase-containing compound transmembrane transporter activity	GO:0015932	0.292755	0.533496	24	2817	6	19804	AAEL002349,AAEL005411,AAEL005911,AAEL007481,AAEL010123,AAEL025921
GO:MF	antioxidant activity	GO:0016209	0.292755	0.533496	36	2817	8	19804	AAEL000342,AAEL007135,AAEL012069,AAEL013171,AAEL013407,AAEL013528,AAEL017467,AAEL019937
GO:MF	signaling receptor binding	GO:0005102	0.292755	0.533496	68	2817	14	19804	AAEL000288,AAEL000937,AAEL001474,AAEL001754,AAEL004547,AAEL005252,AAEL005444,AAEL008070,AAEL009167,AAEL010506,AAEL010524,AAEL019575,AAEL019691,AAEL024630
GO:MF	alkaline phosphatase activity	GO:0004035	0.292755	0.533496	12	2817	4	19804	AAEL000931,AAEL003298,AAEL003317,AAEL029071
GO:MF	oxidoreductase activity, acting on the aldehyde or oxo group of donors, NAD or NADP as acceptor	GO:0016620	0.292755	0.533496	41	2817	9	19804	AAEL001737,AAEL001747,AAEL004685,AAEL006834,AAEL007298,AAEL010764,AAEL011756,AAEL012162,AAEL026746
GO:MF	NADH dehydrogenase (ubiquinone) activity	GO:0008137	0.292755	0.533496	19	2817	5	19804	AAEL000986,AAEL002825,AAEL005946,AAEL008490,AAEL018678
GO:MF	pyrophosphatase activity	GO:0016462	0.292755	0.533496	287	2817	49	19804	AAEL000301,AAEL001101,AAEL001715,AAEL001795,AAEL001938,AAEL002160,AAEL002311,AAEL003109,AAEL003193,AAEL003301,AAEL003363,AAEL004500,AAEL005052,AAEL005072,AAEL005454,AAEL006267,AAEL006642,AAEL006685,AAEL006717,AAEL007065,AAEL007702,AAEL007845,AAEL008179,AAEL008369,AAEL008605,AAEL008632,AAEL009285,AAEL009974,AAEL010012,AAEL010063,AAEL010359,AAEL010379,AAEL010506,AAEL011136,AAEL011500,AAEL011708,AAE…
GO:MF	transferase activity, transferring sulphur-containing groups	GO:0016782	0.292755	0.533496	36	2817	8	19804	AAEL000716,AAEL004607,AAEL006327,AAEL006344,AAEL007913,AAEL009368,AAEL019780,AAEL022615
GO:MF	protein-containing complex binding	GO:0044877	0.292755	0.533496	66	2817	13	19804	AAEL001422,AAEL002160,AAEL003039,AAEL003661,AAEL003835,AAEL006095,AAEL006102,AAEL010506,AAEL012980,AAEL013069,AAEL019576,AAEL024235,AAEL026217
GO:MF	sequence-specific double-stranded DNA binding	GO:1990837	0.296639	0.527772	20	2817	5	19804	AAEL006064,AAEL007595,AAEL007624,AAEL012237,AAEL014151
GO:MF	metalloendopeptidase activity	GO:0004222	0.299861	0.52308	79	2817	15	19804	AAEL000332,AAEL000788,AAEL001566,AAEL002068,AAEL002665,AAEL008527,AAEL008786,AAEL010788,AAEL011369,AAEL013449,AAEL014516,AAEL016998,AAEL019501,AAEL028229,AAEL029029
GO:MF	metallocarboxypeptidase activity	GO:0004181	0.305817	0.514538	26	2817	6	19804	AAEL001844,AAEL001863,AAEL003424,AAEL008599,AAEL008600,AAEL008609
GO:MF	carbonate dehydratase activity	GO:0004089	0.305817	0.514538	15	2817	4	19804	AAEL008828,AAEL009330,AAEL010893,AAEL026619
GO:MF	endoribonuclease activity	GO:0004521	0.305817	0.514538	26	2817	6	19804	AAEL000293,AAEL001159,AAEL003492,AAEL005628,AAEL008175,AAEL009629
GO:MF	acyl-CoA dehydrogenase activity	GO:0003995	0.313	0.504455	10	2817	3	19804	AAEL003125,AAEL005732,AAEL014797
GO:MF	identical protein binding	GO:0042802	0.313	0.504455	10	2817	3	19804	AAEL004438,AAEL006711,AAEL011703
GO:MF	oxidoreductase activity, acting on the CH-CH group of donors, with a flavin as acceptor	GO:0052890	0.313	0.504455	10	2817	3	19804	AAEL003125,AAEL005732,AAEL014797
GO:MF	chaperone binding	GO:0051087	0.313	0.504455	10	2817	3	19804	AAEL004438,AAEL004465,AAEL008412
GO:MF	rRNA methyltransferase activity	GO:0008649	0.313	0.504455	10	2817	3	19804	AAEL000076,AAEL001037,AAEL010949
GO:MF	hydrolase activity, hydrolyzing N-glycosyl compounds	GO:0016799	0.313	0.504455	10	2817	3	19804	AAEL002176,AAEL006485,AAEL025498
GO:MF	symporter activity	GO:0015293	0.313	0.504455	32	2817	7	19804	AAEL000714,AAEL003641,AAEL004496,AAEL006180,AAEL006862,AAEL013109,AAEL024732
GO:MF	acetyltransferase activity	GO:0016407	0.321651	0.492615	50	2817	10	19804	AAEL000933,AAEL001194,AAEL002228,AAEL004043,AAEL004294,AAEL006400,AAEL006668,AAEL008160,AAEL009373,AAEL029069
GO:MF	very-long-chain 3-ketoacyl-CoA synthase activity	GO:0102756	0.327409	0.484909	21	2817	5	19804	AAEL000188,AAEL003977,AAEL008219,AAEL013542,AAEL020502
GO:MF	RNA methyltransferase activity	GO:0008173	0.351232	0.454405	39	2817	8	19804	AAEL000076,AAEL001037,AAEL006507,AAEL006515,AAEL008120,AAEL009156,AAEL010949,AAEL012932
GO:MF	ligand-gated monoatomic cation channel activity	GO:0099094	0.354391	0.450517	16	2817	4	19804	AAEL004006,AAEL008928,AAEL008931,AAEL010570
GO:MF	GTPase activity	GO:0003924	0.355275	0.449436	133	2817	23	19804	AAEL002311,AAEL003109,AAEL003301,AAEL004500,AAEL005052,AAEL005072,AAEL006267,AAEL006642,AAEL006685,AAEL007065,AAEL007845,AAEL008179,AAEL009974,AAEL010012,AAEL010506,AAEL011500,AAEL013139,AAEL013620,AAEL013636,AAEL018310,AAEL019788,AAEL025769,AAEL026323
GO:MF	ATP-dependent activity	GO:0140657	0.365002	0.437705	377	2817	60	19804	AAEL000291,AAEL000301,AAEL001052,AAEL001101,AAEL001715,AAEL001938,AAEL002160,AAEL002341,AAEL002464,AAEL002827,AAEL002913,AAEL003393,AAEL004076,AAEL004607,AAEL005454,AAEL005471,AAEL006390,AAEL006516,AAEL006717,AAEL007225,AAEL007702,AAEL007777,AAEL008632,AAEL008787,AAEL009285,AAEL009808,AAEL010063,AAEL010359,AAEL010360,AAEL010379,AAEL010787,AAEL010819,AAEL011136,AAEL011584,AAEL011708,AAEL011817,AAE…
GO:MF	fatty acid elongase activity	GO:0009922	0.373018	0.42827	22	2817	5	19804	AAEL000188,AAEL003977,AAEL008219,AAEL013542,AAEL020502
GO:MF	phosphotransferase activity, phosphate group as acceptor	GO:0016776	0.379348	0.420963	11	2817	3	19804	AAEL000629,AAEL012359,AAEL012731
GO:MF	antiporter activity	GO:0015297	0.40251	0.395223	17	2817	4	19804	AAEL004814,AAEL010738,AAEL019513,AAEL022435
GO:MF	transcription regulatory region nucleic acid binding	GO:0001067	0.40251	0.395223	17	2817	4	19804	AAEL006064,AAEL007595,AAEL007624,AAEL014151
GO:MF	transcription cis-regulatory region binding	GO:0000976	0.40251	0.395223	17	2817	4	19804	AAEL006064,AAEL007595,AAEL007624,AAEL014151
GO:MF	postsynaptic neurotransmitter receptor activity	GO:0098960	0.40689	0.390523	12	2817	3	19804	AAEL004006,AAEL010570,AAEL017181
GO:MF	catalytic activity, acting on a rRNA	GO:0140102	0.40689	0.390523	12	2817	3	19804	AAEL000076,AAEL001037,AAEL010949
GO:MF	ribonucleoside triphosphate phosphatase activity	GO:0017111	0.40689	0.390523	267	2817	42	19804	AAEL000301,AAEL001101,AAEL001715,AAEL001938,AAEL002160,AAEL002311,AAEL003109,AAEL003301,AAEL004500,AAEL005052,AAEL005072,AAEL005454,AAEL006267,AAEL006642,AAEL006685,AAEL006717,AAEL007065,AAEL007702,AAEL007845,AAEL008179,AAEL008632,AAEL009285,AAEL009974,AAEL010012,AAEL010063,AAEL010359,AAEL010379,AAEL010506,AAEL011136,AAEL011500,AAEL011708,AAEL012702,AAEL013139,AAEL013620,AAEL013636,AAEL017188,AAE…
GO:MF	nucleobase-containing compound kinase activity	GO:0019205	0.40689	0.390523	18	2817	4	19804	AAEL000629,AAEL011273,AAEL012359,AAEL012731
GO:MF	actin filament binding	GO:0051015	0.40689	0.390523	23	2817	5	19804	AAEL006095,AAEL006102,AAEL019576,AAEL024235,AAEL026217
GO:MF	hydrolase activity, acting on carbon-nitrogen (but not peptide) bonds, in cyclic amidines	GO:0016814	0.40689	0.390523	12	2817	3	19804	AAEL003213,AAEL014871,AAEL026165
GO:MF	actin binding	GO:0003779	0.40689	0.390523	100	2817	17	19804	AAEL001104,AAEL003957,AAEL006095,AAEL006102,AAEL007546,AAEL008303,AAEL009991,AAEL010911,AAEL012709,AAEL013461,AAEL013661,AAEL019576,AAEL022406,AAEL022661,AAEL024235,AAEL026094,AAEL026217
GO:MF	structural constituent of cytoskeleton	GO:0005200	0.40689	0.390523	18	2817	4	19804	AAEL005052,AAEL006642,AAEL012101,AAEL024235
GO:MF	endonuclease activity	GO:0004519	0.40689	0.390523	49	2817	9	19804	AAEL000293,AAEL001159,AAEL003492,AAEL005628,AAEL007854,AAEL008175,AAEL009589,AAEL009629,AAEL009712
GO:MF	ribonuclease activity	GO:0004540	0.411659	0.385463	37	2817	7	19804	AAEL000293,AAEL001159,AAEL003492,AAEL005628,AAEL007189,AAEL008175,AAEL009629
GO:MF	O-methyltransferase activity	GO:0008171	0.424726	0.371891	13	2817	3	19804	AAEL006507,AAEL006515,AAEL008330
GO:MF	protein tyrosine/serine/threonine phosphatase activity	GO:0008138	0.424726	0.371891	13	2817	3	19804	AAEL006439,AAEL018174,AAEL025656
GO:MF	cyclin-dependent protein serine/threonine kinase regulator activity	GO:0016538	0.424726	0.371891	13	2817	3	19804	AAEL001751,AAEL002866,AAEL005232
GO:MF	transmembrane receptor protein tyrosine kinase activity	GO:0004714	0.424726	0.371891	13	2817	3	19804	AAEL011714,AAEL019599,AAEL024540
GO:MF	photoreceptor activity	GO:0009881	0.424726	0.371891	13	2817	3	19804	AAEL005621,AAEL005625,AAEL006259
GO:MF	growth factor activity	GO:0008083	0.424726	0.371891	13	2817	3	19804	AAEL000288,AAEL009167,AAEL019575
GO:MF	myosin phosphatase activity	GO:0017018	0.425857	0.370736	19	2817	4	19804	AAEL003412,AAEL006439,AAEL009275,AAEL018174
GO:MF	protein kinase regulator activity	GO:0019887	0.425857	0.370736	19	2817	4	19804	AAEL001751,AAEL002866,AAEL005232,AAEL017447
GO:MF	kinase regulator activity	GO:0019207	0.425857	0.370736	19	2817	4	19804	AAEL001751,AAEL002866,AAEL005232,AAEL017447
GO:MF	catalytic activity, acting on a nucleic acid	GO:0140640	0.445829	0.350831	352	2817	54	19804	AAEL000076,AAEL000293,AAEL001037,AAEL001044,AAEL001159,AAEL001206,AAEL001218,AAEL002329,AAEL002341,AAEL002758,AAEL002760,AAEL002766,AAEL002800,AAEL002867,AAEL003336,AAEL003492,AAEL004613,AAEL005037,AAEL005628,AAEL005688,AAEL006507,AAEL006515,AAEL007130,AAEL007189,AAEL008120,AAEL008175,AAEL009156,AAEL009285,AAEL009623,AAEL009629,AAEL009712,AAEL009908,AAEL010468,AAEL010787,AAEL010949,AAEL010968,AAE…
GO:MF	phospholipase activity	GO:0004620	0.452771	0.344121	32	2817	6	19804	AAEL002413,AAEL003402,AAEL005969,AAEL007092,AAEL009679,AAEL013979
GO:MF	ligand-gated monoatomic ion channel activity	GO:0015276	0.471592	0.326434	78	2817	13	19804	AAEL000066,AAEL002518,AAEL004006,AAEL004935,AAEL004958,AAEL008587,AAEL008928,AAEL008931,AAEL010570,AAEL012248,AAEL018149,AAEL023538,AAEL027520
GO:MF	monoatomic cation channel activity	GO:0005261	0.471592	0.326434	118	2817	19	19804	AAEL002504,AAEL002827,AAEL003393,AAEL004006,AAEL004060,AAEL005014,AAEL006809,AAEL007777,AAEL008787,AAEL008848,AAEL008928,AAEL008931,AAEL009544,AAEL010570,AAEL010823,AAEL012175,AAEL019673,AAEL025650,AAEL026479
GO:MF	ligand-gated channel activity	GO:0022834	0.471592	0.326434	78	2817	13	19804	AAEL000066,AAEL002518,AAEL004006,AAEL004935,AAEL004958,AAEL008587,AAEL008928,AAEL008931,AAEL010570,AAEL012248,AAEL018149,AAEL023538,AAEL027520
GO:MF	intramolecular oxidoreductase activity	GO:0016860	0.473938	0.324278	14	2817	3	19804	AAEL000641,AAEL001432,AAEL002165
GO:MF	nuclease activity	GO:0004518	0.488087	0.311503	79	2817	13	19804	AAEL000049,AAEL000293,AAEL001159,AAEL001556,AAEL003492,AAEL005628,AAEL007189,AAEL007854,AAEL008175,AAEL009589,AAEL009629,AAEL009712,AAEL014945
GO:MF	phosphoprotein phosphatase activity	GO:0004721	0.493567	0.306654	66	2817	11	19804	AAEL003165,AAEL003412,AAEL005692,AAEL006439,AAEL009275,AAEL009817,AAEL014331,AAEL018174,AAEL022827,AAEL025656,AAEL025907
GO:MF	DNA-directed 5'-3' RNA polymerase activity	GO:0003899	0.495332	0.305104	27	2817	5	19804	AAEL010468,AAEL011866,AAEL012284,AAEL017317,AAEL022363
GO:MF	RNA polymerase activity	GO:0097747	0.495332	0.305104	27	2817	5	19804	AAEL010468,AAEL011866,AAEL012284,AAEL017317,AAEL022363
GO:MF	5'-3' RNA polymerase activity	GO:0034062	0.495332	0.305104	27	2817	5	19804	AAEL010468,AAEL011866,AAEL012284,AAEL017317,AAEL022363
GO:MF	chitin binding	GO:0008061	0.498535	0.302304	128	2817	20	19804	AAEL001965,AAEL002023,AAEL003056,AAEL003066,AAEL003419,AAEL004897,AAEL005748,AAEL006151,AAEL011586,AAEL012644,AAEL012646,AAEL012647,AAEL013059,AAEL013812,AAEL017334,AAEL019698,AAEL021372,AAEL023490,AAEL025518,AAEL029051
GO:MF	adenine nucleotide transmembrane transporter activity	GO:0000295	0.498535	0.302304	15	2817	3	19804	AAEL002349,AAEL005911,AAEL025921
GO:MF	purine ribonucleotide transmembrane transporter activity	GO:0005346	0.498535	0.302304	15	2817	3	19804	AAEL002349,AAEL005911,AAEL025921
GO:MF	transcription coactivator activity	GO:0003713	0.498535	0.302304	15	2817	3	19804	AAEL000903,AAEL002597,AAEL004574
GO:MF	ligase activity, forming carbon-sulfur bonds	GO:0016877	0.498535	0.302304	15	2817	3	19804	AAEL004076,AAEL004607,AAEL020382
GO:MF	intramolecular transferase activity	GO:0016866	0.498535	0.302304	15	2817	3	19804	AAEL003514,AAEL007354,AAEL009497
GO:MF	nucleotide transmembrane transporter activity	GO:0015215	0.498535	0.302304	15	2817	3	19804	AAEL002349,AAEL005911,AAEL025921
GO:MF	purine nucleotide transmembrane transporter activity	GO:0015216	0.498535	0.302304	15	2817	3	19804	AAEL002349,AAEL005911,AAEL025921
GO:MF	organophosphate ester transmembrane transporter activity	GO:0015605	0.498535	0.302304	15	2817	3	19804	AAEL002349,AAEL005911,AAEL025921
GO:MF	copper ion binding	GO:0005507	0.498535	0.302304	21	2817	4	19804	AAEL001667,AAEL017081,AAEL022263,AAEL023511
GO:MF	mannosyltransferase activity	GO:0000030	0.537452	0.269661	16	2817	3	19804	AAEL000451,AAEL000559,AAEL009761
GO:MF	sequence-specific DNA binding	GO:0043565	0.55557	0.255261	132	2817	20	19804	AAEL000250,AAEL002321,AAEL003506,AAEL004130,AAEL005147,AAEL005247,AAEL005731,AAEL006064,AAEL007205,AAEL007502,AAEL007595,AAEL007624,AAEL009949,AAEL010222,AAEL012237,AAEL012474,AAEL013518,AAEL014151,AAEL025401,AAEL025692
GO:MF	NADP binding	GO:0050661	0.555793	0.255087	23	2817	4	19804	AAEL000834,AAEL005931,AAEL006834,AAEL025363
GO:MF	neurotransmitter receptor activity involved in regulation of postsynaptic membrane potential	GO:0099529	0.562093	0.250192	10	2817	2	19804	AAEL004006,AAEL010570
GO:MF	extracellular ligand-gated monoatomic ion channel activity	GO:0005230	0.562093	0.250192	57	2817	9	19804	AAEL002518,AAEL004006,AAEL004935,AAEL004958,AAEL008587,AAEL010570,AAEL012248,AAEL018149,AAEL027520
GO:MF	excitatory extracellular ligand-gated monoatomic ion channel activity	GO:0005231	0.562093	0.250192	10	2817	2	19804	AAEL004006,AAEL010570
GO:MF	acetylcholine-gated monoatomic cation-selective channel activity	GO:0022848	0.562093	0.250192	10	2817	2	19804	AAEL004006,AAEL010570
GO:MF	acylglycerol O-acyltransferase activity	GO:0016411	0.562093	0.250192	10	2817	2	19804	AAEL011901,AAEL025740
GO:MF	heat shock protein binding	GO:0031072	0.562093	0.250192	10	2817	2	19804	AAEL005165,AAEL011055
GO:MF	transmitter-gated monoatomic ion channel activity involved in regulation of postsynaptic membrane potential	GO:1904315	0.562093	0.250192	10	2817	2	19804	AAEL004006,AAEL010570
GO:MF	phospholipid transporter activity	GO:0005548	0.562093	0.250192	10	2817	2	19804	AAEL010661,AAEL023829
GO:MF	sulfotransferase activity	GO:0008146	0.575906	0.239648	24	2817	4	19804	AAEL000716,AAEL006327,AAEL006344,AAEL007913
GO:MF	alcohol-forming fatty acyl-CoA reductase activity	GO:0102965	0.575906	0.239648	24	2817	4	19804	AAEL001737,AAEL001747,AAEL007298,AAEL026746
GO:MF	transferase activity, transferring one-carbon groups	GO:0016741	0.575906	0.239648	121	2817	18	19804	AAEL000076,AAEL001037,AAEL001871,AAEL003447,AAEL004282,AAEL004728,AAEL006507,AAEL006515,AAEL007236,AAEL008120,AAEL008330,AAEL009156,AAEL010248,AAEL010276,AAEL010640,AAEL010764,AAEL010949,AAEL012932
GO:MF	deaminase activity	GO:0019239	0.597658	0.223547	11	2817	2	19804	AAEL003213,AAEL026165
GO:MF	protein phosphatase regulator activity	GO:0019888	0.597658	0.223547	11	2817	2	19804	AAEL007717,AAEL010470
GO:MF	DNA polymerase activity	GO:0034061	0.597658	0.223547	11	2817	2	19804	AAEL002800,AAEL021140
GO:MF	glucuronosyltransferase activity	GO:0015020	0.605418	0.217945	25	2817	4	19804	AAEL001586,AAEL005626,AAEL006254,AAEL010366
GO:MF	potassium ion transmembrane transporter activity	GO:0015079	0.605501	0.217885	39	2817	6	19804	AAEL008928,AAEL008931,AAEL009544,AAEL019673,AAEL022435,AAEL026479
GO:MF	passive transmembrane transporter activity	GO:0022803	0.605501	0.217885	221	2817	32	19804	AAEL000066,AAEL002504,AAEL002518,AAEL002827,AAEL003393,AAEL004006,AAEL004060,AAEL004935,AAEL004958,AAEL005001,AAEL005008,AAEL005014,AAEL006809,AAEL007777,AAEL008587,AAEL008787,AAEL008848,AAEL008928,AAEL008931,AAEL009544,AAEL010570,AAEL010823,AAEL011638,AAEL012175,AAEL012248,AAEL018149,AAEL019673,AAEL019744,AAEL023538,AAEL025650,AAEL026479,AAEL027520
GO:MF	channel activity	GO:0015267	0.605501	0.217885	221	2817	32	19804	AAEL000066,AAEL002504,AAEL002518,AAEL002827,AAEL003393,AAEL004006,AAEL004060,AAEL004935,AAEL004958,AAEL005001,AAEL005008,AAEL005014,AAEL006809,AAEL007777,AAEL008587,AAEL008787,AAEL008848,AAEL008928,AAEL008931,AAEL009544,AAEL010570,AAEL010823,AAEL011638,AAEL012175,AAEL012248,AAEL018149,AAEL019673,AAEL019744,AAEL023538,AAEL025650,AAEL026479,AAEL027520
GO:MF	DNA-binding transcription factor activity, RNA polymerase II-specific	GO:0000981	0.606074	0.217474	109	2817	16	19804	AAEL001696,AAEL002321,AAEL002740,AAEL003506,AAEL003794,AAEL004130,AAEL005247,AAEL006593,AAEL007285,AAEL007502,AAEL009742,AAEL009949,AAEL012474,AAEL013760,AAEL014151,AAEL022179
GO:MF	monoatomic ion channel activity	GO:0005216	0.63194	0.199324	209	2817	30	19804	AAEL000066,AAEL002504,AAEL002518,AAEL002827,AAEL003393,AAEL004006,AAEL004060,AAEL004935,AAEL004958,AAEL005014,AAEL006809,AAEL007777,AAEL008587,AAEL008787,AAEL008848,AAEL008928,AAEL008931,AAEL009544,AAEL010570,AAEL010823,AAEL011638,AAEL012175,AAEL012248,AAEL018149,AAEL019673,AAEL019744,AAEL023538,AAEL025650,AAEL026479,AAEL027520
GO:MF	double-stranded DNA binding	GO:0003690	0.637085	0.195802	33	2817	5	19804	AAEL006064,AAEL007595,AAEL007624,AAEL012237,AAEL014151
GO:MF	inorganic anion transmembrane transporter activity	GO:0015103	0.637085	0.195802	33	2817	5	19804	AAEL006180,AAEL006372,AAEL010738,AAEL012041,AAEL012248
GO:MF	RNA polymerase II transcription regulatory region sequence-specific DNA binding	GO:0000977	0.640491	0.193487	12	2817	2	19804	AAEL006064,AAEL007624
GO:MF	palmitoyltransferase activity	GO:0016409	0.640491	0.193487	12	2817	2	19804	AAEL002209,AAEL027910
GO:MF	DNA-binding transcription factor activity	GO:0003700	0.640491	0.193487	260	2817	37	19804	AAEL000250,AAEL000753,AAEL001696,AAEL002321,AAEL002740,AAEL003505,AAEL003506,AAEL003613,AAEL003794,AAEL004130,AAEL005147,AAEL005247,AAEL005558,AAEL005731,AAEL006593,AAEL007205,AAEL007285,AAEL007502,AAEL007595,AAEL007624,AAEL008190,AAEL009171,AAEL009742,AAEL009949,AAEL010222,AAEL011739,AAEL012466,AAEL012474,AAEL012671,AAEL013518,AAEL013760,AAEL014151,AAEL019611,AAEL022179,AAEL022593,AAEL025692,AAE…
GO:MF	ATP hydrolysis activity	GO:0016887	0.640491	0.193487	133	2817	19	19804	AAEL000301,AAEL001101,AAEL001715,AAEL001938,AAEL002160,AAEL005454,AAEL006717,AAEL007702,AAEL008632,AAEL009285,AAEL010063,AAEL010359,AAEL010379,AAEL011136,AAEL011708,AAEL012702,AAEL017188,AAEL021679,AAEL023069
GO:MF	potassium channel activity	GO:0005267	0.647395	0.188831	34	2817	5	19804	AAEL008928,AAEL008931,AAEL009544,AAEL019673,AAEL026479
GO:MF	phosphoric diester hydrolase activity	GO:0008081	0.652941	0.185126	27	2817	4	19804	AAEL002413,AAEL003402,AAEL005600,AAEL020156
GO:MF	fatty-acyl-CoA reductase (alcohol-forming) activity	GO:0080019	0.652941	0.185126	27	2817	4	19804	AAEL001737,AAEL001747,AAEL007298,AAEL026746
GO:MF	transmembrane receptor protein kinase activity	GO:0019199	0.66235	0.178912	20	2817	3	19804	AAEL011714,AAEL019599,AAEL024540
GO:MF	transcription regulator activity	GO:0140110	0.664391	0.177576	313	2817	44	19804	AAEL000221,AAEL000250,AAEL000720,AAEL000753,AAEL000903,AAEL001696,AAEL002321,AAEL002597,AAEL002740,AAEL003505,AAEL003506,AAEL003613,AAEL003794,AAEL004130,AAEL004574,AAEL005147,AAEL005247,AAEL005558,AAEL005731,AAEL006593,AAEL007205,AAEL007285,AAEL007502,AAEL007595,AAEL007624,AAEL008190,AAEL009171,AAEL009742,AAEL009949,AAEL010222,AAEL010546,AAEL011739,AAEL012466,AAEL012474,AAEL012671,AAEL013518,AAE…
GO:MF	exonuclease activity, active with either ribo- or deoxyribonucleic acids and producing 5'-phosphomonoesters	GO:0016796	0.674456	0.171047	13	2817	2	19804	AAEL007189,AAEL014945
GO:MF	tRNA methyltransferase activity	GO:0008175	0.674456	0.171047	13	2817	2	19804	AAEL008120,AAEL009156
GO:MF	phosphatase regulator activity	GO:0019208	0.674456	0.171047	13	2817	2	19804	AAEL007717,AAEL010470
GO:MF	oxidoreductase activity, acting on a sulfur group of donors, disulfide as acceptor	GO:0016671	0.674456	0.171047	13	2817	2	19804	AAEL004873,AAEL023523
GO:MF	manganese ion binding	GO:0030145	0.674456	0.171047	13	2817	2	19804	AAEL000424,AAEL002329
GO:MF	G protein-coupled peptide receptor activity	GO:0008528	0.681745	0.166378	28	2817	4	19804	AAEL006636,AAEL006947,AAEL011325,AAEL019881
GO:MF	peptide receptor activity	GO:0001653	0.681745	0.166378	28	2817	4	19804	AAEL006636,AAEL006947,AAEL011325,AAEL019881
GO:MF	neurotransmitter receptor activity	GO:0030594	0.690917	0.160574	43	2817	6	19804	AAEL002518,AAEL004006,AAEL008587,AAEL010570,AAEL017181,AAEL018149
GO:MF	protein tyrosine kinase activity	GO:0004713	0.692851	0.15936	36	2817	5	19804	AAEL002404,AAEL011714,AAEL017300,AAEL019599,AAEL024540
GO:MF	molecular function activator activity	GO:0140677	0.693501	0.158953	160	2817	22	19804	AAEL000288,AAEL000937,AAEL001474,AAEL001509,AAEL001754,AAEL004465,AAEL004547,AAEL004731,AAEL005252,AAEL005444,AAEL008070,AAEL009167,AAEL010524,AAEL010834,AAEL012904,AAEL018214,AAEL019575,AAEL019691,AAEL024630,AAEL025520,AAEL025591,AAEL027007
GO:MF	lipid binding	GO:0008289	0.694741	0.158177	95	2817	13	19804	AAEL001483,AAEL002687,AAEL005408,AAEL005772,AAEL005997,AAEL008577,AAEL009169,AAEL010260,AAEL011302,AAEL011556,AAEL012740,AAEL016972,AAEL029014
GO:MF	protein domain specific binding	GO:0019904	0.69653	0.15706	14	2817	2	19804	AAEL002597,AAEL007768
GO:MF	aspartic-type peptidase activity	GO:0070001	0.69653	0.15706	14	2817	2	19804	AAEL016998,AAEL017467
GO:MF	phosphotransferase activity, for other substituted phosphate groups	GO:0016780	0.69653	0.15706	14	2817	2	19804	AAEL006667,AAEL022490
GO:MF	calmodulin binding	GO:0005516	0.69653	0.15706	14	2817	2	19804	AAEL008303,AAEL019513
GO:MF	metalloaminopeptidase activity	GO:0070006	0.69653	0.15706	14	2817	2	19804	AAEL000424,AAEL003194
GO:MF	deoxyribonuclease activity	GO:0004536	0.69653	0.15706	14	2817	2	19804	AAEL009712,AAEL014945
GO:MF	ATP transmembrane transporter activity	GO:0005347	0.69653	0.15706	14	2817	2	19804	AAEL005911,AAEL025921
GO:MF	2-oxoglutarate-dependent dioxygenase activity	GO:0016706	0.69653	0.15706	14	2817	2	19804	AAEL007038,AAEL007501
GO:MF	aspartic-type endopeptidase activity	GO:0004190	0.69653	0.15706	14	2817	2	19804	AAEL016998,AAEL017467
GO:MF	transcription coregulator activity	GO:0003712	0.731173	0.13598	53	2817	7	19804	AAEL000221,AAEL000720,AAEL000903,AAEL002597,AAEL004574,AAEL010546,AAEL014501
GO:MF	transferase activity, transferring phosphorus-containing groups	GO:0016772	0.731443	0.13582	445	2817	61	19804	AAEL000278,AAEL000629,AAEL001331,AAEL001607,AAEL001627,AAEL002404,AAEL002779,AAEL002781,AAEL002800,AAEL002892,AAEL004217,AAEL004474,AAEL004607,AAEL005106,AAEL005605,AAEL005651,AAEL006221,AAEL006364,AAEL006617,AAEL006630,AAEL006667,AAEL006834,AAEL007088,AAEL007293,AAEL007395,AAEL007443,AAEL007907,AAEL008472,AAEL008676,AAEL009601,AAEL009991,AAEL010206,AAEL010468,AAEL011273,AAEL011283,AAEL011703,AAE…
GO:MF	cysteine-type peptidase activity	GO:0008234	0.734241	0.134161	83	2817	11	19804	AAEL000271,AAEL000420,AAEL001232,AAEL002225,AAEL002833,AAEL010465,AAEL014348,AAEL017004,AAEL023294,AAEL027078,AAEL028188
GO:MF	protein serine kinase activity	GO:0106310	0.736302	0.132944	15	2817	2	19804	AAEL002892,AAEL004474
GO:MF	O-acyltransferase activity	GO:0008374	0.739026	0.13134	23	2817	3	19804	AAEL000427,AAEL011901,AAEL025740
GO:MF	methyltransferase activity	GO:0008168	0.739026	0.13134	113	2817	15	19804	AAEL000076,AAEL001037,AAEL001871,AAEL003447,AAEL004282,AAEL004728,AAEL006507,AAEL006515,AAEL007236,AAEL008120,AAEL008330,AAEL009156,AAEL010248,AAEL010949,AAEL012932
GO:MF	protein tyrosine phosphatase activity	GO:0004725	0.74141	0.129941	31	2817	4	19804	AAEL003165,AAEL005692,AAEL006439,AAEL025656
GO:MF	single-stranded DNA binding	GO:0003697	0.768759	0.11421	16	2817	2	19804	AAEL000147,AAEL023175
GO:MF	N-acetyltransferase activity	GO:0008080	0.772756	0.111958	40	2817	5	19804	AAEL000933,AAEL004043,AAEL006400,AAEL006668,AAEL009373
GO:MF	cytoskeletal protein binding	GO:0008092	0.777652	0.109215	168	2817	22	19804	AAEL001104,AAEL003957,AAEL004440,AAEL006095,AAEL006102,AAEL006520,AAEL007546,AAEL008303,AAEL008465,AAEL009991,AAEL010911,AAEL012709,AAEL013461,AAEL013661,AAEL018214,AAEL019576,AAEL020800,AAEL022406,AAEL022661,AAEL024235,AAEL026094,AAEL026217
GO:MF	transmitter-gated channel activity	GO:0022835	0.790509	0.102093	41	2817	5	19804	AAEL002518,AAEL004006,AAEL008587,AAEL010570,AAEL018149
GO:MF	transmitter-gated monoatomic ion channel activity	GO:0022824	0.790509	0.102093	41	2817	5	19804	AAEL002518,AAEL004006,AAEL008587,AAEL010570,AAEL018149
GO:MF	neuropeptide receptor activity	GO:0008188	0.797241	0.0984103	17	2817	2	19804	AAEL006636,AAEL006947
GO:MF	calcium ion transmembrane transporter activity	GO:0015085	0.815835	0.0883979	26	2817	3	19804	AAEL005014,AAEL019513,AAEL022435
GO:MF	voltage-gated potassium channel activity	GO:0005249	0.8224	0.0849167	18	2817	2	19804	AAEL008928,AAEL008931
GO:MF	transcription factor binding	GO:0008134	0.8224	0.0849167	18	2817	2	19804	AAEL002887,AAEL003374
GO:MF	N-acyltransferase activity	GO:0016410	0.824401	0.0838615	43	2817	5	19804	AAEL000933,AAEL004043,AAEL006400,AAEL006668,AAEL009373
GO:MF	monoatomic anion transmembrane transporter activity	GO:0008509	0.832934	0.0793894	27	2817	3	19804	AAEL006180,AAEL010738,AAEL012248
GO:MF	exoribonuclease activity	GO:0004532	0.852559	0.0692758	10	2817	1	19804	AAEL007189
GO:MF	protein-cysteine S-acyltransferase activity	GO:0019707	0.852559	0.0692758	10	2817	1	19804	AAEL027910
GO:MF	protein-cysteine S-palmitoyltransferase activity	GO:0019706	0.852559	0.0692758	10	2817	1	19804	AAEL027910
GO:MF	cyclic-nucleotide phosphodiesterase activity	GO:0004112	0.852559	0.0692758	10	2817	1	19804	AAEL020156
GO:MF	3',5'-cyclic-nucleotide phosphodiesterase activity	GO:0004114	0.852559	0.0692758	10	2817	1	19804	AAEL020156
GO:MF	dynein intermediate chain binding	GO:0045505	0.852559	0.0692758	10	2817	1	19804	AAEL007225
GO:MF	exoribonuclease activity, producing 5'-phosphomonoesters	GO:0016896	0.852559	0.0692758	10	2817	1	19804	AAEL007189
GO:MF	neuropeptide Y receptor activity	GO:0004983	0.852559	0.0692758	10	2817	1	19804	AAEL006636
GO:MF	exonuclease activity	GO:0004527	0.870558	0.0602023	29	2817	3	19804	AAEL000049,AAEL007189,AAEL014945
GO:MF	peptide binding	GO:0042277	0.88402	0.0535379	11	2817	1	19804	AAEL005926
GO:MF	3'-5' exonuclease activity	GO:0008408	0.88989	0.0506636	21	2817	2	19804	AAEL000049,AAEL007189
GO:MF	glutamate receptor activity	GO:0008066	0.905393	0.0431629	31	2817	3	19804	AAEL002518,AAEL008587,AAEL018149
GO:MF	ionotropic glutamate receptor activity	GO:0004970	0.905393	0.0431629	31	2817	3	19804	AAEL002518,AAEL008587,AAEL018149
GO:MF	monoatomic ion gated channel activity	GO:0022839	0.905877	0.0429309	114	2817	13	19804	AAEL000066,AAEL002518,AAEL004006,AAEL004935,AAEL004958,AAEL008587,AAEL008928,AAEL008931,AAEL010570,AAEL012248,AAEL018149,AAEL023538,AAEL027520
GO:MF	transcription corepressor activity	GO:0003714	0.905877	0.0429309	12	2817	1	19804	AAEL010546
GO:MF	endodeoxyribonuclease activity	GO:0004520	0.905877	0.0429309	12	2817	1	19804	AAEL009712
GO:MF	gated channel activity	GO:0022836	0.905877	0.0429309	114	2817	13	19804	AAEL000066,AAEL002518,AAEL004006,AAEL004935,AAEL004958,AAEL008587,AAEL008928,AAEL008931,AAEL010570,AAEL012248,AAEL018149,AAEL023538,AAEL027520
GO:MF	G protein-coupled receptor activity	GO:0004930	0.922729	0.0349259	124	2817	14	19804	AAEL001724,AAEL005621,AAEL005625,AAEL006232,AAEL006259,AAEL006636,AAEL006947,AAEL011325,AAEL012887,AAEL017181,AAEL019445,AAEL019804,AAEL019881,AAEL021016
GO:MF	chloride transmembrane transporter activity	GO:0015108	0.922729	0.0349259	23	2817	2	19804	AAEL006180,AAEL012248
GO:MF	ubiquitin protein ligase activity	GO:0061630	0.93015	0.0314468	42	2817	4	19804	AAEL000424,AAEL001459,AAEL002050,AAEL018336
GO:MF	guanyl-nucleotide exchange factor activity	GO:0005085	0.935771	0.0288305	60	2817	6	19804	AAEL001509,AAEL004731,AAEL018214,AAEL025520,AAEL025591,AAEL027007
GO:MF	endonuclease activity, active with either ribo- or deoxyribonucleic acids and producing 5'-phosphomonoesters	GO:0016893	0.935909	0.0287662	24	2817	2	19804	AAEL008175,AAEL009712
GO:MF	voltage-gated monoatomic cation channel activity	GO:0022843	0.935909	0.0287662	24	2817	2	19804	AAEL008928,AAEL008931
GO:MF	ubiquitin-like protein ligase activity	GO:0061659	0.938595	0.0275216	43	2817	4	19804	AAEL000424,AAEL001459,AAEL002050,AAEL018336
GO:MF	minus-end-directed microtubule motor activity	GO:0008569	0.942092	0.0259068	14	2817	1	19804	AAEL007225
GO:MF	S-adenosylmethionine-dependent methyltransferase activity	GO:0008757	0.943969	0.0250421	70	2817	7	19804	AAEL000076,AAEL001037,AAEL001871,AAEL004282,AAEL008330,AAEL009156,AAEL010949
GO:MF	cysteine-type endopeptidase activity	GO:0004197	0.945239	0.0244585	25	2817	2	19804	AAEL010465,AAEL014348
GO:MF	ubiquitin binding	GO:0043130	0.969943	0.013254	16	2817	1	19804	AAEL011556
GO:MF	ubiquitin-like protein binding	GO:0032182	0.969943	0.013254	16	2817	1	19804	AAEL011556
GO:MF	lysine N-methyltransferase activity	GO:0016278	0.975842	0.0106206	17	2817	1	19804	AAEL001871
GO:MF	ATP-dependent activity, acting on RNA	GO:0008186	0.975842	0.0106206	57	2817	5	19804	AAEL009285,AAEL010787,AAEL011817,AAEL013359,AAEL014904
GO:MF	chloride channel activity	GO:0005254	0.975842	0.0106206	17	2817	1	19804	AAEL012248
GO:MF	solute:monoatomic cation symporter activity	GO:0015294	0.975842	0.0106206	17	2817	1	19804	AAEL006180
GO:MF	RNA helicase activity	GO:0003724	0.975842	0.0106206	57	2817	5	19804	AAEL009285,AAEL010787,AAEL011817,AAEL013359,AAEL014904
GO:MF	endoribonuclease activity, producing 5'-phosphomonoesters	GO:0016891	0.975842	0.0106206	17	2817	1	19804	AAEL008175
GO:MF	protein-lysine N-methyltransferase activity	GO:0016279	0.975842	0.0106206	17	2817	1	19804	AAEL001871
GO:MF	NAD binding	GO:0051287	0.978654	0.00937091	39	2817	3	19804	AAEL005336,AAEL005816,AAEL010146
GO:MF	monoatomic anion channel activity	GO:0005253	0.99328	0.00292845	19	2817	1	19804	AAEL012248
GO:MF	kinase activity	GO:0016301	0.99328	0.00292845	357	2817	41	19804	AAEL000278,AAEL000629,AAEL002404,AAEL002779,AAEL002781,AAEL002892,AAEL004217,AAEL004474,AAEL005106,AAEL005605,AAEL006221,AAEL006364,AAEL006617,AAEL006630,AAEL006834,AAEL007293,AAEL007443,AAEL007907,AAEL008676,AAEL009601,AAEL009991,AAEL010206,AAEL011273,AAEL011703,AAEL011714,AAEL012359,AAEL012383,AAEL012409,AAEL012731,AAEL013069,AAEL013132,AAEL014913,AAEL017300,AAEL019550,AAEL019599,AAEL019601,AAE…
GO:MF	DNA helicase activity	GO:0003678	1	0	28	2817	1	19804	AAEL023175
GO:MF	olfactory receptor activity	GO:0004984	1	0	99	2817	1	19804	AAEL005680
GO:MF	transmembrane signaling receptor activity	GO:0004888	1	0	330	2817	32	19804	AAEL000075,AAEL001724,AAEL002518,AAEL004006,AAEL004935,AAEL005621,AAEL005625,AAEL005680,AAEL006232,AAEL006259,AAEL006636,AAEL006947,AAEL007619,AAEL008587,AAEL010570,AAEL011174,AAEL011325,AAEL011714,AAEL012248,AAEL012887,AAEL013441,AAEL014896,AAEL017181,AAEL018149,AAEL019445,AAEL019599,AAEL019704,AAEL019804,AAEL019881,AAEL021016,AAEL024540,AAEL027520
GO:MF	enzyme binding	GO:0019899	1	0	55	2817	1	19804	AAEL001484
GO:MF	cysteine-type deubiquitinase activity	GO:0004843	1	0	34	2817	2	19804	AAEL017004,AAEL027078
GO:MF	ubiquitin-like protein peptidase activity	GO:0019783	1	0	38	2817	2	19804	AAEL017004,AAEL027078
GO:MF	ubiquitin-protein transferase activity	GO:0004842	1	0	72	2817	5	19804	AAEL000424,AAEL001459,AAEL002050,AAEL010147,AAEL018336
GO:MF	ubiquitin-like protein transferase activity	GO:0019787	1	0	80	2817	6	19804	AAEL000424,AAEL001459,AAEL002050,AAEL010147,AAEL018336,AAEL021061
GO:MF	voltage-gated channel activity	GO:0022832	1	0	35	2817	2	19804	AAEL008928,AAEL008931
GO:MF	structural constituent of chromatin	GO:0030527	1	0	457	2817	2	19804	AAEL013709,AAEL022932
GO:MF	deubiquitinase activity	GO:0101005	1	0	36	2817	2	19804	AAEL017004,AAEL027078
GO:MF	phosphorus-oxygen lyase activity	GO:0016849	1	0	26	2817	1	19804	AAEL001159
GO:MF	GTPase activator activity	GO:0005096	1	0	41	2817	2	19804	AAEL010834,AAEL012904
GO:MF	phosphotransferase activity, alcohol group as acceptor	GO:0016773	1	0	298	2817	33	19804	AAEL000278,AAEL002404,AAEL002779,AAEL002781,AAEL002892,AAEL004217,AAEL004474,AAEL005106,AAEL005605,AAEL006221,AAEL006617,AAEL007088,AAEL007293,AAEL007443,AAEL007907,AAEL008472,AAEL008676,AAEL009601,AAEL009991,AAEL010206,AAEL011703,AAEL011714,AAEL012409,AAEL013132,AAEL014913,AAEL017300,AAEL019550,AAEL019599,AAEL022443,AAEL024540,AAEL027354,AAEL027580,AAEL028161
GO:MF	GTPase regulator activity	GO:0030695	1	0	97	2817	8	19804	AAEL001509,AAEL004731,AAEL010834,AAEL012904,AAEL018214,AAEL025520,AAEL025591,AAEL027007
GO:MF	small GTPase binding	GO:0031267	1	0	32	2817	1	19804	AAEL001484
GO:MF	voltage-gated monoatomic ion channel activity	GO:0005244	1	0	35	2817	2	19804	AAEL008928,AAEL008931
GO:MF	protein methyltransferase activity	GO:0008276	1	0	38	2817	2	19804	AAEL001871,AAEL004282
GO:MF	mRNA binding	GO:0003729	1	0	24	2817	1	19804	AAEL022970
GO:MF	ATP-dependent chromatin remodeler activity	GO:0140658	1	0	21	2817	1	19804	AAEL002341
GO:MF	ATP-dependent activity, acting on DNA	GO:0008094	1	0	66	2817	2	19804	AAEL002341,AAEL023175
GO:MF	metal ion transmembrane transporter activity	GO:0046873	1	0	128	2817	12	19804	AAEL000077,AAEL005014,AAEL007959,AAEL008928,AAEL008931,AAEL009544,AAEL013490,AAEL014762,AAEL019513,AAEL019673,AAEL022435,AAEL026479
GO:MF	helicase activity	GO:0004386	1	0	101	2817	6	19804	AAEL009285,AAEL010787,AAEL011817,AAEL013359,AAEL014904,AAEL023175
GO:MF	protein serine/threonine kinase activity	GO:0004674	1	0	129	2817	6	19804	AAEL002892,AAEL004474,AAEL006221,AAEL007293,AAEL022443,AAEL027580
GO:MF	cyclase activity	GO:0009975	1	0	25	2817	1	19804	AAEL009623
GO:MF	protein heterodimerization activity	GO:0046982	1	0	396	2817	3	19804	AAEL012237,AAEL013709,AAEL022932
GO:MF	N-methyltransferase activity	GO:0008170	1	0	42	2817	2	19804	AAEL000076,AAEL001871
GO:MF	protein kinase activity	GO:0004672	1	0	245	2817	18	19804	AAEL002404,AAEL002892,AAEL004217,AAEL004474,AAEL006221,AAEL006617,AAEL007293,AAEL007443,AAEL007907,AAEL009991,AAEL011714,AAEL017300,AAEL019550,AAEL019599,AAEL022443,AAEL024540,AAEL027580,AAEL028161
GO:MF	protein dimerization activity	GO:0046983	1	0	493	2817	18	19804	AAEL000341,AAEL002343,AAEL003613,AAEL004438,AAEL006206,AAEL008190,AAEL011703,AAEL012237,AAEL012284,AAEL013709,AAEL020095,AAEL022593,AAEL022932,AAEL024175,AAEL025634,AAEL025915,AAEL026518,AAEL027813
GO:MF	GTPase binding	GO:0051020	1	0	32	2817	1	19804	AAEL001484
GO:MF	phosphatidylinositol binding	GO:0035091	1	0	41	2817	2	19804	AAEL010260,AAEL011556
GO:MF	cytoskeletal motor activity	GO:0003774	1	0	64	2817	4	19804	AAEL007225,AAEL009991,AAEL010975,AAEL026217
GO:MF	microtubule motor activity	GO:0003777	1	0	41	2817	1	19804	AAEL007225
GO:MF	calcium channel activity	GO:0005262	1	0	20	2817	1	19804	AAEL005014
GO:MF	tubulin binding	GO:0015631	1	0	65	2817	4	19804	AAEL004440,AAEL006520,AAEL008465,AAEL020800
GO:MF	nucleoside-triphosphatase regulator activity	GO:0060589	1	0	97	2817	8	19804	AAEL001509,AAEL004731,AAEL010834,AAEL012904,AAEL018214,AAEL025520,AAEL025591,AAEL027007
GO:MF	phospholipid binding	GO:0005543	1	0	55	2817	4	19804	AAEL005408,AAEL010260,AAEL011302,AAEL011556
GO:MF	odorant binding	GO:0005549	1	0	199	2817	16	19804	AAEL002587,AAEL002591,AAEL002617,AAEL002726,AAEL004729,AAEL004730,AAEL005680,AAEL005772,AAEL006406,AAEL006417,AAEL006423,AAEL008013,AAEL008620,AAEL018025,AAEL018102,AAEL024303
GO:MF	catalytic activity, acting on DNA	GO:0140097	1	0	111	2817	6	19804	AAEL002341,AAEL002800,AAEL009712,AAEL014945,AAEL021140,AAEL023175
GO:MF	structural constituent of cuticle	GO:0042302	1	0	204	2817	12	19804	AAEL003235,AAEL004746,AAEL004951,AAEL006749,AAEL008970,AAEL011642,AAEL013513,AAEL013515,AAEL013984,AAEL014978,AAEL017262,AAEL022261
GO:MF	microtubule binding	GO:0008017	1	0	49	2817	1	19804	AAEL020800
GO:MF	enzyme activator activity	GO:0008047	1	0	55	2817	2	19804	AAEL010834,AAEL012904
GO:MF	sodium ion transmembrane transporter activity	GO:0015081	1	0	54	2817	2	19804	AAEL019513,AAEL022435
GO:MF	molecular transducer activity	GO:0060089	1	0	351	2817	33	19804	AAEL000075,AAEL001724,AAEL002411,AAEL002518,AAEL004006,AAEL004935,AAEL005621,AAEL005625,AAEL005680,AAEL006232,AAEL006259,AAEL006636,AAEL006947,AAEL007619,AAEL008587,AAEL010570,AAEL011174,AAEL011325,AAEL011714,AAEL012248,AAEL012887,AAEL013441,AAEL014896,AAEL017181,AAEL018149,AAEL019445,AAEL019599,AAEL019704,AAEL019804,AAEL019881,AAEL021016,AAEL024540,AAEL027520
GO:MF	signaling receptor activity	GO:0038023	1	0	351	2817	33	19804	AAEL000075,AAEL001724,AAEL002411,AAEL002518,AAEL004006,AAEL004935,AAEL005621,AAEL005625,AAEL005680,AAEL006232,AAEL006259,AAEL006636,AAEL006947,AAEL007619,AAEL008587,AAEL010570,AAEL011174,AAEL011325,AAEL011714,AAEL012248,AAEL012887,AAEL013441,AAEL014896,AAEL017181,AAEL018149,AAEL019445,AAEL019599,AAEL019704,AAEL019804,AAEL019881,AAEL021016,AAEL024540,AAEL027520
GO:BP	amide metabolic process	GO:0043603	2.87364e-43	42.5416	357	2817	161	19804	AAEL000010,AAEL000032,AAEL000175,AAEL000180,AAEL000467,AAEL000823,AAEL000951,AAEL000987,AAEL001044,AAEL001206,AAEL001218,AAEL001424,AAEL001478,AAEL001615,AAEL001645,AAEL001759,AAEL001864,AAEL002334,AAEL002372,AAEL002413,AAEL002418,AAEL002534,AAEL002766,AAEL002832,AAEL002867,AAEL003142,AAEL003174,AAEL003396,AAEL003402,AAEL003418,AAEL003427,AAEL003530,AAEL003582,AAEL003661,AAEL003835,AAEL003847,AAE…
GO:BP	amide biosynthetic process	GO:0043604	2.70087e-42	41.5685	319	2817	149	19804	AAEL000010,AAEL000032,AAEL000175,AAEL000180,AAEL000467,AAEL000823,AAEL000951,AAEL000987,AAEL001044,AAEL001206,AAEL001218,AAEL001615,AAEL001759,AAEL001864,AAEL002334,AAEL002372,AAEL002413,AAEL002418,AAEL002534,AAEL002766,AAEL002832,AAEL002867,AAEL003142,AAEL003174,AAEL003396,AAEL003427,AAEL003530,AAEL003582,AAEL003661,AAEL003835,AAEL003847,AAEL003942,AAEL004034,AAEL004069,AAEL004151,AAEL004175,AAE…
GO:BP	peptide metabolic process	GO:0006518	5.25455e-41	40.2795	322	2817	148	19804	AAEL000010,AAEL000032,AAEL000175,AAEL000180,AAEL000467,AAEL000823,AAEL000951,AAEL000987,AAEL001044,AAEL001206,AAEL001218,AAEL001424,AAEL001615,AAEL001759,AAEL001864,AAEL002334,AAEL002372,AAEL002418,AAEL002534,AAEL002766,AAEL002832,AAEL002867,AAEL003142,AAEL003174,AAEL003396,AAEL003418,AAEL003427,AAEL003530,AAEL003582,AAEL003661,AAEL003835,AAEL003847,AAEL003942,AAEL004034,AAEL004069,AAEL004151,AAE…
GO:BP	cellular macromolecule biosynthetic process	GO:0034645	6.01955e-41	40.2204	412	2817	172	19804	AAEL000010,AAEL000032,AAEL000175,AAEL000180,AAEL000244,AAEL000467,AAEL000559,AAEL000654,AAEL000823,AAEL000951,AAEL000987,AAEL001044,AAEL001146,AAEL001206,AAEL001218,AAEL001615,AAEL001759,AAEL001864,AAEL001877,AAEL002174,AAEL002183,AAEL002329,AAEL002334,AAEL002372,AAEL002418,AAEL002534,AAEL002766,AAEL002804,AAEL002832,AAEL002867,AAEL003142,AAEL003174,AAEL003363,AAEL003396,AAEL003427,AAEL003530,AAE…
GO:BP	translation	GO:0006412	2.16052e-40	39.6654	297	2817	140	19804	AAEL000010,AAEL000032,AAEL000175,AAEL000180,AAEL000467,AAEL000823,AAEL000951,AAEL000987,AAEL001044,AAEL001206,AAEL001218,AAEL001615,AAEL001759,AAEL001864,AAEL002334,AAEL002372,AAEL002418,AAEL002534,AAEL002766,AAEL002832,AAEL002867,AAEL003142,AAEL003174,AAEL003396,AAEL003427,AAEL003530,AAEL003582,AAEL003661,AAEL003835,AAEL003847,AAEL003942,AAEL004034,AAEL004069,AAEL004151,AAEL004175,AAEL004306,AAE…
GO:BP	peptide biosynthetic process	GO:0043043	8.33875e-40	39.0789	300	2817	140	19804	AAEL000010,AAEL000032,AAEL000175,AAEL000180,AAEL000467,AAEL000823,AAEL000951,AAEL000987,AAEL001044,AAEL001206,AAEL001218,AAEL001615,AAEL001759,AAEL001864,AAEL002334,AAEL002372,AAEL002418,AAEL002534,AAEL002766,AAEL002832,AAEL002867,AAEL003142,AAEL003174,AAEL003396,AAEL003427,AAEL003530,AAEL003582,AAEL003661,AAEL003835,AAEL003847,AAEL003942,AAEL004034,AAEL004069,AAEL004151,AAEL004175,AAEL004306,AAE…
GO:BP	small molecule metabolic process	GO:0044281	4.74566e-32	31.3237	485	2817	175	19804	AAEL000188,AAEL000213,AAEL000258,AAEL000278,AAEL000372,AAEL000428,AAEL000575,AAEL000629,AAEL000791,AAEL001044,AAEL001048,AAEL001100,AAEL001194,AAEL001206,AAEL001218,AAEL001331,AAEL001396,AAEL001607,AAEL001887,AAEL002113,AAEL002194,AAEL002216,AAEL002228,AAEL002269,AAEL002399,AAEL002504,AAEL002703,AAEL002766,AAEL002779,AAEL002781,AAEL002796,AAEL002813,AAEL002827,AAEL002867,AAEL002898,AAEL003125,AAE…
GO:BP	organic acid metabolic process	GO:0006082	4.11945e-17	16.3852	251	2817	92	19804	AAEL000188,AAEL000213,AAEL000428,AAEL000791,AAEL001044,AAEL001100,AAEL001194,AAEL001206,AAEL001218,AAEL001396,AAEL001887,AAEL002113,AAEL002216,AAEL002228,AAEL002399,AAEL002766,AAEL002796,AAEL002867,AAEL003125,AAEL003203,AAEL003345,AAEL003611,AAEL003645,AAEL003729,AAEL003977,AAEL004059,AAEL004294,AAEL004297,AAEL004338,AAEL004435,AAEL004613,AAEL004701,AAEL004728,AAEL005037,AAEL005308,AAEL005688,AAE…
GO:BP	oxoacid metabolic process	GO:0043436	9.93087e-17	16.003	250	2817	91	19804	AAEL000188,AAEL000213,AAEL000428,AAEL000791,AAEL001044,AAEL001100,AAEL001194,AAEL001206,AAEL001218,AAEL001396,AAEL001887,AAEL002113,AAEL002216,AAEL002228,AAEL002399,AAEL002766,AAEL002796,AAEL002867,AAEL003125,AAEL003203,AAEL003345,AAEL003611,AAEL003645,AAEL003729,AAEL003977,AAEL004059,AAEL004294,AAEL004297,AAEL004338,AAEL004435,AAEL004613,AAEL004701,AAEL004728,AAEL005037,AAEL005308,AAEL005688,AAE…
GO:BP	carboxylic acid metabolic process	GO:0019752	9.93087e-17	16.003	250	2817	91	19804	AAEL000188,AAEL000213,AAEL000428,AAEL000791,AAEL001044,AAEL001100,AAEL001194,AAEL001206,AAEL001218,AAEL001396,AAEL001887,AAEL002113,AAEL002216,AAEL002228,AAEL002399,AAEL002766,AAEL002796,AAEL002867,AAEL003125,AAEL003203,AAEL003345,AAEL003611,AAEL003645,AAEL003729,AAEL003977,AAEL004059,AAEL004294,AAEL004297,AAEL004338,AAEL004435,AAEL004613,AAEL004701,AAEL004728,AAEL005037,AAEL005308,AAEL005688,AAE…
GO:BP	carbohydrate derivative metabolic process	GO:1901135	3.08761e-12	11.5104	286	2817	90	19804	AAEL000244,AAEL000427,AAEL000559,AAEL000629,AAEL000654,AAEL001146,AAEL001331,AAEL001478,AAEL001877,AAEL002174,AAEL002183,AAEL002269,AAEL002329,AAEL002504,AAEL002645,AAEL002804,AAEL002813,AAEL002827,AAEL003056,AAEL003066,AAEL003161,AAEL003246,AAEL003363,AAEL003393,AAEL003581,AAEL003606,AAEL004060,AAEL004277,AAEL004294,AAEL004297,AAEL004338,AAEL004423,AAEL004897,AAEL005308,AAEL005468,AAEL005535,AAE…
GO:BP	proton transmembrane transport	GO:1902600	3.74363e-11	10.4267	53	2817	30	19804	AAEL000137,AAEL000291,AAEL002464,AAEL002813,AAEL002827,AAEL003393,AAEL004423,AAEL005610,AAEL006390,AAEL006509,AAEL006516,AAEL008787,AAEL008848,AAEL009808,AAEL009964,AAEL010819,AAEL010823,AAEL011109,AAEL012113,AAEL012175,AAEL012616,AAEL012740,AAEL012819,AAEL018662,AAEL018669,AAEL018685,AAEL021342,AAEL022056,AAEL022497,AAEL025650
GO:BP	electron transport chain	GO:0022900	1.34502e-10	9.87127	55	2817	30	19804	AAEL000182,AAEL000986,AAEL001210,AAEL001501,AAEL002737,AAEL004457,AAEL004829,AAEL005143,AAEL005946,AAEL006428,AAEL007054,AAEL007752,AAEL007868,AAEL008697,AAEL008871,AAEL009066,AAEL009257,AAEL010801,AAEL011871,AAEL012950,AAEL013739,AAEL013744,AAEL014379,AAEL014889,AAEL014944,AAEL018662,AAEL018669,AAEL018678,AAEL018685,AAEL025321
GO:BP	nucleobase-containing small molecule metabolic process	GO:0055086	2.31322e-10	9.63578	179	2817	62	19804	AAEL000258,AAEL000278,AAEL000575,AAEL000629,AAEL001331,AAEL002194,AAEL002269,AAEL002504,AAEL002813,AAEL002827,AAEL003161,AAEL003213,AAEL003246,AAEL003393,AAEL003581,AAEL003606,AAEL004060,AAEL004294,AAEL004297,AAEL004338,AAEL004423,AAEL005106,AAEL005308,AAEL005610,AAEL005839,AAEL005931,AAEL005976,AAEL006333,AAEL006509,AAEL008605,AAEL008787,AAEL008848,AAEL009273,AAEL009389,AAEL009497,AAEL009964,AAE…
GO:BP	carbohydrate derivative biosynthetic process	GO:1901137	5.72078e-10	9.24255	209	2817	68	19804	AAEL000244,AAEL000559,AAEL000629,AAEL000654,AAEL001146,AAEL001331,AAEL001877,AAEL002174,AAEL002183,AAEL002329,AAEL002504,AAEL002804,AAEL002813,AAEL002827,AAEL003161,AAEL003363,AAEL003393,AAEL003581,AAEL003606,AAEL004060,AAEL004277,AAEL004294,AAEL004297,AAEL004338,AAEL004423,AAEL005308,AAEL005468,AAEL005535,AAEL005610,AAEL005626,AAEL005976,AAEL006254,AAEL006438,AAEL006452,AAEL006509,AAEL007501,AAE…
GO:BP	amino acid metabolic process	GO:0006520	3.87347e-09	8.4119	138	2817	50	19804	AAEL000213,AAEL000428,AAEL001044,AAEL001100,AAEL001206,AAEL001218,AAEL001396,AAEL001887,AAEL002399,AAEL002766,AAEL002796,AAEL002867,AAEL003125,AAEL003345,AAEL003729,AAEL004059,AAEL004435,AAEL004613,AAEL004701,AAEL004728,AAEL005037,AAEL005688,AAEL005819,AAEL006834,AAEL007033,AAEL007130,AAEL008366,AAEL008559,AAEL009593,AAEL009872,AAEL009908,AAEL010276,AAEL010464,AAEL011206,AAEL011395,AAEL011830,AAE…
GO:BP	nucleotide metabolic process	GO:0009117	7.83555e-09	8.10593	149	2817	52	19804	AAEL000258,AAEL000278,AAEL000575,AAEL000629,AAEL002504,AAEL002813,AAEL002827,AAEL003161,AAEL003246,AAEL003393,AAEL003581,AAEL003606,AAEL004060,AAEL004294,AAEL004297,AAEL004338,AAEL004423,AAEL005106,AAEL005308,AAEL005610,AAEL005839,AAEL005931,AAEL005976,AAEL006333,AAEL006509,AAEL008605,AAEL008787,AAEL008848,AAEL009273,AAEL009389,AAEL009964,AAEL010505,AAEL010640,AAEL010823,AAEL011273,AAEL011309,AAE…
GO:BP	organophosphate metabolic process	GO:0019637	9.29034e-09	8.03197	264	2817	77	19804	AAEL000258,AAEL000278,AAEL000372,AAEL000575,AAEL000629,AAEL000840,AAEL002413,AAEL002504,AAEL002703,AAEL002813,AAEL002827,AAEL003161,AAEL003246,AAEL003363,AAEL003393,AAEL003402,AAEL003581,AAEL003606,AAEL004060,AAEL004277,AAEL004294,AAEL004297,AAEL004338,AAEL004423,AAEL004607,AAEL004967,AAEL005106,AAEL005308,AAEL005468,AAEL005610,AAEL005651,AAEL005699,AAEL005839,AAEL005931,AAEL005976,AAEL006333,AAE…
GO:BP	nucleoside phosphate metabolic process	GO:0006753	9.86918e-09	8.00572	150	2817	52	19804	AAEL000258,AAEL000278,AAEL000575,AAEL000629,AAEL002504,AAEL002813,AAEL002827,AAEL003161,AAEL003246,AAEL003393,AAEL003581,AAEL003606,AAEL004060,AAEL004294,AAEL004297,AAEL004338,AAEL004423,AAEL005106,AAEL005308,AAEL005610,AAEL005839,AAEL005931,AAEL005976,AAEL006333,AAEL006509,AAEL008605,AAEL008787,AAEL008848,AAEL009273,AAEL009389,AAEL009964,AAEL010505,AAEL010640,AAEL010823,AAEL011273,AAEL011309,AAE…
GO:BP	purine-containing compound metabolic process	GO:0072521	1.47443e-08	7.83138	126	2817	46	19804	AAEL000278,AAEL000629,AAEL002194,AAEL002504,AAEL002813,AAEL002827,AAEL003161,AAEL003213,AAEL003393,AAEL003581,AAEL003606,AAEL004060,AAEL004294,AAEL004297,AAEL004338,AAEL004423,AAEL005106,AAEL005308,AAEL005610,AAEL005931,AAEL005976,AAEL006509,AAEL008787,AAEL008848,AAEL009273,AAEL009389,AAEL009964,AAEL010505,AAEL010640,AAEL010823,AAEL011703,AAEL012175,AAEL012359,AAEL012409,AAEL012731,AAEL012740,AAE…
GO:BP	carbohydrate metabolic process	GO:0005975	2.63389e-08	7.5794	208	2817	64	19804	AAEL000372,AAEL000647,AAEL000667,AAEL000678,AAEL000716,AAEL001396,AAEL001478,AAEL001597,AAEL001607,AAEL001965,AAEL002023,AAEL002527,AAEL002645,AAEL002779,AAEL002781,AAEL003056,AAEL003066,AAEL003419,AAEL003434,AAEL004361,AAEL004369,AAEL004383,AAEL004575,AAEL004582,AAEL004897,AAEL004931,AAEL004967,AAEL005460,AAEL005481,AAEL005639,AAEL005749,AAEL005763,AAEL005931,AAEL006151,AAEL006364,AAEL006446,AAE…
GO:BP	ribose phosphate biosynthetic process	GO:0046390	8.67937e-08	7.06151	83	2817	34	19804	AAEL000629,AAEL002504,AAEL002813,AAEL002827,AAEL003161,AAEL003393,AAEL003581,AAEL003606,AAEL004060,AAEL004294,AAEL004297,AAEL004338,AAEL004423,AAEL005308,AAEL005610,AAEL005976,AAEL006509,AAEL008787,AAEL008848,AAEL009273,AAEL009964,AAEL010640,AAEL010823,AAEL011273,AAEL011309,AAEL012175,AAEL012359,AAEL012409,AAEL012731,AAEL012740,AAEL020382,AAEL023037,AAEL025656,AAEL026069
GO:BP	proton motive force-driven ATP synthesis	GO:0015986	8.9098e-08	7.05013	18	2817	14	19804	AAEL002504,AAEL002813,AAEL002827,AAEL003393,AAEL004060,AAEL004423,AAEL005610,AAEL006509,AAEL008787,AAEL008848,AAEL009964,AAEL010823,AAEL012175,AAEL012740
GO:BP	aerobic electron transport chain	GO:0019646	1.22834e-07	6.91068	26	2817	17	19804	AAEL000182,AAEL000986,AAEL001210,AAEL002737,AAEL005143,AAEL005946,AAEL007752,AAEL007868,AAEL008697,AAEL009066,AAEL009257,AAEL010801,AAEL012950,AAEL014889,AAEL014944,AAEL018669,AAEL018685
GO:BP	small molecule biosynthetic process	GO:0044283	1.57624e-07	6.80238	126	2817	44	19804	AAEL000188,AAEL000372,AAEL001100,AAEL001194,AAEL001887,AAEL002113,AAEL002216,AAEL002228,AAEL002703,AAEL002898,AAEL003203,AAEL003345,AAEL003611,AAEL003645,AAEL003977,AAEL004059,AAEL004701,AAEL004728,AAEL004967,AAEL005976,AAEL006834,AAEL007033,AAEL008160,AAEL008219,AAEL008330,AAEL009368,AAEL009601,AAEL009647,AAEL009691,AAEL010611,AAEL011379,AAEL011830,AAEL012578,AAEL013542,AAEL017029,AAEL020502,AAE…
GO:BP	ribonucleotide biosynthetic process	GO:0009260	2.33708e-07	6.63133	82	2817	33	19804	AAEL000629,AAEL002504,AAEL002813,AAEL002827,AAEL003161,AAEL003393,AAEL003581,AAEL003606,AAEL004060,AAEL004294,AAEL004297,AAEL004338,AAEL004423,AAEL005308,AAEL005610,AAEL005976,AAEL006509,AAEL008787,AAEL008848,AAEL009273,AAEL009964,AAEL010640,AAEL010823,AAEL011273,AAEL011309,AAEL012175,AAEL012359,AAEL012409,AAEL012731,AAEL012740,AAEL020382,AAEL025656,AAEL026069
GO:BP	oxidative phosphorylation	GO:0006119	2.4847e-07	6.60473	39	2817	21	19804	AAEL000182,AAEL000986,AAEL001210,AAEL002737,AAEL005143,AAEL005946,AAEL007752,AAEL007868,AAEL008697,AAEL009066,AAEL009257,AAEL010801,AAEL011203,AAEL012950,AAEL014889,AAEL014944,AAEL018662,AAEL018669,AAEL018678,AAEL018685,AAEL025656
GO:BP	respiratory electron transport chain	GO:0022904	2.87781e-07	6.54094	33	2817	19	19804	AAEL000182,AAEL000986,AAEL001210,AAEL002737,AAEL004829,AAEL005143,AAEL005946,AAEL007752,AAEL007868,AAEL008697,AAEL009066,AAEL009257,AAEL010801,AAEL012950,AAEL014889,AAEL014944,AAEL018669,AAEL018678,AAEL018685
GO:BP	purine nucleotide biosynthetic process	GO:0006164	3.16278e-07	6.49993	83	2817	33	19804	AAEL000278,AAEL000629,AAEL002504,AAEL002813,AAEL002827,AAEL003161,AAEL003393,AAEL003581,AAEL003606,AAEL004060,AAEL004294,AAEL004297,AAEL004338,AAEL004423,AAEL005106,AAEL005308,AAEL005610,AAEL005976,AAEL006509,AAEL008787,AAEL008848,AAEL009273,AAEL009964,AAEL010640,AAEL010823,AAEL011703,AAEL012175,AAEL012359,AAEL012409,AAEL012731,AAEL012740,AAEL020382,AAEL026069
GO:BP	organic substance catabolic process	GO:1901575	3.70876e-07	6.43077	347	2817	89	19804	AAEL000372,AAEL000428,AAEL000478,AAEL000575,AAEL001396,AAEL001422,AAEL001478,AAEL001607,AAEL002194,AAEL002399,AAEL002413,AAEL002645,AAEL002779,AAEL003056,AAEL003066,AAEL003125,AAEL003213,AAEL003246,AAEL003402,AAEL003729,AAEL004059,AAEL004308,AAEL004435,AAEL004897,AAEL004967,AAEL005040,AAEL005639,AAEL005819,AAEL005830,AAEL005839,AAEL006061,AAEL006174,AAEL006333,AAEL006441,AAEL007092,AAEL007854,AAE…
GO:BP	lipid metabolic process	GO:0006629	3.90256e-07	6.40865	332	2817	86	19804	AAEL000188,AAEL000258,AAEL000372,AAEL000733,AAEL000840,AAEL001048,AAEL001194,AAEL001478,AAEL001645,AAEL001737,AAEL001745,AAEL001747,AAEL002113,AAEL002129,AAEL002216,AAEL002228,AAEL002413,AAEL003046,AAEL003203,AAEL003363,AAEL003402,AAEL003497,AAEL003611,AAEL003645,AAEL003977,AAEL004126,AAEL004277,AAEL004278,AAEL004297,AAEL004967,AAEL005468,AAEL005600,AAEL005651,AAEL005699,AAEL006027,AAEL006438,AAE…
GO:BP	purine nucleotide metabolic process	GO:0006163	4.0223e-07	6.39553	117	2817	41	19804	AAEL000278,AAEL000629,AAEL002504,AAEL002813,AAEL002827,AAEL003161,AAEL003393,AAEL003581,AAEL003606,AAEL004060,AAEL004294,AAEL004297,AAEL004338,AAEL004423,AAEL005106,AAEL005308,AAEL005610,AAEL005931,AAEL005976,AAEL006509,AAEL008787,AAEL008848,AAEL009273,AAEL009389,AAEL009964,AAEL010505,AAEL010640,AAEL010823,AAEL011703,AAEL012175,AAEL012359,AAEL012409,AAEL012731,AAEL012740,AAEL014204,AAEL014913,AAE…
GO:BP	generation of precursor metabolites and energy	GO:0006091	4.0223e-07	6.39553	117	2817	41	19804	AAEL000182,AAEL000986,AAEL001210,AAEL001501,AAEL002737,AAEL004457,AAEL004829,AAEL005143,AAEL005931,AAEL005946,AAEL006428,AAEL007054,AAEL007707,AAEL007752,AAEL007868,AAEL008166,AAEL008697,AAEL008871,AAEL009066,AAEL009257,AAEL009389,AAEL010505,AAEL010801,AAEL011203,AAEL011871,AAEL012950,AAEL013739,AAEL013744,AAEL014204,AAEL014379,AAEL014889,AAEL014913,AAEL014944,AAEL018662,AAEL018669,AAEL018678,AAE…
GO:BP	purine-containing compound biosynthetic process	GO:0072522	4.11368e-07	6.38577	84	2817	33	19804	AAEL000278,AAEL000629,AAEL002504,AAEL002813,AAEL002827,AAEL003161,AAEL003393,AAEL003581,AAEL003606,AAEL004060,AAEL004294,AAEL004297,AAEL004338,AAEL004423,AAEL005106,AAEL005308,AAEL005610,AAEL005976,AAEL006509,AAEL008787,AAEL008848,AAEL009273,AAEL009964,AAEL010640,AAEL010823,AAEL011703,AAEL012175,AAEL012359,AAEL012409,AAEL012731,AAEL012740,AAEL020382,AAEL026069
GO:BP	translational initiation	GO:0006413	4.56049e-07	6.34099	47	2817	23	19804	AAEL000175,AAEL001864,AAEL002334,AAEL003174,AAEL003661,AAEL003835,AAEL004347,AAEL004378,AAEL007078,AAEL007718,AAEL007885,AAEL007945,AAEL008248,AAEL009101,AAEL011527,AAEL012661,AAEL013144,AAEL013359,AAEL013675,AAEL014715,AAEL019788,AAEL023028,AAEL027504
GO:BP	mitochondrial ATP synthesis coupled electron transport	GO:0042775	4.56049e-07	6.34099	25	2817	16	19804	AAEL000182,AAEL000986,AAEL001210,AAEL002737,AAEL005143,AAEL005946,AAEL007752,AAEL007868,AAEL008697,AAEL009066,AAEL009257,AAEL010801,AAEL012950,AAEL014889,AAEL014944,AAEL018685
GO:BP	nucleotide biosynthetic process	GO:0009165	4.7494e-07	6.32336	101	2817	37	19804	AAEL000278,AAEL000629,AAEL002504,AAEL002813,AAEL002827,AAEL003161,AAEL003393,AAEL003581,AAEL003606,AAEL004060,AAEL004294,AAEL004297,AAEL004338,AAEL004423,AAEL005106,AAEL005308,AAEL005610,AAEL005976,AAEL006509,AAEL008787,AAEL008848,AAEL009273,AAEL009964,AAEL010640,AAEL010823,AAEL011273,AAEL011309,AAEL011703,AAEL012175,AAEL012359,AAEL012409,AAEL012731,AAEL012740,AAEL020382,AAEL023037,AAEL025656,AAE…
GO:BP	organic substance transport	GO:0071702	4.7494e-07	6.32336	360	2817	91	19804	AAEL000163,AAEL000176,AAEL000714,AAEL000903,AAEL000941,AAEL001405,AAEL001424,AAEL001484,AAEL002068,AAEL002349,AAEL002523,AAEL002527,AAEL002687,AAEL002809,AAEL002860,AAEL003039,AAEL003285,AAEL003377,AAEL004120,AAEL004426,AAEL004496,AAEL004523,AAEL004553,AAEL004682,AAEL004756,AAEL005217,AAEL005353,AAEL005364,AAEL005411,AAEL005471,AAEL005926,AAEL006028,AAEL006126,AAEL006138,AAEL006267,AAEL006862,AAE…
GO:BP	sulfur compound metabolic process	GO:0006790	4.7494e-07	6.32336	69	2817	29	19804	AAEL001501,AAEL002948,AAEL004059,AAEL004071,AAEL004294,AAEL004297,AAEL004338,AAEL004465,AAEL004728,AAEL005308,AAEL005605,AAEL005626,AAEL005928,AAEL006652,AAEL009368,AAEL010223,AAEL010360,AAEL011822,AAEL011830,AAEL012078,AAEL012261,AAEL013177,AAEL014154,AAEL014252,AAEL019568,AAEL020382,AAEL026069,AAEL026357,AAEL026731
GO:BP	organic acid biosynthetic process	GO:0016053	5.26635e-07	6.27849	85	2817	33	19804	AAEL000188,AAEL001100,AAEL001194,AAEL001887,AAEL002113,AAEL002216,AAEL002228,AAEL003203,AAEL003345,AAEL003611,AAEL003645,AAEL003977,AAEL004059,AAEL004701,AAEL004728,AAEL006834,AAEL007033,AAEL008160,AAEL008219,AAEL009368,AAEL010611,AAEL011830,AAEL012578,AAEL013542,AAEL017029,AAEL020502,AAEL022506,AAEL024717,AAEL025993,AAEL026069,AAEL026357,AAEL027594,AAEL029069
GO:BP	protein folding	GO:0006457	6.20288e-07	6.20741	66	2817	28	19804	AAEL000301,AAEL001005,AAEL001052,AAEL001103,AAEL001715,AAEL001838,AAEL002337,AAEL003477,AAEL004427,AAEL004438,AAEL004440,AAEL005165,AAEL006520,AAEL006899,AAEL007273,AAEL007702,AAEL008367,AAEL009946,AAEL010063,AAEL011055,AAEL011584,AAEL011708,AAEL013114,AAEL013279,AAEL013992,AAEL015100,AAEL025591,AAEL025697
GO:BP	nucleoside phosphate biosynthetic process	GO:1901293	6.20288e-07	6.20741	102	2817	37	19804	AAEL000278,AAEL000629,AAEL002504,AAEL002813,AAEL002827,AAEL003161,AAEL003393,AAEL003581,AAEL003606,AAEL004060,AAEL004294,AAEL004297,AAEL004338,AAEL004423,AAEL005106,AAEL005308,AAEL005610,AAEL005976,AAEL006509,AAEL008787,AAEL008848,AAEL009273,AAEL009964,AAEL010640,AAEL010823,AAEL011273,AAEL011309,AAEL011703,AAEL012175,AAEL012359,AAEL012409,AAEL012731,AAEL012740,AAEL020382,AAEL023037,AAEL025656,AAE…
GO:BP	small molecule catabolic process	GO:0044282	9.45061e-07	6.02454	71	2817	29	19804	AAEL000372,AAEL000428,AAEL001396,AAEL001607,AAEL002194,AAEL002779,AAEL003125,AAEL003729,AAEL004435,AAEL004967,AAEL008366,AAEL008574,AAEL008701,AAEL008841,AAEL009872,AAEL010146,AAEL010276,AAEL010480,AAEL010764,AAEL012974,AAEL013637,AAEL013967,AAEL014426,AAEL014556,AAEL017029,AAEL019593,AAEL019780,AAEL022538,AAEL026165
GO:BP	ATP synthesis coupled electron transport	GO:0042773	9.45061e-07	6.02454	29	2817	17	19804	AAEL000182,AAEL000986,AAEL001210,AAEL002737,AAEL005143,AAEL005946,AAEL007752,AAEL007868,AAEL008697,AAEL009066,AAEL009257,AAEL010801,AAEL012950,AAEL014889,AAEL014944,AAEL018678,AAEL018685
GO:BP	purine ribonucleotide biosynthetic process	GO:0009152	9.4833e-07	6.02304	75	2817	30	19804	AAEL000629,AAEL002504,AAEL002813,AAEL002827,AAEL003161,AAEL003393,AAEL003581,AAEL003606,AAEL004060,AAEL004294,AAEL004297,AAEL004338,AAEL004423,AAEL005308,AAEL005610,AAEL005976,AAEL006509,AAEL008787,AAEL008848,AAEL009273,AAEL009964,AAEL010640,AAEL010823,AAEL012175,AAEL012359,AAEL012409,AAEL012731,AAEL012740,AAEL020382,AAEL026069
GO:BP	monoatomic ion transport	GO:0006811	9.4833e-07	6.02304	324	2817	83	19804	AAEL000066,AAEL000077,AAEL000137,AAEL000291,AAEL000714,AAEL001812,AAEL002158,AAEL002464,AAEL002504,AAEL002518,AAEL002813,AAEL002827,AAEL002948,AAEL003393,AAEL004006,AAEL004335,AAEL004423,AAEL004496,AAEL004814,AAEL004935,AAEL004958,AAEL005014,AAEL005610,AAEL006180,AAEL006390,AAEL006509,AAEL006516,AAEL006809,AAEL007383,AAEL007385,AAEL007691,AAEL007959,AAEL008587,AAEL008588,AAEL008787,AAEL008848,AAE…
GO:BP	carboxylic acid biosynthetic process	GO:0046394	1.31792e-06	5.88011	84	2817	32	19804	AAEL000188,AAEL001100,AAEL001194,AAEL001887,AAEL002113,AAEL002216,AAEL002228,AAEL003203,AAEL003345,AAEL003611,AAEL003645,AAEL003977,AAEL004059,AAEL004701,AAEL004728,AAEL006834,AAEL007033,AAEL008160,AAEL008219,AAEL009368,AAEL010611,AAEL011830,AAEL012578,AAEL013542,AAEL017029,AAEL020502,AAEL022506,AAEL024717,AAEL025993,AAEL026069,AAEL027594,AAEL029069
GO:BP	cytoplasmic translation	GO:0002181	1.44656e-06	5.83966	21	2817	14	19804	AAEL000175,AAEL002334,AAEL003847,AAEL004347,AAEL007078,AAEL007718,AAEL007945,AAEL008120,AAEL009101,AAEL012661,AAEL013144,AAEL014583,AAEL014715,AAEL023365
GO:BP	ribonucleoprotein complex biogenesis	GO:0022613	2.33365e-06	5.63196	129	2817	42	19804	AAEL000076,AAEL000175,AAEL000978,AAEL001037,AAEL002334,AAEL003352,AAEL003661,AAEL004347,AAEL004455,AAEL005628,AAEL005629,AAEL005722,AAEL006625,AAEL007078,AAEL007431,AAEL007697,AAEL007718,AAEL007945,AAEL008175,AAEL008719,AAEL008942,AAEL009101,AAEL009308,AAEL009309,AAEL009431,AAEL010248,AAEL010821,AAEL010949,AAEL011233,AAEL012585,AAEL012661,AAEL012851,AAEL012980,AAEL013144,AAEL013533,AAEL014715,AAE…
GO:BP	organophosphate biosynthetic process	GO:0090407	2.95733e-06	5.5291	186	2817	54	19804	AAEL000278,AAEL000372,AAEL000629,AAEL002504,AAEL002703,AAEL002813,AAEL002827,AAEL003161,AAEL003363,AAEL003393,AAEL003581,AAEL003606,AAEL004060,AAEL004277,AAEL004294,AAEL004297,AAEL004338,AAEL004423,AAEL004607,AAEL004967,AAEL005106,AAEL005308,AAEL005468,AAEL005610,AAEL005651,AAEL005976,AAEL006509,AAEL006667,AAEL007501,AAEL008787,AAEL008848,AAEL009273,AAEL009601,AAEL009964,AAEL010223,AAEL010465,AAE…
GO:BP	ribose phosphate metabolic process	GO:0019693	3.00557e-06	5.52207	108	2817	37	19804	AAEL000629,AAEL002504,AAEL002813,AAEL002827,AAEL003161,AAEL003393,AAEL003581,AAEL003606,AAEL004060,AAEL004294,AAEL004297,AAEL004338,AAEL004423,AAEL005308,AAEL005610,AAEL005976,AAEL006509,AAEL008787,AAEL008848,AAEL009273,AAEL009964,AAEL010640,AAEL010823,AAEL011273,AAEL011309,AAEL012175,AAEL012359,AAEL012409,AAEL012731,AAEL012740,AAEL014913,AAEL020382,AAEL022056,AAEL023037,AAEL024228,AAEL025656,AAE…
GO:BP	catabolic process	GO:0009056	3.10576e-06	5.50783	386	2817	93	19804	AAEL000372,AAEL000428,AAEL000478,AAEL000575,AAEL001396,AAEL001422,AAEL001478,AAEL001607,AAEL002194,AAEL002399,AAEL002413,AAEL002645,AAEL002779,AAEL003056,AAEL003066,AAEL003125,AAEL003213,AAEL003246,AAEL003402,AAEL003729,AAEL004059,AAEL004308,AAEL004435,AAEL004897,AAEL004967,AAEL005040,AAEL005639,AAEL005819,AAEL005830,AAEL005839,AAEL006061,AAEL006174,AAEL006333,AAEL006441,AAEL007092,AAEL007162,AAE…
GO:BP	nucleoside triphosphate metabolic process	GO:0009141	3.18888e-06	5.49636	48	2817	22	19804	AAEL000629,AAEL002504,AAEL002813,AAEL002827,AAEL003393,AAEL004060,AAEL004423,AAEL005610,AAEL006509,AAEL008605,AAEL008787,AAEL008848,AAEL009964,AAEL010823,AAEL011273,AAEL012175,AAEL012359,AAEL012731,AAEL012740,AAEL014913,AAEL022056,AAEL024228
GO:BP	ATP biosynthetic process	GO:0006754	3.18888e-06	5.49636	22	2817	14	19804	AAEL002504,AAEL002813,AAEL002827,AAEL003393,AAEL004060,AAEL004423,AAEL005610,AAEL006509,AAEL008787,AAEL008848,AAEL009964,AAEL010823,AAEL012175,AAEL012740
GO:BP	purine ribonucleoside triphosphate biosynthetic process	GO:0009206	3.33105e-06	5.47742	25	2817	15	19804	AAEL002504,AAEL002813,AAEL002827,AAEL003393,AAEL004060,AAEL004423,AAEL005610,AAEL006509,AAEL008787,AAEL008848,AAEL009964,AAEL010823,AAEL012175,AAEL012359,AAEL012740
GO:BP	purine nucleoside triphosphate biosynthetic process	GO:0009145	3.33105e-06	5.47742	25	2817	15	19804	AAEL002504,AAEL002813,AAEL002827,AAEL003393,AAEL004060,AAEL004423,AAEL005610,AAEL006509,AAEL008787,AAEL008848,AAEL009964,AAEL010823,AAEL012175,AAEL012359,AAEL012740
GO:BP	ribonucleoside triphosphate biosynthetic process	GO:0009201	3.33105e-06	5.47742	28	2817	16	19804	AAEL002504,AAEL002813,AAEL002827,AAEL003393,AAEL004060,AAEL004423,AAEL005610,AAEL006509,AAEL008787,AAEL008848,AAEL009964,AAEL010823,AAEL011273,AAEL012175,AAEL012359,AAEL012740
GO:BP	ribonucleoside triphosphate metabolic process	GO:0009199	3.94385e-06	5.40408	45	2817	21	19804	AAEL000629,AAEL002504,AAEL002813,AAEL002827,AAEL003393,AAEL004060,AAEL004423,AAEL005610,AAEL006509,AAEL008787,AAEL008848,AAEL009964,AAEL010823,AAEL011273,AAEL012175,AAEL012359,AAEL012731,AAEL012740,AAEL014913,AAEL022056,AAEL024228
GO:BP	purine nucleoside triphosphate metabolic process	GO:0009144	4.9825e-06	5.30255	42	2817	20	19804	AAEL000629,AAEL002504,AAEL002813,AAEL002827,AAEL003393,AAEL004060,AAEL004423,AAEL005610,AAEL006509,AAEL008787,AAEL008848,AAEL009964,AAEL010823,AAEL012175,AAEL012359,AAEL012731,AAEL012740,AAEL014913,AAEL022056,AAEL024228
GO:BP	purine ribonucleoside triphosphate metabolic process	GO:0009205	4.9825e-06	5.30255	42	2817	20	19804	AAEL000629,AAEL002504,AAEL002813,AAEL002827,AAEL003393,AAEL004060,AAEL004423,AAEL005610,AAEL006509,AAEL008787,AAEL008848,AAEL009964,AAEL010823,AAEL012175,AAEL012359,AAEL012731,AAEL012740,AAEL014913,AAEL022056,AAEL024228
GO:BP	nucleoside triphosphate biosynthetic process	GO:0009142	6.05658e-06	5.21777	29	2817	16	19804	AAEL002504,AAEL002813,AAEL002827,AAEL003393,AAEL004060,AAEL004423,AAEL005610,AAEL006509,AAEL008787,AAEL008848,AAEL009964,AAEL010823,AAEL011273,AAEL012175,AAEL012359,AAEL012740
GO:BP	ribonucleotide metabolic process	GO:0009259	6.43386e-06	5.19153	107	2817	36	19804	AAEL000629,AAEL002504,AAEL002813,AAEL002827,AAEL003161,AAEL003393,AAEL003581,AAEL003606,AAEL004060,AAEL004294,AAEL004297,AAEL004338,AAEL004423,AAEL005308,AAEL005610,AAEL005976,AAEL006509,AAEL008787,AAEL008848,AAEL009273,AAEL009964,AAEL010640,AAEL010823,AAEL011273,AAEL011309,AAEL012175,AAEL012359,AAEL012409,AAEL012731,AAEL012740,AAEL014913,AAEL020382,AAEL022056,AAEL024228,AAEL025656,AAEL026069
GO:BP	cellular lipid metabolic process	GO:0044255	6.89341e-06	5.16157	216	2817	59	19804	AAEL000188,AAEL000372,AAEL000840,AAEL001048,AAEL001194,AAEL001478,AAEL001645,AAEL001745,AAEL002113,AAEL002216,AAEL002228,AAEL002413,AAEL003046,AAEL003203,AAEL003363,AAEL003402,AAEL003497,AAEL003611,AAEL003645,AAEL003977,AAEL004277,AAEL004967,AAEL005468,AAEL005651,AAEL005699,AAEL006438,AAEL006667,AAEL007501,AAEL007809,AAEL008160,AAEL008219,AAEL008574,AAEL008676,AAEL008841,AAEL009368,AAEL009647,AAE…
GO:BP	lipid biosynthetic process	GO:0008610	6.90004e-06	5.16115	153	2817	46	19804	AAEL000188,AAEL000372,AAEL000733,AAEL001048,AAEL001194,AAEL001745,AAEL002113,AAEL002216,AAEL002228,AAEL002413,AAEL003203,AAEL003363,AAEL003497,AAEL003611,AAEL003645,AAEL003977,AAEL004126,AAEL004277,AAEL004967,AAEL005468,AAEL005651,AAEL006667,AAEL007501,AAEL008160,AAEL008219,AAEL009368,AAEL009647,AAEL010223,AAEL010405,AAEL010465,AAEL010611,AAEL011901,AAEL012298,AAEL013336,AAEL013542,AAEL017302,AAE…
GO:BP	formation of cytoplasmic translation initiation complex	GO:0001732	1.26954e-05	4.89636	13	2817	10	19804	AAEL000175,AAEL002334,AAEL004347,AAEL007078,AAEL007718,AAEL007945,AAEL009101,AAEL012661,AAEL013144,AAEL014715
GO:BP	monocarboxylic acid metabolic process	GO:0032787	1.84283e-05	4.73452	98	2817	33	19804	AAEL000188,AAEL001194,AAEL002113,AAEL002216,AAEL002228,AAEL003203,AAEL003611,AAEL003645,AAEL003977,AAEL004294,AAEL004338,AAEL005308,AAEL005931,AAEL008160,AAEL008219,AAEL008574,AAEL008841,AAEL009368,AAEL009691,AAEL010146,AAEL010480,AAEL010611,AAEL012457,AAEL013542,AAEL014886,AAEL014913,AAEL020382,AAEL020502,AAEL022506,AAEL024228,AAEL026069,AAEL027594,AAEL029069
GO:BP	ATP metabolic process	GO:0046034	2.03602e-05	4.69122	38	2817	18	19804	AAEL002504,AAEL002813,AAEL002827,AAEL003393,AAEL004060,AAEL004423,AAEL005610,AAEL006509,AAEL008787,AAEL008848,AAEL009964,AAEL010823,AAEL012175,AAEL012731,AAEL012740,AAEL014913,AAEL022056,AAEL024228
GO:BP	purine ribonucleotide metabolic process	GO:0009150	3.01694e-05	4.52043	100	2817	33	19804	AAEL000629,AAEL002504,AAEL002813,AAEL002827,AAEL003161,AAEL003393,AAEL003581,AAEL003606,AAEL004060,AAEL004294,AAEL004297,AAEL004338,AAEL004423,AAEL005308,AAEL005610,AAEL005976,AAEL006509,AAEL008787,AAEL008848,AAEL009273,AAEL009964,AAEL010640,AAEL010823,AAEL012175,AAEL012359,AAEL012409,AAEL012731,AAEL012740,AAEL014913,AAEL020382,AAEL022056,AAEL024228,AAEL026069
GO:BP	cellular catabolic process	GO:0044248	3.56405e-05	4.44806	305	2817	74	19804	AAEL000428,AAEL000478,AAEL000575,AAEL001396,AAEL001422,AAEL001478,AAEL002194,AAEL002399,AAEL002413,AAEL002645,AAEL003125,AAEL003213,AAEL003246,AAEL003402,AAEL003729,AAEL004059,AAEL004308,AAEL004435,AAEL005040,AAEL005639,AAEL005819,AAEL005830,AAEL005839,AAEL006061,AAEL006174,AAEL006333,AAEL006441,AAEL007162,AAEL007854,AAEL008366,AAEL008574,AAEL008605,AAEL008701,AAEL008841,AAEL009160,AAEL009593,AAE…
GO:BP	cytoplasmic translational initiation	GO:0002183	3.66663e-05	4.43573	14	2817	10	19804	AAEL000175,AAEL002334,AAEL004347,AAEL007078,AAEL007718,AAEL007945,AAEL009101,AAEL012661,AAEL013144,AAEL014715
GO:BP	aerobic respiration	GO:0009060	4.47044e-05	4.34965	63	2817	24	19804	AAEL000182,AAEL000986,AAEL001210,AAEL002737,AAEL005143,AAEL005946,AAEL007707,AAEL007752,AAEL007868,AAEL008166,AAEL008697,AAEL008871,AAEL009066,AAEL009257,AAEL010801,AAEL011203,AAEL012950,AAEL014889,AAEL014944,AAEL018662,AAEL018669,AAEL018678,AAEL018685,AAEL025656
GO:BP	cellular respiration	GO:0045333	5.8627e-05	4.2319	68	2817	25	19804	AAEL000182,AAEL000986,AAEL001210,AAEL002737,AAEL004829,AAEL005143,AAEL005946,AAEL007707,AAEL007752,AAEL007868,AAEL008166,AAEL008697,AAEL008871,AAEL009066,AAEL009257,AAEL010801,AAEL011203,AAEL012950,AAEL014889,AAEL014944,AAEL018662,AAEL018669,AAEL018678,AAEL018685,AAEL025656
GO:BP	organonitrogen compound catabolic process	GO:1901565	6.54036e-05	4.1844	190	2817	51	19804	AAEL000428,AAEL001396,AAEL001422,AAEL001478,AAEL002194,AAEL002413,AAEL002645,AAEL003056,AAEL003066,AAEL003125,AAEL003213,AAEL003402,AAEL003729,AAEL004308,AAEL004435,AAEL004897,AAEL005040,AAEL005639,AAEL005830,AAEL006061,AAEL006174,AAEL006441,AAEL008366,AAEL008770,AAEL009160,AAEL009872,AAEL009898,AAEL010171,AAEL010276,AAEL010764,AAEL011556,AAEL011822,AAEL012078,AAEL012974,AAEL013637,AAEL013967,AAE…
GO:BP	iron-sulfur cluster assembly	GO:0016226	9.10448e-05	4.04074	15	2817	10	19804	AAEL001501,AAEL002948,AAEL004071,AAEL004465,AAEL005928,AAEL006652,AAEL010360,AAEL012261,AAEL013177,AAEL014154
GO:BP	metallo-sulfur cluster assembly	GO:0031163	9.10448e-05	4.04074	15	2817	10	19804	AAEL001501,AAEL002948,AAEL004071,AAEL004465,AAEL005928,AAEL006652,AAEL010360,AAEL012261,AAEL013177,AAEL014154
GO:BP	fatty acid biosynthetic process	GO:0006633	0.000118258	3.92717	46	2817	19	19804	AAEL000188,AAEL001194,AAEL002113,AAEL002216,AAEL002228,AAEL003203,AAEL003611,AAEL003645,AAEL003977,AAEL008160,AAEL008219,AAEL009368,AAEL010611,AAEL013542,AAEL020502,AAEL022506,AAEL026069,AAEL027594,AAEL029069
GO:BP	alpha-amino acid metabolic process	GO:1901605	0.000136162	3.86595	71	2817	25	19804	AAEL000213,AAEL000428,AAEL001100,AAEL001887,AAEL002796,AAEL003125,AAEL003345,AAEL003729,AAEL004059,AAEL004435,AAEL004701,AAEL004728,AAEL006834,AAEL007033,AAEL008559,AAEL009872,AAEL010276,AAEL011830,AAEL012578,AAEL012974,AAEL013637,AAEL013967,AAEL014426,AAEL017029,AAEL024717
GO:BP	monocarboxylic acid biosynthetic process	GO:0072330	0.000168763	3.77272	47	2817	19	19804	AAEL000188,AAEL001194,AAEL002113,AAEL002216,AAEL002228,AAEL003203,AAEL003611,AAEL003645,AAEL003977,AAEL008160,AAEL008219,AAEL009368,AAEL010611,AAEL013542,AAEL020502,AAEL022506,AAEL026069,AAEL027594,AAEL029069
GO:BP	negative regulation of proteolysis	GO:0045861	0.000233109	3.63244	48	2817	19	19804	AAEL000087,AAEL000551,AAEL001422,AAEL001794,AAEL002704,AAEL002730,AAEL002731,AAEL003182,AAEL003413,AAEL003697,AAEL007420,AAEL007889,AAEL013936,AAEL014078,AAEL017023,AAEL019468,AAEL020823,AAEL023294,AAEL028188
GO:BP	negative regulation of peptidase activity	GO:0010466	0.000233109	3.63244	48	2817	19	19804	AAEL000087,AAEL000551,AAEL001422,AAEL001794,AAEL002704,AAEL002730,AAEL002731,AAEL003182,AAEL003413,AAEL003697,AAEL007420,AAEL007889,AAEL013936,AAEL014078,AAEL017023,AAEL019468,AAEL020823,AAEL023294,AAEL028188
GO:BP	regulation of endopeptidase activity	GO:0052548	0.000233109	3.63244	48	2817	19	19804	AAEL000087,AAEL000551,AAEL001422,AAEL001794,AAEL002704,AAEL002730,AAEL002731,AAEL003182,AAEL003413,AAEL003697,AAEL007420,AAEL007889,AAEL013936,AAEL014078,AAEL017023,AAEL019468,AAEL020823,AAEL023294,AAEL028188
GO:BP	negative regulation of endopeptidase activity	GO:0010951	0.000233109	3.63244	48	2817	19	19804	AAEL000087,AAEL000551,AAEL001422,AAEL001794,AAEL002704,AAEL002730,AAEL002731,AAEL003182,AAEL003413,AAEL003697,AAEL007420,AAEL007889,AAEL013936,AAEL014078,AAEL017023,AAEL019468,AAEL020823,AAEL023294,AAEL028188
GO:BP	monoatomic ion transmembrane transport	GO:0034220	0.000263266	3.5796	263	2817	63	19804	AAEL000066,AAEL000077,AAEL000137,AAEL000291,AAEL000714,AAEL002464,AAEL002518,AAEL002813,AAEL002827,AAEL003393,AAEL004006,AAEL004423,AAEL004496,AAEL004935,AAEL004958,AAEL005014,AAEL005610,AAEL006180,AAEL006390,AAEL006509,AAEL006516,AAEL006809,AAEL008587,AAEL008787,AAEL008848,AAEL008928,AAEL008931,AAEL009150,AAEL009544,AAEL009808,AAEL009810,AAEL009964,AAEL010116,AAEL010260,AAEL010570,AAEL010738,AAE…
GO:BP	negative regulation of molecular function	GO:0044092	0.000263266	3.5796	65	2817	23	19804	AAEL000087,AAEL000551,AAEL001422,AAEL001794,AAEL002704,AAEL002730,AAEL002731,AAEL003182,AAEL003413,AAEL003697,AAEL004284,AAEL004783,AAEL007420,AAEL007717,AAEL007889,AAEL011639,AAEL013936,AAEL014078,AAEL017023,AAEL019468,AAEL020823,AAEL023294,AAEL028188
GO:BP	glycoprotein metabolic process	GO:0009100	0.000263266	3.5796	87	2817	28	19804	AAEL000244,AAEL000559,AAEL000654,AAEL001146,AAEL001877,AAEL002174,AAEL002183,AAEL002329,AAEL002645,AAEL002804,AAEL005535,AAEL005626,AAEL005639,AAEL006254,AAEL006438,AAEL006452,AAEL007809,AAEL008181,AAEL009647,AAEL009761,AAEL012511,AAEL013071,AAEL014772,AAEL019593,AAEL021450,AAEL021573,AAEL023188,AAEL025656
GO:BP	ncRNA metabolic process	GO:0034660	0.000273906	3.5624	200	2817	51	19804	AAEL000076,AAEL000978,AAEL001037,AAEL001044,AAEL001206,AAEL001218,AAEL001556,AAEL001931,AAEL002760,AAEL002766,AAEL002867,AAEL003336,AAEL004455,AAEL004607,AAEL004613,AAEL005037,AAEL005628,AAEL005629,AAEL005688,AAEL006221,AAEL006400,AAEL007130,AAEL007354,AAEL007431,AAEL007697,AAEL008120,AAEL008175,AAEL009156,AAEL009308,AAEL009309,AAEL009908,AAEL010248,AAEL010949,AAEL010968,AAEL011283,AAEL011395,AAE…
GO:BP	negative regulation of hydrolase activity	GO:0051346	0.000307054	3.51279	49	2817	19	19804	AAEL000087,AAEL000551,AAEL001422,AAEL001794,AAEL002704,AAEL002730,AAEL002731,AAEL003182,AAEL003413,AAEL003697,AAEL007420,AAEL007889,AAEL013936,AAEL014078,AAEL017023,AAEL019468,AAEL020823,AAEL023294,AAEL028188
GO:BP	carboxylic acid catabolic process	GO:0046395	0.000307054	3.51279	45	2817	18	19804	AAEL000428,AAEL001396,AAEL003125,AAEL003729,AAEL004435,AAEL008366,AAEL008574,AAEL008841,AAEL009872,AAEL010146,AAEL010276,AAEL010480,AAEL010764,AAEL012974,AAEL013637,AAEL013967,AAEL014426,AAEL017029
GO:BP	organic acid catabolic process	GO:0016054	0.000307054	3.51279	45	2817	18	19804	AAEL000428,AAEL001396,AAEL003125,AAEL003729,AAEL004435,AAEL008366,AAEL008574,AAEL008841,AAEL009872,AAEL010146,AAEL010276,AAEL010480,AAEL010764,AAEL012974,AAEL013637,AAEL013967,AAEL014426,AAEL017029
GO:BP	regulation of peptidase activity	GO:0052547	0.000307054	3.51279	53	2817	20	19804	AAEL000087,AAEL000551,AAEL001422,AAEL001794,AAEL002704,AAEL002730,AAEL002731,AAEL003182,AAEL003413,AAEL003697,AAEL007420,AAEL007889,AAEL011639,AAEL013936,AAEL014078,AAEL017023,AAEL019468,AAEL020823,AAEL023294,AAEL028188
GO:BP	macromolecule glycosylation	GO:0043413	0.000313814	3.50333	79	2817	26	19804	AAEL000244,AAEL000559,AAEL000654,AAEL001146,AAEL001877,AAEL002174,AAEL002183,AAEL002329,AAEL002804,AAEL005535,AAEL005626,AAEL006254,AAEL006438,AAEL006452,AAEL007809,AAEL008181,AAEL009647,AAEL009761,AAEL012511,AAEL013071,AAEL014772,AAEL019593,AAEL021450,AAEL021573,AAEL023188,AAEL025656
GO:BP	protein glycosylation	GO:0006486	0.000313814	3.50333	79	2817	26	19804	AAEL000244,AAEL000559,AAEL000654,AAEL001146,AAEL001877,AAEL002174,AAEL002183,AAEL002329,AAEL002804,AAEL005535,AAEL005626,AAEL006254,AAEL006438,AAEL006452,AAEL007809,AAEL008181,AAEL009647,AAEL009761,AAEL012511,AAEL013071,AAEL014772,AAEL019593,AAEL021450,AAEL021573,AAEL023188,AAEL025656
GO:BP	organic acid transport	GO:0015849	0.000349397	3.45668	20	2817	11	19804	AAEL000714,AAEL002527,AAEL002860,AAEL004496,AAEL009278,AAEL009679,AAEL009810,AAEL013109,AAEL013979,AAEL014526,AAEL016967
GO:BP	negative regulation of catalytic activity	GO:0043086	0.00035093	3.45478	62	2817	22	19804	AAEL000087,AAEL000551,AAEL001422,AAEL001794,AAEL002704,AAEL002730,AAEL002731,AAEL003182,AAEL003413,AAEL003697,AAEL004783,AAEL007420,AAEL007717,AAEL007889,AAEL011639,AAEL013936,AAEL014078,AAEL017023,AAEL019468,AAEL020823,AAEL023294,AAEL028188
GO:BP	monoatomic cation transport	GO:0006812	0.0003522	3.45321	218	2817	54	19804	AAEL000077,AAEL000137,AAEL000291,AAEL002158,AAEL002464,AAEL002813,AAEL002827,AAEL003393,AAEL004335,AAEL004423,AAEL004814,AAEL005014,AAEL005610,AAEL006390,AAEL006509,AAEL006516,AAEL006809,AAEL007383,AAEL007385,AAEL007959,AAEL008787,AAEL008848,AAEL008928,AAEL008931,AAEL009150,AAEL009544,AAEL009808,AAEL009964,AAEL010088,AAEL010116,AAEL010148,AAEL010260,AAEL010819,AAEL010823,AAEL011109,AAEL012113,AAE…
GO:BP	energy derivation by oxidation of organic compounds	GO:0015980	0.00043531	3.3612	76	2817	25	19804	AAEL000182,AAEL000986,AAEL001210,AAEL002737,AAEL004829,AAEL005143,AAEL005946,AAEL007707,AAEL007752,AAEL007868,AAEL008166,AAEL008697,AAEL008871,AAEL009066,AAEL009257,AAEL010801,AAEL011203,AAEL012950,AAEL014889,AAEL014944,AAEL018662,AAEL018669,AAEL018678,AAEL018685,AAEL025656
GO:BP	glycosylation	GO:0070085	0.00043531	3.3612	85	2817	27	19804	AAEL000244,AAEL000451,AAEL000559,AAEL000654,AAEL001146,AAEL001877,AAEL002174,AAEL002183,AAEL002329,AAEL002804,AAEL005535,AAEL005626,AAEL006254,AAEL006438,AAEL006452,AAEL007809,AAEL008181,AAEL009647,AAEL009761,AAEL012511,AAEL013071,AAEL014772,AAEL019593,AAEL021450,AAEL021573,AAEL023188,AAEL025656
GO:BP	ribonucleoside monophosphate metabolic process	GO:0009161	0.000495326	3.30511	24	2817	12	19804	AAEL000629,AAEL003161,AAEL003581,AAEL003606,AAEL005976,AAEL009273,AAEL010640,AAEL011273,AAEL011309,AAEL012731,AAEL023037,AAEL025656
GO:BP	glycoprotein biosynthetic process	GO:0009101	0.000608978	3.2154	82	2817	26	19804	AAEL000244,AAEL000559,AAEL000654,AAEL001146,AAEL001877,AAEL002174,AAEL002183,AAEL002329,AAEL002804,AAEL005535,AAEL005626,AAEL006254,AAEL006438,AAEL006452,AAEL007809,AAEL008181,AAEL009647,AAEL009761,AAEL012511,AAEL013071,AAEL014772,AAEL019593,AAEL021450,AAEL021573,AAEL023188,AAEL025656
GO:BP	fatty acid metabolic process	GO:0006631	0.000684756	3.16446	69	2817	23	19804	AAEL000188,AAEL001194,AAEL002113,AAEL002216,AAEL002228,AAEL003203,AAEL003611,AAEL003645,AAEL003977,AAEL008160,AAEL008219,AAEL008574,AAEL008841,AAEL009368,AAEL010146,AAEL010611,AAEL012457,AAEL013542,AAEL020502,AAEL022506,AAEL026069,AAEL027594,AAEL029069
GO:BP	nucleobase metabolic process	GO:0009112	0.000727966	3.13789	15	2817	9	19804	AAEL002194,AAEL003213,AAEL003581,AAEL005976,AAEL010640,AAEL011309,AAEL014556,AAEL021179,AAEL025993
GO:BP	macromolecule localization	GO:0033036	0.000751077	3.12432	323	2817	72	19804	AAEL000163,AAEL000412,AAEL000903,AAEL000941,AAEL001405,AAEL001424,AAEL001484,AAEL002068,AAEL002129,AAEL002523,AAEL002687,AAEL002809,AAEL003039,AAEL003285,AAEL003377,AAEL004120,AAEL004426,AAEL004523,AAEL004553,AAEL004682,AAEL004756,AAEL005217,AAEL005364,AAEL005471,AAEL005926,AAEL006028,AAEL006126,AAEL006138,AAEL006267,AAEL007001,AAEL007065,AAEL007392,AAEL007441,AAEL008128,AAEL008412,AAEL008471,AAE…
GO:BP	ribonucleoprotein complex assembly	GO:0022618	0.000751077	3.12432	36	2817	15	19804	AAEL000175,AAEL002334,AAEL004347,AAEL004455,AAEL007078,AAEL007718,AAEL007945,AAEL008719,AAEL009101,AAEL011233,AAEL012661,AAEL013144,AAEL014715,AAEL020238,AAEL022970
GO:BP	regulation of proteolysis	GO:0030162	0.00104845	2.97945	62	2817	21	19804	AAEL000087,AAEL000551,AAEL001422,AAEL001794,AAEL002704,AAEL002730,AAEL002731,AAEL003182,AAEL003413,AAEL003697,AAEL007420,AAEL007889,AAEL011639,AAEL013936,AAEL014078,AAEL017023,AAEL019468,AAEL020823,AAEL023069,AAEL023294,AAEL028188
GO:BP	organic anion transport	GO:0015711	0.00120613	2.91861	19	2817	10	19804	AAEL000714,AAEL002349,AAEL002860,AAEL004496,AAEL009278,AAEL009679,AAEL013109,AAEL013979,AAEL014248,AAEL016967
GO:BP	ribosome biogenesis	GO:0042254	0.00130357	2.88487	100	2817	29	19804	AAEL000076,AAEL000978,AAEL001037,AAEL003352,AAEL003661,AAEL004455,AAEL005628,AAEL005629,AAEL005722,AAEL006625,AAEL007431,AAEL007697,AAEL008175,AAEL008942,AAEL009308,AAEL009309,AAEL009431,AAEL010248,AAEL010821,AAEL010949,AAEL012585,AAEL012851,AAEL012980,AAEL013533,AAEL017113,AAEL017421,AAEL020238,AAEL024591,AAEL025230
GO:BP	amino acid catabolic process	GO:0009063	0.00139549	2.85527	30	2817	13	19804	AAEL000428,AAEL001396,AAEL003125,AAEL003729,AAEL004435,AAEL008366,AAEL009872,AAEL010276,AAEL012974,AAEL013637,AAEL013967,AAEL014426,AAEL017029
GO:BP	ribonucleoprotein complex subunit organization	GO:0071826	0.00149828	2.82441	38	2817	15	19804	AAEL000175,AAEL002334,AAEL004347,AAEL004455,AAEL007078,AAEL007718,AAEL007945,AAEL008719,AAEL009101,AAEL011233,AAEL012661,AAEL013144,AAEL014715,AAEL020238,AAEL022970
GO:BP	lipid localization	GO:0010876	0.00149828	2.82441	68	2817	22	19804	AAEL000412,AAEL002129,AAEL002687,AAEL004120,AAEL004553,AAEL004682,AAEL006028,AAEL006126,AAEL006138,AAEL008598,AAEL009169,AAEL009679,AAEL009955,AAEL010434,AAEL010661,AAEL013979,AAEL015136,AAEL016972,AAEL018103,AAEL023829,AAEL026174,AAEL029014
GO:BP	pyridine-containing compound metabolic process	GO:0072524	0.00202863	2.6928	20	2817	10	19804	AAEL000278,AAEL002703,AAEL005106,AAEL005931,AAEL009389,AAEL009601,AAEL010505,AAEL011703,AAEL014204,AAEL025498
GO:BP	regulation of response to external stimulus	GO:0032101	0.00244965	2.6109	17	2817	9	19804	AAEL002704,AAEL003697,AAEL007619,AAEL007768,AAEL013441,AAEL014078,AAEL014896,AAEL019691,AAEL025498
GO:BP	organophosphate catabolic process	GO:0046434	0.00277646	2.55651	28	2817	12	19804	AAEL000372,AAEL000575,AAEL002413,AAEL003246,AAEL003402,AAEL004967,AAEL005839,AAEL006333,AAEL008605,AAEL012154,AAEL022538,AAEL025498
GO:BP	monoatomic cation transmembrane transport	GO:0098655	0.00299629	2.52342	177	2817	43	19804	AAEL000077,AAEL000137,AAEL000291,AAEL002464,AAEL002813,AAEL002827,AAEL003393,AAEL004423,AAEL005014,AAEL005610,AAEL006390,AAEL006509,AAEL006516,AAEL006809,AAEL008787,AAEL008848,AAEL008928,AAEL008931,AAEL009150,AAEL009544,AAEL009808,AAEL009964,AAEL010116,AAEL010260,AAEL010819,AAEL010823,AAEL011109,AAEL012113,AAEL012175,AAEL012616,AAEL012740,AAEL012819,AAEL018662,AAEL018669,AAEL018685,AAEL019513,AAE…
GO:BP	ribonucleoside monophosphate biosynthetic process	GO:0009156	0.00323926	2.48955	21	2817	10	19804	AAEL003161,AAEL003581,AAEL003606,AAEL005976,AAEL009273,AAEL010640,AAEL011273,AAEL011309,AAEL023037,AAEL025656
GO:BP	sulfur compound biosynthetic process	GO:0044272	0.00410144	2.38706	33	2817	13	19804	AAEL004059,AAEL004294,AAEL004297,AAEL004338,AAEL004728,AAEL005308,AAEL005626,AAEL009368,AAEL011830,AAEL019568,AAEL020382,AAEL026069,AAEL026357
GO:BP	cellular homeostasis	GO:0019725	0.00430126	2.3664	59	2817	19	19804	AAEL000077,AAEL000641,AAEL001109,AAEL001432,AAEL002158,AAEL002501,AAEL002948,AAEL003206,AAEL004335,AAEL006928,AAEL007135,AAEL007383,AAEL007385,AAEL008291,AAEL009708,AAEL010777,AAEL013528,AAEL013980,AAEL023511
GO:BP	inorganic cation transmembrane transport	GO:0098662	0.00471705	2.32633	170	2817	41	19804	AAEL000077,AAEL000137,AAEL000291,AAEL002464,AAEL002813,AAEL002827,AAEL003393,AAEL004423,AAEL005014,AAEL005610,AAEL006390,AAEL006509,AAEL006516,AAEL008787,AAEL008848,AAEL008928,AAEL008931,AAEL009544,AAEL009808,AAEL009964,AAEL010116,AAEL010260,AAEL010819,AAEL010823,AAEL011109,AAEL012113,AAEL012175,AAEL012616,AAEL012740,AAEL012819,AAEL018662,AAEL018669,AAEL018685,AAEL019513,AAEL019673,AAEL021342,AAE…
GO:BP	carboxylic acid transport	GO:0046942	0.0050158	2.29966	15	2817	8	19804	AAEL000714,AAEL002860,AAEL004496,AAEL009278,AAEL009679,AAEL013109,AAEL013979,AAEL016967
GO:BP	protein N-linked glycosylation	GO:0006487	0.0050158	2.29966	15	2817	8	19804	AAEL002174,AAEL005535,AAEL006438,AAEL007809,AAEL012511,AAEL019593,AAEL021573,AAEL023188
GO:BP	amino acid biosynthetic process	GO:0008652	0.00548445	2.26087	34	2817	13	19804	AAEL001100,AAEL001887,AAEL003345,AAEL004059,AAEL004701,AAEL004728,AAEL006834,AAEL007033,AAEL011830,AAEL012578,AAEL017029,AAEL024717,AAEL025993
GO:BP	nucleoside monophosphate metabolic process	GO:0009123	0.00549036	2.2604	30	2817	12	19804	AAEL000629,AAEL003161,AAEL003581,AAEL003606,AAEL005976,AAEL009273,AAEL010640,AAEL011273,AAEL011309,AAEL012731,AAEL023037,AAEL025656
GO:BP	cell redox homeostasis	GO:0045454	0.00549036	2.2604	30	2817	12	19804	AAEL000641,AAEL001109,AAEL001432,AAEL002501,AAEL003206,AAEL006928,AAEL007135,AAEL008291,AAEL009708,AAEL010777,AAEL013528,AAEL013980
GO:BP	lipid transport	GO:0006869	0.00557431	2.25381	65	2817	20	19804	AAEL002687,AAEL004120,AAEL004553,AAEL004682,AAEL006028,AAEL006126,AAEL006138,AAEL008598,AAEL009169,AAEL009679,AAEL009955,AAEL010434,AAEL010661,AAEL013979,AAEL015136,AAEL016972,AAEL018103,AAEL023829,AAEL026174,AAEL029014
GO:BP	nitrogen compound transport	GO:0071705	0.00647196	2.18896	273	2817	59	19804	AAEL000163,AAEL000176,AAEL000714,AAEL000903,AAEL000941,AAEL001405,AAEL001424,AAEL001484,AAEL002068,AAEL002349,AAEL002523,AAEL002527,AAEL002809,AAEL003039,AAEL003285,AAEL003377,AAEL004426,AAEL004496,AAEL004523,AAEL004756,AAEL005217,AAEL005364,AAEL005411,AAEL005471,AAEL005926,AAEL006267,AAEL007001,AAEL007065,AAEL007392,AAEL007441,AAEL007481,AAEL008128,AAEL008412,AAEL008471,AAEL009398,AAEL009590,AAE…
GO:BP	protein maturation	GO:0051604	0.00687441	2.16276	39	2817	14	19804	AAEL001424,AAEL002068,AAEL002704,AAEL003418,AAEL003697,AAEL004465,AAEL004603,AAEL004633,AAEL006129,AAEL006652,AAEL007881,AAEL008786,AAEL009368,AAEL014078
GO:BP	inorganic ion transmembrane transport	GO:0098660	0.00695343	2.1578	201	2817	46	19804	AAEL000077,AAEL000137,AAEL000291,AAEL002464,AAEL002813,AAEL002827,AAEL003393,AAEL004423,AAEL005014,AAEL005610,AAEL006180,AAEL006372,AAEL006390,AAEL006509,AAEL006516,AAEL008787,AAEL008848,AAEL008928,AAEL008931,AAEL009544,AAEL009808,AAEL009964,AAEL010116,AAEL010260,AAEL010819,AAEL010823,AAEL011109,AAEL012041,AAEL012113,AAEL012175,AAEL012248,AAEL012616,AAEL012740,AAEL012819,AAEL018662,AAEL018669,AAE…
GO:BP	alpha-amino acid catabolic process	GO:1901606	0.00759096	2.1197	27	2817	11	19804	AAEL000428,AAEL003125,AAEL003729,AAEL004435,AAEL009872,AAEL010276,AAEL012974,AAEL013637,AAEL013967,AAEL014426,AAEL017029
GO:BP	protein targeting to mitochondrion	GO:0006626	0.00974273	2.01132	13	2817	7	19804	AAEL000163,AAEL001424,AAEL002068,AAEL007001,AAEL008412,AAEL009590,AAEL012218
GO:BP	protein localization to mitochondrion	GO:0070585	0.00974273	2.01132	13	2817	7	19804	AAEL000163,AAEL001424,AAEL002068,AAEL007001,AAEL008412,AAEL009590,AAEL012218
GO:BP	tRNA metabolic process	GO:0006399	0.00974273	2.01132	118	2817	30	19804	AAEL001044,AAEL001206,AAEL001218,AAEL001556,AAEL001931,AAEL002760,AAEL002766,AAEL002867,AAEL003336,AAEL004607,AAEL004613,AAEL005037,AAEL005688,AAEL006221,AAEL006400,AAEL007130,AAEL007354,AAEL008120,AAEL009156,AAEL009908,AAEL010968,AAEL011283,AAEL011395,AAEL014489,AAEL014702,AAEL017409,AAEL019446,AAEL021595,AAEL022886,AAEL024386
GO:BP	ribonucleoside bisphosphate biosynthetic process	GO:0034030	0.00974273	2.01132	13	2817	7	19804	AAEL004294,AAEL004297,AAEL004338,AAEL005308,AAEL012409,AAEL020382,AAEL026069
GO:BP	nucleoside bisphosphate biosynthetic process	GO:0033866	0.00974273	2.01132	13	2817	7	19804	AAEL004294,AAEL004297,AAEL004338,AAEL005308,AAEL012409,AAEL020382,AAEL026069
GO:BP	establishment of protein localization to mitochondrion	GO:0072655	0.00974273	2.01132	13	2817	7	19804	AAEL000163,AAEL001424,AAEL002068,AAEL007001,AAEL008412,AAEL009590,AAEL012218
GO:BP	purine nucleoside bisphosphate biosynthetic process	GO:0034033	0.00974273	2.01132	13	2817	7	19804	AAEL004294,AAEL004297,AAEL004338,AAEL005308,AAEL012409,AAEL020382,AAEL026069
GO:BP	alpha-amino acid biosynthetic process	GO:1901607	0.01002	1.99913	32	2817	12	19804	AAEL001100,AAEL001887,AAEL003345,AAEL004059,AAEL004701,AAEL004728,AAEL006834,AAEL007033,AAEL011830,AAEL012578,AAEL017029,AAEL024717
GO:BP	amino acid activation	GO:0043038	0.0100349	1.99849	45	2817	15	19804	AAEL001044,AAEL001206,AAEL001218,AAEL002766,AAEL002867,AAEL004613,AAEL005037,AAEL005688,AAEL007130,AAEL009908,AAEL011395,AAEL014702,AAEL017409,AAEL022886,AAEL024386
GO:BP	tRNA aminoacylation	GO:0043039	0.0100349	1.99849	45	2817	15	19804	AAEL001044,AAEL001206,AAEL001218,AAEL002766,AAEL002867,AAEL004613,AAEL005037,AAEL005688,AAEL007130,AAEL009908,AAEL011395,AAEL014702,AAEL017409,AAEL022886,AAEL024386
GO:BP	nucleoside monophosphate biosynthetic process	GO:0009124	0.0100383	1.99834	24	2817	10	19804	AAEL003161,AAEL003581,AAEL003606,AAEL005976,AAEL009273,AAEL010640,AAEL011273,AAEL011309,AAEL023037,AAEL025656
GO:BP	transition metal ion homeostasis	GO:0055076	0.0123709	1.9076	17	2817	8	19804	AAEL000077,AAEL002158,AAEL002948,AAEL004335,AAEL007383,AAEL007385,AAEL015458,AAEL023511
GO:BP	purine nucleoside monophosphate metabolic process	GO:0009126	0.0123709	1.9076	17	2817	8	19804	AAEL000629,AAEL003161,AAEL003581,AAEL003606,AAEL005976,AAEL009273,AAEL010640,AAEL012731
GO:BP	purine ribonucleoside monophosphate metabolic process	GO:0009167	0.0123709	1.9076	17	2817	8	19804	AAEL000629,AAEL003161,AAEL003581,AAEL003606,AAEL005976,AAEL009273,AAEL010640,AAEL012731
GO:BP	homeostatic process	GO:0042592	0.0139209	1.85633	70	2817	20	19804	AAEL000077,AAEL000641,AAEL001109,AAEL001432,AAEL002158,AAEL002501,AAEL002948,AAEL003206,AAEL004335,AAEL006928,AAEL007135,AAEL007383,AAEL007385,AAEL008291,AAEL009708,AAEL010777,AAEL013528,AAEL013980,AAEL015458,AAEL023511
GO:BP	cellular transition metal ion homeostasis	GO:0046916	0.0161334	1.79227	14	2817	7	19804	AAEL000077,AAEL002158,AAEL002948,AAEL004335,AAEL007383,AAEL007385,AAEL023511
GO:BP	pyridine nucleotide metabolic process	GO:0019362	0.0188612	1.72443	18	2817	8	19804	AAEL000278,AAEL005106,AAEL005931,AAEL009389,AAEL010505,AAEL011703,AAEL014204,AAEL025498
GO:BP	nicotinamide nucleotide metabolic process	GO:0046496	0.0188612	1.72443	18	2817	8	19804	AAEL000278,AAEL005106,AAEL005931,AAEL009389,AAEL010505,AAEL011703,AAEL014204,AAEL025498
GO:BP	glutamine family amino acid biosynthetic process	GO:0009084	0.0191954	1.7168	11	2817	6	19804	AAEL001887,AAEL003345,AAEL004701,AAEL006834,AAEL007033,AAEL024717
GO:BP	negative regulation of protein metabolic process	GO:0051248	0.0191954	1.7168	72	2817	20	19804	AAEL000087,AAEL000551,AAEL001422,AAEL001794,AAEL001864,AAEL002704,AAEL002730,AAEL002731,AAEL003182,AAEL003413,AAEL003697,AAEL007420,AAEL007889,AAEL013936,AAEL014078,AAEL017023,AAEL019468,AAEL020823,AAEL023294,AAEL028188
GO:BP	one-carbon metabolic process	GO:0006730	0.0191954	1.7168	11	2817	6	19804	AAEL005651,AAEL008341,AAEL010764,AAEL014871,AAEL019568,AAEL025199
GO:BP	serine family amino acid metabolic process	GO:0009069	0.0191954	1.7168	11	2817	6	19804	AAEL001100,AAEL004059,AAEL010276,AAEL012578,AAEL012974,AAEL014426
GO:BP	iron ion homeostasis	GO:0055072	0.0191954	1.7168	11	2817	6	19804	AAEL002158,AAEL002948,AAEL004335,AAEL007383,AAEL007385,AAEL015458
GO:BP	membrane organization	GO:0061024	0.019588	1.70801	39	2817	13	19804	AAEL000163,AAEL004553,AAEL004682,AAEL004756,AAEL005217,AAEL006367,AAEL009398,AAEL010661,AAEL011136,AAEL012875,AAEL013992,AAEL020954,AAEL025078
GO:BP	protein targeting	GO:0006605	0.019588	1.70801	39	2817	13	19804	AAEL000163,AAEL001424,AAEL002068,AAEL003285,AAEL003377,AAEL005471,AAEL007001,AAEL007392,AAEL007441,AAEL008412,AAEL008471,AAEL009590,AAEL012218
GO:BP	establishment of protein localization	GO:0045184	0.0209754	1.67829	236	2817	50	19804	AAEL000163,AAEL000903,AAEL000941,AAEL001405,AAEL001424,AAEL001484,AAEL002068,AAEL002523,AAEL002809,AAEL003039,AAEL003285,AAEL003377,AAEL004426,AAEL004523,AAEL004756,AAEL005217,AAEL005364,AAEL005471,AAEL005926,AAEL006267,AAEL007001,AAEL007065,AAEL007392,AAEL007441,AAEL008128,AAEL008412,AAEL008471,AAEL009183,AAEL009398,AAEL009590,AAEL010005,AAEL010012,AAEL010538,AAEL010716,AAEL010900,AAEL011136,AAE…
GO:BP	rRNA metabolic process	GO:0016072	0.0220687	1.65622	68	2817	19	19804	AAEL000076,AAEL000978,AAEL001037,AAEL004455,AAEL005628,AAEL005629,AAEL007431,AAEL007697,AAEL008175,AAEL009308,AAEL009309,AAEL010248,AAEL010949,AAEL012585,AAEL012851,AAEL012980,AAEL013533,AAEL017113,AAEL025230
GO:BP	rRNA processing	GO:0006364	0.0220687	1.65622	68	2817	19	19804	AAEL000076,AAEL000978,AAEL001037,AAEL004455,AAEL005628,AAEL005629,AAEL007431,AAEL007697,AAEL008175,AAEL009308,AAEL009309,AAEL010248,AAEL010949,AAEL012585,AAEL012851,AAEL012980,AAEL013533,AAEL017113,AAEL025230
GO:BP	nucleoside phosphate catabolic process	GO:1901292	0.0243541	1.61343	15	2817	7	19804	AAEL000575,AAEL003246,AAEL005839,AAEL006333,AAEL008605,AAEL012154,AAEL025498
GO:BP	Golgi vesicle transport	GO:0048193	0.0256765	1.59046	45	2817	14	19804	AAEL001405,AAEL004756,AAEL005180,AAEL006367,AAEL006450,AAEL007185,AAEL010005,AAEL011239,AAEL012875,AAEL013230,AAEL013369,AAEL022757,AAEL024500,AAEL025078
GO:BP	ncRNA processing	GO:0034470	0.0256765	1.59046	154	2817	35	19804	AAEL000076,AAEL000978,AAEL001037,AAEL001556,AAEL001931,AAEL002760,AAEL003336,AAEL004455,AAEL004607,AAEL005628,AAEL005629,AAEL006221,AAEL006400,AAEL007354,AAEL007431,AAEL007697,AAEL008120,AAEL008175,AAEL009156,AAEL009308,AAEL009309,AAEL010248,AAEL010949,AAEL010968,AAEL011283,AAEL011632,AAEL012585,AAEL012851,AAEL012980,AAEL013533,AAEL017113,AAEL019446,AAEL021595,AAEL025132,AAEL025230
GO:BP	carbohydrate derivative catabolic process	GO:1901136	0.0297034	1.52719	32	2817	11	19804	AAEL001478,AAEL002645,AAEL003056,AAEL003066,AAEL003246,AAEL004897,AAEL005639,AAEL010171,AAEL014640,AAEL019745,AAEL026165
GO:BP	regulation of multicellular organismal process	GO:0051239	0.0327036	1.4854	28	2817	10	19804	AAEL002417,AAEL002704,AAEL003697,AAEL005252,AAEL010260,AAEL010911,AAEL014078,AAEL019691,AAEL024630,AAEL026967
GO:BP	protein localization	GO:0008104	0.0327037	1.4854	242	2817	50	19804	AAEL000163,AAEL000903,AAEL000941,AAEL001405,AAEL001424,AAEL001484,AAEL002068,AAEL002523,AAEL002809,AAEL003039,AAEL003285,AAEL003377,AAEL004426,AAEL004523,AAEL004756,AAEL005217,AAEL005364,AAEL005471,AAEL005926,AAEL006267,AAEL007001,AAEL007065,AAEL007392,AAEL007441,AAEL008128,AAEL008412,AAEL008471,AAEL009183,AAEL009398,AAEL009590,AAEL010005,AAEL010012,AAEL010538,AAEL010716,AAEL010900,AAEL011136,AAE…
GO:BP	regulation of hydrolase activity	GO:0051336	0.0340793	1.46751	76	2817	20	19804	AAEL000087,AAEL000551,AAEL001422,AAEL001794,AAEL002704,AAEL002730,AAEL002731,AAEL003182,AAEL003413,AAEL003697,AAEL007420,AAEL007889,AAEL011639,AAEL013936,AAEL014078,AAEL017023,AAEL019468,AAEL020823,AAEL023294,AAEL028188
GO:BP	regulation of response to stress	GO:0080134	0.0347922	1.45852	24	2817	9	19804	AAEL002704,AAEL003697,AAEL006649,AAEL007619,AAEL007768,AAEL013441,AAEL014078,AAEL014896,AAEL025498
GO:BP	cellular macromolecule localization	GO:0070727	0.0351064	1.45461	243	2817	50	19804	AAEL000163,AAEL000903,AAEL000941,AAEL001405,AAEL001424,AAEL001484,AAEL002068,AAEL002523,AAEL002809,AAEL003039,AAEL003285,AAEL003377,AAEL004426,AAEL004523,AAEL004756,AAEL005217,AAEL005364,AAEL005471,AAEL005926,AAEL006267,AAEL007001,AAEL007065,AAEL007392,AAEL007441,AAEL008128,AAEL008412,AAEL008471,AAEL009183,AAEL009398,AAEL009590,AAEL010005,AAEL010012,AAEL010538,AAEL010716,AAEL010900,AAEL011136,AAE…
GO:BP	mitochondrial transmembrane transport	GO:1990542	0.0356124	1.4484	20	2817	8	19804	AAEL002860,AAEL007001,AAEL008412,AAEL009278,AAEL009590,AAEL010116,AAEL012218,AAEL019717
GO:BP	sphingolipid metabolic process	GO:0006665	0.0356124	1.4484	20	2817	8	19804	AAEL001048,AAEL001478,AAEL001645,AAEL002413,AAEL003046,AAEL003402,AAEL005699,AAEL027019
GO:BP	mitochondrion organization	GO:0007005	0.0392909	1.40571	52	2817	15	19804	AAEL000163,AAEL000245,AAEL001424,AAEL002068,AAEL002293,AAEL005171,AAEL007001,AAEL007367,AAEL008412,AAEL009590,AAEL011606,AAEL012218,AAEL013876,AAEL014201,AAEL027504
GO:BP	carbohydrate transport	GO:0008643	0.0410557	1.38663	29	2817	10	19804	AAEL005353,AAEL006862,AAEL007050,AAEL007139,AAEL010478,AAEL010479,AAEL014972,AAEL016967,AAEL020524,AAEL023753
GO:BP	tRNA aminoacylation for protein translation	GO:0006418	0.0435574	1.36094	43	2817	13	19804	AAEL001044,AAEL001206,AAEL001218,AAEL002867,AAEL004613,AAEL005037,AAEL005688,AAEL007130,AAEL011395,AAEL014702,AAEL017409,AAEL022886,AAEL024386
GO:BP	membrane lipid metabolic process	GO:0006643	0.0453318	1.3436	48	2817	14	19804	AAEL001048,AAEL001478,AAEL001645,AAEL002413,AAEL003046,AAEL003363,AAEL003402,AAEL004277,AAEL005468,AAEL005699,AAEL007501,AAEL010465,AAEL013336,AAEL027019
GO:BP	establishment of protein localization to membrane	GO:0090150	0.0479578	1.31914	21	2817	8	19804	AAEL000163,AAEL003285,AAEL003377,AAEL007441,AAEL009183,AAEL010005,AAEL011136,AAEL013992
GO:BP	protein localization to membrane	GO:0072657	0.0479578	1.31914	21	2817	8	19804	AAEL000163,AAEL003285,AAEL003377,AAEL007441,AAEL009183,AAEL010005,AAEL011136,AAEL013992
GO:BP	carbohydrate transmembrane transport	GO:0034219	0.0480687	1.31814	17	2817	7	19804	AAEL007050,AAEL007139,AAEL010478,AAEL010479,AAEL014972,AAEL016967,AAEL023753
GO:BP	mitochondrial transport	GO:0006839	0.0480687	1.31814	17	2817	7	19804	AAEL000163,AAEL001424,AAEL002068,AAEL007001,AAEL008412,AAEL009590,AAEL012218
GO:BP	glycosyl compound metabolic process	GO:1901657	0.0480687	1.31814	17	2817	7	19804	AAEL002269,AAEL005839,AAEL005976,AAEL011273,AAEL011309,AAEL023037,AAEL026165
GO:BP	protein transport	GO:0015031	0.0480687	1.31814	230	2817	47	19804	AAEL000163,AAEL000903,AAEL000941,AAEL001405,AAEL001424,AAEL001484,AAEL002068,AAEL002523,AAEL002809,AAEL003039,AAEL003285,AAEL003377,AAEL004426,AAEL004523,AAEL004756,AAEL005217,AAEL005364,AAEL005471,AAEL005926,AAEL006267,AAEL007001,AAEL007065,AAEL007392,AAEL007441,AAEL008128,AAEL008412,AAEL008471,AAEL009398,AAEL009590,AAEL010005,AAEL010012,AAEL010538,AAEL010716,AAEL010900,AAEL011556,AAEL011790,AAE…
GO:BP	nucleoside metabolic process	GO:0009116	0.0480687	1.31814	17	2817	7	19804	AAEL002269,AAEL005839,AAEL005976,AAEL011273,AAEL011309,AAEL023037,AAEL026165
GO:BP	innate immune response-activating signaling pathway	GO:0002758	0.0586672	1.2316	10	2817	5	19804	AAEL007619,AAEL007768,AAEL013441,AAEL014896,AAEL025498
GO:BP	pyridine-containing compound biosynthetic process	GO:0072525	0.0586672	1.2316	10	2817	5	19804	AAEL000278,AAEL002703,AAEL005106,AAEL009601,AAEL011703
GO:BP	innate immune response	GO:0045087	0.0586672	1.2316	40	2817	12	19804	AAEL007619,AAEL007626,AAEL007768,AAEL010171,AAEL011500,AAEL013139,AAEL013441,AAEL014640,AAEL014896,AAEL019745,AAEL025498,AAEL029104
GO:BP	purine-containing compound catabolic process	GO:0072523	0.0586672	1.2316	10	2817	5	19804	AAEL002194,AAEL003213,AAEL014556,AAEL025498,AAEL026165
GO:BP	cellular carbohydrate metabolic process	GO:0044262	0.0586672	1.2316	40	2817	12	19804	AAEL000372,AAEL002779,AAEL002781,AAEL004967,AAEL005931,AAEL006364,AAEL006446,AAEL008701,AAEL010206,AAEL010684,AAEL013132,AAEL022538
GO:BP	pattern recognition receptor signaling pathway	GO:0002221	0.0586672	1.2316	10	2817	5	19804	AAEL007619,AAEL007768,AAEL013441,AAEL014896,AAEL025498
GO:BP	toll-like receptor signaling pathway	GO:0002224	0.0586672	1.2316	10	2817	5	19804	AAEL007619,AAEL007768,AAEL013441,AAEL014896,AAEL025498
GO:BP	membrane fusion	GO:0061025	0.0586672	1.2316	10	2817	5	19804	AAEL004756,AAEL005217,AAEL006367,AAEL009398,AAEL012875
GO:BP	mitochondrial electron transport, cytochrome c to oxygen	GO:0006123	0.0586672	1.2316	10	2817	5	19804	AAEL002737,AAEL007752,AAEL008697,AAEL009257,AAEL014944
GO:BP	immune response-activating signaling pathway	GO:0002757	0.0586672	1.2316	10	2817	5	19804	AAEL007619,AAEL007768,AAEL013441,AAEL014896,AAEL025498
GO:BP	immune response-regulating signaling pathway	GO:0002764	0.0586672	1.2316	10	2817	5	19804	AAEL007619,AAEL007768,AAEL013441,AAEL014896,AAEL025498
GO:BP	organic cyclic compound catabolic process	GO:1901361	0.0603742	1.21915	86	2817	21	19804	AAEL000428,AAEL000478,AAEL000575,AAEL002194,AAEL003213,AAEL003246,AAEL004435,AAEL005839,AAEL006333,AAEL007854,AAEL008605,AAEL009671,AAEL010764,AAEL011817,AAEL012154,AAEL013637,AAEL014556,AAEL017029,AAEL025498,AAEL025993,AAEL026165
GO:BP	glutamine family amino acid metabolic process	GO:0009064	0.0611699	1.21346	22	2817	8	19804	AAEL001887,AAEL003345,AAEL003729,AAEL004701,AAEL006834,AAEL007033,AAEL008559,AAEL024717
GO:BP	nucleotide catabolic process	GO:0009166	0.0646647	1.18933	14	2817	6	19804	AAEL000575,AAEL003246,AAEL005839,AAEL006333,AAEL012154,AAEL025498
GO:BP	purine nucleoside monophosphate biosynthetic process	GO:0009127	0.0646647	1.18933	14	2817	6	19804	AAEL003161,AAEL003581,AAEL003606,AAEL005976,AAEL009273,AAEL010640
GO:BP	protein transmembrane transport	GO:0071806	0.0646647	1.18933	18	2817	7	19804	AAEL000163,AAEL003285,AAEL005471,AAEL007001,AAEL008412,AAEL009590,AAEL012218
GO:BP	purine ribonucleoside monophosphate biosynthetic process	GO:0009168	0.0646647	1.18933	14	2817	6	19804	AAEL003161,AAEL003581,AAEL003606,AAEL005976,AAEL009273,AAEL010640
GO:BP	localization within membrane	GO:0051668	0.067722	1.16927	27	2817	9	19804	AAEL000163,AAEL003285,AAEL003377,AAEL007441,AAEL009183,AAEL010005,AAEL010403,AAEL011136,AAEL013992
GO:BP	biological process involved in interspecies interaction between organisms	GO:0044419	0.0769577	1.11375	52	2817	14	19804	AAEL001485,AAEL007619,AAEL007626,AAEL007768,AAEL010171,AAEL011500,AAEL013139,AAEL013441,AAEL014640,AAEL014896,AAEL019745,AAEL025498,AAEL025888,AAEL029104
GO:BP	response to external biotic stimulus	GO:0043207	0.0769577	1.11375	52	2817	14	19804	AAEL001485,AAEL007619,AAEL007626,AAEL007768,AAEL010171,AAEL011500,AAEL013139,AAEL013441,AAEL014640,AAEL014896,AAEL019745,AAEL025498,AAEL025888,AAEL029104
GO:BP	defense response to other organism	GO:0098542	0.0769577	1.11375	52	2817	14	19804	AAEL001485,AAEL007619,AAEL007626,AAEL007768,AAEL010171,AAEL011500,AAEL013139,AAEL013441,AAEL014640,AAEL014896,AAEL019745,AAEL025498,AAEL025888,AAEL029104
GO:BP	response to other organism	GO:0051707	0.0769577	1.11375	52	2817	14	19804	AAEL001485,AAEL007619,AAEL007626,AAEL007768,AAEL010171,AAEL011500,AAEL013139,AAEL013441,AAEL014640,AAEL014896,AAEL019745,AAEL025498,AAEL025888,AAEL029104
GO:BP	response to biotic stimulus	GO:0009607	0.0769577	1.11375	52	2817	14	19804	AAEL001485,AAEL007619,AAEL007626,AAEL007768,AAEL010171,AAEL011500,AAEL013139,AAEL013441,AAEL014640,AAEL014896,AAEL019745,AAEL025498,AAEL025888,AAEL029104
GO:BP	immune response	GO:0006955	0.0771205	1.11283	47	2817	13	19804	AAEL007619,AAEL007626,AAEL007768,AAEL010171,AAEL010524,AAEL011500,AAEL013139,AAEL013441,AAEL014640,AAEL014896,AAEL019745,AAEL025498,AAEL029104
GO:BP	positive regulation of innate immune response	GO:0045089	0.0801263	1.09623	11	2817	5	19804	AAEL007619,AAEL007768,AAEL013441,AAEL014896,AAEL025498
GO:BP	positive regulation of response to external stimulus	GO:0032103	0.0801263	1.09623	11	2817	5	19804	AAEL007619,AAEL007768,AAEL013441,AAEL014896,AAEL025498
GO:BP	positive regulation of response to biotic stimulus	GO:0002833	0.0801263	1.09623	11	2817	5	19804	AAEL007619,AAEL007768,AAEL013441,AAEL014896,AAEL025498
GO:BP	activation of innate immune response	GO:0002218	0.0801263	1.09623	11	2817	5	19804	AAEL007619,AAEL007768,AAEL013441,AAEL014896,AAEL025498
GO:BP	positive regulation of response to stimulus	GO:0048584	0.0801263	1.09623	28	2817	9	19804	AAEL006649,AAEL007619,AAEL007768,AAEL012475,AAEL013441,AAEL014152,AAEL014896,AAEL025078,AAEL025498
GO:BP	positive regulation of defense response	GO:0031349	0.0801263	1.09623	11	2817	5	19804	AAEL007619,AAEL007768,AAEL013441,AAEL014896,AAEL025498
GO:BP	thioester metabolic process	GO:0035383	0.0816533	1.08803	15	2817	6	19804	AAEL004294,AAEL004297,AAEL004338,AAEL005308,AAEL020382,AAEL026069
GO:BP	acyl-CoA metabolic process	GO:0006637	0.0816533	1.08803	15	2817	6	19804	AAEL004294,AAEL004297,AAEL004338,AAEL005308,AAEL020382,AAEL026069
GO:BP	cellular localization	GO:0051641	0.0849129	1.07103	350	2817	65	19804	AAEL000163,AAEL000903,AAEL000941,AAEL001405,AAEL001424,AAEL001484,AAEL002068,AAEL002311,AAEL002523,AAEL002809,AAEL003039,AAEL003285,AAEL003377,AAEL004120,AAEL004426,AAEL004523,AAEL004756,AAEL005217,AAEL005364,AAEL005403,AAEL005471,AAEL005926,AAEL006267,AAEL006450,AAEL007001,AAEL007065,AAEL007185,AAEL007392,AAEL007441,AAEL008128,AAEL008412,AAEL008471,AAEL009183,AAEL009398,AAEL009590,AAEL010005,AAE…
GO:BP	translational elongation	GO:0006414	0.0849129	1.07103	33	2817	10	19804	AAEL000951,AAEL003530,AAEL003835,AAEL003847,AAEL004500,AAEL011288,AAEL013636,AAEL014583,AAEL023365,AAEL029004
GO:BP	defense response	GO:0006952	0.0874338	1.05832	53	2817	14	19804	AAEL001485,AAEL007619,AAEL007626,AAEL007768,AAEL010171,AAEL011500,AAEL013139,AAEL013441,AAEL014640,AAEL014896,AAEL019745,AAEL025498,AAEL025888,AAEL029104
GO:BP	aromatic compound catabolic process	GO:0019439	0.089676	1.04732	85	2817	20	19804	AAEL000428,AAEL000478,AAEL000575,AAEL002194,AAEL003213,AAEL003246,AAEL004435,AAEL005839,AAEL006333,AAEL007854,AAEL008605,AAEL009671,AAEL010764,AAEL011817,AAEL012154,AAEL013637,AAEL014556,AAEL017029,AAEL025498,AAEL026165
GO:BP	cellular lipid catabolic process	GO:0044242	0.0897489	1.04697	24	2817	8	19804	AAEL001478,AAEL002413,AAEL003402,AAEL008574,AAEL008841,AAEL010146,AAEL019593,AAEL027019
GO:BP	aminoglycan metabolic process	GO:0006022	0.0897489	1.04697	24	2817	8	19804	AAEL000427,AAEL003056,AAEL003066,AAEL004897,AAEL005626,AAEL010171,AAEL014640,AAEL019745
GO:BP	cellular component biogenesis	GO:0044085	0.0997542	1.00107	409	2817	74	19804	AAEL000076,AAEL000175,AAEL000245,AAEL000978,AAEL001037,AAEL001104,AAEL001501,AAEL002129,AAEL002293,AAEL002334,AAEL002597,AAEL002948,AAEL003352,AAEL003384,AAEL003661,AAEL003957,AAEL004071,AAEL004347,AAEL004455,AAEL004465,AAEL005171,AAEL005567,AAEL005628,AAEL005629,AAEL005722,AAEL005928,AAEL006625,AAEL006652,AAEL007078,AAEL007367,AAEL007431,AAEL007546,AAEL007697,AAEL007718,AAEL007821,AAEL007945,AAE…
GO:BP	transition metal ion transport	GO:0000041	0.101334	0.994247	20	2817	7	19804	AAEL000077,AAEL002158,AAEL004335,AAEL007383,AAEL007385,AAEL007959,AAEL017081
GO:BP	cellular nitrogen compound catabolic process	GO:0044270	0.103512	0.985008	76	2817	18	19804	AAEL000428,AAEL000478,AAEL000575,AAEL002194,AAEL003213,AAEL003246,AAEL005839,AAEL006333,AAEL007854,AAEL008605,AAEL009671,AAEL010764,AAEL011817,AAEL012154,AAEL014556,AAEL025498,AAEL025993,AAEL026165
GO:BP	activation of immune response	GO:0002253	0.103512	0.985008	12	2817	5	19804	AAEL007619,AAEL007768,AAEL013441,AAEL014896,AAEL025498
GO:BP	immune system process	GO:0002376	0.103512	0.985008	50	2817	13	19804	AAEL007619,AAEL007626,AAEL007768,AAEL010171,AAEL010524,AAEL011500,AAEL013139,AAEL013441,AAEL014640,AAEL014896,AAEL019745,AAEL025498,AAEL029104
GO:BP	regulation of response to biotic stimulus	GO:0002831	0.103512	0.985008	12	2817	5	19804	AAEL007619,AAEL007768,AAEL013441,AAEL014896,AAEL025498
GO:BP	lipid catabolic process	GO:0016042	0.103512	0.985008	50	2817	13	19804	AAEL001478,AAEL002413,AAEL003402,AAEL007092,AAEL008574,AAEL008841,AAEL010146,AAEL012349,AAEL013979,AAEL015326,AAEL019593,AAEL019780,AAEL027019
GO:BP	regulation of defense response	GO:0031347	0.103512	0.985008	12	2817	5	19804	AAEL007619,AAEL007768,AAEL013441,AAEL014896,AAEL025498
GO:BP	regulation of immune response	GO:0050776	0.103512	0.985008	12	2817	5	19804	AAEL007619,AAEL007768,AAEL013441,AAEL014896,AAEL025498
GO:BP	positive regulation of immune response	GO:0050778	0.103512	0.985008	12	2817	5	19804	AAEL007619,AAEL007768,AAEL013441,AAEL014896,AAEL025498
GO:BP	regulation of innate immune response	GO:0045088	0.103512	0.985008	12	2817	5	19804	AAEL007619,AAEL007768,AAEL013441,AAEL014896,AAEL025498
GO:BP	response to external stimulus	GO:0009605	0.103512	0.985008	109	2817	24	19804	AAEL001485,AAEL002704,AAEL003697,AAEL005621,AAEL005625,AAEL006259,AAEL007619,AAEL007624,AAEL007626,AAEL007768,AAEL010171,AAEL011500,AAEL013139,AAEL013441,AAEL014078,AAEL014640,AAEL014896,AAEL019691,AAEL019745,AAEL021584,AAEL023757,AAEL025498,AAEL025888,AAEL029104
GO:BP	ribonucleoside bisphosphate metabolic process	GO:0033875	0.110703	0.955841	21	2817	7	19804	AAEL004294,AAEL004297,AAEL004338,AAEL005308,AAEL012409,AAEL020382,AAEL026069
GO:BP	purine nucleoside bisphosphate metabolic process	GO:0034032	0.110703	0.955841	21	2817	7	19804	AAEL004294,AAEL004297,AAEL004338,AAEL005308,AAEL012409,AAEL020382,AAEL026069
GO:BP	peptidyl-proline modification	GO:0018208	0.110703	0.955841	21	2817	7	19804	AAEL003477,AAEL005799,AAEL007038,AAEL007273,AAEL007501,AAEL008367,AAEL013279
GO:BP	nucleoside bisphosphate metabolic process	GO:0033865	0.110703	0.955841	21	2817	7	19804	AAEL004294,AAEL004297,AAEL004338,AAEL005308,AAEL012409,AAEL020382,AAEL026069
GO:BP	endomembrane system organization	GO:0010256	0.110703	0.955841	21	2817	7	19804	AAEL004756,AAEL009169,AAEL010005,AAEL010661,AAEL011136,AAEL013992,AAEL020954
GO:BP	heterocycle catabolic process	GO:0046700	0.118993	0.924479	78	2817	18	19804	AAEL000428,AAEL000478,AAEL000575,AAEL002194,AAEL003213,AAEL003246,AAEL005839,AAEL006333,AAEL007854,AAEL008605,AAEL009671,AAEL010764,AAEL011817,AAEL012154,AAEL014556,AAEL025498,AAEL025993,AAEL026165
GO:BP	inorganic ion homeostasis	GO:0098771	0.119201	0.923721	26	2817	8	19804	AAEL000077,AAEL002158,AAEL002948,AAEL004335,AAEL007383,AAEL007385,AAEL015458,AAEL023511
GO:BP	metal ion homeostasis	GO:0055065	0.119201	0.923721	26	2817	8	19804	AAEL000077,AAEL002158,AAEL002948,AAEL004335,AAEL007383,AAEL007385,AAEL015458,AAEL023511
GO:BP	cellular modified amino acid metabolic process	GO:0006575	0.123621	0.907906	31	2817	9	19804	AAEL005651,AAEL005699,AAEL010223,AAEL010764,AAEL011822,AAEL012078,AAEL014252,AAEL025199,AAEL026731
GO:BP	pteridine-containing compound metabolic process	GO:0042558	0.13511	0.869312	13	2817	5	19804	AAEL002898,AAEL005651,AAEL010764,AAEL014252,AAEL025199
GO:BP	regulation of immune system process	GO:0002682	0.13511	0.869312	13	2817	5	19804	AAEL007619,AAEL007768,AAEL013441,AAEL014896,AAEL025498
GO:BP	acetyl-CoA metabolic process	GO:0006084	0.13511	0.869312	13	2817	5	19804	AAEL004294,AAEL004297,AAEL004338,AAEL005308,AAEL020382
GO:BP	alcohol catabolic process	GO:0046164	0.13511	0.869312	13	2817	5	19804	AAEL000372,AAEL004967,AAEL008701,AAEL019593,AAEL022538
GO:BP	ribosomal large subunit biogenesis	GO:0042273	0.13511	0.869312	13	2817	5	19804	AAEL003661,AAEL004455,AAEL005629,AAEL012585,AAEL012980
GO:BP	positive regulation of immune system process	GO:0002684	0.13511	0.869312	13	2817	5	19804	AAEL007619,AAEL007768,AAEL013441,AAEL014896,AAEL025498
GO:BP	cellular monoatomic cation homeostasis	GO:0030003	0.135807	0.867076	22	2817	7	19804	AAEL000077,AAEL002158,AAEL002948,AAEL004335,AAEL007383,AAEL007385,AAEL023511
GO:BP	cellular monoatomic ion homeostasis	GO:0006873	0.135807	0.867076	22	2817	7	19804	AAEL000077,AAEL002158,AAEL002948,AAEL004335,AAEL007383,AAEL007385,AAEL023511
GO:BP	cellular metal ion homeostasis	GO:0006875	0.135807	0.867076	22	2817	7	19804	AAEL000077,AAEL002158,AAEL002948,AAEL004335,AAEL007383,AAEL007385,AAEL023511
GO:BP	regulation of protein metabolic process	GO:0051246	0.137654	0.86121	137	2817	28	19804	AAEL000087,AAEL000551,AAEL001422,AAEL001794,AAEL001864,AAEL002704,AAEL002730,AAEL002731,AAEL003182,AAEL003413,AAEL003697,AAEL003835,AAEL003847,AAEL006649,AAEL007420,AAEL007718,AAEL007889,AAEL008248,AAEL011639,AAEL013936,AAEL014078,AAEL017023,AAEL019468,AAEL020823,AAEL023069,AAEL023294,AAEL023365,AAEL028188
GO:BP	protein processing	GO:0016485	0.157189	0.803578	18	2817	6	19804	AAEL001424,AAEL002068,AAEL003418,AAEL004603,AAEL004633,AAEL008786
GO:BP	response to abiotic stimulus	GO:0009628	0.157189	0.803578	18	2817	6	19804	AAEL001754,AAEL005165,AAEL005621,AAEL005625,AAEL006259,AAEL011055
GO:BP	aminoglycan catabolic process	GO:0006026	0.157189	0.803578	18	2817	6	19804	AAEL003056,AAEL003066,AAEL004897,AAEL010171,AAEL014640,AAEL019745
GO:BP	monosaccharide metabolic process	GO:0005996	0.173472	0.760771	33	2817	9	19804	AAEL001607,AAEL002779,AAEL002781,AAEL005749,AAEL005763,AAEL009691,AAEL010206,AAEL010590,AAEL013132
GO:BP	organic hydroxy compound catabolic process	GO:1901616	0.179266	0.746501	14	2817	5	19804	AAEL000372,AAEL004967,AAEL008701,AAEL019593,AAEL022538
GO:BP	cellular metabolic compound salvage	GO:0043094	0.179266	0.746501	14	2817	5	19804	AAEL005976,AAEL009601,AAEL011273,AAEL011830,AAEL025656
GO:BP	NAD metabolic process	GO:0019674	0.186351	0.729669	10	2817	4	19804	AAEL000278,AAEL005106,AAEL011703,AAEL025498
GO:BP	cellular carbohydrate biosynthetic process	GO:0034637	0.186351	0.729669	10	2817	4	19804	AAEL000372,AAEL004967,AAEL006446,AAEL010684
GO:BP	folic acid-containing compound metabolic process	GO:0006760	0.186351	0.729669	10	2817	4	19804	AAEL005651,AAEL010764,AAEL014252,AAEL025199
GO:BP	pyrimidine ribonucleotide metabolic process	GO:0009218	0.186351	0.729669	10	2817	4	19804	AAEL011273,AAEL011309,AAEL012359,AAEL025656
GO:BP	pyrimidine ribonucleotide biosynthetic process	GO:0009220	0.186351	0.729669	10	2817	4	19804	AAEL011273,AAEL011309,AAEL012359,AAEL025656
GO:BP	dicarboxylic acid metabolic process	GO:0043648	0.186351	0.729669	10	2817	4	19804	AAEL000791,AAEL003729,AAEL007707,AAEL010764
GO:BP	peptidoglycan metabolic process	GO:0000270	0.186351	0.729669	10	2817	4	19804	AAEL000427,AAEL010171,AAEL014640,AAEL019745
GO:BP	monocarboxylic acid transport	GO:0015718	0.186351	0.729669	10	2817	4	19804	AAEL002860,AAEL009278,AAEL009679,AAEL013979
GO:BP	cellular ketone metabolic process	GO:0042180	0.18885	0.723883	19	2817	6	19804	AAEL000428,AAEL001048,AAEL004435,AAEL008330,AAEL011379,AAEL022363
GO:BP	pyruvate metabolic process	GO:0006090	0.18885	0.723883	19	2817	6	19804	AAEL004294,AAEL004338,AAEL005308,AAEL009691,AAEL014913,AAEL024228
GO:BP	monoatomic ion homeostasis	GO:0050801	0.19529	0.709319	29	2817	8	19804	AAEL000077,AAEL002158,AAEL002948,AAEL004335,AAEL007383,AAEL007385,AAEL015458,AAEL023511
GO:BP	endoplasmic reticulum to Golgi vesicle-mediated transport	GO:0006888	0.19529	0.709319	24	2817	7	19804	AAEL006450,AAEL007185,AAEL011239,AAEL012875,AAEL013369,AAEL022757,AAEL025078
GO:BP	cellular chemical homeostasis	GO:0055082	0.19529	0.709319	24	2817	7	19804	AAEL000077,AAEL002158,AAEL002948,AAEL004335,AAEL007383,AAEL007385,AAEL023511
GO:BP	monoatomic cation homeostasis	GO:0055080	0.19529	0.709319	29	2817	8	19804	AAEL000077,AAEL002158,AAEL002948,AAEL004335,AAEL007383,AAEL007385,AAEL015458,AAEL023511
GO:BP	protein localization to organelle	GO:0033365	0.204269	0.689797	67	2817	15	19804	AAEL000163,AAEL001424,AAEL002068,AAEL003285,AAEL003377,AAEL005926,AAEL007001,AAEL007441,AAEL008412,AAEL009590,AAEL010900,AAEL011136,AAEL011556,AAEL012218,AAEL013992
GO:BP	positive regulation of signal transduction	GO:0009967	0.21924	0.65908	15	2817	5	19804	AAEL006649,AAEL007768,AAEL012475,AAEL014152,AAEL025078
GO:BP	glycosaminoglycan metabolic process	GO:0030203	0.21924	0.65908	15	2817	5	19804	AAEL000427,AAEL005626,AAEL010171,AAEL014640,AAEL019745
GO:BP	regulation of catalytic activity	GO:0050790	0.21924	0.65908	205	2817	38	19804	AAEL000087,AAEL000551,AAEL001422,AAEL001509,AAEL001751,AAEL001794,AAEL002216,AAEL002704,AAEL002730,AAEL002731,AAEL002866,AAEL003182,AAEL003413,AAEL003697,AAEL004731,AAEL004783,AAEL005232,AAEL005403,AAEL006649,AAEL007420,AAEL007717,AAEL007889,AAEL010470,AAEL010834,AAEL011639,AAEL012904,AAEL013936,AAEL014078,AAEL017023,AAEL017447,AAEL018214,AAEL019468,AAEL020823,AAEL023294,AAEL025520,AAEL025591,AAE…
GO:BP	isoprenoid metabolic process	GO:0006720	0.224499	0.648785	20	2817	6	19804	AAEL001745,AAEL003497,AAEL009647,AAEL017302,AAEL019593,AAEL022363
GO:BP	cell adhesion	GO:0007155	0.227432	0.643148	80	2817	17	19804	AAEL001794,AAEL002887,AAEL003413,AAEL004567,AAEL007226,AAEL007455,AAEL007889,AAEL008062,AAEL008773,AAEL010799,AAEL011343,AAEL012466,AAEL013461,AAEL019826,AAEL021584,AAEL024235,AAEL024535
GO:BP	positive regulation of intracellular signal transduction	GO:1902533	0.238763	0.622033	11	2817	4	19804	AAEL006649,AAEL007768,AAEL012475,AAEL025078
GO:BP	polyol catabolic process	GO:0046174	0.238763	0.622033	11	2817	4	19804	AAEL000372,AAEL004967,AAEL008701,AAEL022538
GO:BP	phospholipid metabolic process	GO:0006644	0.255381	0.592812	99	2817	20	19804	AAEL000372,AAEL000840,AAEL002413,AAEL003363,AAEL003402,AAEL004277,AAEL004967,AAEL005468,AAEL005651,AAEL005699,AAEL006667,AAEL007501,AAEL009679,AAEL010223,AAEL010465,AAEL011901,AAEL013336,AAEL013979,AAEL022490,AAEL025656
GO:BP	intracellular protein transport	GO:0006886	0.255381	0.592812	135	2817	26	19804	AAEL000163,AAEL001405,AAEL001424,AAEL001484,AAEL002068,AAEL002809,AAEL003285,AAEL003377,AAEL004756,AAEL005364,AAEL005471,AAEL006267,AAEL007001,AAEL007392,AAEL007441,AAEL008412,AAEL008471,AAEL009398,AAEL009590,AAEL010012,AAEL010900,AAEL011556,AAEL012218,AAEL013541,AAEL013989,AAEL024853
GO:BP	positive regulation of cell communication	GO:0010647	0.257226	0.589686	16	2817	5	19804	AAEL006649,AAEL007768,AAEL012475,AAEL014152,AAEL025078
GO:BP	intracellular protein transmembrane transport	GO:0065002	0.257226	0.589686	16	2817	5	19804	AAEL003285,AAEL007001,AAEL008412,AAEL009590,AAEL012218
GO:BP	positive regulation of signaling	GO:0023056	0.257226	0.589686	16	2817	5	19804	AAEL006649,AAEL007768,AAEL012475,AAEL014152,AAEL025078
GO:BP	neuropeptide signaling pathway	GO:0007218	0.258726	0.587159	26	2817	7	19804	AAEL000229,AAEL002055,AAEL005252,AAEL005444,AAEL006636,AAEL019691,AAEL024630
GO:BP	regulation of molecular function	GO:0065009	0.258979	0.586735	222	2817	40	19804	AAEL000087,AAEL000551,AAEL001422,AAEL001509,AAEL001751,AAEL001794,AAEL002216,AAEL002704,AAEL002730,AAEL002731,AAEL002866,AAEL003182,AAEL003413,AAEL003697,AAEL004284,AAEL004731,AAEL004783,AAEL005232,AAEL005403,AAEL006649,AAEL007420,AAEL007717,AAEL007889,AAEL010260,AAEL010470,AAEL010834,AAEL011639,AAEL012904,AAEL013936,AAEL014078,AAEL017023,AAEL017447,AAEL018214,AAEL019468,AAEL020823,AAEL023294,AAE…
GO:BP	proteasomal protein catabolic process	GO:0010498	0.258979	0.586735	42	2817	10	19804	AAEL001422,AAEL002645,AAEL004308,AAEL005639,AAEL006174,AAEL006441,AAEL008770,AAEL014960,AAEL018336,AAEL023069
GO:BP	cellular aldehyde metabolic process	GO:0006081	0.304537	0.51636	12	2817	4	19804	AAEL002703,AAEL009601,AAEL010480,AAEL012162
GO:BP	carbohydrate derivative transport	GO:1901264	0.304537	0.51636	12	2817	4	19804	AAEL002349,AAEL005411,AAEL007481,AAEL010123
GO:BP	aromatic amino acid metabolic process	GO:0009072	0.304537	0.51636	12	2817	4	19804	AAEL000428,AAEL013637,AAEL014600,AAEL017029
GO:BP	organic hydroxy compound transport	GO:0015850	0.304537	0.51636	12	2817	4	19804	AAEL004120,AAEL015136,AAEL026174,AAEL029014
GO:BP	glycerolipid metabolic process	GO:0046486	0.308746	0.510399	72	2817	15	19804	AAEL000372,AAEL000840,AAEL003363,AAEL004277,AAEL004967,AAEL005468,AAEL005651,AAEL005699,AAEL007501,AAEL008676,AAEL010223,AAEL010465,AAEL013336,AAEL022490,AAEL025740
GO:BP	carbohydrate catabolic process	GO:0016052	0.313843	0.503288	22	2817	6	19804	AAEL001396,AAEL001607,AAEL002779,AAEL008701,AAEL014913,AAEL024228
GO:BP	negative regulation of nitrogen compound metabolic process	GO:0051172	0.313991	0.503083	114	2817	22	19804	AAEL000087,AAEL000551,AAEL001422,AAEL001794,AAEL001864,AAEL002704,AAEL002730,AAEL002731,AAEL003182,AAEL003413,AAEL003697,AAEL007420,AAEL007889,AAEL010546,AAEL013936,AAEL014078,AAEL014151,AAEL017023,AAEL019468,AAEL020823,AAEL023294,AAEL028188
GO:BP	protein peptidyl-prolyl isomerization	GO:0000413	0.314323	0.502624	17	2817	5	19804	AAEL003477,AAEL005799,AAEL007273,AAEL008367,AAEL013279
GO:BP	growth	GO:0040007	0.314323	0.502624	17	2817	5	19804	AAEL010799,AAEL010911,AAEL012911,AAEL019561,AAEL019691
GO:BP	isoprenoid biosynthetic process	GO:0008299	0.314323	0.502624	17	2817	5	19804	AAEL001745,AAEL003497,AAEL009647,AAEL017302,AAEL022363
GO:BP	proteasome-mediated ubiquitin-dependent protein catabolic process	GO:0043161	0.33088	0.48033	33	2817	8	19804	AAEL001422,AAEL002645,AAEL004308,AAEL005639,AAEL006174,AAEL006441,AAEL014960,AAEL018336
GO:BP	chemical homeostasis	GO:0048878	0.33088	0.48033	33	2817	8	19804	AAEL000077,AAEL002158,AAEL002948,AAEL004335,AAEL007383,AAEL007385,AAEL015458,AAEL023511
GO:BP	vesicle-mediated transport	GO:0016192	0.332309	0.478458	183	2817	33	19804	AAEL001014,AAEL001405,AAEL002244,AAEL002311,AAEL004756,AAEL005180,AAEL005217,AAEL005364,AAEL005403,AAEL006367,AAEL006450,AAEL007065,AAEL007185,AAEL009398,AAEL009869,AAEL010005,AAEL010012,AAEL010119,AAEL010403,AAEL011239,AAEL011556,AAEL011790,AAEL012875,AAEL013230,AAEL013369,AAEL013541,AAEL014771,AAEL017562,AAEL022263,AAEL022757,AAEL024500,AAEL025078,AAEL025769
GO:BP	establishment of protein localization to organelle	GO:0072594	0.337318	0.47196	56	2817	12	19804	AAEL000163,AAEL001424,AAEL002068,AAEL003285,AAEL003377,AAEL007001,AAEL007441,AAEL008412,AAEL009590,AAEL010900,AAEL011556,AAEL012218
GO:BP	RNA processing	GO:0006396	0.342844	0.464903	330	2817	55	19804	AAEL000076,AAEL000478,AAEL000978,AAEL001037,AAEL001363,AAEL001556,AAEL001931,AAEL002760,AAEL002866,AAEL003336,AAEL003514,AAEL003938,AAEL004455,AAEL004607,AAEL005628,AAEL005629,AAEL005909,AAEL006221,AAEL006400,AAEL007354,AAEL007431,AAEL007697,AAEL008120,AAEL008175,AAEL008228,AAEL008719,AAEL009156,AAEL009308,AAEL009309,AAEL009623,AAEL009671,AAEL010248,AAEL010340,AAEL010453,AAEL010949,AAEL010968,AAE…
GO:BP	pyrimidine nucleotide biosynthetic process	GO:0006221	0.342844	0.464903	14	2817	4	19804	AAEL011273,AAEL011309,AAEL012359,AAEL025656
GO:BP	mitochondrial gene expression	GO:0140053	0.342844	0.464903	13	2817	4	19804	AAEL002766,AAEL009908,AAEL010620,AAEL023209
GO:BP	cellular detoxification	GO:1990748	0.342844	0.464903	36	2817	8	19804	AAEL000342,AAEL007135,AAEL012069,AAEL013171,AAEL013407,AAEL013528,AAEL017467,AAEL019937
GO:BP	glycerophospholipid metabolic process	GO:0006650	0.342844	0.464903	63	2817	13	19804	AAEL000372,AAEL000840,AAEL003363,AAEL004277,AAEL004967,AAEL005468,AAEL005651,AAEL005699,AAEL007501,AAEL010223,AAEL010465,AAEL013336,AAEL022490
GO:BP	liposaccharide metabolic process	GO:1903509	0.342844	0.464903	29	2817	7	19804	AAEL001478,AAEL003363,AAEL004277,AAEL005468,AAEL007501,AAEL010465,AAEL013336
GO:BP	glycolipid metabolic process	GO:0006664	0.342844	0.464903	29	2817	7	19804	AAEL001478,AAEL003363,AAEL004277,AAEL005468,AAEL007501,AAEL010465,AAEL013336
GO:BP	organic hydroxy compound metabolic process	GO:1901615	0.342844	0.464903	59	2817	12	19804	AAEL000372,AAEL002703,AAEL002898,AAEL004967,AAEL008701,AAEL009601,AAEL009647,AAEL011203,AAEL011500,AAEL013139,AAEL019593,AAEL022538
GO:BP	glutathione metabolic process	GO:0006749	0.342844	0.464903	13	2817	4	19804	AAEL010223,AAEL011822,AAEL012078,AAEL026731
GO:BP	organic hydroxy compound biosynthetic process	GO:1901617	0.342844	0.464903	23	2817	6	19804	AAEL000372,AAEL002703,AAEL002898,AAEL004967,AAEL009601,AAEL009647
GO:BP	detoxification	GO:0098754	0.342844	0.464903	36	2817	8	19804	AAEL000342,AAEL007135,AAEL012069,AAEL013171,AAEL013407,AAEL013528,AAEL017467,AAEL019937
GO:BP	hexose metabolic process	GO:0019318	0.342844	0.464903	30	2817	7	19804	AAEL001607,AAEL002781,AAEL005749,AAEL005763,AAEL009691,AAEL010590,AAEL013132
GO:BP	protein transmembrane import into intracellular organelle	GO:0044743	0.342844	0.464903	13	2817	4	19804	AAEL007001,AAEL008412,AAEL009590,AAEL012218
GO:BP	glycerolipid biosynthetic process	GO:0045017	0.342844	0.464903	59	2817	12	19804	AAEL000372,AAEL003363,AAEL004277,AAEL004967,AAEL005468,AAEL005651,AAEL007501,AAEL010223,AAEL010465,AAEL013336,AAEL022490,AAEL025740
GO:BP	secondary metabolic process	GO:0019748	0.342844	0.464903	19	2817	5	19804	AAEL000428,AAEL001745,AAEL003497,AAEL011500,AAEL013139
GO:BP	mitochondrial respiratory chain complex assembly	GO:0033108	0.342844	0.464903	19	2817	5	19804	AAEL002293,AAEL005171,AAEL007367,AAEL013876,AAEL014201
GO:BP	response to toxic substance	GO:0009636	0.342844	0.464903	36	2817	8	19804	AAEL000342,AAEL007135,AAEL012069,AAEL013171,AAEL013407,AAEL013528,AAEL017467,AAEL019937
GO:BP	tRNA processing	GO:0008033	0.342844	0.464903	72	2817	14	19804	AAEL001556,AAEL001931,AAEL002760,AAEL003336,AAEL004607,AAEL006221,AAEL006400,AAEL007354,AAEL008120,AAEL009156,AAEL010968,AAEL011283,AAEL019446,AAEL021595
GO:BP	phospholipid biosynthetic process	GO:0008654	0.342844	0.464903	70	2817	14	19804	AAEL000372,AAEL003363,AAEL004277,AAEL004967,AAEL005468,AAEL005651,AAEL006667,AAEL007501,AAEL010223,AAEL010465,AAEL011901,AAEL013336,AAEL022490,AAEL025656
GO:BP	cellular response to toxic substance	GO:0097237	0.342844	0.464903	36	2817	8	19804	AAEL000342,AAEL007135,AAEL012069,AAEL013171,AAEL013407,AAEL013528,AAEL017467,AAEL019937
GO:BP	RNA phosphodiester bond hydrolysis, endonucleolytic	GO:0090502	0.342844	0.464903	23	2817	6	19804	AAEL000293,AAEL001159,AAEL003492,AAEL005628,AAEL008175,AAEL009629
GO:BP	response to oxidative stress	GO:0006979	0.342844	0.464903	30	2817	7	19804	AAEL000342,AAEL012069,AAEL013171,AAEL013407,AAEL017467,AAEL019937,AAEL023523
GO:BP	system development	GO:0048731	0.342844	0.464903	150	2817	27	19804	AAEL000247,AAEL002311,AAEL002887,AAEL004567,AAEL005187,AAEL005692,AAEL007065,AAEL007595,AAEL007624,AAEL008495,AAEL008773,AAEL010012,AAEL010911,AAEL011714,AAEL012474,AAEL018214,AAEL018219,AAEL019552,AAEL019599,AAEL019623,AAEL021359,AAEL021584,AAEL021679,AAEL023757,AAEL024235,AAEL024540,AAEL025769
GO:BP	alcohol biosynthetic process	GO:0046165	0.342844	0.464903	14	2817	4	19804	AAEL000372,AAEL002898,AAEL004967,AAEL009647
GO:BP	RNA modification	GO:0009451	0.342844	0.464903	90	2817	17	19804	AAEL000076,AAEL001037,AAEL001931,AAEL003514,AAEL004607,AAEL006507,AAEL006515,AAEL007354,AAEL007431,AAEL008120,AAEL009156,AAEL010949,AAEL010968,AAEL011283,AAEL012932,AAEL017113,AAEL021595
GO:BP	cellular oxidant detoxification	GO:0098869	0.342844	0.464903	35	2817	8	19804	AAEL000342,AAEL007135,AAEL012069,AAEL013171,AAEL013407,AAEL013528,AAEL017467,AAEL019937
GO:BP	glycerophospholipid biosynthetic process	GO:0046474	0.342844	0.464903	52	2817	11	19804	AAEL000372,AAEL003363,AAEL004277,AAEL004967,AAEL005468,AAEL005651,AAEL007501,AAEL010223,AAEL010465,AAEL013336,AAEL022490
GO:BP	membrane lipid biosynthetic process	GO:0046467	0.342844	0.464903	35	2817	8	19804	AAEL001048,AAEL002413,AAEL003363,AAEL004277,AAEL005468,AAEL007501,AAEL010465,AAEL013336
GO:BP	pseudouridine synthesis	GO:0001522	0.342844	0.464903	14	2817	4	19804	AAEL003514,AAEL007354,AAEL007431,AAEL017113
GO:BP	nucleoside diphosphate metabolic process	GO:0009132	0.34762	0.458895	20	2817	5	19804	AAEL000629,AAEL012359,AAEL012731,AAEL014913,AAEL024228
GO:BP	biogenic amine metabolic process	GO:0006576	0.353599	0.451489	15	2817	4	19804	AAEL000044,AAEL000428,AAEL001176,AAEL005694
GO:BP	monocarboxylic acid catabolic process	GO:0072329	0.353599	0.451489	15	2817	4	19804	AAEL008574,AAEL008841,AAEL010146,AAEL010480
GO:BP	amine metabolic process	GO:0009308	0.353599	0.451489	15	2817	4	19804	AAEL000044,AAEL000428,AAEL001176,AAEL005694
GO:BP	pyrimidine nucleotide metabolic process	GO:0006220	0.353599	0.451489	15	2817	4	19804	AAEL011273,AAEL011309,AAEL012359,AAEL025656
GO:BP	response to light stimulus	GO:0009416	0.353599	0.451489	15	2817	4	19804	AAEL001754,AAEL005621,AAEL005625,AAEL006259
GO:BP	response to radiation	GO:0009314	0.353599	0.451489	15	2817	4	19804	AAEL001754,AAEL005621,AAEL005625,AAEL006259
GO:BP	pyrimidine-containing compound biosynthetic process	GO:0072528	0.353599	0.451489	15	2817	4	19804	AAEL011273,AAEL011309,AAEL012359,AAEL025656
GO:BP	ADP metabolic process	GO:0046031	0.353599	0.451489	15	2817	4	19804	AAEL000629,AAEL012731,AAEL014913,AAEL024228
GO:BP	carbohydrate biosynthetic process	GO:0016051	0.354326	0.450597	26	2817	6	19804	AAEL000372,AAEL000716,AAEL004967,AAEL006446,AAEL009691,AAEL010684
GO:BP	pattern specification process	GO:0007389	0.360423	0.443187	10	2817	3	19804	AAEL002887,AAEL009742,AAEL024210
GO:BP	multicellular organism development	GO:0007275	0.360423	0.443187	201	2817	34	19804	AAEL000247,AAEL002311,AAEL002321,AAEL002887,AAEL004567,AAEL005040,AAEL005187,AAEL005692,AAEL007065,AAEL007595,AAEL007624,AAEL008495,AAEL008773,AAEL009742,AAEL009949,AAEL010012,AAEL010911,AAEL011500,AAEL011714,AAEL012474,AAEL013139,AAEL018214,AAEL018219,AAEL019552,AAEL019599,AAEL019623,AAEL021359,AAEL021584,AAEL021679,AAEL023757,AAEL024210,AAEL024235,AAEL024540,AAEL025769
GO:BP	inositol phosphate metabolic process	GO:0043647	0.360423	0.443187	10	2817	3	19804	AAEL000372,AAEL004967,AAEL022538
GO:BP	sulfur amino acid biosynthetic process	GO:0000097	0.360423	0.443187	10	2817	3	19804	AAEL004059,AAEL004728,AAEL011830
GO:BP	hormone metabolic process	GO:0042445	0.360423	0.443187	10	2817	3	19804	AAEL001745,AAEL003497,AAEL017302
GO:BP	oligosaccharide-lipid intermediate biosynthetic process	GO:0006490	0.360423	0.443187	10	2817	3	19804	AAEL006438,AAEL007809,AAEL019593
GO:BP	amino sugar catabolic process	GO:0046348	0.360423	0.443187	10	2817	3	19804	AAEL003056,AAEL003066,AAEL004897
GO:BP	glucosamine-containing compound catabolic process	GO:1901072	0.360423	0.443187	10	2817	3	19804	AAEL003056,AAEL003066,AAEL004897
GO:BP	polyamine biosynthetic process	GO:0006596	0.360423	0.443187	10	2817	3	19804	AAEL000044,AAEL001176,AAEL005694
GO:BP	polyamine metabolic process	GO:0006595	0.360423	0.443187	10	2817	3	19804	AAEL000044,AAEL001176,AAEL005694
GO:BP	ribosomal small subunit biogenesis	GO:0042274	0.360423	0.443187	10	2817	3	19804	AAEL005628,AAEL020238,AAEL024591
GO:BP	mitochondrial translation	GO:0032543	0.360423	0.443187	10	2817	3	19804	AAEL002766,AAEL009908,AAEL023209
GO:BP	intracellular cholesterol transport	GO:0032367	0.360423	0.443187	10	2817	3	19804	AAEL004120,AAEL015136,AAEL026174
GO:BP	cholesterol transport	GO:0030301	0.360423	0.443187	10	2817	3	19804	AAEL004120,AAEL015136,AAEL026174
GO:BP	intracellular transport	GO:0046907	0.365158	0.437519	247	2817	41	19804	AAEL000163,AAEL000903,AAEL001405,AAEL001424,AAEL001484,AAEL002068,AAEL002809,AAEL003285,AAEL003377,AAEL004120,AAEL004756,AAEL005364,AAEL005403,AAEL005471,AAEL006267,AAEL006450,AAEL007001,AAEL007185,AAEL007392,AAEL007441,AAEL008412,AAEL008471,AAEL009398,AAEL009590,AAEL010012,AAEL010403,AAEL010900,AAEL011239,AAEL011556,AAEL012218,AAEL012313,AAEL012875,AAEL013369,AAEL013541,AAEL013989,AAEL014771,AAE…
GO:BP	pyrimidine-containing compound metabolic process	GO:0072527	0.37887	0.42151	21	2817	5	19804	AAEL011273,AAEL011309,AAEL012359,AAEL025656,AAEL025993
GO:BP	GPI anchor metabolic process	GO:0006505	0.395006	0.403396	27	2817	6	19804	AAEL003363,AAEL004277,AAEL005468,AAEL007501,AAEL010465,AAEL013336
GO:BP	GPI anchor biosynthetic process	GO:0006506	0.395006	0.403396	27	2817	6	19804	AAEL003363,AAEL004277,AAEL005468,AAEL007501,AAEL010465,AAEL013336
GO:BP	establishment of localization in cell	GO:0051649	0.397914	0.400211	269	2817	44	19804	AAEL000163,AAEL000903,AAEL001405,AAEL001424,AAEL001484,AAEL002068,AAEL002311,AAEL002809,AAEL003285,AAEL003377,AAEL004120,AAEL004756,AAEL005364,AAEL005403,AAEL005471,AAEL006267,AAEL006450,AAEL007001,AAEL007065,AAEL007185,AAEL007392,AAEL007441,AAEL008412,AAEL008471,AAEL009398,AAEL009590,AAEL010012,AAEL010403,AAEL010900,AAEL011239,AAEL011556,AAEL012218,AAEL012313,AAEL012875,AAEL013369,AAEL013541,AAE…
GO:BP	alcohol metabolic process	GO:0006066	0.405932	0.391547	39	2817	8	19804	AAEL000372,AAEL002898,AAEL004967,AAEL008701,AAEL009647,AAEL011203,AAEL019593,AAEL022538
GO:BP	proteolysis involved in protein catabolic process	GO:0051603	0.407296	0.39009	101	2817	18	19804	AAEL001422,AAEL002645,AAEL004308,AAEL005040,AAEL005639,AAEL005830,AAEL006061,AAEL006174,AAEL006441,AAEL008770,AAEL009160,AAEL009898,AAEL011556,AAEL014960,AAEL015007,AAEL017004,AAEL018336,AAEL023069
GO:BP	purine nucleoside diphosphate metabolic process	GO:0009135	0.407296	0.39009	16	2817	4	19804	AAEL000629,AAEL012731,AAEL014913,AAEL024228
GO:BP	protein localization to endoplasmic reticulum	GO:0070972	0.407296	0.39009	16	2817	4	19804	AAEL003285,AAEL003377,AAEL005926,AAEL007441
GO:BP	ribonucleoside diphosphate metabolic process	GO:0009185	0.407296	0.39009	16	2817	4	19804	AAEL000629,AAEL012731,AAEL014913,AAEL024228
GO:BP	embryo development	GO:0009790	0.407296	0.39009	16	2817	4	19804	AAEL002887,AAEL011500,AAEL013139,AAEL024210
GO:BP	purine ribonucleoside diphosphate metabolic process	GO:0009179	0.407296	0.39009	16	2817	4	19804	AAEL000629,AAEL012731,AAEL014913,AAEL024228
GO:BP	detection of light stimulus	GO:0009583	0.42757	0.368992	11	2817	3	19804	AAEL005621,AAEL005625,AAEL006259
GO:BP	detection of abiotic stimulus	GO:0009582	0.42757	0.368992	11	2817	3	19804	AAEL005621,AAEL005625,AAEL006259
GO:BP	detection of external stimulus	GO:0009581	0.42757	0.368992	11	2817	3	19804	AAEL005621,AAEL005625,AAEL006259
GO:BP	lipid modification	GO:0030258	0.42757	0.368992	22	2817	5	19804	AAEL000840,AAEL003363,AAEL008574,AAEL008841,AAEL010146
GO:BP	polyol biosynthetic process	GO:0046173	0.42757	0.368992	11	2817	3	19804	AAEL000372,AAEL002898,AAEL004967
GO:BP	intracellular sterol transport	GO:0032366	0.42757	0.368992	11	2817	3	19804	AAEL004120,AAEL015136,AAEL026174
GO:BP	biogenic amine biosynthetic process	GO:0042401	0.42757	0.368992	11	2817	3	19804	AAEL000044,AAEL001176,AAEL005694
GO:BP	intracellular lipid transport	GO:0032365	0.42757	0.368992	11	2817	3	19804	AAEL004120,AAEL015136,AAEL026174
GO:BP	glucosamine-containing compound metabolic process	GO:1901071	0.42757	0.368992	11	2817	3	19804	AAEL003056,AAEL003066,AAEL004897
GO:BP	sterol transport	GO:0015918	0.42757	0.368992	11	2817	3	19804	AAEL004120,AAEL015136,AAEL026174
GO:BP	nucleotide-sugar biosynthetic process	GO:0009226	0.42757	0.368992	11	2817	3	19804	AAEL001331,AAEL009497,AAEL010405
GO:BP	non-membrane-bounded organelle assembly	GO:0140694	0.42757	0.368992	22	2817	5	19804	AAEL002129,AAEL003661,AAEL004455,AAEL006625,AAEL020238
GO:BP	establishment of protein localization to endoplasmic reticulum	GO:0072599	0.42757	0.368992	11	2817	3	19804	AAEL003285,AAEL003377,AAEL007441
GO:BP	phototransduction	GO:0007602	0.42757	0.368992	11	2817	3	19804	AAEL005621,AAEL005625,AAEL006259
GO:BP	ubiquinone metabolic process	GO:0006743	0.42757	0.368992	11	2817	3	19804	AAEL008330,AAEL011379,AAEL022363
GO:BP	ubiquinone biosynthetic process	GO:0006744	0.42757	0.368992	11	2817	3	19804	AAEL008330,AAEL011379,AAEL022363
GO:BP	secondary metabolite biosynthetic process	GO:0044550	0.42757	0.368992	11	2817	3	19804	AAEL000428,AAEL001745,AAEL003497
GO:BP	regulation of hormone levels	GO:0010817	0.42757	0.368992	11	2817	3	19804	AAEL001745,AAEL003497,AAEL017302
GO:BP	protein targeting to ER	GO:0045047	0.42757	0.368992	11	2817	3	19804	AAEL003285,AAEL003377,AAEL007441
GO:BP	sulfur amino acid metabolic process	GO:0000096	0.42757	0.368992	11	2817	3	19804	AAEL004059,AAEL004728,AAEL011830
GO:BP	amine biosynthetic process	GO:0009309	0.42757	0.368992	11	2817	3	19804	AAEL000044,AAEL001176,AAEL005694
GO:BP	polyol metabolic process	GO:0019751	0.42757	0.368992	22	2817	5	19804	AAEL000372,AAEL002898,AAEL004967,AAEL008701,AAEL022538
GO:BP	lipoprotein biosynthetic process	GO:0042158	0.428518	0.368031	28	2817	6	19804	AAEL003363,AAEL004277,AAEL005468,AAEL007501,AAEL010465,AAEL013336
GO:BP	protein lipidation	GO:0006497	0.428518	0.368031	28	2817	6	19804	AAEL003363,AAEL004277,AAEL005468,AAEL007501,AAEL010465,AAEL013336
GO:BP	glycolipid biosynthetic process	GO:0009247	0.428518	0.368031	28	2817	6	19804	AAEL003363,AAEL004277,AAEL005468,AAEL007501,AAEL010465,AAEL013336
GO:BP	dephosphorylation	GO:0016311	0.433167	0.363345	71	2817	13	19804	AAEL000372,AAEL000840,AAEL003165,AAEL003363,AAEL004967,AAEL005692,AAEL006439,AAEL014331,AAEL018174,AAEL022538,AAEL022827,AAEL025656,AAEL025907
GO:BP	ubiquitin-dependent protein catabolic process	GO:0006511	0.433167	0.363345	90	2817	16	19804	AAEL001422,AAEL002645,AAEL004308,AAEL005040,AAEL005639,AAEL005830,AAEL006061,AAEL006174,AAEL006441,AAEL009160,AAEL009898,AAEL011556,AAEL014960,AAEL015007,AAEL017004,AAEL018336
GO:BP	nucleobase-containing compound catabolic process	GO:0034655	0.43553	0.360982	65	2817	12	19804	AAEL000478,AAEL000575,AAEL003246,AAEL005839,AAEL006333,AAEL007854,AAEL008605,AAEL009671,AAEL011817,AAEL012154,AAEL025498,AAEL026165
GO:BP	visual perception	GO:0007601	0.451815	0.345039	17	2817	4	19804	AAEL005621,AAEL005625,AAEL006259,AAEL009991
GO:BP	modification-dependent protein catabolic process	GO:0019941	0.455119	0.341875	91	2817	16	19804	AAEL001422,AAEL002645,AAEL004308,AAEL005040,AAEL005639,AAEL005830,AAEL006061,AAEL006174,AAEL006441,AAEL009160,AAEL009898,AAEL011556,AAEL014960,AAEL015007,AAEL017004,AAEL018336
GO:BP	negative regulation of macromolecule metabolic process	GO:0010605	0.467526	0.330194	176	2817	29	19804	AAEL000087,AAEL000293,AAEL000478,AAEL000551,AAEL001422,AAEL001794,AAEL001864,AAEL002704,AAEL002730,AAEL002731,AAEL003182,AAEL003413,AAEL003697,AAEL007420,AAEL007854,AAEL007889,AAEL009306,AAEL009671,AAEL010546,AAEL011632,AAEL011817,AAEL013936,AAEL014078,AAEL014151,AAEL017023,AAEL019468,AAEL020823,AAEL023294,AAEL028188
GO:BP	lipoprotein metabolic process	GO:0042157	0.467526	0.330194	29	2817	6	19804	AAEL003363,AAEL004277,AAEL005468,AAEL007501,AAEL010465,AAEL013336
GO:BP	branched-chain amino acid metabolic process	GO:0009081	0.468224	0.329546	12	2817	3	19804	AAEL003125,AAEL008366,AAEL013967
GO:BP	ketone biosynthetic process	GO:0042181	0.468224	0.329546	12	2817	3	19804	AAEL008330,AAEL011379,AAEL022363
GO:BP	negative regulation of metabolic process	GO:0009892	0.468224	0.329546	180	2817	29	19804	AAEL000087,AAEL000293,AAEL000478,AAEL000551,AAEL001422,AAEL001794,AAEL001864,AAEL002704,AAEL002730,AAEL002731,AAEL003182,AAEL003413,AAEL003697,AAEL007420,AAEL007854,AAEL007889,AAEL009306,AAEL009671,AAEL010546,AAEL011632,AAEL011817,AAEL013936,AAEL014078,AAEL014151,AAEL017023,AAEL019468,AAEL020823,AAEL023294,AAEL028188
GO:BP	protein catabolic process	GO:0030163	0.468224	0.329546	107	2817	18	19804	AAEL001422,AAEL002645,AAEL004308,AAEL005040,AAEL005639,AAEL005830,AAEL006061,AAEL006174,AAEL006441,AAEL008770,AAEL009160,AAEL009898,AAEL011556,AAEL014960,AAEL015007,AAEL017004,AAEL018336,AAEL023069
GO:BP	cytochrome complex assembly	GO:0017004	0.468224	0.329546	12	2817	3	19804	AAEL002293,AAEL020450,AAEL023511
GO:BP	response to organic substance	GO:0010033	0.468224	0.329546	42	2817	8	19804	AAEL002645,AAEL005639,AAEL009167,AAEL009171,AAEL014732,AAEL017181,AAEL019575,AAEL027918
GO:BP	tRNA modification	GO:0006400	0.468224	0.329546	43	2817	8	19804	AAEL001931,AAEL004607,AAEL007354,AAEL008120,AAEL009156,AAEL010968,AAEL011283,AAEL021595
GO:BP	protein targeting to membrane	GO:0006612	0.468224	0.329546	12	2817	3	19804	AAEL003285,AAEL003377,AAEL007441
GO:BP	monoatomic anion transmembrane transport	GO:0098656	0.468224	0.329546	30	2817	6	19804	AAEL000714,AAEL004496,AAEL006180,AAEL010738,AAEL012248,AAEL013109
GO:BP	macromolecule catabolic process	GO:0009057	0.468224	0.329546	171	2817	28	19804	AAEL000478,AAEL001422,AAEL002645,AAEL003056,AAEL003066,AAEL004308,AAEL004897,AAEL005040,AAEL005639,AAEL005830,AAEL006061,AAEL006174,AAEL006441,AAEL007854,AAEL008770,AAEL009160,AAEL009671,AAEL009898,AAEL010171,AAEL011556,AAEL011817,AAEL014640,AAEL014960,AAEL015007,AAEL017004,AAEL018336,AAEL019745,AAEL023069
GO:BP	regulation of biological quality	GO:0065008	0.468224	0.329546	100	2817	17	19804	AAEL001745,AAEL002704,AAEL003497,AAEL003697,AAEL004006,AAEL005411,AAEL007130,AAEL007546,AAEL008070,AAEL010123,AAEL010570,AAEL010661,AAEL010911,AAEL014078,AAEL014489,AAEL014886,AAEL017302
GO:BP	monoatomic anion transport	GO:0006820	0.468224	0.329546	30	2817	6	19804	AAEL000714,AAEL004496,AAEL006180,AAEL010738,AAEL012248,AAEL013109
GO:BP	rRNA modification	GO:0000154	0.468224	0.329546	12	2817	3	19804	AAEL000076,AAEL001037,AAEL010949
GO:BP	quinone biosynthetic process	GO:1901663	0.468224	0.329546	12	2817	3	19804	AAEL008330,AAEL011379,AAEL022363
GO:BP	modification-dependent macromolecule catabolic process	GO:0043632	0.468224	0.329546	92	2817	16	19804	AAEL001422,AAEL002645,AAEL004308,AAEL005040,AAEL005639,AAEL005830,AAEL006061,AAEL006174,AAEL006441,AAEL009160,AAEL009898,AAEL011556,AAEL014960,AAEL015007,AAEL017004,AAEL018336
GO:BP	RNA phosphodiester bond hydrolysis	GO:0090501	0.468224	0.329546	43	2817	8	19804	AAEL000293,AAEL001159,AAEL003492,AAEL005628,AAEL007189,AAEL008175,AAEL009629,AAEL010468
GO:BP	phosphatidylinositol biosynthetic process	GO:0006661	0.468224	0.329546	43	2817	8	19804	AAEL000372,AAEL003363,AAEL004277,AAEL004967,AAEL005468,AAEL007501,AAEL010465,AAEL013336
GO:BP	phosphatidylinositol metabolic process	GO:0046488	0.488241	0.311366	50	2817	9	19804	AAEL000372,AAEL000840,AAEL003363,AAEL004277,AAEL004967,AAEL005468,AAEL007501,AAEL010465,AAEL013336
GO:BP	tRNA wobble uridine modification	GO:0002098	0.489507	0.310241	13	2817	3	19804	AAEL004607,AAEL011283,AAEL021595
GO:BP	fatty acid beta-oxidation	GO:0006635	0.489507	0.310241	13	2817	3	19804	AAEL008574,AAEL008841,AAEL010146
GO:BP	fatty acid catabolic process	GO:0009062	0.489507	0.310241	13	2817	3	19804	AAEL008574,AAEL008841,AAEL010146
GO:BP	quinone metabolic process	GO:1901661	0.489507	0.310241	13	2817	3	19804	AAEL008330,AAEL011379,AAEL022363
GO:BP	fatty acid oxidation	GO:0019395	0.489507	0.310241	13	2817	3	19804	AAEL008574,AAEL008841,AAEL010146
GO:BP	tRNA wobble base modification	GO:0002097	0.489507	0.310241	13	2817	3	19804	AAEL004607,AAEL011283,AAEL021595
GO:BP	nucleotide-sugar metabolic process	GO:0009225	0.489507	0.310241	13	2817	3	19804	AAEL001331,AAEL009497,AAEL010405
GO:BP	lipid oxidation	GO:0034440	0.489507	0.310241	13	2817	3	19804	AAEL008574,AAEL008841,AAEL010146
GO:BP	sensory perception of light stimulus	GO:0050953	0.492027	0.308011	19	2817	4	19804	AAEL005621,AAEL005625,AAEL006259,AAEL009991
GO:BP	neurogenesis	GO:0022008	0.503962	0.297602	83	2817	14	19804	AAEL002887,AAEL005692,AAEL008495,AAEL011714,AAEL012474,AAEL018214,AAEL019599,AAEL019623,AAEL021359,AAEL021584,AAEL021679,AAEL023757,AAEL024235,AAEL024540
GO:BP	animal organ development	GO:0048513	0.518471	0.285275	77	2817	13	19804	AAEL000656,AAEL004567,AAEL005187,AAEL008495,AAEL008773,AAEL011500,AAEL012474,AAEL013139,AAEL013413,AAEL018214,AAEL018219,AAEL019552,AAEL024235
GO:BP	locomotion	GO:0040011	0.532763	0.273466	45	2817	8	19804	AAEL000342,AAEL001368,AAEL002307,AAEL003597,AAEL012092,AAEL012093,AAEL021584,AAEL023757
GO:BP	RNA methylation	GO:0001510	0.532763	0.273466	45	2817	8	19804	AAEL000076,AAEL001037,AAEL006507,AAEL006515,AAEL008120,AAEL009156,AAEL010949,AAEL012932
GO:BP	fatty acid derivative metabolic process	GO:1901568	0.535008	0.27164	26	2817	5	19804	AAEL001737,AAEL001747,AAEL007298,AAEL019780,AAEL026746
GO:BP	pigment metabolic process	GO:0042440	0.535008	0.27164	26	2817	5	19804	AAEL000428,AAEL002948,AAEL006693,AAEL011500,AAEL013139
GO:BP	response to oxygen-containing compound	GO:1901700	0.537694	0.269465	20	2817	4	19804	AAEL002645,AAEL005639,AAEL017181,AAEL019937
GO:BP	amino sugar metabolic process	GO:0006040	0.539618	0.267914	14	2817	3	19804	AAEL003056,AAEL003066,AAEL004897
GO:BP	developmental growth	GO:0048589	0.539618	0.267914	14	2817	3	19804	AAEL010799,AAEL010911,AAEL019691
GO:BP	reactive oxygen species metabolic process	GO:0072593	0.539618	0.267914	14	2817	3	19804	AAEL002559,AAEL013407,AAEL019937
GO:BP	nervous system development	GO:0007399	0.565242	0.247765	106	2817	17	19804	AAEL000247,AAEL002887,AAEL005692,AAEL007624,AAEL008495,AAEL010911,AAEL011714,AAEL012474,AAEL018214,AAEL019599,AAEL019623,AAEL021359,AAEL021584,AAEL021679,AAEL023757,AAEL024235,AAEL024540
GO:BP	aspartate family amino acid metabolic process	GO:0009066	0.577477	0.238465	15	2817	3	19804	AAEL002796,AAEL004728,AAEL011830
GO:BP	mannosylation	GO:0097502	0.577477	0.238465	15	2817	3	19804	AAEL000451,AAEL000559,AAEL009761
GO:BP	cellular component assembly	GO:0022607	0.577477	0.238465	313	2817	47	19804	AAEL000175,AAEL000245,AAEL001501,AAEL002129,AAEL002293,AAEL002334,AAEL002597,AAEL002948,AAEL003384,AAEL003661,AAEL004071,AAEL004347,AAEL004455,AAEL004465,AAEL005171,AAEL005567,AAEL005928,AAEL006625,AAEL006652,AAEL007078,AAEL007367,AAEL007546,AAEL007718,AAEL007821,AAEL007945,AAEL008465,AAEL008719,AAEL009101,AAEL010315,AAEL010360,AAEL010911,AAEL010956,AAEL011233,AAEL012261,AAEL012661,AAEL013144,AAE…
GO:BP	regulation of transcription by RNA polymerase II	GO:0006357	0.580617	0.23611	204	2817	31	19804	AAEL000221,AAEL000720,AAEL001696,AAEL001751,AAEL002321,AAEL002343,AAEL002740,AAEL002866,AAEL003506,AAEL003794,AAEL004130,AAEL005147,AAEL005247,AAEL006064,AAEL006593,AAEL007205,AAEL007502,AAEL007595,AAEL007624,AAEL009742,AAEL009949,AAEL010222,AAEL012237,AAEL012474,AAEL013760,AAEL014151,AAEL014501,AAEL019611,AAEL022179,AAEL022593,AAEL025915
GO:BP	cell morphogenesis	GO:0000902	0.615192	0.210989	29	2817	5	19804	AAEL005187,AAEL006520,AAEL008773,AAEL021584,AAEL023757
GO:BP	nucleoside diphosphate phosphorylation	GO:0006165	0.622563	0.205817	16	2817	3	19804	AAEL012359,AAEL014913,AAEL024228
GO:BP	nucleotide phosphorylation	GO:0046939	0.622563	0.205817	16	2817	3	19804	AAEL012359,AAEL014913,AAEL024228
GO:BP	MAPK cascade	GO:0000165	0.622563	0.205817	16	2817	3	19804	AAEL006649,AAEL012475,AAEL028161
GO:BP	cell morphogenesis involved in differentiation	GO:0000904	0.644923	0.190492	23	2817	4	19804	AAEL005187,AAEL008773,AAEL021584,AAEL023757
GO:BP	transcription by RNA polymerase II	GO:0006366	0.651605	0.186016	236	2817	35	19804	AAEL000221,AAEL000720,AAEL000903,AAEL001696,AAEL001751,AAEL002140,AAEL002321,AAEL002343,AAEL002740,AAEL002866,AAEL003506,AAEL003794,AAEL004130,AAEL005147,AAEL005247,AAEL006064,AAEL006593,AAEL007205,AAEL007502,AAEL007595,AAEL007624,AAEL009742,AAEL009949,AAEL010222,AAEL011462,AAEL012220,AAEL012237,AAEL012474,AAEL013760,AAEL014151,AAEL014501,AAEL019611,AAEL022179,AAEL022593,AAEL025915
GO:BP	excitatory postsynaptic potential	GO:0060079	0.653345	0.184857	10	2817	2	19804	AAEL004006,AAEL010570
GO:BP	glutamine metabolic process	GO:0006541	0.653345	0.184857	10	2817	2	19804	AAEL001887,AAEL008559
GO:BP	regulation of postsynaptic membrane potential	GO:0060078	0.653345	0.184857	10	2817	2	19804	AAEL004006,AAEL010570
GO:BP	regulation of behavior	GO:0050795	0.653345	0.184857	10	2817	2	19804	AAEL010260,AAEL024630
GO:BP	chemical synaptic transmission, postsynaptic	GO:0099565	0.653345	0.184857	10	2817	2	19804	AAEL004006,AAEL010570
GO:BP	ubiquitin-dependent ERAD pathway	GO:0030433	0.653345	0.184857	10	2817	2	19804	AAEL002645,AAEL005639
GO:BP	regulation of membrane potential	GO:0042391	0.653345	0.184857	10	2817	2	19804	AAEL004006,AAEL010570
GO:BP	melanin metabolic process	GO:0006582	0.653345	0.184857	10	2817	2	19804	AAEL011500,AAEL013139
GO:BP	multivesicular body sorting pathway	GO:0071985	0.653345	0.184857	10	2817	2	19804	AAEL011556,AAEL011790
GO:BP	regulation of intracellular signal transduction	GO:1902531	0.662207	0.179007	37	2817	6	19804	AAEL001341,AAEL004056,AAEL006649,AAEL007768,AAEL012475,AAEL025078
GO:BP	inorganic anion transport	GO:0015698	0.662207	0.179007	37	2817	6	19804	AAEL006180,AAEL006372,AAEL010738,AAEL012041,AAEL012248,AAEL019717
GO:BP	pigment biosynthetic process	GO:0046148	0.667684	0.175429	17	2817	3	19804	AAEL000428,AAEL002948,AAEL006693
GO:BP	G protein-coupled receptor signaling pathway	GO:0007186	0.667684	0.175429	162	2817	24	19804	AAEL000229,AAEL001724,AAEL002055,AAEL005252,AAEL005444,AAEL005621,AAEL005625,AAEL006232,AAEL006259,AAEL006636,AAEL006685,AAEL006947,AAEL007293,AAEL010506,AAEL011325,AAEL012887,AAEL017181,AAEL019445,AAEL019691,AAEL019804,AAEL019881,AAEL021016,AAEL024630,AAEL027918
GO:BP	regulation of apoptotic process	GO:0042981	0.667684	0.175429	17	2817	3	19804	AAEL006649,AAEL006711,AAEL014348
GO:BP	protein dephosphorylation	GO:0006470	0.667684	0.175429	51	2817	8	19804	AAEL003165,AAEL005692,AAEL006439,AAEL014331,AAEL018174,AAEL022827,AAEL025656,AAEL025907
GO:BP	apoptotic process	GO:0006915	0.667684	0.175429	44	2817	7	19804	AAEL006265,AAEL006649,AAEL006711,AAEL007595,AAEL007668,AAEL014151,AAEL014348
GO:BP	nucleic acid phosphodiester bond hydrolysis	GO:0090305	0.667684	0.175429	79	2817	12	19804	AAEL000049,AAEL000293,AAEL001159,AAEL003492,AAEL005628,AAEL007189,AAEL007854,AAEL008175,AAEL009589,AAEL009629,AAEL010468,AAEL014945
GO:BP	ERAD pathway	GO:0036503	0.692622	0.159504	11	2817	2	19804	AAEL002645,AAEL005639
GO:BP	superoxide metabolic process	GO:0006801	0.692622	0.159504	11	2817	2	19804	AAEL002559,AAEL019937
GO:BP	hemopoiesis	GO:0030097	0.692622	0.159504	11	2817	2	19804	AAEL011500,AAEL013139
GO:BP	regulation of TOR signaling	GO:0032006	0.692622	0.159504	11	2817	2	19804	AAEL004056,AAEL025078
GO:BP	Notch signaling pathway	GO:0007219	0.692622	0.159504	11	2817	2	19804	AAEL001459,AAEL005965
GO:BP	response to bacterium	GO:0009617	0.697182	0.156654	18	2817	3	19804	AAEL001485,AAEL025888,AAEL029104
GO:BP	vacuolar transport	GO:0007034	0.697182	0.156654	18	2817	3	19804	AAEL001405,AAEL011556,AAEL012313
GO:BP	defense response to bacterium	GO:0042742	0.697182	0.156654	18	2817	3	19804	AAEL001485,AAEL025888,AAEL029104
GO:BP	response to nitrogen compound	GO:1901698	0.697182	0.156654	18	2817	3	19804	AAEL002645,AAEL005639,AAEL017181
GO:BP	inorganic anion transmembrane transport	GO:0098661	0.701279	0.154109	32	2817	5	19804	AAEL006180,AAEL006372,AAEL012041,AAEL012248,AAEL019717
GO:BP	cellular response to chemical stimulus	GO:0070887	0.703043	0.153018	60	2817	9	19804	AAEL000342,AAEL007135,AAEL012069,AAEL013171,AAEL013407,AAEL013528,AAEL017181,AAEL017467,AAEL019937
GO:BP	cellular macromolecule catabolic process	GO:0044265	0.721735	0.141622	138	2817	20	19804	AAEL000478,AAEL001422,AAEL002645,AAEL004308,AAEL005040,AAEL005639,AAEL005830,AAEL006061,AAEL006174,AAEL006441,AAEL007854,AAEL009160,AAEL009671,AAEL009898,AAEL011556,AAEL011817,AAEL014960,AAEL015007,AAEL017004,AAEL018336
GO:BP	regulation of response to stimulus	GO:0048583	0.723952	0.14029	110	2817	16	19804	AAEL001341,AAEL002704,AAEL003697,AAEL004056,AAEL006649,AAEL007619,AAEL007768,AAEL012475,AAEL013441,AAEL014078,AAEL014152,AAEL014896,AAEL019691,AAEL020092,AAEL025078,AAEL025498
GO:BP	organophosphate ester transport	GO:0015748	0.747611	0.126324	19	2817	3	19804	AAEL002349,AAEL010661,AAEL023829
GO:BP	endosomal transport	GO:0016197	0.747611	0.126324	19	2817	3	19804	AAEL010403,AAEL011556,AAEL014771
GO:BP	steroid metabolic process	GO:0008202	0.749836	0.125034	12	2817	2	19804	AAEL000733,AAEL011203
GO:BP	potassium ion transport	GO:0006813	0.749836	0.125034	55	2817	8	19804	AAEL008928,AAEL008931,AAEL009544,AAEL010148,AAEL010260,AAEL019673,AAEL022435,AAEL026479
GO:BP	animal organ morphogenesis	GO:0009887	0.766481	0.115499	27	2817	4	19804	AAEL000656,AAEL008495,AAEL018214,AAEL024235
GO:BP	cell death	GO:0008219	0.778087	0.108972	49	2817	7	19804	AAEL006265,AAEL006649,AAEL006711,AAEL007595,AAEL007668,AAEL014151,AAEL014348
GO:BP	programmed cell death	GO:0012501	0.778087	0.108972	49	2817	7	19804	AAEL006265,AAEL006649,AAEL006711,AAEL007595,AAEL007668,AAEL014151,AAEL014348
GO:BP	tetrapyrrole biosynthetic process	GO:0033014	0.790122	0.102306	13	2817	2	19804	AAEL002948,AAEL006693
GO:BP	glycolytic process	GO:0006096	0.790122	0.102306	13	2817	2	19804	AAEL014913,AAEL024228
GO:BP	cell migration	GO:0016477	0.790122	0.102306	13	2817	2	19804	AAEL011500,AAEL013139
GO:BP	ATP generation from ADP	GO:0006757	0.790122	0.102306	13	2817	2	19804	AAEL014913,AAEL024228
GO:BP	porphyrin-containing compound biosynthetic process	GO:0006779	0.790122	0.102306	13	2817	2	19804	AAEL002948,AAEL006693
GO:BP	cell junction organization	GO:0034330	0.790122	0.102306	13	2817	2	19804	AAEL010911,AAEL010956
GO:BP	protein-containing complex organization	GO:0043933	0.790122	0.102306	250	2817	35	19804	AAEL000175,AAEL000245,AAEL002293,AAEL002334,AAEL003384,AAEL003835,AAEL003957,AAEL004347,AAEL004455,AAEL004465,AAEL005171,AAEL005567,AAEL007078,AAEL007367,AAEL007546,AAEL007718,AAEL007821,AAEL007945,AAEL008465,AAEL008719,AAEL009101,AAEL010315,AAEL011233,AAEL011742,AAEL012661,AAEL013144,AAEL013876,AAEL013890,AAEL014201,AAEL014715,AAEL020238,AAEL020378,AAEL020450,AAEL022970,AAEL023511
GO:BP	circadian rhythm	GO:0007623	0.790122	0.102306	13	2817	2	19804	AAEL007189,AAEL010260
GO:BP	heme biosynthetic process	GO:0006783	0.790122	0.102306	13	2817	2	19804	AAEL002948,AAEL006693
GO:BP	tRNA methylation	GO:0030488	0.790122	0.102306	13	2817	2	19804	AAEL008120,AAEL009156
GO:BP	phenol-containing compound metabolic process	GO:0018958	0.790122	0.102306	13	2817	2	19804	AAEL011500,AAEL013139
GO:BP	peptidyl-amino acid modification	GO:0018193	0.793718	0.100334	129	2817	18	19804	AAEL001871,AAEL002404,AAEL003477,AAEL003847,AAEL005799,AAEL006129,AAEL007038,AAEL007273,AAEL007501,AAEL007881,AAEL008367,AAEL009368,AAEL011714,AAEL013279,AAEL017300,AAEL019599,AAEL023365,AAEL024540
GO:BP	DNA biosynthetic process	GO:0071897	0.796127	0.0990179	21	2817	3	19804	AAEL002800,AAEL021140,AAEL028188
GO:BP	potassium ion transmembrane transport	GO:0071805	0.796127	0.0990179	50	2817	7	19804	AAEL008928,AAEL008931,AAEL009544,AAEL010260,AAEL019673,AAEL022435,AAEL026479
GO:BP	regulation of programmed cell death	GO:0043067	0.796127	0.0990179	21	2817	3	19804	AAEL006649,AAEL006711,AAEL014348
GO:BP	regulation of cell death	GO:0010941	0.796127	0.0990179	21	2817	3	19804	AAEL006649,AAEL006711,AAEL014348
GO:BP	protein-containing complex disassembly	GO:0032984	0.796127	0.0990179	21	2817	3	19804	AAEL003835,AAEL003957,AAEL011742
GO:BP	negative regulation of biological process	GO:0048519	0.796127	0.0990179	244	2817	34	19804	AAEL000087,AAEL000293,AAEL000478,AAEL000551,AAEL001341,AAEL001422,AAEL001794,AAEL001864,AAEL002704,AAEL002730,AAEL002731,AAEL003182,AAEL003413,AAEL003697,AAEL007420,AAEL007854,AAEL007889,AAEL009306,AAEL009671,AAEL010546,AAEL010911,AAEL011632,AAEL011817,AAEL013936,AAEL014078,AAEL014151,AAEL017023,AAEL019468,AAEL020092,AAEL020823,AAEL023294,AAEL024630,AAEL025498,AAEL028188
GO:BP	sexual reproduction	GO:0019953	0.796127	0.0990179	28	2817	4	19804	AAEL002597,AAEL007900,AAEL011500,AAEL013139
GO:BP	ionotropic glutamate receptor signaling pathway	GO:0035235	0.796127	0.0990179	21	2817	3	19804	AAEL002518,AAEL008587,AAEL018149
GO:BP	peptidyl-tyrosine phosphorylation	GO:0018108	0.796127	0.0990179	36	2817	5	19804	AAEL002404,AAEL011714,AAEL017300,AAEL019599,AAEL024540
GO:BP	nuclear-transcribed mRNA catabolic process	GO:0000956	0.796127	0.0990179	28	2817	4	19804	AAEL000478,AAEL007854,AAEL009671,AAEL011817
GO:BP	ligand-gated ion channel signaling pathway	GO:1990806	0.796127	0.0990179	21	2817	3	19804	AAEL002518,AAEL008587,AAEL018149
GO:BP	transcription initiation at RNA polymerase II promoter	GO:0006367	0.807234	0.0930006	14	2817	2	19804	AAEL002140,AAEL011462
GO:BP	heme metabolic process	GO:0042168	0.807234	0.0930006	14	2817	2	19804	AAEL002948,AAEL006693
GO:BP	regulation of kinase activity	GO:0043549	0.807234	0.0930006	14	2817	2	19804	AAEL005403,AAEL006649
GO:BP	tetrapyrrole metabolic process	GO:0033013	0.807234	0.0930006	14	2817	2	19804	AAEL002948,AAEL006693
GO:BP	porphyrin-containing compound metabolic process	GO:0006778	0.807234	0.0930006	14	2817	2	19804	AAEL002948,AAEL006693
GO:BP	peptidyl-tyrosine modification	GO:0018212	0.816999	0.0877785	37	2817	5	19804	AAEL002404,AAEL011714,AAEL017300,AAEL019599,AAEL024540
GO:BP	calcium ion transport	GO:0006816	0.816999	0.0877785	37	2817	5	19804	AAEL004814,AAEL005014,AAEL010116,AAEL019513,AAEL022435
GO:BP	positive regulation of biological process	GO:0048518	0.817091	0.0877297	147	2817	20	19804	AAEL000903,AAEL002343,AAEL002597,AAEL003835,AAEL004574,AAEL005252,AAEL006649,AAEL006711,AAEL007619,AAEL007768,AAEL010260,AAEL012475,AAEL013441,AAEL014152,AAEL014896,AAEL022593,AAEL023069,AAEL025078,AAEL025498,AAEL025915
GO:BP	glutamate receptor signaling pathway	GO:0007215	0.819347	0.0865323	22	2817	3	19804	AAEL002518,AAEL008587,AAEL018149
GO:BP	metal ion transport	GO:0030001	0.823246	0.0844704	162	2817	22	19804	AAEL000077,AAEL002158,AAEL004335,AAEL004814,AAEL005014,AAEL007383,AAEL007385,AAEL007959,AAEL008928,AAEL008931,AAEL009544,AAEL010088,AAEL010116,AAEL010148,AAEL010260,AAEL013490,AAEL014762,AAEL017081,AAEL019513,AAEL019673,AAEL022435,AAEL026479
GO:BP	regulation of cellular macromolecule biosynthetic process	GO:2000112	0.829135	0.0813746	45	2817	6	19804	AAEL001864,AAEL003835,AAEL003847,AAEL007718,AAEL008248,AAEL023365
GO:BP	regulation of translation	GO:0006417	0.829135	0.0813746	45	2817	6	19804	AAEL001864,AAEL003835,AAEL003847,AAEL007718,AAEL008248,AAEL023365
GO:BP	transcription by RNA polymerase III	GO:0006383	0.842989	0.0741781	15	2817	2	19804	AAEL012220,AAEL022363
GO:BP	cellular component disassembly	GO:0022411	0.842989	0.0741781	23	2817	3	19804	AAEL003835,AAEL003957,AAEL011742
GO:BP	cytosolic transport	GO:0016482	0.842989	0.0741781	15	2817	2	19804	AAEL005403,AAEL014771
GO:BP	TOR signaling	GO:0031929	0.842989	0.0741781	15	2817	2	19804	AAEL004056,AAEL025078
GO:BP	regulation of amide metabolic process	GO:0034248	0.842989	0.0741781	46	2817	6	19804	AAEL001864,AAEL003835,AAEL003847,AAEL007718,AAEL008248,AAEL023365
GO:BP	response to endoplasmic reticulum stress	GO:0034976	0.842989	0.0741781	15	2817	2	19804	AAEL002645,AAEL005639
GO:BP	phospholipid transport	GO:0015914	0.842989	0.0741781	15	2817	2	19804	AAEL010661,AAEL023829
GO:BP	phosphatidylinositol phosphate biosynthetic process	GO:0046854	0.842989	0.0741781	15	2817	2	19804	AAEL000372,AAEL004967
GO:BP	cell-cell adhesion via plasma-membrane adhesion molecules	GO:0098742	0.846018	0.0726203	31	2817	4	19804	AAEL001794,AAEL011343,AAEL012466,AAEL024535
GO:BP	protein-containing complex assembly	GO:0065003	0.848066	0.0715704	238	2817	32	19804	AAEL000175,AAEL000245,AAEL002293,AAEL002334,AAEL003384,AAEL004347,AAEL004455,AAEL004465,AAEL005171,AAEL005567,AAEL007078,AAEL007367,AAEL007546,AAEL007718,AAEL007821,AAEL007945,AAEL008465,AAEL008719,AAEL009101,AAEL010315,AAEL011233,AAEL012661,AAEL013144,AAEL013876,AAEL013890,AAEL014201,AAEL014715,AAEL020238,AAEL020378,AAEL020450,AAEL022970,AAEL023511
GO:BP	methylation	GO:0032259	0.853361	0.0688672	114	2817	15	19804	AAEL000076,AAEL001037,AAEL001871,AAEL003447,AAEL004282,AAEL004728,AAEL006507,AAEL006515,AAEL007236,AAEL008120,AAEL008330,AAEL009156,AAEL010248,AAEL010949,AAEL012932
GO:BP	cell surface receptor signaling pathway involved in cell-cell signaling	GO:1905114	0.853361	0.0688672	39	2817	5	19804	AAEL000656,AAEL002887,AAEL004006,AAEL010570,AAEL014152
GO:BP	homophilic cell adhesion via plasma membrane adhesion molecules	GO:0007156	0.871811	0.0595776	24	2817	3	19804	AAEL001794,AAEL011343,AAEL024535
GO:BP	tricarboxylic acid cycle	GO:0006099	0.871811	0.0595776	24	2817	3	19804	AAEL007707,AAEL008166,AAEL008871
GO:BP	regulation of cellular component biogenesis	GO:0044087	0.873801	0.0585872	32	2817	4	19804	AAEL001104,AAEL003957,AAEL007546,AAEL010911
GO:BP	response to organonitrogen compound	GO:0010243	0.873801	0.0585872	16	2817	2	19804	AAEL002645,AAEL005639
GO:BP	protein modification by small protein removal	GO:0070646	0.878677	0.0561709	40	2817	5	19804	AAEL000903,AAEL004574,AAEL007821,AAEL017004,AAEL027078
GO:BP	regulation of cellular component organization	GO:0051128	0.886157	0.0524894	56	2817	7	19804	AAEL001104,AAEL001341,AAEL003835,AAEL003957,AAEL007546,AAEL010911,AAEL019561
GO:BP	developmental process	GO:0032502	0.886157	0.0524894	330	2817	44	19804	AAEL000247,AAEL000536,AAEL000656,AAEL002311,AAEL002321,AAEL002887,AAEL004567,AAEL005040,AAEL005187,AAEL005692,AAEL006520,AAEL007065,AAEL007595,AAEL007624,AAEL007900,AAEL008190,AAEL008495,AAEL008773,AAEL009742,AAEL009949,AAEL010012,AAEL010799,AAEL010911,AAEL011500,AAEL011714,AAEL012474,AAEL013139,AAEL013413,AAEL016972,AAEL018214,AAEL018219,AAEL019552,AAEL019599,AAEL019623,AAEL019691,AAEL021359,AAE…
GO:BP	cell-cell adhesion	GO:0098609	0.889363	0.0509211	33	2817	4	19804	AAEL001794,AAEL011343,AAEL012466,AAEL024535
GO:BP	response to stress	GO:0006950	0.891311	0.0499708	258	2817	34	19804	AAEL000342,AAEL001485,AAEL002645,AAEL002704,AAEL002800,AAEL003697,AAEL005165,AAEL005639,AAEL006649,AAEL007619,AAEL007626,AAEL007768,AAEL008425,AAEL009171,AAEL010171,AAEL011055,AAEL011500,AAEL012069,AAEL013139,AAEL013171,AAEL013407,AAEL013441,AAEL014078,AAEL014640,AAEL014732,AAEL014896,AAEL014945,AAEL017467,AAEL019745,AAEL019937,AAEL023523,AAEL025498,AAEL025888,AAEL029104
GO:BP	generation of neurons	GO:0048699	0.891361	0.0499462	72	2817	9	19804	AAEL002887,AAEL005692,AAEL008495,AAEL012474,AAEL018214,AAEL019623,AAEL021584,AAEL023757,AAEL024235
GO:BP	cellular response to oxygen-containing compound	GO:1901701	0.892177	0.0495491	17	2817	2	19804	AAEL017181,AAEL019937
GO:BP	plasma membrane bounded cell projection morphogenesis	GO:0120039	0.892177	0.0495491	17	2817	2	19804	AAEL021584,AAEL023757
GO:BP	cell morphogenesis involved in neuron differentiation	GO:0048667	0.892177	0.0495491	17	2817	2	19804	AAEL021584,AAEL023757
GO:BP	behavior	GO:0007610	0.892177	0.0495491	17	2817	2	19804	AAEL010260,AAEL024630
GO:BP	neuron projection morphogenesis	GO:0048812	0.892177	0.0495491	17	2817	2	19804	AAEL021584,AAEL023757
GO:BP	axon development	GO:0061564	0.892177	0.0495491	17	2817	2	19804	AAEL021584,AAEL023757
GO:BP	cell projection morphogenesis	GO:0048858	0.892177	0.0495491	17	2817	2	19804	AAEL021584,AAEL023757
GO:BP	cell part morphogenesis	GO:0032990	0.892177	0.0495491	17	2817	2	19804	AAEL021584,AAEL023757
GO:BP	axonogenesis	GO:0007409	0.892177	0.0495491	17	2817	2	19804	AAEL021584,AAEL023757
GO:BP	neuron projection guidance	GO:0097485	0.892177	0.0495491	17	2817	2	19804	AAEL021584,AAEL023757
GO:BP	axon guidance	GO:0007411	0.892177	0.0495491	17	2817	2	19804	AAEL021584,AAEL023757
GO:BP	positive regulation of protein metabolic process	GO:0051247	0.905982	0.0428804	26	2817	3	19804	AAEL003835,AAEL006649,AAEL023069
GO:BP	secretion	GO:0046903	0.905982	0.0428804	34	2817	4	19804	AAEL001014,AAEL008070,AAEL009679,AAEL013979
GO:BP	oogenesis	GO:0048477	0.905982	0.0428804	18	2817	2	19804	AAEL011500,AAEL013139
GO:BP	cell surface receptor signaling pathway	GO:0007166	0.905982	0.0428804	134	2817	17	19804	AAEL000656,AAEL001459,AAEL002518,AAEL002887,AAEL004006,AAEL004567,AAEL005965,AAEL006232,AAEL008587,AAEL010570,AAEL012466,AAEL012887,AAEL014152,AAEL018149,AAEL019704,AAEL021016,AAEL024540
GO:BP	rhythmic process	GO:0048511	0.905982	0.0428804	18	2817	2	19804	AAEL007189,AAEL010260
GO:BP	protein complex oligomerization	GO:0051259	0.905982	0.0428804	18	2817	2	19804	AAEL004465,AAEL020378
GO:BP	female gamete generation	GO:0007292	0.905982	0.0428804	18	2817	2	19804	AAEL011500,AAEL013139
GO:BP	gamete generation	GO:0007276	0.905982	0.0428804	26	2817	3	19804	AAEL007900,AAEL011500,AAEL013139
GO:BP	neuron differentiation	GO:0030182	0.905982	0.0428804	58	2817	7	19804	AAEL005692,AAEL008495,AAEL012474,AAEL018214,AAEL021584,AAEL023757,AAEL024235
GO:BP	regulation of phosphorylation	GO:0042325	0.905982	0.0428804	18	2817	2	19804	AAEL005403,AAEL006649
GO:BP	multicellular organismal reproductive process	GO:0048609	0.905982	0.0428804	26	2817	3	19804	AAEL007900,AAEL011500,AAEL013139
GO:BP	neuron projection development	GO:0031175	0.905982	0.0428804	18	2817	2	19804	AAEL021584,AAEL023757
GO:BP	positive regulation of macromolecule biosynthetic process	GO:0010557	0.907762	0.0420282	59	2817	7	19804	AAEL000903,AAEL002343,AAEL002597,AAEL003835,AAEL004574,AAEL022593,AAEL025915
GO:BP	nucleobase-containing compound transport	GO:0015931	0.907762	0.0420282	51	2817	6	19804	AAEL000903,AAEL002349,AAEL005411,AAEL007481,AAEL010123,AAEL025078
GO:BP	positive regulation of cellular biosynthetic process	GO:0031328	0.907762	0.0420282	59	2817	7	19804	AAEL000903,AAEL002343,AAEL002597,AAEL003835,AAEL004574,AAEL022593,AAEL025915
GO:BP	positive regulation of biosynthetic process	GO:0009891	0.907762	0.0420282	59	2817	7	19804	AAEL000903,AAEL002343,AAEL002597,AAEL003835,AAEL004574,AAEL022593,AAEL025915
GO:BP	regulation of neurotransmitter levels	GO:0001505	0.927262	0.0327974	10	2817	1	19804	AAEL014886
GO:BP	protein O-linked glycosylation	GO:0006493	0.927262	0.0327974	10	2817	1	19804	AAEL009761
GO:BP	actin cytoskeleton organization	GO:0030036	0.927262	0.0327974	53	2817	6	19804	AAEL003957,AAEL007546,AAEL008303,AAEL013461,AAEL013661,AAEL019576
GO:BP	regulation of membrane lipid distribution	GO:0097035	0.927262	0.0327974	10	2817	1	19804	AAEL010661
GO:BP	mRNA catabolic process	GO:0006402	0.927262	0.0327974	36	2817	4	19804	AAEL000478,AAEL007854,AAEL009671,AAEL011817
GO:BP	neurotransmitter transport	GO:0006836	0.927262	0.0327974	10	2817	1	19804	AAEL007518
GO:BP	cellular component morphogenesis	GO:0032989	0.927262	0.0327974	19	2817	2	19804	AAEL021584,AAEL023757
GO:BP	transcription elongation by RNA polymerase II	GO:0006368	0.927262	0.0327974	10	2817	1	19804	AAEL000903
GO:BP	cellular response to chemical stress	GO:0062197	0.927262	0.0327974	10	2817	1	19804	AAEL019937
GO:BP	multicellular organismal process	GO:0032501	0.927262	0.0327974	437	2817	57	19804	AAEL000075,AAEL000247,AAEL002311,AAEL002321,AAEL002417,AAEL002597,AAEL002704,AAEL002887,AAEL003697,AAEL004006,AAEL004567,AAEL005040,AAEL005187,AAEL005252,AAEL005621,AAEL005625,AAEL005680,AAEL005692,AAEL006259,AAEL006685,AAEL007065,AAEL007595,AAEL007624,AAEL007818,AAEL007900,AAEL008495,AAEL008773,AAEL009742,AAEL009949,AAEL009991,AAEL010012,AAEL010260,AAEL010416,AAEL010570,AAEL010911,AAEL011174,AAE…
GO:BP	regeneration	GO:0031099	0.927262	0.0327974	10	2817	1	19804	AAEL010799
GO:BP	transposition	GO:0032196	0.927262	0.0327974	10	2817	1	19804	AAEL027251
GO:BP	chemotaxis	GO:0006935	0.927262	0.0327974	19	2817	2	19804	AAEL021584,AAEL023757
GO:BP	developmental process involved in reproduction	GO:0003006	0.927262	0.0327974	28	2817	3	19804	AAEL007900,AAEL011500,AAEL013139
GO:BP	sterol metabolic process	GO:0016125	0.927262	0.0327974	10	2817	1	19804	AAEL011203
GO:BP	humoral immune response	GO:0006959	0.927262	0.0327974	10	2817	1	19804	AAEL029104
GO:BP	protein depolymerization	GO:0051261	0.927262	0.0327974	10	2817	1	19804	AAEL003957
GO:BP	tissue regeneration	GO:0042246	0.927262	0.0327974	10	2817	1	19804	AAEL010799
GO:BP	peroxisome organization	GO:0007031	0.927262	0.0327974	10	2817	1	19804	AAEL023327
GO:BP	regulation of developmental process	GO:0050793	0.927262	0.0327974	19	2817	2	19804	AAEL010911,AAEL019691
GO:BP	anatomical structure development	GO:0048856	0.927262	0.0327974	310	2817	40	19804	AAEL000247,AAEL000536,AAEL000656,AAEL002311,AAEL002321,AAEL002887,AAEL004567,AAEL005040,AAEL005187,AAEL005692,AAEL006520,AAEL007065,AAEL007595,AAEL007624,AAEL008495,AAEL008773,AAEL009742,AAEL009949,AAEL010012,AAEL010799,AAEL010911,AAEL011500,AAEL011714,AAEL012474,AAEL013139,AAEL013413,AAEL018214,AAEL018219,AAEL019552,AAEL019599,AAEL019623,AAEL021359,AAEL021584,AAEL021679,AAEL023757,AAEL024210,AAE…
GO:BP	regulation of transferase activity	GO:0051338	0.927262	0.0327974	19	2817	2	19804	AAEL005403,AAEL006649
GO:BP	organelle localization	GO:0051640	0.927262	0.0327974	19	2817	2	19804	AAEL001014,AAEL009169
GO:BP	nuclear export	GO:0051168	0.927262	0.0327974	19	2817	2	19804	AAEL000903,AAEL001484
GO:BP	taxis	GO:0042330	0.927262	0.0327974	19	2817	2	19804	AAEL021584,AAEL023757
GO:BP	positive regulation of cellular component organization	GO:0051130	0.927262	0.0327974	10	2817	1	19804	AAEL003835
GO:BP	transposition, DNA-mediated	GO:0006313	0.927262	0.0327974	10	2817	1	19804	AAEL027251
GO:BP	synaptic signaling	GO:0099536	0.934692	0.0293313	37	2817	4	19804	AAEL004006,AAEL010260,AAEL010570,AAEL017181
GO:BP	protein deubiquitination	GO:0016579	0.934692	0.0293313	37	2817	4	19804	AAEL000903,AAEL004574,AAEL017004,AAEL027078
GO:BP	Arp2/3 complex-mediated actin nucleation	GO:0034314	0.939272	0.0272086	11	2817	1	19804	AAEL007546
GO:BP	positive regulation of transmembrane transport	GO:0034764	0.939272	0.0272086	11	2817	1	19804	AAEL010260
GO:BP	glucose metabolic process	GO:0006006	0.939272	0.0272086	11	2817	1	19804	AAEL009691
GO:BP	mRNA 3'-end processing	GO:0031124	0.939272	0.0272086	11	2817	1	19804	AAEL003938
GO:BP	RNA phosphodiester bond hydrolysis, exonucleolytic	GO:0090503	0.939272	0.0272086	11	2817	1	19804	AAEL007189
GO:BP	positive regulation of monoatomic ion transport	GO:0043270	0.939272	0.0272086	11	2817	1	19804	AAEL010260
GO:BP	positive regulation of cation channel activity	GO:2001259	0.939272	0.0272086	11	2817	1	19804	AAEL010260
GO:BP	positive regulation of potassium ion transmembrane transporter activity	GO:1901018	0.939272	0.0272086	11	2817	1	19804	AAEL010260
GO:BP	cell-cell signaling by wnt	GO:0198738	0.939272	0.0272086	29	2817	3	19804	AAEL000656,AAEL002887,AAEL014152
GO:BP	Wnt signaling pathway	GO:0016055	0.939272	0.0272086	29	2817	3	19804	AAEL000656,AAEL002887,AAEL014152
GO:BP	regulation of synaptic transmission, cholinergic	GO:0032222	0.939272	0.0272086	11	2817	1	19804	AAEL010260
GO:BP	positive regulation of voltage-gated potassium channel activity	GO:1903818	0.939272	0.0272086	11	2817	1	19804	AAEL010260
GO:BP	positive regulation of RNA biosynthetic process	GO:1902680	0.939272	0.0272086	54	2817	6	19804	AAEL000903,AAEL002343,AAEL002597,AAEL004574,AAEL022593,AAEL025915
GO:BP	mRNA splicing, via spliceosome	GO:0000398	0.939272	0.0272086	71	2817	8	19804	AAEL001363,AAEL008719,AAEL009671,AAEL010340,AAEL011233,AAEL022970,AAEL023617,AAEL027193
GO:BP	regulation of RNA splicing	GO:0043484	0.939272	0.0272086	11	2817	1	19804	AAEL010340
GO:BP	positive regulation of nucleic acid-templated transcription	GO:1903508	0.939272	0.0272086	54	2817	6	19804	AAEL000903,AAEL002343,AAEL002597,AAEL004574,AAEL022593,AAEL025915
GO:BP	positive regulation of potassium ion transport	GO:0043268	0.939272	0.0272086	11	2817	1	19804	AAEL010260
GO:BP	positive regulation of monoatomic ion transmembrane transport	GO:0034767	0.939272	0.0272086	11	2817	1	19804	AAEL010260
GO:BP	sleep	GO:0030431	0.939272	0.0272086	11	2817	1	19804	AAEL010260
GO:BP	positive regulation of transport	GO:0051050	0.939272	0.0272086	11	2817	1	19804	AAEL010260
GO:BP	positive regulation of DNA-templated transcription	GO:0045893	0.939272	0.0272086	54	2817	6	19804	AAEL000903,AAEL002343,AAEL002597,AAEL004574,AAEL022593,AAEL025915
GO:BP	positive regulation of transporter activity	GO:0032411	0.939272	0.0272086	11	2817	1	19804	AAEL010260
GO:BP	positive regulation of cation transmembrane transport	GO:1904064	0.939272	0.0272086	11	2817	1	19804	AAEL010260
GO:BP	actin polymerization or depolymerization	GO:0008154	0.939272	0.0272086	20	2817	2	19804	AAEL003957,AAEL007546
GO:BP	regulation of protein-containing complex disassembly	GO:0043244	0.939272	0.0272086	11	2817	1	19804	AAEL003835
GO:BP	RNA splicing, via transesterification reactions with bulged adenosine as nucleophile	GO:0000377	0.939272	0.0272086	71	2817	8	19804	AAEL001363,AAEL008719,AAEL009671,AAEL010340,AAEL011233,AAEL022970,AAEL023617,AAEL027193
GO:BP	positive regulation of potassium ion transmembrane transport	GO:1901381	0.939272	0.0272086	11	2817	1	19804	AAEL010260
GO:BP	positive regulation of transferase activity	GO:0051347	0.939272	0.0272086	11	2817	1	19804	AAEL006649
GO:BP	multicellular organism reproduction	GO:0032504	0.939272	0.0272086	29	2817	3	19804	AAEL007900,AAEL011500,AAEL013139
GO:BP	RNA splicing, via transesterification reactions	GO:0000375	0.939272	0.0272086	71	2817	8	19804	AAEL001363,AAEL008719,AAEL009671,AAEL010340,AAEL011233,AAEL022970,AAEL023617,AAEL027193
GO:BP	actin filament-based process	GO:0030029	0.939272	0.0272086	54	2817	6	19804	AAEL003957,AAEL007546,AAEL008303,AAEL013461,AAEL013661,AAEL019576
GO:BP	positive regulation of cellular process	GO:0048522	0.939272	0.0272086	119	2817	14	19804	AAEL000903,AAEL002343,AAEL002597,AAEL003835,AAEL004574,AAEL006649,AAEL006711,AAEL007768,AAEL010260,AAEL012475,AAEL014152,AAEL022593,AAEL025078,AAEL025915
GO:BP	retrograde transport, endosome to Golgi	GO:0042147	0.939272	0.0272086	11	2817	1	19804	AAEL014771
GO:BP	regulation of protein catabolic process	GO:0042176	0.939272	0.0272086	11	2817	1	19804	AAEL023069
GO:BP	mRNA export from nucleus	GO:0006406	0.939272	0.0272086	11	2817	1	19804	AAEL000903
GO:BP	positive regulation of ion transmembrane transporter activity	GO:0032414	0.939272	0.0272086	11	2817	1	19804	AAEL010260
GO:BP	positive regulation of transcription by RNA polymerase II	GO:0045944	0.944767	0.0246752	30	2817	3	19804	AAEL002343,AAEL022593,AAEL025915
GO:BP	regulation of mRNA metabolic process	GO:1903311	0.945288	0.024436	21	2817	2	19804	AAEL010340,AAEL014576
GO:BP	DNA-templated transcription elongation	GO:0006354	0.948954	0.0227547	39	2817	4	19804	AAEL000221,AAEL000720,AAEL000903,AAEL014501
GO:BP	germ cell development	GO:0007281	0.951777	0.0214646	22	2817	2	19804	AAEL011500,AAEL013139
GO:BP	transmembrane receptor protein tyrosine kinase signaling pathway	GO:0007169	0.951777	0.0214646	12	2817	1	19804	AAEL024540
GO:BP	negative regulation of signaling	GO:0023057	0.951777	0.0214646	22	2817	2	19804	AAEL020092,AAEL025498
GO:BP	regulation of circadian rhythm	GO:0042752	0.951777	0.0214646	12	2817	1	19804	AAEL010260
GO:BP	RNA export from nucleus	GO:0006405	0.951777	0.0214646	12	2817	1	19804	AAEL000903
GO:BP	chloride transmembrane transport	GO:1902476	0.951777	0.0214646	22	2817	2	19804	AAEL006180,AAEL012248
GO:BP	chloride transport	GO:0006821	0.951777	0.0214646	22	2817	2	19804	AAEL006180,AAEL012248
GO:BP	negative regulation of mitotic cell cycle	GO:0045930	0.951777	0.0214646	12	2817	1	19804	AAEL001341
GO:BP	negative regulation of signal transduction	GO:0009968	0.951777	0.0214646	22	2817	2	19804	AAEL020092,AAEL025498
GO:BP	regulation of monoatomic cation transmembrane transport	GO:1904062	0.951777	0.0214646	12	2817	1	19804	AAEL010260
GO:BP	mitotic cell cycle checkpoint signaling	GO:0007093	0.951777	0.0214646	12	2817	1	19804	AAEL001341
GO:BP	regulation of potassium ion transport	GO:0043266	0.951777	0.0214646	12	2817	1	19804	AAEL010260
GO:BP	regulation of transporter activity	GO:0032409	0.951777	0.0214646	12	2817	1	19804	AAEL010260
GO:BP	regulation of potassium ion transmembrane transport	GO:1901379	0.951777	0.0214646	12	2817	1	19804	AAEL010260
GO:BP	regulation of monoatomic ion transmembrane transporter activity	GO:0032412	0.951777	0.0214646	12	2817	1	19804	AAEL010260
GO:BP	negative regulation of cellular component organization	GO:0051129	0.951777	0.0214646	22	2817	2	19804	AAEL001341,AAEL010911
GO:BP	regulation of potassium ion transmembrane transporter activity	GO:1901016	0.951777	0.0214646	12	2817	1	19804	AAEL010260
GO:BP	cellular process involved in reproduction in multicellular organism	GO:0022412	0.951777	0.0214646	22	2817	2	19804	AAEL011500,AAEL013139
GO:BP	regulation of transmembrane transporter activity	GO:0022898	0.951777	0.0214646	12	2817	1	19804	AAEL010260
GO:BP	regulation of protein kinase activity	GO:0045859	0.951777	0.0214646	12	2817	1	19804	AAEL006649
GO:BP	positive regulation of protein modification process	GO:0031401	0.951777	0.0214646	12	2817	1	19804	AAEL006649
GO:BP	synaptic transmission, cholinergic	GO:0007271	0.951777	0.0214646	12	2817	1	19804	AAEL010260
GO:BP	negative regulation of cell communication	GO:0010648	0.951777	0.0214646	22	2817	2	19804	AAEL020092,AAEL025498
GO:BP	protein-containing complex localization	GO:0031503	0.951777	0.0214646	12	2817	1	19804	AAEL011054
GO:BP	nuclear-transcribed mRNA catabolic process, nonsense-mediated decay	GO:0000184	0.951777	0.0214646	12	2817	1	19804	AAEL011817
GO:BP	regulation of cation channel activity	GO:2001257	0.951777	0.0214646	12	2817	1	19804	AAEL010260
GO:BP	autophagy	GO:0006914	0.96377	0.0160266	32	2817	3	19804	AAEL007162,AAEL022443,AAEL026253
GO:BP	process utilizing autophagic mechanism	GO:0061919	0.96377	0.0160266	32	2817	3	19804	AAEL007162,AAEL022443,AAEL026253
GO:BP	organelle assembly	GO:0070925	0.968408	0.0139417	67	2817	7	19804	AAEL002129,AAEL002597,AAEL003661,AAEL004455,AAEL006625,AAEL010315,AAEL020238
GO:BP	negative regulation of response to stimulus	GO:0048585	0.969085	0.0136379	23	2817	2	19804	AAEL020092,AAEL025498
GO:BP	macromolecule methylation	GO:0043414	0.96985	0.0132954	92	2817	10	19804	AAEL000076,AAEL001037,AAEL001871,AAEL004282,AAEL006507,AAEL006515,AAEL008120,AAEL009156,AAEL010949,AAEL012932
GO:BP	response to inorganic substance	GO:0010035	0.970539	0.0129872	13	2817	1	19804	AAEL019937
GO:BP	regulation of mitotic cell cycle phase transition	GO:1901990	0.970539	0.0129872	13	2817	1	19804	AAEL001341
GO:BP	regulation of chromosome organization	GO:0033044	0.970539	0.0129872	13	2817	1	19804	AAEL001341
GO:BP	post-transcriptional regulation of gene expression	GO:0010608	0.970539	0.0129872	59	2817	6	19804	AAEL001864,AAEL003835,AAEL003847,AAEL007718,AAEL008248,AAEL023365
GO:BP	regulation of metal ion transport	GO:0010959	0.970539	0.0129872	13	2817	1	19804	AAEL010260
GO:BP	axonemal dynein complex assembly	GO:0070286	0.970539	0.0129872	13	2817	1	19804	AAEL010315
GO:BP	peptidyl-lysine modification	GO:0018205	0.972464	0.0121265	42	2817	4	19804	AAEL001871,AAEL006129,AAEL007881,AAEL009368
GO:BP	cell-cell signaling	GO:0007267	0.972464	0.0121265	68	2817	7	19804	AAEL000656,AAEL002887,AAEL004006,AAEL010260,AAEL010570,AAEL014152,AAEL017181
GO:BP	regulation of transmembrane transport	GO:0034762	0.972464	0.0121265	33	2817	3	19804	AAEL008928,AAEL008931,AAEL010260
GO:BP	regulation of monoatomic ion transmembrane transport	GO:0034765	0.972464	0.0121265	33	2817	3	19804	AAEL008928,AAEL008931,AAEL010260
GO:BP	cellular developmental process	GO:0048869	0.976856	0.0101694	197	2817	23	19804	AAEL002887,AAEL005187,AAEL005692,AAEL007624,AAEL008190,AAEL008495,AAEL008773,AAEL011500,AAEL011714,AAEL012474,AAEL013139,AAEL013413,AAEL018214,AAEL018219,AAEL019552,AAEL019599,AAEL019623,AAEL021359,AAEL021584,AAEL021679,AAEL023757,AAEL024235,AAEL024540
GO:BP	cell differentiation	GO:0030154	0.976856	0.0101694	197	2817	23	19804	AAEL002887,AAEL005187,AAEL005692,AAEL007624,AAEL008190,AAEL008495,AAEL008773,AAEL011500,AAEL011714,AAEL012474,AAEL013139,AAEL013413,AAEL018214,AAEL018219,AAEL019552,AAEL019599,AAEL019623,AAEL021359,AAEL021584,AAEL021679,AAEL023757,AAEL024235,AAEL024540
GO:BP	cell motility	GO:0048870	0.978388	0.00948892	24	2817	2	19804	AAEL011500,AAEL013139
GO:BP	RNA splicing	GO:0008380	0.978483	0.00944681	102	2817	11	19804	AAEL001363,AAEL001556,AAEL003336,AAEL008719,AAEL009671,AAEL010340,AAEL010453,AAEL011233,AAEL022970,AAEL023617,AAEL027193
GO:BP	actin nucleation	GO:0045010	0.98117	0.00825553	14	2817	1	19804	AAEL007546
GO:BP	organelle organization	GO:0006996	0.98117	0.00825553	345	2817	42	19804	AAEL000163,AAEL000245,AAEL001341,AAEL001424,AAEL002068,AAEL002129,AAEL002293,AAEL002597,AAEL003661,AAEL003957,AAEL004455,AAEL004756,AAEL005052,AAEL005171,AAEL006625,AAEL006642,AAEL007001,AAEL007367,AAEL007546,AAEL008303,AAEL008412,AAEL008465,AAEL009169,AAEL009590,AAEL010005,AAEL010315,AAEL011136,AAEL011606,AAEL012101,AAEL012218,AAEL013461,AAEL013661,AAEL013876,AAEL013992,AAEL014201,AAEL019576,AAE…
GO:BP	cilium movement	GO:0003341	0.98117	0.00825553	14	2817	1	19804	AAEL000247
GO:BP	regulation of protein phosphorylation	GO:0001932	0.98117	0.00825553	14	2817	1	19804	AAEL006649
GO:BP	RNA catabolic process	GO:0006401	0.98117	0.00825553	43	2817	4	19804	AAEL000478,AAEL007854,AAEL009671,AAEL011817
GO:BP	cellular modified amino acid biosynthetic process	GO:0042398	0.98117	0.00825553	14	2817	1	19804	AAEL014252
GO:BP	protein homooligomerization	GO:0051260	0.98117	0.00825553	14	2817	1	19804	AAEL020378
GO:BP	regulation of monoatomic ion transport	GO:0043269	0.98117	0.00825553	34	2817	3	19804	AAEL008928,AAEL008931,AAEL010260
GO:BP	mitotic cell cycle phase transition	GO:0044772	0.98117	0.00825553	14	2817	1	19804	AAEL001341
GO:BP	axoneme assembly	GO:0035082	0.98117	0.00825553	14	2817	1	19804	AAEL010315
GO:BP	protein polymerization	GO:0051258	0.986737	0.00579858	25	2817	2	19804	AAEL007546,AAEL008465
GO:BP	supramolecular fiber organization	GO:0097435	0.986737	0.00579858	44	2817	4	19804	AAEL003957,AAEL007546,AAEL008465,AAEL013661
GO:BP	actin filament organization	GO:0007015	0.987517	0.00545552	35	2817	3	19804	AAEL003957,AAEL007546,AAEL013661
GO:BP	chemical synaptic transmission	GO:0007268	0.987517	0.00545552	35	2817	3	19804	AAEL004006,AAEL010260,AAEL010570
GO:BP	trans-synaptic signaling	GO:0099537	0.987517	0.00545552	35	2817	3	19804	AAEL004006,AAEL010260,AAEL010570
GO:BP	anterograde trans-synaptic signaling	GO:0098916	0.987517	0.00545552	35	2817	3	19804	AAEL004006,AAEL010260,AAEL010570
GO:BP	regulation of signal transduction	GO:0009966	0.989642	0.00452194	88	2817	9	19804	AAEL001341,AAEL004056,AAEL006649,AAEL007768,AAEL012475,AAEL014152,AAEL020092,AAEL025078,AAEL025498
GO:BP	small GTPase mediated signal transduction	GO:0007264	0.992405	0.00331101	54	2817	5	19804	AAEL004731,AAEL011500,AAEL012904,AAEL013139,AAEL027007
GO:BP	reproductive process	GO:0022414	0.992405	0.00331101	54	2817	5	19804	AAEL002597,AAEL007900,AAEL011500,AAEL011632,AAEL013139
GO:BP	reproduction	GO:0000003	0.992405	0.00331101	54	2817	5	19804	AAEL002597,AAEL007900,AAEL011500,AAEL011632,AAEL013139
GO:BP	microtubule bundle formation	GO:0001578	0.992816	0.00313116	15	2817	1	19804	AAEL010315
GO:BP	regulation of phosphate metabolic process	GO:0019220	0.993003	0.00304961	26	2817	2	19804	AAEL005403,AAEL006649
GO:BP	RNA 3'-end processing	GO:0031123	0.993003	0.00304961	26	2817	2	19804	AAEL003938,AAEL013113
GO:BP	regulation of phosphorus metabolic process	GO:0051174	0.993003	0.00304961	26	2817	2	19804	AAEL005403,AAEL006649
GO:BP	RNA-mediated gene silencing	GO:0031047	0.993954	0.00263362	36	2817	3	19804	AAEL000293,AAEL009306,AAEL011632
GO:BP	positive regulation of cellular metabolic process	GO:0031325	0.995874	0.00179576	81	2817	8	19804	AAEL000903,AAEL002343,AAEL002597,AAEL003835,AAEL004574,AAEL006649,AAEL022593,AAEL025915
GO:BP	cytoskeleton organization	GO:0007010	0.996267	0.00162445	123	2817	13	19804	AAEL003957,AAEL005052,AAEL006642,AAEL007546,AAEL008303,AAEL008465,AAEL010315,AAEL012101,AAEL013461,AAEL013661,AAEL019576,AAEL022661,AAEL024235
GO:BP	positive regulation of RNA metabolic process	GO:0051254	0.997658	0.00101849	64	2817	6	19804	AAEL000903,AAEL002343,AAEL002597,AAEL004574,AAEL022593,AAEL025915
GO:BP	negative regulation of cell cycle process	GO:0010948	1	7.12877e-09	23	2817	1	19804	AAEL001341
GO:BP	DNA metabolic process	GO:0006259	1	7.12877e-09	223	2817	11	19804	AAEL000147,AAEL002800,AAEL004439,AAEL005605,AAEL013959,AAEL014252,AAEL014945,AAEL021140,AAEL023175,AAEL027251,AAEL028188
GO:BP	regulation of DNA-templated transcription	GO:0006355	1	7.12877e-09	458	2817	53	19804	AAEL000221,AAEL000250,AAEL000720,AAEL000903,AAEL001696,AAEL001751,AAEL002321,AAEL002343,AAEL002597,AAEL002740,AAEL002866,AAEL003077,AAEL003505,AAEL003506,AAEL003613,AAEL003794,AAEL004130,AAEL004552,AAEL004574,AAEL005147,AAEL005247,AAEL005558,AAEL005731,AAEL006064,AAEL006593,AAEL007205,AAEL007285,AAEL007502,AAEL007595,AAEL007624,AAEL008190,AAEL009171,AAEL009742,AAEL009949,AAEL010222,AAEL010546,AAE…
GO:BP	regulation of cell cycle phase transition	GO:1901987	1	7.12877e-09	27	2817	1	19804	AAEL001341
GO:BP	protein methylation	GO:0006479	1	7.12877e-09	44	2817	2	19804	AAEL001871,AAEL004282
GO:BP	mRNA processing	GO:0006397	1	7.12877e-09	140	2817	14	19804	AAEL000478,AAEL001363,AAEL003938,AAEL005909,AAEL008228,AAEL008719,AAEL009671,AAEL010340,AAEL011233,AAEL014576,AAEL022970,AAEL023022,AAEL023617,AAEL027193
GO:BP	negative regulation of cell cycle phase transition	GO:1901988	1	7.12877e-09	21	2817	1	19804	AAEL001341
GO:BP	negative regulation of organelle organization	GO:0010639	1	7.12877e-09	20	2817	1	19804	AAEL001341
GO:BP	phosphorylation	GO:0016310	1	7.12877e-09	359	2817	39	19804	AAEL000278,AAEL000629,AAEL002404,AAEL002779,AAEL002781,AAEL002892,AAEL004217,AAEL004474,AAEL005403,AAEL006221,AAEL006364,AAEL006617,AAEL006630,AAEL006649,AAEL006834,AAEL007293,AAEL007443,AAEL007907,AAEL009991,AAEL010206,AAEL011273,AAEL011703,AAEL011714,AAEL012359,AAEL012383,AAEL012731,AAEL013069,AAEL013132,AAEL014913,AAEL017300,AAEL019550,AAEL019599,AAEL019601,AAEL022443,AAEL023037,AAEL024228,AAE…
GO:BP	negative regulation of nucleic acid-templated transcription	GO:1903507	1	7.12877e-09	41	2817	2	19804	AAEL010546,AAEL014151
GO:BP	sister chromatid segregation	GO:0000819	1	7.12877e-09	22	2817	1	19804	AAEL001341
GO:BP	positive regulation of catabolic process	GO:0009896	1	7.12877e-09	17	2817	1	19804	AAEL023069
GO:BP	regulation of cell communication	GO:0010646	1	7.12877e-09	105	2817	10	19804	AAEL001341,AAEL004056,AAEL006649,AAEL007768,AAEL010260,AAEL012475,AAEL014152,AAEL020092,AAEL025078,AAEL025498
GO:BP	mRNA metabolic process	GO:0016071	1	7.12877e-09	171	2817	17	19804	AAEL000478,AAEL001363,AAEL003938,AAEL005909,AAEL007854,AAEL008228,AAEL008719,AAEL009671,AAEL010340,AAEL010468,AAEL011233,AAEL011817,AAEL014576,AAEL022970,AAEL023022,AAEL023617,AAEL027193
GO:BP	DNA repair	GO:0006281	1	7.12877e-09	123	2817	2	19804	AAEL002800,AAEL014945
GO:BP	RNA localization	GO:0006403	1	7.12877e-09	39	2817	2	19804	AAEL000903,AAEL025078
GO:BP	DNA recombination	GO:0006310	1	7.12877e-09	49	2817	1	19804	AAEL027251
GO:BP	peptidyl-lysine methylation	GO:0018022	1	7.12877e-09	17	2817	1	19804	AAEL001871
GO:BP	positive regulation of macromolecule metabolic process	GO:0010604	1	7.12877e-09	95	2817	9	19804	AAEL000903,AAEL002343,AAEL002597,AAEL003835,AAEL004574,AAEL006649,AAEL022593,AAEL023069,AAEL025915
GO:BP	regulation of cell cycle process	GO:0010564	1	7.12877e-09	37	2817	1	19804	AAEL001341
GO:BP	negative regulation of cellular macromolecule biosynthetic process	GO:2000113	1	7.12877e-09	19	2817	1	19804	AAEL001864
GO:BP	chromatin organization	GO:0006325	1	7.12877e-09	182	2817	7	19804	AAEL000903,AAEL001805,AAEL002341,AAEL004416,AAEL004574,AAEL005567,AAEL011117
GO:BP	morphogenesis of an epithelium	GO:0002009	1	7.12877e-09	33	2817	1	19804	AAEL000656
GO:BP	mitotic cell cycle process	GO:1903047	1	7.12877e-09	39	2817	1	19804	AAEL001341
GO:BP	negative regulation of translation	GO:0017148	1	7.12877e-09	19	2817	1	19804	AAEL001864
GO:BP	negative regulation of gene expression	GO:0010629	1	7.12877e-09	82	2817	8	19804	AAEL000293,AAEL000478,AAEL001864,AAEL007854,AAEL009306,AAEL009671,AAEL011632,AAEL011817
GO:BP	regulation of supramolecular fiber organization	GO:1902903	1	7.12877e-09	21	2817	1	19804	AAEL007546
GO:BP	DNA replication	GO:0006260	1	7.12877e-09	78	2817	6	19804	AAEL000147,AAEL002800,AAEL004439,AAEL005605,AAEL014252,AAEL023175
GO:BP	regulation of nucleic acid-templated transcription	GO:1903506	1	7.12877e-09	458	2817	53	19804	AAEL000221,AAEL000250,AAEL000720,AAEL000903,AAEL001696,AAEL001751,AAEL002321,AAEL002343,AAEL002597,AAEL002740,AAEL002866,AAEL003077,AAEL003505,AAEL003506,AAEL003613,AAEL003794,AAEL004130,AAEL004552,AAEL004574,AAEL005147,AAEL005247,AAEL005558,AAEL005731,AAEL006064,AAEL006593,AAEL007205,AAEL007285,AAEL007502,AAEL007595,AAEL007624,AAEL008190,AAEL009171,AAEL009742,AAEL009949,AAEL010222,AAEL010546,AAE…
GO:BP	histone modification	GO:0016570	1	7.12877e-09	55	2817	4	19804	AAEL000903,AAEL004416,AAEL004574,AAEL011117
GO:BP	regulation of RNA biosynthetic process	GO:2001141	1	7.12877e-09	458	2817	53	19804	AAEL000221,AAEL000250,AAEL000720,AAEL000903,AAEL001696,AAEL001751,AAEL002321,AAEL002343,AAEL002597,AAEL002740,AAEL002866,AAEL003077,AAEL003505,AAEL003506,AAEL003613,AAEL003794,AAEL004130,AAEL004552,AAEL004574,AAEL005147,AAEL005247,AAEL005558,AAEL005731,AAEL006064,AAEL006593,AAEL007205,AAEL007285,AAEL007502,AAEL007595,AAEL007624,AAEL008190,AAEL009171,AAEL009742,AAEL009949,AAEL010222,AAEL010546,AAE…
GO:BP	regulation of nucleobase-containing compound metabolic process	GO:0019219	1	7.12877e-09	492	2817	55	19804	AAEL000221,AAEL000250,AAEL000720,AAEL000903,AAEL001696,AAEL001751,AAEL002321,AAEL002343,AAEL002597,AAEL002740,AAEL002866,AAEL003077,AAEL003505,AAEL003506,AAEL003613,AAEL003794,AAEL004130,AAEL004552,AAEL004574,AAEL005147,AAEL005247,AAEL005558,AAEL005731,AAEL006064,AAEL006593,AAEL007205,AAEL007285,AAEL007502,AAEL007595,AAEL007624,AAEL008190,AAEL009171,AAEL009742,AAEL009949,AAEL010222,AAEL010340,AAE…
GO:BP	negative regulation of RNA biosynthetic process	GO:1902679	1	7.12877e-09	41	2817	2	19804	AAEL010546,AAEL014151
GO:BP	protein phosphorylation	GO:0006468	1	7.12877e-09	246	2817	19	19804	AAEL002404,AAEL002892,AAEL004217,AAEL004474,AAEL006221,AAEL006617,AAEL006649,AAEL007293,AAEL007443,AAEL007907,AAEL009991,AAEL011714,AAEL017300,AAEL019550,AAEL019599,AAEL022443,AAEL024540,AAEL027580,AAEL028161
GO:BP	nucleosome assembly	GO:0006334	1	7.12877e-09	94	2817	1	19804	AAEL005567
GO:BP	protein ubiquitination	GO:0016567	1	7.12877e-09	100	2817	9	19804	AAEL000424,AAEL001459,AAEL002050,AAEL005040,AAEL009160,AAEL010147,AAEL010911,AAEL012709,AAEL018336
GO:BP	chromatin remodeling	GO:0006338	1	7.12877e-09	135	2817	3	19804	AAEL001805,AAEL002341,AAEL005567
GO:BP	system process	GO:0003008	1	7.12877e-09	183	2817	14	19804	AAEL000075,AAEL002417,AAEL004006,AAEL005252,AAEL005621,AAEL005625,AAEL005680,AAEL006259,AAEL006685,AAEL009991,AAEL010416,AAEL010570,AAEL011174,AAEL026967
GO:BP	DNA-templated transcription initiation	GO:0006352	1	7.12877e-09	129	2817	6	19804	AAEL002140,AAEL005742,AAEL011462,AAEL011866,AAEL012220,AAEL013709
GO:BP	negative regulation of macromolecule biosynthetic process	GO:0010558	1	7.12877e-09	60	2817	3	19804	AAEL001864,AAEL010546,AAEL014151
GO:BP	sensory perception	GO:0007600	1	7.12877e-09	169	2817	9	19804	AAEL000075,AAEL005621,AAEL005625,AAEL005680,AAEL006259,AAEL006685,AAEL009991,AAEL010416,AAEL011174
GO:BP	positive regulation of metabolic process	GO:0009893	1	7.12877e-09	96	2817	9	19804	AAEL000903,AAEL002343,AAEL002597,AAEL003835,AAEL004574,AAEL006649,AAEL022593,AAEL023069,AAEL025915
GO:BP	regulation of RNA metabolic process	GO:0051252	1	7.12877e-09	483	2817	55	19804	AAEL000221,AAEL000250,AAEL000720,AAEL000903,AAEL001696,AAEL001751,AAEL002321,AAEL002343,AAEL002597,AAEL002740,AAEL002866,AAEL003077,AAEL003505,AAEL003506,AAEL003613,AAEL003794,AAEL004130,AAEL004552,AAEL004574,AAEL005147,AAEL005247,AAEL005558,AAEL005731,AAEL006064,AAEL006593,AAEL007205,AAEL007285,AAEL007502,AAEL007595,AAEL007624,AAEL008190,AAEL009171,AAEL009742,AAEL009949,AAEL010222,AAEL010340,AAE…
GO:BP	establishment of RNA localization	GO:0051236	1	7.12877e-09	38	2817	2	19804	AAEL000903,AAEL025078
GO:BP	negative regulation of amide metabolic process	GO:0034249	1	7.12877e-09	19	2817	1	19804	AAEL001864
GO:BP	exocytosis	GO:0006887	1	7.12877e-09	20	2817	1	19804	AAEL001014
GO:BP	positive regulation of nitrogen compound metabolic process	GO:0051173	1	7.12877e-09	94	2817	9	19804	AAEL000903,AAEL002343,AAEL002597,AAEL003835,AAEL004574,AAEL006649,AAEL022593,AAEL023069,AAEL025915
GO:BP	import into nucleus	GO:0051170	1	7.12877e-09	22	2817	1	19804	AAEL010900
GO:BP	nuclear transport	GO:0051169	1	7.12877e-09	62	2817	3	19804	AAEL000903,AAEL001484,AAEL010900
GO:BP	protein localization to nucleus	GO:0034504	1	7.12877e-09	21	2817	1	19804	AAEL010900
GO:BP	regulation of transport	GO:0051049	1	7.12877e-09	38	2817	3	19804	AAEL008928,AAEL008931,AAEL010260
GO:BP	mRNA transport	GO:0051028	1	7.12877e-09	36	2817	2	19804	AAEL000903,AAEL025078
GO:BP	detection of chemical stimulus involved in sensory perception of smell	GO:0050911	1	7.12877e-09	87	2817	1	19804	AAEL005680
GO:BP	sensory perception of taste	GO:0050909	1	7.12877e-09	43	2817	3	19804	AAEL000075,AAEL006685,AAEL011174
GO:BP	detection of chemical stimulus involved in sensory perception	GO:0050907	1	7.12877e-09	96	2817	3	19804	AAEL000075,AAEL005680,AAEL011174
GO:BP	detection of stimulus involved in sensory perception	GO:0050906	1	7.12877e-09	97	2817	3	19804	AAEL000075,AAEL005680,AAEL011174
GO:BP	negative regulation of RNA metabolic process	GO:0051253	1	7.12877e-09	42	2817	2	19804	AAEL010546,AAEL014151
GO:BP	endocytosis	GO:0006897	1	7.12877e-09	32	2817	2	19804	AAEL009869,AAEL022263
GO:BP	chromosome organization	GO:0051276	1	7.12877e-09	81	2817	1	19804	AAEL001341
GO:BP	meiotic cell cycle	GO:0051321	1	7.12877e-09	16	2817	1	19804	AAEL011632
GO:BP	regulation of cellular component size	GO:0032535	1	7.12877e-09	19	2817	1	19804	AAEL007546
GO:BP	regulation of localization	GO:0032879	1	7.12877e-09	40	2817	3	19804	AAEL008928,AAEL008931,AAEL010260
GO:BP	sodium ion transport	GO:0006814	1	7.12877e-09	50	2817	4	19804	AAEL010088,AAEL010148,AAEL019513,AAEL022435
GO:BP	epithelium development	GO:0060429	1	7.12877e-09	42	2817	3	19804	AAEL000656,AAEL011500,AAEL013139
GO:BP	cilium assembly	GO:0060271	1	7.12877e-09	38	2817	1	19804	AAEL010315
GO:BP	secretion by cell	GO:0032940	1	7.12877e-09	25	2817	1	19804	AAEL001014
GO:BP	regulation of actin cytoskeleton organization	GO:0032956	1	7.12877e-09	22	2817	1	19804	AAEL007546
GO:BP	regulation of actin filament-based process	GO:0032970	1	7.12877e-09	22	2817	1	19804	AAEL007546
GO:BP	regulation of organelle organization	GO:0033043	1	7.12877e-09	44	2817	2	19804	AAEL001341,AAEL007546
GO:BP	regulation of cell cycle	GO:0051726	1	7.12877e-09	59	2817	2	19804	AAEL001341,AAEL004865
GO:BP	detection of stimulus	GO:0051606	1	7.12877e-09	108	2817	6	19804	AAEL000075,AAEL005621,AAEL005625,AAEL005680,AAEL006259,AAEL011174
GO:BP	regulation of catabolic process	GO:0009894	1	7.12877e-09	29	2817	1	19804	AAEL023069
GO:BP	regulation of cytoskeleton organization	GO:0051493	1	7.12877e-09	27	2817	1	19804	AAEL007546
GO:BP	cell division	GO:0051301	1	7.12877e-09	54	2817	2	19804	AAEL005232,AAEL007717
GO:BP	nervous system process	GO:0050877	1	7.12877e-09	180	2817	11	19804	AAEL000075,AAEL004006,AAEL005621,AAEL005625,AAEL005680,AAEL006259,AAEL006685,AAEL009991,AAEL010416,AAEL010570,AAEL011174
GO:BP	nucleosome organization	GO:0034728	1	7.12877e-09	94	2817	1	19804	AAEL005567
GO:BP	modulation of chemical synaptic transmission	GO:0050804	1	7.12877e-09	16	2817	1	19804	AAEL010260
GO:BP	positive regulation of catalytic activity	GO:0043085	1	7.12877e-09	27	2817	1	19804	AAEL006649
GO:BP	enzyme-linked receptor protein signaling pathway	GO:0007167	1	7.12877e-09	26	2817	1	19804	AAEL024540
GO:BP	regulation of protein-containing complex assembly	GO:0043254	1	7.12877e-09	18	2817	1	19804	AAEL007546
GO:BP	positive regulation of nucleobase-containing compound metabolic process	GO:0045935	1	7.12877e-09	68	2817	6	19804	AAEL000903,AAEL002343,AAEL002597,AAEL004574,AAEL022593,AAEL025915
GO:BP	negative regulation of nucleobase-containing compound metabolic process	GO:0045934	1	7.12877e-09	43	2817	2	19804	AAEL010546,AAEL014151
GO:BP	negative regulation of DNA-templated transcription	GO:0045892	1	7.12877e-09	41	2817	2	19804	AAEL010546,AAEL014151
GO:BP	regulation of actin polymerization or depolymerization	GO:0008064	1	7.12877e-09	18	2817	1	19804	AAEL007546
GO:BP	negative regulation of cell cycle	GO:0045786	1	7.12877e-09	25	2817	1	19804	AAEL001341
GO:BP	regulation of mitotic cell cycle	GO:0007346	1	7.12877e-09	18	2817	1	19804	AAEL001341
GO:BP	cilium organization	GO:0044782	1	7.12877e-09	42	2817	1	19804	AAEL010315
GO:BP	cell cycle phase transition	GO:0044770	1	7.12877e-09	28	2817	1	19804	AAEL001341
GO:BP	sensory perception of smell	GO:0007608	1	7.12877e-09	102	2817	1	19804	AAEL005680
GO:BP	sensory perception of chemical stimulus	GO:0007606	1	7.12877e-09	145	2817	4	19804	AAEL000075,AAEL005680,AAEL006685,AAEL011174
GO:BP	positive regulation of molecular function	GO:0044093	1	7.12877e-09	40	2817	2	19804	AAEL006649,AAEL010260
GO:BP	chromosome segregation	GO:0007059	1	7.12877e-09	30	2817	1	19804	AAEL001341
GO:BP	cell cycle	GO:0007049	1	7.12877e-09	150	2817	5	19804	AAEL001341,AAEL004865,AAEL005232,AAEL007717,AAEL011632
GO:BP	protein alkylation	GO:0008213	1	7.12877e-09	44	2817	2	19804	AAEL001871,AAEL004282
GO:BP	nucleocytoplasmic transport	GO:0006913	1	7.12877e-09	62	2817	3	19804	AAEL000903,AAEL001484,AAEL010900
GO:BP	RNA transport	GO:0050658	1	7.12877e-09	38	2817	2	19804	AAEL000903,AAEL025078
GO:BP	nucleic acid transport	GO:0050657	1	7.12877e-09	38	2817	2	19804	AAEL000903,AAEL025078
GO:BP	tissue morphogenesis	GO:0048729	1	7.12877e-09	33	2817	1	19804	AAEL000656
GO:BP	neuron development	GO:0048666	1	7.12877e-09	37	2817	3	19804	AAEL005692,AAEL021584,AAEL023757
GO:BP	protein-DNA complex assembly	GO:0065004	1	7.12877e-09	100	2817	1	19804	AAEL005567
GO:BP	intracellular signal transduction	GO:0035556	1	7.12877e-09	185	2817	17	19804	AAEL001341,AAEL002892,AAEL004056,AAEL004474,AAEL004731,AAEL006649,AAEL006936,AAEL007768,AAEL011500,AAEL012475,AAEL012904,AAEL013139,AAEL015066,AAEL020530,AAEL025078,AAEL027007,AAEL028161
GO:BP	negative regulation of cellular process	GO:0048523	1	7.12877e-09	130	2817	7	19804	AAEL001341,AAEL001864,AAEL010546,AAEL010911,AAEL014151,AAEL020092,AAEL025498
GO:BP	cell development	GO:0048468	1	7.12877e-09	105	2817	10	19804	AAEL005187,AAEL005692,AAEL007624,AAEL008773,AAEL011500,AAEL013139,AAEL018219,AAEL019552,AAEL021584,AAEL023757
GO:BP	organelle fission	GO:0048285	1	7.12877e-09	32	2817	1	19804	AAEL001341
GO:BP	cellular response to DNA damage stimulus	GO:0006974	1	7.12877e-09	137	2817	2	19804	AAEL002800,AAEL014945
GO:BP	response to chemical	GO:0042221	1	7.12877e-09	218	2817	24	19804	AAEL000075,AAEL000342,AAEL002645,AAEL005639,AAEL005680,AAEL005692,AAEL007135,AAEL008587,AAEL009167,AAEL009171,AAEL011174,AAEL012069,AAEL013171,AAEL013407,AAEL013528,AAEL014732,AAEL017181,AAEL017467,AAEL019575,AAEL019691,AAEL019937,AAEL021584,AAEL023757,AAEL027918
GO:BP	microtubule-based process	GO:0007017	1	7.12877e-09	140	2817	7	19804	AAEL000247,AAEL005052,AAEL006642,AAEL007225,AAEL008465,AAEL010315,AAEL012101
GO:BP	microtubule-based movement	GO:0007018	1	7.12877e-09	64	2817	2	19804	AAEL000247,AAEL007225
GO:BP	sodium ion transmembrane transport	GO:0035725	1	7.12877e-09	38	2817	2	19804	AAEL019513,AAEL022435
GO:BP	cellular response to stress	GO:0033554	1	7.12877e-09	172	2817	6	19804	AAEL002645,AAEL002800,AAEL005639,AAEL006649,AAEL014945,AAEL019937
GO:BP	anatomical structure morphogenesis	GO:0009653	1	7.12877e-09	132	2817	11	19804	AAEL000656,AAEL005187,AAEL005692,AAEL006520,AAEL008495,AAEL008773,AAEL013413,AAEL018214,AAEL021584,AAEL023757,AAEL024235
GO:BP	negative regulation of cellular biosynthetic process	GO:0031327	1	7.12877e-09	61	2817	3	19804	AAEL001864,AAEL010546,AAEL014151
GO:BP	microtubule cytoskeleton organization	GO:0000226	1	7.12877e-09	53	2817	2	19804	AAEL008465,AAEL010315
GO:BP	export from cell	GO:0140352	1	7.12877e-09	25	2817	1	19804	AAEL001014
GO:BP	regulation of anatomical structure size	GO:0090066	1	7.12877e-09	19	2817	1	19804	AAEL007546
GO:BP	negative regulation of cellular metabolic process	GO:0031324	1	7.12877e-09	67	2817	3	19804	AAEL001864,AAEL010546,AAEL014151
GO:BP	detection of chemical stimulus	GO:0009593	1	7.12877e-09	96	2817	3	19804	AAEL000075,AAEL005680,AAEL011174
GO:BP	mitotic sister chromatid segregation	GO:0000070	1	7.12877e-09	20	2817	1	19804	AAEL001341
GO:BP	cell cycle checkpoint signaling	GO:0000075	1	7.12877e-09	21	2817	1	19804	AAEL001341
GO:BP	regulation of actin filament polymerization	GO:0030833	1	7.12877e-09	18	2817	1	19804	AAEL007546
GO:BP	protein import into nucleus	GO:0006606	1	7.12877e-09	21	2817	1	19804	AAEL010900
GO:BP	regulation of actin filament length	GO:0030832	1	7.12877e-09	18	2817	1	19804	AAEL007546
GO:BP	nuclear chromosome segregation	GO:0098813	1	7.12877e-09	23	2817	1	19804	AAEL001341
GO:BP	regulation of trans-synaptic signaling	GO:0099177	1	7.12877e-09	16	2817	1	19804	AAEL010260
GO:BP	mitotic nuclear division	GO:0140014	1	7.12877e-09	22	2817	1	19804	AAEL001341
GO:BP	protein modification by small protein conjugation	GO:0032446	1	7.12877e-09	113	2817	11	19804	AAEL000424,AAEL001459,AAEL002050,AAEL005040,AAEL006251,AAEL009160,AAEL010147,AAEL010911,AAEL011283,AAEL012709,AAEL018336
GO:BP	plasma membrane bounded cell projection organization	GO:0120036	1	7.12877e-09	62	2817	3	19804	AAEL010315,AAEL021584,AAEL023757
GO:BP	regulation of actin filament organization	GO:0110053	1	7.12877e-09	20	2817	1	19804	AAEL007546
GO:BP	tissue development	GO:0009888	1	7.12877e-09	42	2817	3	19804	AAEL000656,AAEL011500,AAEL013139
GO:BP	actin filament polymerization	GO:0030041	1	7.12877e-09	18	2817	1	19804	AAEL007546
GO:BP	regulation of protein modification process	GO:0031399	1	7.12877e-09	26	2817	1	19804	AAEL006649
GO:BP	plasma membrane bounded cell projection assembly	GO:0120031	1	7.12877e-09	38	2817	1	19804	AAEL010315
GO:BP	regulation of protein polymerization	GO:0032271	1	7.12877e-09	18	2817	1	19804	AAEL007546
GO:BP	protein-DNA complex subunit organization	GO:0071824	1	7.12877e-09	100	2817	1	19804	AAEL005567
GO:BP	regulation of signaling	GO:0023051	1	7.12877e-09	106	2817	10	19804	AAEL001341,AAEL004056,AAEL006649,AAEL007768,AAEL010260,AAEL012475,AAEL014152,AAEL020092,AAEL025078,AAEL025498
GO:BP	protein modification by small protein conjugation or removal	GO:0070647	1	7.12877e-09	153	2817	16	19804	AAEL000424,AAEL000903,AAEL001459,AAEL002050,AAEL004574,AAEL005040,AAEL006251,AAEL007821,AAEL009160,AAEL010147,AAEL010911,AAEL011283,AAEL012709,AAEL017004,AAEL018336,AAEL027078
GO:BP	calcium ion transmembrane transport	GO:0070588	1	7.12877e-09	27	2817	2	19804	AAEL005014,AAEL010116
GO:BP	negative regulation of biosynthetic process	GO:0009890	1	7.12877e-09	63	2817	3	19804	AAEL001864,AAEL010546,AAEL014151
GO:BP	mitotic cell cycle	GO:0000278	1	7.12877e-09	43	2817	1	19804	AAEL001341
GO:BP	nuclear division	GO:0000280	1	7.12877e-09	27	2817	1	19804	AAEL001341
GO:BP	cell projection organization	GO:0030030	1	7.12877e-09	73	2817	3	19804	AAEL010315,AAEL021584,AAEL023757
GO:BP	cell projection assembly	GO:0030031	1	7.12877e-09	38	2817	1	19804	AAEL010315
GO:BP	cell cycle process	GO:0022402	1	7.12877e-09	81	2817	1	19804	AAEL001341
GO:CC	ribosome	GO:0005840	1.99501e-51	50.7001	167	2817	111	19804	AAEL000010,AAEL000032,AAEL000180,AAEL000467,AAEL000823,AAEL000987,AAEL001615,AAEL001759,AAEL002047,AAEL002372,AAEL002418,AAEL002534,AAEL002832,AAEL003142,AAEL003352,AAEL003396,AAEL003427,AAEL003530,AAEL003582,AAEL003942,AAEL003946,AAEL004034,AAEL004069,AAEL004151,AAEL004175,AAEL004306,AAEL004325,AAEL004433,AAEL004503,AAEL004527,AAEL005097,AAEL005162,AAEL005220,AAEL005266,AAEL005451,AAEL005629,AAE…
GO:CC	ribonucleoprotein complex	GO:1990904	6.64985e-39	38.1772	285	2817	134	19804	AAEL000010,AAEL000032,AAEL000175,AAEL000180,AAEL000293,AAEL000467,AAEL000478,AAEL000987,AAEL001363,AAEL001615,AAEL001759,AAEL002334,AAEL002372,AAEL002418,AAEL002534,AAEL002832,AAEL003142,AAEL003352,AAEL003377,AAEL003396,AAEL003427,AAEL003469,AAEL003530,AAEL003582,AAEL003942,AAEL003946,AAEL004034,AAEL004069,AAEL004151,AAEL004175,AAEL004325,AAEL004347,AAEL004433,AAEL004503,AAEL004527,AAEL005097,AAE…
GO:CC	mitochondrion	GO:0005739	6.63599e-26	25.1781	333	2817	127	19804	AAEL000138,AAEL000163,AAEL000182,AAEL000467,AAEL000629,AAEL000722,AAEL000791,AAEL000941,AAEL000986,AAEL001210,AAEL001424,AAEL001501,AAEL001667,AAEL001865,AAEL002068,AAEL002293,AAEL002523,AAEL002526,AAEL002687,AAEL002737,AAEL002766,AAEL002797,AAEL002813,AAEL002825,AAEL002860,AAEL002948,AAEL003011,AAEL003234,AAEL003423,AAEL003729,AAEL003946,AAEL004060,AAEL004284,AAEL004423,AAEL004435,AAEL004438,AAE…
GO:CC	organelle membrane	GO:0031090	5.17328e-23	22.2862	491	2817	158	19804	AAEL000138,AAEL000163,AAEL000182,AAEL000244,AAEL000291,AAEL000410,AAEL000559,AAEL000654,AAEL000716,AAEL000933,AAEL000941,AAEL000942,AAEL000944,AAEL000986,AAEL001146,AAEL001210,AAEL001405,AAEL001424,AAEL001865,AAEL001877,AAEL002068,AAEL002129,AAEL002174,AAEL002183,AAEL002329,AAEL002411,AAEL002526,AAEL002737,AAEL002797,AAEL002804,AAEL002813,AAEL002860,AAEL003011,AAEL003234,AAEL003418,AAEL003748,AAE…
GO:CC	mitochondrial inner membrane	GO:0005743	9.73211e-18	17.0118	129	2817	61	19804	AAEL000138,AAEL000163,AAEL000182,AAEL000941,AAEL000986,AAEL001210,AAEL001424,AAEL001865,AAEL002068,AAEL002526,AAEL002737,AAEL002797,AAEL002813,AAEL002860,AAEL003011,AAEL003234,AAEL004060,AAEL004423,AAEL004829,AAEL005143,AAEL005610,AAEL005946,AAEL006509,AAEL007054,AAEL007752,AAEL007868,AAEL008128,AAEL008330,AAEL008412,AAEL008490,AAEL008676,AAEL008697,AAEL009066,AAEL009257,AAEL009278,AAEL009345,AAE…
GO:CC	mitochondrial envelope	GO:0005740	1.01137e-17	16.9951	177	2817	74	19804	AAEL000138,AAEL000163,AAEL000182,AAEL000941,AAEL000986,AAEL001210,AAEL001424,AAEL001501,AAEL001865,AAEL002068,AAEL002526,AAEL002737,AAEL002797,AAEL002813,AAEL002860,AAEL003011,AAEL003234,AAEL004060,AAEL004423,AAEL004457,AAEL004829,AAEL005143,AAEL005610,AAEL005946,AAEL006509,AAEL006711,AAEL007001,AAEL007054,AAEL007392,AAEL007752,AAEL007868,AAEL008128,AAEL008330,AAEL008412,AAEL008490,AAEL008676,AAE…
GO:CC	organelle inner membrane	GO:0019866	8.45559e-17	16.0729	134	2817	61	19804	AAEL000138,AAEL000163,AAEL000182,AAEL000941,AAEL000986,AAEL001210,AAEL001424,AAEL001865,AAEL002068,AAEL002526,AAEL002737,AAEL002797,AAEL002813,AAEL002860,AAEL003011,AAEL003234,AAEL004060,AAEL004423,AAEL004829,AAEL005143,AAEL005610,AAEL005946,AAEL006509,AAEL007054,AAEL007752,AAEL007868,AAEL008128,AAEL008330,AAEL008412,AAEL008490,AAEL008676,AAEL008697,AAEL009066,AAEL009257,AAEL009278,AAEL009345,AAE…
GO:CC	mitochondrial membrane	GO:0031966	1.35089e-16	15.8694	165	2817	69	19804	AAEL000138,AAEL000163,AAEL000182,AAEL000941,AAEL000986,AAEL001210,AAEL001424,AAEL001865,AAEL002068,AAEL002526,AAEL002737,AAEL002797,AAEL002813,AAEL002860,AAEL003011,AAEL003234,AAEL004060,AAEL004423,AAEL004829,AAEL005143,AAEL005610,AAEL005946,AAEL006509,AAEL007001,AAEL007054,AAEL007392,AAEL007752,AAEL007868,AAEL008128,AAEL008330,AAEL008412,AAEL008490,AAEL008676,AAEL008697,AAEL009066,AAEL009257,AAE…
GO:CC	mitochondrial protein-containing complex	GO:0098798	4.76627e-16	15.3218	62	2817	38	19804	AAEL000138,AAEL000163,AAEL000182,AAEL000791,AAEL000986,AAEL001210,AAEL001424,AAEL002526,AAEL002737,AAEL002797,AAEL002813,AAEL003234,AAEL004060,AAEL004423,AAEL005143,AAEL005610,AAEL006509,AAEL007392,AAEL007752,AAEL007762,AAEL007868,AAEL008697,AAEL008800,AAEL009066,AAEL009257,AAEL009590,AAEL009964,AAEL010146,AAEL010801,AAEL012218,AAEL012317,AAEL012950,AAEL013744,AAEL013960,AAEL014944,AAEL023209,AAE…
GO:CC	ribosomal subunit	GO:0044391	3.31529e-15	14.4795	40	2817	29	19804	AAEL001759,AAEL005220,AAEL005629,AAEL005722,AAEL005817,AAEL005901,AAEL007668,AAEL007762,AAEL008169,AAEL008192,AAEL008800,AAEL009506,AAEL010168,AAEL011471,AAEL011656,AAEL012585,AAEL012686,AAEL013069,AAEL013221,AAEL013625,AAEL014583,AAEL019789,AAEL020238,AAEL020749,AAEL023209,AAEL023494,AAEL024434,AAEL024536,AAEL027458
GO:CC	extracellular region	GO:0005576	2.1784e-14	13.6619	421	2817	123	19804	AAEL000028,AAEL000037,AAEL000074,AAEL000087,AAEL000099,AAEL000176,AAEL000229,AAEL000271,AAEL000342,AAEL000551,AAEL000760,AAEL000793,AAEL000937,AAEL001474,AAEL001597,AAEL001754,AAEL001794,AAEL001965,AAEL002023,AAEL002055,AAEL002124,AAEL002413,AAEL002704,AAEL002730,AAEL002731,AAEL003046,AAEL003056,AAEL003066,AAEL003182,AAEL003402,AAEL003413,AAEL003419,AAEL003628,AAEL003631,AAEL003697,AAEL004120,AAE…
GO:CC	membrane protein complex	GO:0098796	5.21536e-14	13.2827	220	2817	78	19804	AAEL000138,AAEL000163,AAEL000182,AAEL000291,AAEL000722,AAEL000986,AAEL001210,AAEL001405,AAEL001424,AAEL002183,AAEL002464,AAEL002504,AAEL002526,AAEL002737,AAEL002797,AAEL002813,AAEL002827,AAEL003234,AAEL003393,AAEL003418,AAEL004060,AAEL004423,AAEL004603,AAEL005014,AAEL005143,AAEL005364,AAEL005414,AAEL005468,AAEL005610,AAEL005840,AAEL006390,AAEL006509,AAEL006516,AAEL006685,AAEL007392,AAEL007501,AAE…
GO:CC	respirasome	GO:0070469	1.20014e-13	12.9208	55	2817	33	19804	AAEL000138,AAEL000182,AAEL000722,AAEL000986,AAEL001210,AAEL001865,AAEL002737,AAEL002797,AAEL003011,AAEL003234,AAEL004457,AAEL005143,AAEL005946,AAEL007054,AAEL007752,AAEL007868,AAEL008490,AAEL008697,AAEL008871,AAEL009066,AAEL009257,AAEL010673,AAEL010801,AAEL011992,AAEL012950,AAEL013744,AAEL013960,AAEL014889,AAEL014944,AAEL018662,AAEL018678,AAEL018685,AAEL020450
GO:CC	envelope	GO:0031975	1.60773e-13	12.7938	216	2817	76	19804	AAEL000138,AAEL000163,AAEL000182,AAEL000903,AAEL000941,AAEL000986,AAEL001210,AAEL001424,AAEL001501,AAEL001865,AAEL002068,AAEL002526,AAEL002737,AAEL002797,AAEL002813,AAEL002860,AAEL003011,AAEL003234,AAEL004060,AAEL004423,AAEL004457,AAEL004829,AAEL005143,AAEL005610,AAEL005946,AAEL006509,AAEL006711,AAEL007001,AAEL007054,AAEL007392,AAEL007752,AAEL007868,AAEL008128,AAEL008330,AAEL008412,AAEL008490,AAE…
GO:CC	organelle envelope	GO:0031967	1.60773e-13	12.7938	216	2817	76	19804	AAEL000138,AAEL000163,AAEL000182,AAEL000903,AAEL000941,AAEL000986,AAEL001210,AAEL001424,AAEL001501,AAEL001865,AAEL002068,AAEL002526,AAEL002737,AAEL002797,AAEL002813,AAEL002860,AAEL003011,AAEL003234,AAEL004060,AAEL004423,AAEL004457,AAEL004829,AAEL005143,AAEL005610,AAEL005946,AAEL006509,AAEL006711,AAEL007001,AAEL007054,AAEL007392,AAEL007752,AAEL007868,AAEL008128,AAEL008330,AAEL008412,AAEL008490,AAE…
GO:CC	inner mitochondrial membrane protein complex	GO:0098800	3.12453e-13	12.5052	45	2817	29	19804	AAEL000138,AAEL000163,AAEL000182,AAEL000986,AAEL001210,AAEL001424,AAEL002526,AAEL002737,AAEL002797,AAEL002813,AAEL003234,AAEL004060,AAEL004423,AAEL005143,AAEL005610,AAEL006509,AAEL007752,AAEL007868,AAEL008697,AAEL009066,AAEL009257,AAEL009964,AAEL010801,AAEL012218,AAEL012317,AAEL012950,AAEL013744,AAEL013960,AAEL014944
GO:CC	endoplasmic reticulum	GO:0005783	5.9702e-12	11.224	221	2817	74	19804	AAEL000410,AAEL000559,AAEL000641,AAEL000942,AAEL000944,AAEL001005,AAEL001432,AAEL002129,AAEL002174,AAEL002183,AAEL002411,AAEL002645,AAEL002804,AAEL003377,AAEL003418,AAEL003481,AAEL003748,AAEL004313,AAEL004503,AAEL004603,AAEL005414,AAEL005457,AAEL005468,AAEL005471,AAEL005626,AAEL005639,AAEL005926,AAEL006438,AAEL006984,AAEL007024,AAEL007038,AAEL007185,AAEL007441,AAEL007501,AAEL007725,AAEL007824,AAE…
GO:CC	respiratory chain complex	GO:0098803	8.43954e-11	10.0737	35	2817	23	19804	AAEL000138,AAEL000182,AAEL000722,AAEL000986,AAEL001210,AAEL002737,AAEL002797,AAEL003234,AAEL005143,AAEL007752,AAEL007868,AAEL008697,AAEL008871,AAEL009066,AAEL009257,AAEL010801,AAEL012950,AAEL013744,AAEL013960,AAEL014944,AAEL018662,AAEL018685,AAEL020450
GO:CC	proton-transporting two-sector ATPase complex	GO:0016469	4.79082e-10	9.31959	40	2817	24	19804	AAEL000291,AAEL002464,AAEL002504,AAEL002813,AAEL002827,AAEL003393,AAEL004060,AAEL004423,AAEL005610,AAEL006390,AAEL006509,AAEL006516,AAEL007777,AAEL008787,AAEL008848,AAEL009964,AAEL010819,AAEL012113,AAEL012175,AAEL012740,AAEL012819,AAEL021342,AAEL022056,AAEL022497
GO:CC	catalytic complex	GO:1902494	8.87491e-10	9.05184	389	2817	104	19804	AAEL000138,AAEL000182,AAEL000291,AAEL000568,AAEL000722,AAEL000791,AAEL000903,AAEL000986,AAEL001210,AAEL001341,AAEL001424,AAEL001805,AAEL002140,AAEL002183,AAEL002358,AAEL002464,AAEL002504,AAEL002737,AAEL002766,AAEL002797,AAEL002800,AAEL002813,AAEL002827,AAEL003234,AAEL003336,AAEL003393,AAEL003418,AAEL004060,AAEL004294,AAEL004308,AAEL004423,AAEL004574,AAEL004603,AAEL005143,AAEL005468,AAEL005610,AAE…
GO:CC	endomembrane system	GO:0012505	3.23677e-09	8.48989	449	2817	114	19804	AAEL000077,AAEL000244,AAEL000410,AAEL000559,AAEL000641,AAEL000654,AAEL000716,AAEL000903,AAEL000942,AAEL000944,AAEL001005,AAEL001146,AAEL001432,AAEL001877,AAEL002055,AAEL002129,AAEL002174,AAEL002183,AAEL002329,AAEL002411,AAEL002645,AAEL002804,AAEL003377,AAEL003418,AAEL003481,AAEL003748,AAEL004311,AAEL004313,AAEL004503,AAEL004603,AAEL004756,AAEL005180,AAEL005217,AAEL005364,AAEL005403,AAEL005414,AAE…
GO:CC	oxidoreductase complex	GO:1990204	7.48056e-09	8.12607	24	2817	17	19804	AAEL000138,AAEL000182,AAEL000791,AAEL000986,AAEL001210,AAEL002797,AAEL004294,AAEL005143,AAEL007868,AAEL008871,AAEL009066,AAEL010801,AAEL012950,AAEL012974,AAEL013744,AAEL013960,AAEL018685
GO:CC	mitochondrial respirasome	GO:0005746	1.03428e-08	7.98536	27	2817	18	19804	AAEL000138,AAEL000182,AAEL000986,AAEL001210,AAEL002737,AAEL002797,AAEL003234,AAEL005143,AAEL007752,AAEL007868,AAEL008697,AAEL009066,AAEL009257,AAEL010801,AAEL012950,AAEL013744,AAEL013960,AAEL014944
GO:CC	small ribosomal subunit	GO:0015935	2.08353e-08	7.6812	20	2817	15	19804	AAEL001759,AAEL005901,AAEL007668,AAEL008169,AAEL008192,AAEL008800,AAEL009506,AAEL010168,AAEL011656,AAEL012686,AAEL013069,AAEL013625,AAEL019789,AAEL020238,AAEL023494
GO:CC	endoplasmic reticulum subcompartment	GO:0098827	5.46274e-08	7.26259	161	2817	52	19804	AAEL000410,AAEL000559,AAEL000942,AAEL000944,AAEL002129,AAEL002174,AAEL002183,AAEL002411,AAEL002804,AAEL003418,AAEL003748,AAEL004603,AAEL005414,AAEL005457,AAEL005468,AAEL005471,AAEL005626,AAEL005926,AAEL006438,AAEL006984,AAEL007024,AAEL007441,AAEL007501,AAEL007725,AAEL008018,AAEL008064,AAEL008425,AAEL008492,AAEL008740,AAEL008786,AAEL009169,AAEL010032,AAEL010465,AAEL010538,AAEL011813,AAEL012511,AAE…
GO:CC	endoplasmic reticulum membrane	GO:0005789	5.46274e-08	7.26259	161	2817	52	19804	AAEL000410,AAEL000559,AAEL000942,AAEL000944,AAEL002129,AAEL002174,AAEL002183,AAEL002411,AAEL002804,AAEL003418,AAEL003748,AAEL004603,AAEL005414,AAEL005457,AAEL005468,AAEL005471,AAEL005626,AAEL005926,AAEL006438,AAEL006984,AAEL007024,AAEL007441,AAEL007501,AAEL007725,AAEL008018,AAEL008064,AAEL008425,AAEL008492,AAEL008740,AAEL008786,AAEL009169,AAEL010032,AAEL010465,AAEL010538,AAEL011813,AAEL012511,AAE…
GO:CC	organelle subcompartment	GO:0031984	6.32545e-08	7.19891	180	2817	56	19804	AAEL000244,AAEL000410,AAEL000559,AAEL000942,AAEL000944,AAEL001877,AAEL002129,AAEL002174,AAEL002183,AAEL002411,AAEL002804,AAEL003418,AAEL003748,AAEL004603,AAEL005414,AAEL005457,AAEL005468,AAEL005471,AAEL005626,AAEL005926,AAEL006438,AAEL006984,AAEL007024,AAEL007441,AAEL007501,AAEL007725,AAEL008018,AAEL008064,AAEL008181,AAEL008425,AAEL008492,AAEL008740,AAEL008786,AAEL009169,AAEL010032,AAEL010465,AAE…
GO:CC	nuclear outer membrane-endoplasmic reticulum membrane network	GO:0042175	6.52325e-08	7.18554	162	2817	52	19804	AAEL000410,AAEL000559,AAEL000942,AAEL000944,AAEL002129,AAEL002174,AAEL002183,AAEL002411,AAEL002804,AAEL003418,AAEL003748,AAEL004603,AAEL005414,AAEL005457,AAEL005468,AAEL005471,AAEL005626,AAEL005926,AAEL006438,AAEL006984,AAEL007024,AAEL007441,AAEL007501,AAEL007725,AAEL008018,AAEL008064,AAEL008425,AAEL008492,AAEL008740,AAEL008786,AAEL009169,AAEL010032,AAEL010465,AAEL010538,AAEL011813,AAEL012511,AAE…
GO:CC	large ribosomal subunit	GO:0015934	2.73243e-07	6.56345	20	2817	14	19804	AAEL005220,AAEL005629,AAEL005722,AAEL005817,AAEL007762,AAEL011471,AAEL012585,AAEL013221,AAEL014583,AAEL020749,AAEL023209,AAEL024434,AAEL024536,AAEL027458
GO:CC	cytochrome complex	GO:0070069	1.60545e-06	5.7944	22	2817	14	19804	AAEL000182,AAEL000722,AAEL002737,AAEL003234,AAEL005143,AAEL007752,AAEL007868,AAEL008697,AAEL009257,AAEL010801,AAEL014944,AAEL018662,AAEL018685,AAEL020450
GO:CC	cytosolic ribosome	GO:0022626	1.87916e-06	5.72604	12	2817	10	19804	AAEL003530,AAEL005220,AAEL005629,AAEL005722,AAEL005901,AAEL012585,AAEL014583,AAEL019789,AAEL020238,AAEL024536
GO:CC	proton-transporting two-sector ATPase complex, catalytic domain	GO:0033178	2.2573e-06	5.64641	17	2817	12	19804	AAEL002464,AAEL002504,AAEL002827,AAEL003393,AAEL004060,AAEL006516,AAEL007777,AAEL008787,AAEL008848,AAEL012175,AAEL022056,AAEL022497
GO:CC	eukaryotic 48S preinitiation complex	GO:0033290	6.4035e-06	5.19358	13	2817	10	19804	AAEL000175,AAEL002334,AAEL004347,AAEL007078,AAEL007718,AAEL007945,AAEL009101,AAEL012661,AAEL013144,AAEL014715
GO:CC	translation preinitiation complex	GO:0070993	6.4035e-06	5.19358	13	2817	10	19804	AAEL000175,AAEL002334,AAEL004347,AAEL007078,AAEL007718,AAEL007945,AAEL009101,AAEL012661,AAEL013144,AAEL014715
GO:CC	eukaryotic 43S preinitiation complex	GO:0016282	6.4035e-06	5.19358	13	2817	10	19804	AAEL000175,AAEL002334,AAEL004347,AAEL007078,AAEL007718,AAEL007945,AAEL009101,AAEL012661,AAEL013144,AAEL014715
GO:CC	mitochondrial matrix	GO:0005759	1.0012e-05	4.99948	38	2817	18	19804	AAEL000629,AAEL000791,AAEL002068,AAEL004438,AAEL007367,AAEL007668,AAEL007762,AAEL008800,AAEL010146,AAEL011090,AAEL011156,AAEL012074,AAEL012950,AAEL013739,AAEL023209,AAEL023494,AAEL025321,AAEL027458
GO:CC	eukaryotic translation initiation factor 3 complex	GO:0005852	1.0012e-05	4.99948	16	2817	11	19804	AAEL000175,AAEL002334,AAEL004347,AAEL007078,AAEL007718,AAEL007945,AAEL009101,AAEL012661,AAEL013144,AAEL014715,AAEL020187
GO:CC	proton-transporting V-type ATPase complex	GO:0033176	1.20103e-05	4.92045	19	2817	12	19804	AAEL000291,AAEL002464,AAEL006390,AAEL006516,AAEL007777,AAEL008787,AAEL010819,AAEL012113,AAEL012819,AAEL021342,AAEL022056,AAEL022497
GO:CC	ATPase complex	GO:1904949	1.53729e-05	4.81325	66	2817	25	19804	AAEL000291,AAEL001805,AAEL002464,AAEL002504,AAEL002813,AAEL002827,AAEL003393,AAEL004060,AAEL004423,AAEL005610,AAEL006390,AAEL006509,AAEL006516,AAEL007777,AAEL008787,AAEL008848,AAEL009964,AAEL010819,AAEL012113,AAEL012175,AAEL012740,AAEL012819,AAEL021342,AAEL022056,AAEL022497
GO:CC	proton-transporting ATP synthase complex	GO:0045259	2.49867e-05	4.60229	20	2817	12	19804	AAEL002504,AAEL002813,AAEL002827,AAEL003393,AAEL004060,AAEL004423,AAEL005610,AAEL006509,AAEL008848,AAEL009964,AAEL012175,AAEL012740
GO:CC	endoplasmic reticulum protein-containing complex	GO:0140534	3.81633e-05	4.41835	27	2817	14	19804	AAEL002183,AAEL003418,AAEL004603,AAEL005414,AAEL005468,AAEL007501,AAEL008492,AAEL010465,AAEL011813,AAEL012511,AAEL013071,AAEL013336,AAEL013989,AAEL023188
GO:CC	extracellular space	GO:0005615	5.61026e-05	4.25102	62	2817	23	19804	AAEL000087,AAEL000271,AAEL001794,AAEL002704,AAEL002730,AAEL002731,AAEL003182,AAEL003697,AAEL007420,AAEL007818,AAEL008596,AAEL010524,AAEL013433,AAEL013656,AAEL013936,AAEL014078,AAEL015458,AAEL017023,AAEL020823,AAEL025334,AAEL026165,AAEL027145,AAEL029014
GO:CC	cytosol	GO:0005829	9.74114e-05	4.01139	64	2817	23	19804	AAEL002065,AAEL002225,AAEL003530,AAEL004297,AAEL004503,AAEL004607,AAEL005220,AAEL005403,AAEL005629,AAEL005722,AAEL005901,AAEL007824,AAEL010063,AAEL010360,AAEL011283,AAEL012585,AAEL012731,AAEL014583,AAEL014771,AAEL019789,AAEL020238,AAEL024228,AAEL024536
GO:CC	mitochondrial respiratory chain complex I	GO:0005747	0.000146139	3.83523	11	2817	8	19804	AAEL000138,AAEL000986,AAEL001210,AAEL002797,AAEL009066,AAEL012950,AAEL013744,AAEL013960
GO:CC	proton-transporting two-sector ATPase complex, proton-transporting domain	GO:0033177	0.000321863	3.49233	21	2817	11	19804	AAEL000291,AAEL002813,AAEL004423,AAEL005610,AAEL006390,AAEL006509,AAEL009964,AAEL010819,AAEL012113,AAEL012740,AAEL021342
GO:CC	NADH dehydrogenase complex	GO:0030964	0.000356031	3.44851	12	2817	8	19804	AAEL000138,AAEL000986,AAEL001210,AAEL002797,AAEL009066,AAEL012950,AAEL013744,AAEL013960
GO:CC	respiratory chain complex I	GO:0045271	0.000356031	3.44851	12	2817	8	19804	AAEL000138,AAEL000986,AAEL001210,AAEL002797,AAEL009066,AAEL012950,AAEL013744,AAEL013960
GO:CC	intracellular organelle lumen	GO:0070013	0.00106104	2.97427	266	2817	60	19804	AAEL000046,AAEL000629,AAEL000641,AAEL000791,AAEL000903,AAEL000941,AAEL000978,AAEL001005,AAEL001037,AAEL001432,AAEL001501,AAEL001805,AAEL002068,AAEL002140,AAEL002800,AAEL003077,AAEL003293,AAEL003352,AAEL003481,AAEL003661,AAEL004364,AAEL004438,AAEL004439,AAEL004455,AAEL004457,AAEL007038,AAEL007135,AAEL007367,AAEL007668,AAEL007697,AAEL007725,AAEL007762,AAEL008128,AAEL008490,AAEL008676,AAEL008800,AAE…
GO:CC	membrane-enclosed lumen	GO:0031974	0.00106104	2.97427	266	2817	60	19804	AAEL000046,AAEL000629,AAEL000641,AAEL000791,AAEL000903,AAEL000941,AAEL000978,AAEL001005,AAEL001037,AAEL001432,AAEL001501,AAEL001805,AAEL002068,AAEL002140,AAEL002800,AAEL003077,AAEL003293,AAEL003352,AAEL003481,AAEL003661,AAEL004364,AAEL004438,AAEL004439,AAEL004455,AAEL004457,AAEL007038,AAEL007135,AAEL007367,AAEL007668,AAEL007697,AAEL007725,AAEL007762,AAEL008128,AAEL008490,AAEL008676,AAEL008800,AAE…
GO:CC	organelle lumen	GO:0043233	0.00106104	2.97427	266	2817	60	19804	AAEL000046,AAEL000629,AAEL000641,AAEL000791,AAEL000903,AAEL000941,AAEL000978,AAEL001005,AAEL001037,AAEL001432,AAEL001501,AAEL001805,AAEL002068,AAEL002140,AAEL002800,AAEL003077,AAEL003293,AAEL003352,AAEL003481,AAEL003661,AAEL004364,AAEL004438,AAEL004439,AAEL004455,AAEL004457,AAEL007038,AAEL007135,AAEL007367,AAEL007668,AAEL007697,AAEL007725,AAEL007762,AAEL008128,AAEL008490,AAEL008676,AAEL008800,AAE…
GO:CC	respiratory chain complex IV	GO:0045277	0.00127394	2.89485	17	2817	9	19804	AAEL000722,AAEL002737,AAEL003234,AAEL007752,AAEL008697,AAEL009257,AAEL014944,AAEL018662,AAEL020450
GO:CC	proteasome core complex	GO:0005839	0.00144668	2.83963	14	2817	8	19804	AAEL004308,AAEL005830,AAEL006061,AAEL006174,AAEL006441,AAEL008770,AAEL009898,AAEL015007
GO:CC	vacuole	GO:0005773	0.00183304	2.73683	45	2817	16	19804	AAEL000291,AAEL000933,AAEL003046,AAEL006390,AAEL006516,AAEL007344,AAEL007349,AAEL008195,AAEL008323,AAEL010879,AAEL011658,AAEL011662,AAEL012819,AAEL017512,AAEL021694,AAEL025078
GO:CC	organellar ribosome	GO:0000313	0.00255378	2.59282	15	2817	8	19804	AAEL007668,AAEL007762,AAEL008800,AAEL011156,AAEL012074,AAEL023209,AAEL023494,AAEL027458
GO:CC	mitochondrial ribosome	GO:0005761	0.00255378	2.59282	15	2817	8	19804	AAEL007668,AAEL007762,AAEL008800,AAEL011156,AAEL012074,AAEL023209,AAEL023494,AAEL027458
GO:CC	Golgi apparatus	GO:0005794	0.00325476	2.48748	146	2817	36	19804	AAEL000077,AAEL000244,AAEL000654,AAEL000716,AAEL001146,AAEL001877,AAEL002329,AAEL004311,AAEL004756,AAEL005180,AAEL005217,AAEL005364,AAEL006254,AAEL006420,AAEL006452,AAEL007065,AAEL007185,AAEL007481,AAEL007725,AAEL008000,AAEL008181,AAEL008492,AAEL010012,AAEL010569,AAEL011239,AAEL011658,AAEL011662,AAEL012875,AAEL013230,AAEL013369,AAEL014771,AAEL014772,AAEL017562,AAEL021450,AAEL024500,AAEL025815
GO:CC	microbody	GO:0042579	0.00412884	2.38417	44	2817	15	19804	AAEL002194,AAEL002683,AAEL002687,AAEL004676,AAEL004985,AAEL005921,AAEL007135,AAEL008574,AAEL008841,AAEL010384,AAEL010405,AAEL010480,AAEL020646,AAEL023327,AAEL026787
GO:CC	peroxisome	GO:0005777	0.00412884	2.38417	44	2817	15	19804	AAEL002194,AAEL002683,AAEL002687,AAEL004676,AAEL004985,AAEL005921,AAEL007135,AAEL008574,AAEL008841,AAEL010384,AAEL010405,AAEL010480,AAEL020646,AAEL023327,AAEL026787
GO:CC	mitochondrial intermembrane space	GO:0005758	0.00412884	2.38417	16	2817	8	19804	AAEL000941,AAEL001501,AAEL004457,AAEL008128,AAEL008490,AAEL008676,AAEL012731,AAEL017081
GO:CC	organelle envelope lumen	GO:0031970	0.00412884	2.38417	16	2817	8	19804	AAEL000941,AAEL001501,AAEL004457,AAEL008128,AAEL008490,AAEL008676,AAEL012731,AAEL017081
GO:CC	peptidase complex	GO:1905368	0.00511011	2.29157	54	2817	17	19804	AAEL000568,AAEL000903,AAEL003418,AAEL004308,AAEL004574,AAEL004603,AAEL005830,AAEL006061,AAEL006174,AAEL006441,AAEL007501,AAEL008770,AAEL009448,AAEL009898,AAEL010465,AAEL015007,AAEL023069
GO:CC	bounding membrane of organelle	GO:0098588	0.0161691	1.79131	183	2817	40	19804	AAEL000291,AAEL000654,AAEL000716,AAEL000933,AAEL001146,AAEL002329,AAEL004756,AAEL005364,AAEL005692,AAEL006254,AAEL006390,AAEL006420,AAEL006452,AAEL006516,AAEL007001,AAEL007344,AAEL007349,AAEL007392,AAEL008195,AAEL008323,AAEL008492,AAEL009590,AAEL010403,AAEL010765,AAEL010879,AAEL011556,AAEL011790,AAEL012819,AAEL012875,AAEL013230,AAEL013989,AAEL014799,AAEL017562,AAEL020646,AAEL021450,AAEL021694,AAE…
GO:CC	vacuolar membrane	GO:0005774	0.0166459	1.77869	32	2817	11	19804	AAEL000291,AAEL000933,AAEL006390,AAEL006516,AAEL007344,AAEL007349,AAEL008195,AAEL008323,AAEL010879,AAEL012819,AAEL021694
GO:CC	mitochondrial respiratory chain complex IV	GO:0005751	0.0169804	1.77005	12	2817	6	19804	AAEL002737,AAEL003234,AAEL007752,AAEL008697,AAEL009257,AAEL014944
GO:CC	proton-transporting ATP synthase complex, coupling factor F(o)	GO:0045263	0.0274479	1.56149	13	2817	6	19804	AAEL002813,AAEL004423,AAEL005610,AAEL006509,AAEL009964,AAEL012740
GO:CC	lytic vacuole	GO:0000323	0.0342762	1.46501	35	2817	11	19804	AAEL000933,AAEL003046,AAEL007344,AAEL007349,AAEL008195,AAEL010879,AAEL011658,AAEL011662,AAEL017512,AAEL021694,AAEL025078
GO:CC	lysosome	GO:0005764	0.0342762	1.46501	35	2817	11	19804	AAEL000933,AAEL003046,AAEL007344,AAEL007349,AAEL008195,AAEL010879,AAEL011658,AAEL011662,AAEL017512,AAEL021694,AAEL025078
GO:CC	endopeptidase complex	GO:1905369	0.0362008	1.44128	40	2817	12	19804	AAEL000568,AAEL004308,AAEL005830,AAEL006061,AAEL006174,AAEL006441,AAEL007501,AAEL008770,AAEL009898,AAEL010465,AAEL015007,AAEL023069
GO:CC	nucleolus	GO:0005730	0.0518167	1.28553	78	2817	19	19804	AAEL000046,AAEL000978,AAEL001037,AAEL003293,AAEL003352,AAEL003661,AAEL004364,AAEL004455,AAEL007697,AAEL008942,AAEL009285,AAEL010468,AAEL011832,AAEL012980,AAEL013533,AAEL017113,AAEL017421,AAEL022363,AAEL025230
GO:CC	transmembrane transporter complex	GO:1902495	0.0518167	1.28553	57	2817	15	19804	AAEL000138,AAEL000182,AAEL000986,AAEL001210,AAEL002797,AAEL005014,AAEL005143,AAEL007868,AAEL009066,AAEL010148,AAEL010801,AAEL012950,AAEL013744,AAEL013960,AAEL018685
GO:CC	transporter complex	GO:1990351	0.0600734	1.22132	58	2817	15	19804	AAEL000138,AAEL000182,AAEL000986,AAEL001210,AAEL002797,AAEL005014,AAEL005143,AAEL007868,AAEL009066,AAEL010148,AAEL010801,AAEL012950,AAEL013744,AAEL013960,AAEL018685
GO:CC	proteasome complex	GO:0000502	0.0731143	1.136	34	2817	10	19804	AAEL000568,AAEL004308,AAEL005830,AAEL006061,AAEL006174,AAEL006441,AAEL008770,AAEL009898,AAEL015007,AAEL023069
GO:CC	endoplasmic reticulum lumen	GO:0005788	0.0755315	1.12187	16	2817	6	19804	AAEL000641,AAEL001005,AAEL001432,AAEL003481,AAEL007038,AAEL007725
GO:CC	lytic vacuole membrane	GO:0098852	0.229441	0.639328	21	2817	6	19804	AAEL000933,AAEL007344,AAEL007349,AAEL008195,AAEL010879,AAEL021694
GO:CC	lysosomal membrane	GO:0005765	0.229441	0.639328	21	2817	6	19804	AAEL000933,AAEL007344,AAEL007349,AAEL008195,AAEL010879,AAEL021694
GO:CC	anchoring junction	GO:0070161	0.251438	0.599569	54	2817	12	19804	AAEL002887,AAEL004006,AAEL005692,AAEL008587,AAEL008588,AAEL010570,AAEL014846,AAEL014847,AAEL018149,AAEL018214,AAEL019826,AAEL024235
GO:CC	Golgi stack	GO:0005795	0.263079	0.579914	12	2817	4	19804	AAEL000244,AAEL001877,AAEL008181,AAEL010569
GO:CC	SAGA-type complex	GO:0070461	0.263079	0.579914	12	2817	4	19804	AAEL000903,AAEL004574,AAEL009448,AAEL012438
GO:CC	external encapsulating structure	GO:0030312	0.272866	0.564051	17	2817	5	19804	AAEL000788,AAEL002665,AAEL007226,AAEL017467,AAEL028229
GO:CC	intracellular vesicle	GO:0097708	0.290417	0.536978	103	2817	20	19804	AAEL001405,AAEL002055,AAEL003806,AAEL005364,AAEL005403,AAEL005692,AAEL007725,AAEL008492,AAEL010403,AAEL010765,AAEL011239,AAEL011556,AAEL011790,AAEL012875,AAEL013230,AAEL017562,AAEL021694,AAEL024500,AAEL025078,AAEL025591
GO:CC	cytoplasmic vesicle	GO:0031410	0.290417	0.536978	103	2817	20	19804	AAEL001405,AAEL002055,AAEL003806,AAEL005364,AAEL005403,AAEL005692,AAEL007725,AAEL008492,AAEL010403,AAEL010765,AAEL011239,AAEL011556,AAEL011790,AAEL012875,AAEL013230,AAEL017562,AAEL021694,AAEL024500,AAEL025078,AAEL025591
GO:CC	intracellular protein-containing complex	GO:0140535	0.297027	0.527204	222	2817	39	19804	AAEL000568,AAEL000903,AAEL001341,AAEL002140,AAEL002358,AAEL002766,AAEL002800,AAEL003336,AAEL004308,AAEL004574,AAEL005830,AAEL006061,AAEL006174,AAEL006441,AAEL007185,AAEL008228,AAEL008770,AAEL009306,AAEL009448,AAEL009898,AAEL009908,AAEL010063,AAEL010147,AAEL010468,AAEL011239,AAEL011395,AAEL011462,AAEL011866,AAEL012284,AAEL012438,AAEL013369,AAEL014960,AAEL015007,AAEL017447,AAEL018336,AAEL021595,AAE…
GO:CC	actin cytoskeleton	GO:0015629	0.297324	0.526771	45	2817	10	19804	AAEL002417,AAEL003957,AAEL005254,AAEL007546,AAEL009991,AAEL010850,AAEL010975,AAEL014883,AAEL026217,AAEL026967
GO:CC	extracellular matrix	GO:0031012	0.300097	0.522739	13	2817	4	19804	AAEL000788,AAEL002665,AAEL007226,AAEL028229
GO:CC	cytoplasmic vesicle membrane	GO:0030659	0.302234	0.519657	63	2817	13	19804	AAEL001405,AAEL003806,AAEL005364,AAEL005692,AAEL008492,AAEL010403,AAEL010765,AAEL011556,AAEL011790,AAEL013230,AAEL017562,AAEL021694,AAEL025078
GO:CC	vesicle membrane	GO:0012506	0.302234	0.519657	63	2817	13	19804	AAEL001405,AAEL003806,AAEL005364,AAEL005692,AAEL008492,AAEL010403,AAEL010765,AAEL011556,AAEL011790,AAEL013230,AAEL017562,AAEL021694,AAEL025078
GO:CC	vesicle	GO:0031982	0.302234	0.519657	105	2817	20	19804	AAEL001405,AAEL002055,AAEL003806,AAEL005364,AAEL005403,AAEL005692,AAEL007725,AAEL008492,AAEL010403,AAEL010765,AAEL011239,AAEL011556,AAEL011790,AAEL012875,AAEL013230,AAEL017562,AAEL021694,AAEL024500,AAEL025078,AAEL025591
GO:CC	spliceosomal snRNP complex	GO:0097525	0.312335	0.50538	14	2817	4	19804	AAEL001363,AAEL009671,AAEL011233,AAEL022970
GO:CC	small nuclear ribonucleoprotein complex	GO:0030532	0.3295	0.482145	15	2817	4	19804	AAEL001363,AAEL009671,AAEL011233,AAEL022970
GO:CC	small-subunit processome	GO:0032040	0.338842	0.470003	10	2817	3	19804	AAEL007697,AAEL009308,AAEL017421
GO:CC	rough endoplasmic reticulum	GO:0005791	0.338842	0.470003	10	2817	3	19804	AAEL004503,AAEL007824,AAEL013989
GO:CC	Golgi membrane	GO:0000139	0.397543	0.400616	70	2817	13	19804	AAEL000654,AAEL000716,AAEL001146,AAEL002329,AAEL004756,AAEL006254,AAEL006420,AAEL006452,AAEL008492,AAEL013230,AAEL017562,AAEL021450,AAEL024500
GO:CC	preribosome	GO:0030684	0.436923	0.359595	17	2817	4	19804	AAEL007697,AAEL009308,AAEL012980,AAEL017421
GO:CC	cullin-RING ubiquitin ligase complex	GO:0031461	0.444001	0.352616	18	2817	4	19804	AAEL001341,AAEL002358,AAEL014960,AAEL018336
GO:CC	cell junction	GO:0030054	0.444001	0.352616	75	2817	13	19804	AAEL002887,AAEL004006,AAEL005692,AAEL008587,AAEL008588,AAEL010570,AAEL014846,AAEL014847,AAEL017181,AAEL018149,AAEL018214,AAEL019826,AAEL024235
GO:CC	cell-cell junction	GO:0005911	0.444001	0.352616	23	2817	5	19804	AAEL002887,AAEL008588,AAEL014846,AAEL014847,AAEL018214
GO:CC	Sm-like protein family complex	GO:0120114	0.444001	0.352616	18	2817	4	19804	AAEL001363,AAEL009671,AAEL011233,AAEL022970
GO:CC	transferase complex	GO:1990234	0.444001	0.352616	164	2817	27	19804	AAEL000791,AAEL000903,AAEL001341,AAEL002140,AAEL002183,AAEL002358,AAEL002800,AAEL004574,AAEL005468,AAEL008228,AAEL009448,AAEL009647,AAEL010147,AAEL010468,AAEL011462,AAEL011866,AAEL012237,AAEL012284,AAEL012438,AAEL012511,AAEL013071,AAEL013336,AAEL014960,AAEL017447,AAEL018336,AAEL022363,AAEL023188
GO:CC	Golgi apparatus subcompartment	GO:0098791	0.462306	0.33507	19	2817	4	19804	AAEL000244,AAEL001877,AAEL008181,AAEL010569
GO:CC	organelle outer membrane	GO:0031968	0.462306	0.33507	25	2817	5	19804	AAEL007001,AAEL007392,AAEL009590,AAEL014799,AAEL024853
GO:CC	mitochondrial outer membrane	GO:0005741	0.462306	0.33507	25	2817	5	19804	AAEL007001,AAEL007392,AAEL009590,AAEL014799,AAEL024853
GO:CC	postsynaptic membrane	GO:0045211	0.462306	0.33507	19	2817	4	19804	AAEL004006,AAEL008587,AAEL010570,AAEL018149
GO:CC	synaptic membrane	GO:0097060	0.462306	0.33507	19	2817	4	19804	AAEL004006,AAEL008587,AAEL010570,AAEL018149
GO:CC	ubiquitin ligase complex	GO:0000151	0.504143	0.297446	26	2817	5	19804	AAEL001341,AAEL002358,AAEL010147,AAEL014960,AAEL018336
GO:CC	endosome membrane	GO:0010008	0.52824	0.277169	33	2817	6	19804	AAEL008492,AAEL010403,AAEL010765,AAEL011556,AAEL011790,AAEL021694
GO:CC	outer membrane	GO:0019867	0.5444	0.264082	27	2817	5	19804	AAEL007001,AAEL007392,AAEL009590,AAEL014799,AAEL024853
GO:CC	postsynapse	GO:0098794	0.556743	0.254346	21	2817	4	19804	AAEL004006,AAEL008587,AAEL010570,AAEL018149
GO:CC	protein acetyltransferase complex	GO:0031248	0.592874	0.227038	29	2817	5	19804	AAEL000903,AAEL004574,AAEL008228,AAEL009448,AAEL012438
GO:CC	acetyltransferase complex	GO:1902493	0.592874	0.227038	29	2817	5	19804	AAEL000903,AAEL004574,AAEL008228,AAEL009448,AAEL012438
GO:CC	transport vesicle membrane	GO:0030658	0.599382	0.222296	16	2817	3	19804	AAEL005364,AAEL005692,AAEL025078
GO:CC	plasma membrane region	GO:0098590	0.602596	0.219974	36	2817	6	19804	AAEL004006,AAEL008587,AAEL009275,AAEL010570,AAEL016967,AAEL018149
GO:CC	ribonucleoprotein granule	GO:0035770	0.628248	0.201869	10	2817	2	19804	AAEL000478,AAEL000663
GO:CC	cytoplasmic ribonucleoprotein granule	GO:0036464	0.628248	0.201869	10	2817	2	19804	AAEL000478,AAEL000663
GO:CC	vesicle coat	GO:0030120	0.643118	0.191709	17	2817	3	19804	AAEL005364,AAEL013230,AAEL025078
GO:CC	perinuclear region of cytoplasm	GO:0048471	0.643118	0.191709	17	2817	3	19804	AAEL002597,AAEL011239,AAEL011967
GO:CC	transport vesicle	GO:0030133	0.643118	0.191709	17	2817	3	19804	AAEL005364,AAEL005692,AAEL025078
GO:CC	Golgi-associated vesicle membrane	GO:0030660	0.665361	0.176943	11	2817	2	19804	AAEL005364,AAEL013230
GO:CC	Golgi-associated vesicle	GO:0005798	0.665361	0.176943	11	2817	2	19804	AAEL005364,AAEL013230
GO:CC	membrane coat	GO:0030117	0.668095	0.175162	25	2817	4	19804	AAEL001405,AAEL005364,AAEL013230,AAEL025078
GO:CC	mediator complex	GO:0016592	0.668095	0.175162	25	2817	4	19804	AAEL000221,AAEL000720,AAEL009027,AAEL014501
GO:CC	coated membrane	GO:0048475	0.668095	0.175162	25	2817	4	19804	AAEL001405,AAEL005364,AAEL013230,AAEL025078
GO:CC	endosome	GO:0005768	0.698443	0.155869	61	2817	9	19804	AAEL005403,AAEL008492,AAEL010403,AAEL010765,AAEL011239,AAEL011556,AAEL011790,AAEL021694,AAEL025591
GO:CC	histone acetyltransferase complex	GO:0000123	0.707819	0.150078	26	2817	4	19804	AAEL000903,AAEL004574,AAEL009448,AAEL012438
GO:CC	AP-type membrane coat adaptor complex	GO:0030119	0.710296	0.148561	12	2817	2	19804	AAEL001405,AAEL005364
GO:CC	coated vesicle membrane	GO:0030662	0.733273	0.134734	20	2817	3	19804	AAEL005364,AAEL013230,AAEL025078
GO:CC	myosin complex	GO:0016459	0.733273	0.134734	20	2817	3	19804	AAEL009991,AAEL010975,AAEL026217
GO:CC	vesicle tethering complex	GO:0099023	0.75933	0.119569	28	2817	4	19804	AAEL005180,AAEL007185,AAEL011239,AAEL013369
GO:CC	nuclear lumen	GO:0031981	0.759871	0.11926	194	2817	27	19804	AAEL000046,AAEL000903,AAEL000978,AAEL001037,AAEL001805,AAEL002140,AAEL002800,AAEL003077,AAEL003293,AAEL003352,AAEL003661,AAEL004364,AAEL004439,AAEL004455,AAEL007697,AAEL008942,AAEL009285,AAEL010468,AAEL011462,AAEL011832,AAEL012237,AAEL012980,AAEL013533,AAEL017113,AAEL017421,AAEL022363,AAEL025230
GO:CC	adherens junction	GO:0005912	0.779628	0.108112	14	2817	2	19804	AAEL002887,AAEL018214
GO:CC	transcription regulator complex	GO:0005667	0.790579	0.102055	52	2817	7	19804	AAEL002140,AAEL004552,AAEL006859,AAEL011462,AAEL012237,AAEL022593,AAEL025915
GO:CC	cell periphery	GO:0071944	0.813249	0.0897765	497	2817	68	19804	AAEL000227,AAEL000234,AAEL000342,AAEL000788,AAEL001368,AAEL001812,AAEL002307,AAEL002411,AAEL002518,AAEL002665,AAEL002869,AAEL002887,AAEL003597,AAEL004006,AAEL004633,AAEL005353,AAEL005680,AAEL005840,AAEL006267,AAEL006420,AAEL006685,AAEL006947,AAEL007050,AAEL007139,AAEL007226,AAEL007691,AAEL008527,AAEL008587,AAEL008588,AAEL009169,AAEL009275,AAEL009423,AAEL009432,AAEL010148,AAEL010260,AAEL010403,AAE…
GO:CC	late endosome membrane	GO:0031902	0.813249	0.0897765	15	2817	2	19804	AAEL011556,AAEL021694
GO:CC	synapse	GO:0045202	0.813249	0.0897765	46	2817	6	19804	AAEL004006,AAEL005692,AAEL008587,AAEL010570,AAEL017181,AAEL018149
GO:CC	coated vesicle	GO:0030135	0.813249	0.0897765	23	2817	3	19804	AAEL005364,AAEL013230,AAEL025078
GO:CC	spliceosomal complex	GO:0005681	0.855457	0.067802	56	2817	7	19804	AAEL000478,AAEL001363,AAEL008228,AAEL008719,AAEL009671,AAEL011233,AAEL023617
GO:CC	motile cilium	GO:0031514	0.913957	0.039074	19	2817	2	19804	AAEL007225,AAEL008822
GO:CC	transcription elongation factor complex	GO:0008023	0.922272	0.035141	10	2817	1	19804	AAEL003077
GO:CC	glycoprotein complex	GO:0090665	0.947592	0.0233785	11	2817	1	19804	AAEL005840
GO:CC	dystrophin-associated glycoprotein complex	GO:0016010	0.947592	0.0233785	11	2817	1	19804	AAEL005840
GO:CC	DNA polymerase complex	GO:0042575	0.947592	0.0233785	11	2817	1	19804	AAEL002800
GO:CC	endoribonuclease complex	GO:1902555	0.947592	0.0233785	11	2817	1	19804	AAEL025132
GO:CC	nuclear chromosome	GO:0000228	0.951087	0.0217798	30	2817	3	19804	AAEL001805,AAEL002800,AAEL004439
GO:CC	plasma membrane	GO:0005886	0.95152	0.0215819	433	2817	55	19804	AAEL000227,AAEL000234,AAEL001812,AAEL002411,AAEL002518,AAEL002869,AAEL002887,AAEL004006,AAEL004633,AAEL005353,AAEL005680,AAEL005840,AAEL006267,AAEL006420,AAEL006685,AAEL006947,AAEL007050,AAEL007139,AAEL007691,AAEL008527,AAEL008587,AAEL008588,AAEL009169,AAEL009275,AAEL009423,AAEL009432,AAEL010148,AAEL010260,AAEL010403,AAEL010478,AAEL010479,AAEL010570,AAEL010917,AAEL011222,AAEL011325,AAEL011343,AAE…
GO:CC	late endosome	GO:0005770	0.95152	0.0215819	22	2817	2	19804	AAEL011556,AAEL021694
GO:CC	DNA-directed RNA polymerase complex	GO:0000428	0.95152	0.0215819	57	2817	6	19804	AAEL002140,AAEL010468,AAEL011462,AAEL011866,AAEL012284,AAEL022363
GO:CC	endonuclease complex	GO:1905348	0.95152	0.0215819	12	2817	1	19804	AAEL025132
GO:CC	histone methyltransferase complex	GO:0035097	0.95152	0.0215819	12	2817	1	19804	AAEL012237
GO:CC	RNA polymerase complex	GO:0030880	0.95152	0.0215819	57	2817	6	19804	AAEL002140,AAEL010468,AAEL011462,AAEL011866,AAEL012284,AAEL022363
GO:CC	clathrin coat	GO:0030118	0.95152	0.0215819	12	2817	1	19804	AAEL005364
GO:CC	clathrin-coated vesicle	GO:0030136	0.95152	0.0215819	12	2817	1	19804	AAEL005364
GO:CC	RNA polymerase II transcription regulator complex	GO:0090575	0.95152	0.0215819	31	2817	3	19804	AAEL002140,AAEL011462,AAEL012237
GO:CC	cell cortex	GO:0005938	0.969483	0.0134596	13	2817	1	19804	AAEL019826
GO:CC	serine/threonine protein kinase complex	GO:1902554	0.969483	0.0134596	13	2817	1	19804	AAEL017447
GO:CC	transferase complex, transferring phosphorus-containing groups	GO:0061695	0.969483	0.0134596	76	2817	8	19804	AAEL002140,AAEL002800,AAEL010468,AAEL011462,AAEL011866,AAEL012284,AAEL017447,AAEL022363
GO:CC	nuclear pore	GO:0005643	0.978608	0.00939127	24	2817	2	19804	AAEL000903,AAEL025078
GO:CC	early endosome	GO:0005769	0.982852	0.00751167	14	2817	1	19804	AAEL008492
GO:CC	protein kinase complex	GO:1902911	0.982852	0.00751167	14	2817	1	19804	AAEL017447
GO:CC	methyltransferase complex	GO:0034708	0.998644	0.000589273	15	2817	1	19804	AAEL012237
GO:CC	host cell nucleus	GO:0042025	1	0	155	2817	8	19804	AAEL001751,AAEL002866,AAEL005040,AAEL005147,AAEL007624,AAEL010900,AAEL011739,AAEL013709
GO:CC	plasma membrane bounded cell projection cytoplasm	GO:0032838	1	0	19	2817	1	19804	AAEL007225
GO:CC	spindle	GO:0005819	1	0	21	2817	1	19804	AAEL008465
GO:CC	nuclear envelope	GO:0005635	1	0	39	2817	2	19804	AAEL000903,AAEL025078
GO:CC	cell projection	GO:0042995	1	0	96	2817	6	19804	AAEL000247,AAEL006069,AAEL007225,AAEL008323,AAEL008822,AAEL024235
GO:CC	host cell part	GO:0033643	1	0	164	2817	9	19804	AAEL001751,AAEL002866,AAEL005040,AAEL005147,AAEL007624,AAEL009873,AAEL010900,AAEL011739,AAEL013709
GO:CC	host intracellular membrane-bounded organelle	GO:0033648	1	0	155	2817	8	19804	AAEL001751,AAEL002866,AAEL005040,AAEL005147,AAEL007624,AAEL010900,AAEL011739,AAEL013709
GO:CC	ion channel complex	GO:0034702	1	0	33	2817	1	19804	AAEL005014
GO:CC	host intracellular organelle	GO:0033647	1	0	155	2817	8	19804	AAEL001751,AAEL002866,AAEL005040,AAEL005147,AAEL007624,AAEL010900,AAEL011739,AAEL013709
GO:CC	host cell	GO:0043657	1	0	164	2817	9	19804	AAEL001751,AAEL002866,AAEL005040,AAEL005147,AAEL007624,AAEL009873,AAEL010900,AAEL011739,AAEL013709
GO:CC	nucleoplasm	GO:0005654	1	0	94	2817	7	19804	AAEL000903,AAEL002140,AAEL003077,AAEL004439,AAEL011462,AAEL012237,AAEL012980
GO:CC	microtubule organizing center	GO:0005815	1	0	42	2817	2	19804	AAEL008465,AAEL011054
GO:CC	host intracellular region	GO:0043656	1	0	164	2817	9	19804	AAEL001751,AAEL002866,AAEL005040,AAEL005147,AAEL007624,AAEL009873,AAEL010900,AAEL011739,AAEL013709
GO:CC	cation channel complex	GO:0034703	1	0	29	2817	1	19804	AAEL005014
GO:CC	host intracellular part	GO:0033646	1	0	164	2817	9	19804	AAEL001751,AAEL002866,AAEL005040,AAEL005147,AAEL007624,AAEL009873,AAEL010900,AAEL011739,AAEL013709
GO:CC	axoneme	GO:0005930	1	0	19	2817	1	19804	AAEL007225
GO:CC	protein-DNA complex	GO:0032993	1	0	470	2817	3	19804	AAEL004439,AAEL013709,AAEL022932
GO:CC	nucleosome	GO:0000786	1	0	465	2817	2	19804	AAEL013709,AAEL022932
GO:CC	supramolecular complex	GO:0099080	1	0	118	2817	11	19804	AAEL000478,AAEL000663,AAEL002417,AAEL005052,AAEL006642,AAEL007225,AAEL008465,AAEL010850,AAEL012101,AAEL026217,AAEL026967
GO:CC	SWI/SNF superfamily-type complex	GO:0070603	1	0	26	2817	1	19804	AAEL001805
GO:CC	plasma membrane protein complex	GO:0098797	1	0	48	2817	3	19804	AAEL005840,AAEL006685,AAEL010148
GO:CC	microtubule	GO:0005874	1	0	88	2817	5	19804	AAEL005052,AAEL006642,AAEL007225,AAEL008465,AAEL012101
GO:CC	microtubule cytoskeleton	GO:0015630	1	0	138	2817	8	19804	AAEL005052,AAEL005254,AAEL006642,AAEL007225,AAEL008465,AAEL011054,AAEL012101,AAEL014883
GO:CC	host cellular component	GO:0018995	1	0	164	2817	9	19804	AAEL001751,AAEL002866,AAEL005040,AAEL005147,AAEL007624,AAEL009873,AAEL010900,AAEL011739,AAEL013709
GO:CC	microtubule associated complex	GO:0005875	1	0	38	2817	3	19804	AAEL005254,AAEL007225,AAEL014883
GO:CC	ciliary plasm	GO:0097014	1	0	19	2817	1	19804	AAEL007225
GO:CC	RNA polymerase II, holoenzyme	GO:0016591	1	0	31	2817	2	19804	AAEL002140,AAEL011462
GO:CC	supramolecular polymer	GO:0099081	1	0	100	2817	9	19804	AAEL002417,AAEL005052,AAEL006642,AAEL007225,AAEL008465,AAEL010850,AAEL012101,AAEL026217,AAEL026967
GO:CC	supramolecular fiber	GO:0099512	1	0	100	2817	9	19804	AAEL002417,AAEL005052,AAEL006642,AAEL007225,AAEL008465,AAEL010850,AAEL012101,AAEL026217,AAEL026967
GO:CC	polymeric cytoskeletal fiber	GO:0099513	1	0	92	2817	5	19804	AAEL005052,AAEL006642,AAEL007225,AAEL008465,AAEL012101
GO:CC	cilium	GO:0005929	1	0	72	2817	3	19804	AAEL007225,AAEL008323,AAEL008822
GO:CC	DNA packaging complex	GO:0044815	1	0	474	2817	2	19804	AAEL013709,AAEL022932
GO:CC	cytoskeleton	GO:0005856	1	0	267	2817	31	19804	AAEL001673,AAEL002244,AAEL002417,AAEL002597,AAEL003383,AAEL003957,AAEL004440,AAEL004631,AAEL005052,AAEL005254,AAEL005840,AAEL006069,AAEL006642,AAEL007225,AAEL007546,AAEL008465,AAEL008495,AAEL009991,AAEL010850,AAEL010975,AAEL011054,AAEL012101,AAEL013461,AAEL013661,AAEL014883,AAEL018214,AAEL019826,AAEL022406,AAEL024235,AAEL026217,AAEL026967
GO:CC	nuclear protein-containing complex	GO:0140513	1	0	286	2817	29	19804	AAEL000221,AAEL000478,AAEL000720,AAEL000903,AAEL001341,AAEL001363,AAEL001805,AAEL002140,AAEL002800,AAEL003077,AAEL003938,AAEL004439,AAEL004552,AAEL004574,AAEL007821,AAEL008228,AAEL008719,AAEL009027,AAEL009671,AAEL010453,AAEL011233,AAEL011462,AAEL012237,AAEL014501,AAEL018336,AAEL022363,AAEL022970,AAEL023617,AAEL025078
GO:CC	plasma membrane bounded cell projection	GO:0120025	1	0	84	2817	6	19804	AAEL000247,AAEL006069,AAEL007225,AAEL008323,AAEL008822,AAEL024235
GO:CC	cytoplasmic region	GO:0099568	1	0	19	2817	1	19804	AAEL007225
GO:CC	nuclear DNA-directed RNA polymerase complex	GO:0055029	1	0	40	2817	3	19804	AAEL002140,AAEL011462,AAEL022363
GO:CC	dynein complex	GO:0030286	1	0	26	2817	1	19804	AAEL007225
KEGG	Ribosome	KEGG:03010	6.13885e-48	47.2119	133	2817	94	19804	AAEL000010,AAEL000032,AAEL000180,AAEL000823,AAEL000987,AAEL001615,AAEL001759,AAEL002047,AAEL002372,AAEL002418,AAEL002832,AAEL003142,AAEL003396,AAEL003427,AAEL003530,AAEL003582,AAEL003942,AAEL004034,AAEL004069,AAEL004151,AAEL004306,AAEL004325,AAEL004433,AAEL004527,AAEL005097,AAEL005162,AAEL005220,AAEL005266,AAEL005451,AAEL005629,AAEL005638,AAEL005722,AAEL005817,AAEL005901,AAEL006117,AAEL006511,AAE…
KEGG	Oxidative phosphorylation	KEGG:00190	1.92636e-27	26.7153	118	2817	69	19804	AAEL000138,AAEL000182,AAEL000291,AAEL000986,AAEL001210,AAEL001865,AAEL002464,AAEL002504,AAEL002737,AAEL002813,AAEL002825,AAEL002827,AAEL002878,AAEL002881,AAEL003011,AAEL003193,AAEL003234,AAEL003393,AAEL003423,AAEL004060,AAEL004423,AAEL004457,AAEL004829,AAEL005143,AAEL005269,AAEL005946,AAEL006390,AAEL006509,AAEL006516,AAEL007054,AAEL007752,AAEL007777,AAEL007868,AAEL008002,AAEL008490,AAEL008697,AAE…
KEGG	Phagosome	KEGG:04145	2.73014e-11	10.5638	73	2817	36	19804	AAEL000234,AAEL000291,AAEL001005,AAEL002464,AAEL002524,AAEL002833,AAEL004426,AAEL004523,AAEL005052,AAEL005471,AAEL006390,AAEL006516,AAEL006642,AAEL007455,AAEL007777,AAEL007845,AAEL008062,AAEL008787,AAEL009423,AAEL009432,AAEL009808,AAEL010716,AAEL010765,AAEL010819,AAEL011222,AAEL011500,AAEL012101,AAEL012113,AAEL012466,AAEL012819,AAEL012875,AAEL013989,AAEL015100,AAEL021342,AAEL022056,AAEL022497
KEGG	Lysosome	KEGG:04142	2.14448e-10	9.66868	131	2817	50	19804	AAEL000291,AAEL000420,AAEL000933,AAEL001113,AAEL001209,AAEL001405,AAEL001650,AAEL002413,AAEL002541,AAEL002833,AAEL003046,AAEL003150,AAEL003210,AAEL003402,AAEL004120,AAEL004575,AAEL004582,AAEL004931,AAEL005364,AAEL005460,AAEL005536,AAEL005749,AAEL005763,AAEL006113,AAEL006390,AAEL006516,AAEL007344,AAEL007349,AAEL007395,AAEL007591,AAEL007592,AAEL007777,AAEL009198,AAEL009406,AAEL009760,AAEL010765,AAE…
KEGG	Protein processing in endoplasmic reticulum	KEGG:04141	1.36038e-08	7.86634	141	2817	49	19804	AAEL000641,AAEL000807,AAEL001005,AAEL001154,AAEL001432,AAEL002174,AAEL002183,AAEL002501,AAEL002645,AAEL002804,AAEL003103,AAEL003285,AAEL003366,AAEL004523,AAEL004691,AAEL005165,AAEL005457,AAEL005471,AAEL005558,AAEL005639,AAEL007160,AAEL007441,AAEL008425,AAEL009160,AAEL009946,AAEL010012,AAEL010032,AAEL010476,AAEL010538,AAEL010716,AAEL010844,AAEL011708,AAEL012671,AAEL013071,AAEL013199,AAEL013320,AAE…
KEGG	Biosynthesis of cofactors	KEGG:01240	1.76311e-07	6.75372	138	2817	46	19804	AAEL000271,AAEL000278,AAEL000428,AAEL000629,AAEL000757,AAEL000931,AAEL001020,AAEL001331,AAEL001548,AAEL002113,AAEL002703,AAEL003076,AAEL003154,AAEL003161,AAEL003298,AAEL003317,AAEL005688,AAEL005903,AAEL006693,AAEL006928,AAEL007881,AAEL008749,AAEL009368,AAEL009497,AAEL009601,AAEL011099,AAEL011309,AAEL011379,AAEL011703,AAEL011912,AAEL012162,AAEL012359,AAEL012409,AAEL012578,AAEL012731,AAEL013483,AAE…
KEGG	Carbon metabolism	KEGG:01200	4.88007e-07	6.31157	99	2817	36	19804	AAEL000757,AAEL001020,AAEL001100,AAEL002399,AAEL003993,AAEL004294,AAEL004338,AAEL004676,AAEL005308,AAEL005336,AAEL005732,AAEL005931,AAEL006634,AAEL006928,AAEL007707,AAEL008166,AAEL008574,AAEL008841,AAEL008871,AAEL009389,AAEL009691,AAEL009872,AAEL010276,AAEL010464,AAEL010480,AAEL010505,AAEL012578,AAEL012974,AAEL013407,AAEL014204,AAEL014426,AAEL014913,AAEL020382,AAEL023037,AAEL024228,AAEL027354
KEGG	Alanine, aspartate and glutamate metabolism	KEGG:00250	1.29763e-05	4.88685	31	2817	16	19804	AAEL000111,AAEL000146,AAEL001887,AAEL002399,AAEL003161,AAEL003345,AAEL003581,AAEL004685,AAEL004701,AAEL008559,AAEL009872,AAEL010464,AAEL010480,AAEL011981,AAEL014886,AAEL026231
KEGG	Biosynthesis of amino acids	KEGG:01230	2.94281e-05	4.53124	55	2817	22	19804	AAEL001100,AAEL001887,AAEL002399,AAEL003345,AAEL004059,AAEL004701,AAEL005336,AAEL005819,AAEL006834,AAEL007033,AAEL009389,AAEL009691,AAEL009872,AAEL010505,AAEL011206,AAEL012578,AAEL014913,AAEL017029,AAEL019568,AAEL023037,AAEL024228,AAEL024717
KEGG	Fatty acid metabolism	KEGG:01212	0.000197896	3.70356	74	2817	25	19804	AAEL000188,AAEL001194,AAEL002113,AAEL002228,AAEL002687,AAEL003203,AAEL003611,AAEL003645,AAEL003977,AAEL003993,AAEL005732,AAEL006634,AAEL008160,AAEL008219,AAEL008574,AAEL008740,AAEL008841,AAEL010146,AAEL013542,AAEL014899,AAEL019523,AAEL020502,AAEL022506,AAEL026069,AAEL027594
KEGG	Cysteine and methionine metabolism	KEGG:00270	0.000213636	3.67033	30	2817	14	19804	AAEL001176,AAEL002399,AAEL004059,AAEL004435,AAEL004728,AAEL005336,AAEL007707,AAEL008166,AAEL008341,AAEL011830,AAEL012578,AAEL019568,AAEL026231,AAEL026357
KEGG	N-Glycan biosynthesis	KEGG:00510	0.000254889	3.59365	38	2817	16	19804	AAEL000451,AAEL000559,AAEL002174,AAEL002183,AAEL002329,AAEL002804,AAEL003084,AAEL005457,AAEL005535,AAEL006438,AAEL007809,AAEL008181,AAEL013071,AAEL021573,AAEL022548,AAEL023188
KEGG	Valine, leucine and isoleucine degradation	KEGG:00280	0.000353364	3.45178	47	2817	18	19804	AAEL002065,AAEL003125,AAEL003993,AAEL005732,AAEL006634,AAEL006928,AAEL008366,AAEL009324,AAEL009501,AAEL010146,AAEL010296,AAEL011756,AAEL012162,AAEL013967,AAEL014886,AAEL017059,AAEL019780,AAEL026231
KEGG	beta-Alanine metabolism	KEGG:00410	0.000425331	3.37127	32	2817	14	19804	AAEL003993,AAEL005732,AAEL007542,AAEL007633,AAEL008574,AAEL008841,AAEL010146,AAEL010284,AAEL010951,AAEL011756,AAEL011981,AAEL012162,AAEL014886,AAEL025993
KEGG	Glycine, serine and threonine metabolism	KEGG:00260	0.000604592	3.21854	33	2817	14	19804	AAEL000213,AAEL001100,AAEL004059,AAEL005336,AAEL005819,AAEL006928,AAEL010276,AAEL010480,AAEL011756,AAEL012578,AAEL012974,AAEL014426,AAEL020430,AAEL026231
KEGG	Butanoate metabolism	KEGG:00650	0.000673637	3.17157	19	2817	10	19804	AAEL002065,AAEL003993,AAEL004685,AAEL005732,AAEL006634,AAEL010146,AAEL011981,AAEL014886,AAEL019543,AAEL019780
KEGG	Glyoxylate and dicarboxylate metabolism	KEGG:00630	0.00074948	3.12524	30	2817	13	19804	AAEL001887,AAEL002165,AAEL004676,AAEL006634,AAEL006928,AAEL007707,AAEL008166,AAEL010276,AAEL010480,AAEL012974,AAEL013407,AAEL014426,AAEL020382
KEGG	Various types of N-glycan biosynthesis	KEGG:00513	0.00101642	2.99292	31	2817	13	19804	AAEL000244,AAEL000451,AAEL000559,AAEL002174,AAEL002183,AAEL002329,AAEL002804,AAEL004383,AAEL004931,AAEL005457,AAEL008181,AAEL013071,AAEL023188
KEGG	Pentose phosphate pathway	KEGG:00030	0.00101642	2.99292	20	2817	10	19804	AAEL000757,AAEL001020,AAEL002779,AAEL003246,AAEL005769,AAEL005931,AAEL009389,AAEL010505,AAEL014204,AAEL023037
KEGG	Pentose and glucuronate interconversions	KEGG:00040	0.00121243	2.91634	48	2817	17	19804	AAEL001548,AAEL003076,AAEL003154,AAEL004086,AAEL004088,AAEL004118,AAEL005903,AAEL007088,AAEL008749,AAEL009951,AAEL010206,AAEL010505,AAEL011126,AAEL011130,AAEL013640,AAEL014246,AAEL017512
KEGG	Arginine biosynthesis	KEGG:00220	0.00121573	2.91516	14	2817	8	19804	AAEL001887,AAEL002399,AAEL003345,AAEL004701,AAEL008559,AAEL009872,AAEL010464,AAEL011206
KEGG	Fatty acid biosynthesis	KEGG:00061	0.00121573	2.91516	14	2817	8	19804	AAEL001194,AAEL002113,AAEL002228,AAEL008160,AAEL014899,AAEL019523,AAEL022506,AAEL026069
KEGG	Pyruvate metabolism	KEGG:00620	0.00121573	2.91516	40	2817	15	19804	AAEL003154,AAEL004294,AAEL004338,AAEL005308,AAEL006634,AAEL006928,AAEL007707,AAEL008166,AAEL008369,AAEL009691,AAEL011756,AAEL012162,AAEL014913,AAEL020382,AAEL026069
KEGG	Propanoate metabolism	KEGG:00640	0.00158681	2.79947	25	2817	11	19804	AAEL003993,AAEL005732,AAEL006928,AAEL008366,AAEL008574,AAEL008841,AAEL010146,AAEL014886,AAEL017059,AAEL020382,AAEL026069
KEGG	Other glycan degradation	KEGG:00511	0.00169009	2.77209	18	2817	9	19804	AAEL001478,AAEL004383,AAEL004575,AAEL004582,AAEL004931,AAEL005749,AAEL005763,AAEL009406,AAEL026922
KEGG	Purine metabolism	KEGG:00230	0.00188303	2.72514	93	2817	26	19804	AAEL000629,AAEL002194,AAEL002269,AAEL002683,AAEL003161,AAEL003213,AAEL003581,AAEL003606,AAEL005605,AAEL005976,AAEL008605,AAEL009273,AAEL010384,AAEL010640,AAEL012154,AAEL012359,AAEL012731,AAEL013382,AAEL014556,AAEL020156,AAEL021179,AAEL023037,AAEL024497,AAEL026165,AAEL026787,AAEL028235
KEGG	Nicotinate and nicotinamide metabolism	KEGG:00760	0.00188303	2.72514	15	2817	8	19804	AAEL000278,AAEL002269,AAEL005106,AAEL005816,AAEL011703,AAEL012154,AAEL012616,AAEL024497
KEGG	Peroxisome	KEGG:04146	0.00188303	2.72514	108	2817	29	19804	AAEL000213,AAEL000644,AAEL001601,AAEL001625,AAEL001737,AAEL001747,AAEL002065,AAEL002683,AAEL002687,AAEL002913,AAEL003709,AAEL004676,AAEL004985,AAEL006224,AAEL006538,AAEL007135,AAEL007298,AAEL008574,AAEL008841,AAEL010384,AAEL010405,AAEL010480,AAEL013407,AAEL019937,AAEL020597,AAEL023327,AAEL026380,AAEL026746,AAEL026787
KEGG	Nucleotide metabolism	KEGG:01232	0.00222718	2.65224	56	2817	18	19804	AAEL000258,AAEL000629,AAEL002269,AAEL002683,AAEL003161,AAEL003213,AAEL005839,AAEL005976,AAEL008605,AAEL009273,AAEL010384,AAEL011273,AAEL012154,AAEL012359,AAEL012731,AAEL024497,AAEL026165,AAEL026787
KEGG	ECM-receptor interaction	KEGG:04512	0.00229663	2.63891	19	2817	9	19804	AAEL005187,AAEL005533,AAEL005849,AAEL007455,AAEL007963,AAEL008062,AAEL008773,AAEL012466,AAEL023187
KEGG	Aminoacyl-tRNA biosynthesis	KEGG:00970	0.00229663	2.63891	43	2817	15	19804	AAEL001044,AAEL001206,AAEL001218,AAEL002766,AAEL002867,AAEL004613,AAEL005037,AAEL005688,AAEL007130,AAEL009908,AAEL011395,AAEL014702,AAEL017409,AAEL022886,AAEL024386
KEGG	Glutathione metabolism	KEGG:00480	0.00278921	2.55452	91	2817	25	19804	AAEL000044,AAEL000092,AAEL000186,AAEL000424,AAEL000581,AAEL002696,AAEL004229,AAEL005694,AAEL005808,AAEL005821,AAEL005931,AAEL006818,AAEL006829,AAEL007946,AAEL008163,AAEL009017,AAEL011741,AAEL011822,AAEL012069,AAEL012078,AAEL012099,AAEL015247,AAEL017244,AAEL019828,AAEL026731
KEGG	Pantothenate and CoA biosynthesis	KEGG:00770	0.00282627	2.54879	16	2817	8	19804	AAEL007542,AAEL007633,AAEL010284,AAEL010951,AAEL012162,AAEL012409,AAEL019544,AAEL025993
KEGG	Drug metabolism - other enzymes	KEGG:00983	0.00313605	2.50362	92	2817	25	19804	AAEL000092,AAEL001548,AAEL002683,AAEL003076,AAEL004229,AAEL005839,AAEL005903,AAEL006818,AAEL006829,AAEL007633,AAEL007946,AAEL008605,AAEL008749,AAEL009017,AAEL009273,AAEL010284,AAEL010384,AAEL011273,AAEL011309,AAEL012359,AAEL012509,AAEL014246,AAEL017512,AAEL025993,AAEL026787
KEGG	Tryptophan metabolism	KEGG:00380	0.00352726	2.45256	24	2817	10	19804	AAEL000428,AAEL003993,AAEL004435,AAEL006634,AAEL006928,AAEL010146,AAEL011756,AAEL012162,AAEL013407,AAEL014797
KEGG	Glycolysis / Gluconeogenesis	KEGG:00010	0.00382475	2.4174	41	2817	14	19804	AAEL003154,AAEL004294,AAEL004338,AAEL005308,AAEL006928,AAEL010590,AAEL011421,AAEL011756,AAEL012162,AAEL014842,AAEL014913,AAEL020382,AAEL024228,AAEL027354
KEGG	Fructose and mannose metabolism	KEGG:00051	0.00475024	2.32328	25	2817	10	19804	AAEL001331,AAEL001396,AAEL004086,AAEL004088,AAEL004118,AAEL009497,AAEL011126,AAEL011130,AAEL011912,AAEL013132
KEGG	Galactose metabolism	KEGG:00052	0.00475024	2.32328	29	2817	11	19804	AAEL000667,AAEL001607,AAEL002781,AAEL003434,AAEL004086,AAEL004088,AAEL004118,AAEL004575,AAEL004582,AAEL010590,AAEL017226
KEGG	Taurine and hypotaurine metabolism	KEGG:00430	0.0065823	2.18162	11	2817	6	19804	AAEL007542,AAEL010951,AAEL011822,AAEL011981,AAEL026357,AAEL026731
KEGG	Biosynthesis of nucleotide sugars	KEGG:01250	0.00891618	2.04982	27	2817	10	19804	AAEL001331,AAEL001607,AAEL001627,AAEL002781,AAEL002791,AAEL006364,AAEL008701,AAEL009497,AAEL011912,AAEL012868
KEGG	One carbon pool by folate	KEGG:00670	0.0105565	1.97648	12	2817	6	19804	AAEL010276,AAEL010640,AAEL010694,AAEL010764,AAEL014871,AAEL025199
KEGG	Biosynthesis of unsaturated fatty acids	KEGG:01040	0.0105565	1.97648	41	2817	13	19804	AAEL000188,AAEL002687,AAEL003203,AAEL003611,AAEL003645,AAEL003977,AAEL008219,AAEL008574,AAEL008740,AAEL008841,AAEL013542,AAEL020502,AAEL027594
KEGG	Neuroactive ligand-receptor interaction	KEGG:04080	0.0105565	1.97648	128	2817	30	19804	AAEL001474,AAEL002360,AAEL003060,AAEL004067,AAEL004195,AAEL004935,AAEL006403,AAEL006414,AAEL006425,AAEL006430,AAEL006947,AAEL007601,AAEL007818,AAEL008097,AAEL008587,AAEL008767,AAEL008782,AAEL009680,AAEL011325,AAEL011917,AAEL013284,AAEL013623,AAEL013628,AAEL013703,AAEL017181,AAEL019445,AAEL019804,AAEL019920,AAEL022126,AAEL027520
KEGG	Sphingolipid metabolism	KEGG:00600	0.0131088	1.88244	33	2817	11	19804	AAEL001048,AAEL001478,AAEL001645,AAEL002413,AAEL003046,AAEL003402,AAEL004575,AAEL004582,AAEL004931,AAEL021106,AAEL027019
KEGG	Amino sugar and nucleotide sugar metabolism	KEGG:00520	0.0138491	1.85858	57	2817	16	19804	AAEL001331,AAEL001607,AAEL001627,AAEL002781,AAEL002791,AAEL003056,AAEL003066,AAEL004897,AAEL004931,AAEL005618,AAEL006151,AAEL006364,AAEL009497,AAEL011912,AAEL012868,AAEL013225
KEGG	Ascorbate and aldarate metabolism	KEGG:00053	0.0140401	1.85263	38	2817	12	19804	AAEL000757,AAEL001020,AAEL001548,AAEL003076,AAEL003154,AAEL005903,AAEL008701,AAEL008749,AAEL011756,AAEL012162,AAEL014246,AAEL017512
KEGG	Glycerolipid metabolism	KEGG:00561	0.0158318	1.80047	53	2817	15	19804	AAEL000427,AAEL003154,AAEL003363,AAEL004086,AAEL004088,AAEL004118,AAEL006982,AAEL008676,AAEL011209,AAEL011756,AAEL011901,AAEL012162,AAEL012311,AAEL014551,AAEL022867
KEGG	Proteasome	KEGG:03050	0.0169946	1.76969	39	2817	12	19804	AAEL000568,AAEL001422,AAEL004308,AAEL005830,AAEL006061,AAEL006174,AAEL006441,AAEL008770,AAEL009898,AAEL013890,AAEL015007,AAEL023069
KEGG	Protein export	KEGG:03060	0.0197489	1.70446	26	2817	9	19804	AAEL001424,AAEL003377,AAEL003418,AAEL004523,AAEL004603,AAEL005471,AAEL010538,AAEL010716,AAEL013989
KEGG	Arginine and proline metabolism	KEGG:00330	0.0207594	1.68278	45	2817	13	19804	AAEL000044,AAEL000213,AAEL000424,AAEL001176,AAEL002399,AAEL005694,AAEL006834,AAEL007033,AAEL007038,AAEL010220,AAEL011756,AAEL012162,AAEL024717
KEGG	ABC transporters	KEGG:02010	0.0207594	1.68278	45	2817	13	19804	AAEL001938,AAEL002913,AAEL006717,AAEL008632,AAEL010379,AAEL012698,AAEL012702,AAEL019463,AAEL019641,AAEL020303,AAEL023958,AAEL027367,AAEL027686
KEGG	Nitrogen metabolism	KEGG:00910	0.0221764	1.65411	14	2817	6	19804	AAEL001887,AAEL008828,AAEL009330,AAEL010464,AAEL010893,AAEL026619
KEGG	Terpenoid backbone biosynthesis	KEGG:00900	0.0257138	1.58983	32	2817	10	19804	AAEL001745,AAEL003497,AAEL006634,AAEL008786,AAEL009647,AAEL009685,AAEL010671,AAEL013783,AAEL017302,AAEL017320
KEGG	Fatty acid degradation	KEGG:00071	0.0267906	1.57202	37	2817	11	19804	AAEL003709,AAEL003993,AAEL005732,AAEL006634,AAEL008574,AAEL008841,AAEL010146,AAEL011756,AAEL012162,AAEL014797,AAEL019523
KEGG	Pyrimidine metabolism	KEGG:00240	0.0374308	1.42677	34	2817	10	19804	AAEL000258,AAEL005839,AAEL007633,AAEL010284,AAEL011273,AAEL011309,AAEL012154,AAEL012359,AAEL024497,AAEL025993
KEGG	Folate biosynthesis	KEGG:00790	0.0374308	1.42677	34	2817	10	19804	AAEL000271,AAEL000931,AAEL002898,AAEL003298,AAEL003317,AAEL004086,AAEL004088,AAEL004118,AAEL017029,AAEL022615
KEGG	Ribosome biogenesis in eukaryotes	KEGG:03008	0.0374308	1.42677	86	2817	20	19804	AAEL001484,AAEL003039,AAEL003293,AAEL003352,AAEL003469,AAEL003514,AAEL003661,AAEL004364,AAEL005263,AAEL005628,AAEL006610,AAEL006625,AAEL007431,AAEL007697,AAEL009308,AAEL010248,AAEL011255,AAEL017113,AAEL017421,AAEL017447
KEGG	Insect hormone biosynthesis	KEGG:00981	0.0375774	1.42507	39	2817	11	19804	AAEL007090,AAEL009685,AAEL010099,AAEL010671,AAEL011203,AAEL011850,AAEL012162,AAEL017302,AAEL017320,AAEL023509,AAEL024977
KEGG	Glycerophospholipid metabolism	KEGG:00564	0.041849	1.37831	71	2817	17	19804	AAEL000427,AAEL002385,AAEL002391,AAEL003363,AAEL004341,AAEL005651,AAEL005653,AAEL006667,AAEL009539,AAEL009679,AAEL010223,AAEL011901,AAEL013979,AAEL022490,AAEL022867,AAEL023844,AAEL028013
KEGG	Ubiquinone and other terpenoid-quinone biosynthesis	KEGG:00130	0.0622233	1.20605	32	2817	9	19804	AAEL000101,AAEL000119,AAEL002658,AAEL002669,AAEL002680,AAEL011379,AAEL013611,AAEL014600,AAEL022363
KEGG	Citrate cycle (TCA cycle)	KEGG:00020	0.0622233	1.20605	32	2817	9	19804	AAEL004294,AAEL004297,AAEL004338,AAEL005308,AAEL006928,AAEL007707,AAEL008166,AAEL008871,AAEL009691
KEGG	Glycosaminoglycan degradation	KEGG:00531	0.0668561	1.17486	18	2817	6	19804	AAEL000933,AAEL003150,AAEL004575,AAEL004582,AAEL004931,AAEL017512
KEGG	SNARE interactions in vesicular transport	KEGG:04130	0.0885686	1.05272	24	2817	7	19804	AAEL004426,AAEL005217,AAEL005258,AAEL006367,AAEL012875,AAEL013541,AAEL017562
KEGG	Fatty acid elongation	KEGG:00062	0.117134	0.931318	36	2817	9	19804	AAEL000188,AAEL003977,AAEL003993,AAEL008219,AAEL008740,AAEL010146,AAEL013542,AAEL020502,AAEL027594
KEGG	mTOR signaling pathway	KEGG:04150	0.120458	0.919163	93	2817	19	19804	AAEL000032,AAEL000937,AAEL002464,AAEL002527,AAEL004056,AAEL004474,AAEL006516,AAEL007443,AAEL007492,AAEL008179,AAEL008787,AAEL009808,AAEL012819,AAEL013139,AAEL019704,AAEL022056,AAEL022497,AAEL025078,AAEL025261
KEGG	alpha-Linolenic acid metabolism	KEGG:00592	0.143404	0.843438	12	2817	4	19804	AAEL008574,AAEL008841,AAEL009679,AAEL013979
KEGG	Caffeine metabolism	KEGG:00232	0.143404	0.843438	12	2817	4	19804	AAEL002194,AAEL002683,AAEL010384,AAEL026787
KEGG	Tyrosine metabolism	KEGG:00350	0.143404	0.843438	27	2817	7	19804	AAEL000024,AAEL000064,AAEL002399,AAEL003365,AAEL013637,AAEL014600,AAEL015116
KEGG	Thiamine metabolism	KEGG:00730	0.147939	0.829916	17	2817	5	19804	AAEL000931,AAEL003165,AAEL003298,AAEL003317,AAEL012731
KEGG	Porphyrin metabolism	KEGG:00860	0.153077	0.815091	44	2817	10	19804	AAEL001548,AAEL002948,AAEL003076,AAEL005688,AAEL005903,AAEL006693,AAEL008749,AAEL014246,AAEL014821,AAEL017512
KEGG	Metabolism of xenobiotics by cytochrome P450	KEGG:00980	0.19573	0.708342	64	2817	13	19804	AAEL000092,AAEL001548,AAEL003076,AAEL004229,AAEL005903,AAEL006818,AAEL006829,AAEL007946,AAEL008749,AAEL009017,AAEL009951,AAEL011741,AAEL014246
KEGG	Retinol metabolism	KEGG:00830	0.200926	0.696963	41	2817	9	19804	AAEL001548,AAEL003076,AAEL005903,AAEL006224,AAEL008749,AAEL013483,AAEL014246,AAEL014627,AAEL027654
KEGG	Toll and Imd signaling pathway	KEGG:04624	0.223377	0.650961	48	2817	10	19804	AAEL003103,AAEL003505,AAEL007624,AAEL007626,AAEL007768,AAEL010171,AAEL011873,AAEL013433,AAEL021557,AAEL028161
KEGG	Starch and sucrose metabolism	KEGG:00500	0.228606	0.640912	31	2817	7	19804	AAEL000667,AAEL003434,AAEL006446,AAEL008452,AAEL010684,AAEL013421,AAEL017226
KEGG	Mitophagy - animal	KEGG:04137	0.231127	0.63615	37	2817	8	19804	AAEL003505,AAEL006511,AAEL006711,AAEL007162,AAEL009590,AAEL012671,AAEL014799,AAEL017447
KEGG	Selenocompound metabolism	KEGG:00450	0.242744	0.614852	10	2817	3	19804	AAEL004059,AAEL004435,AAEL005605
KEGG	Lysine degradation	KEGG:00310	0.245128	0.610608	38	2817	8	19804	AAEL003481,AAEL003993,AAEL006634,AAEL006928,AAEL010146,AAEL011756,AAEL012162,AAEL014797
KEGG	Drug metabolism - cytochrome P450	KEGG:00982	0.263031	0.579993	63	2817	12	19804	AAEL000092,AAEL001548,AAEL003076,AAEL004229,AAEL005903,AAEL006818,AAEL006829,AAEL007946,AAEL008749,AAEL009017,AAEL011741,AAEL014246
KEGG	Histidine metabolism	KEGG:00340	0.286004	0.543628	11	2817	3	19804	AAEL009593,AAEL011756,AAEL012162
KEGG	Phototransduction - fly	KEGG:04745	0.286004	0.543628	28	2817	6	19804	AAEL005014,AAEL006685,AAEL008108,AAEL009991,AAEL010506,AAEL011979
KEGG	Wnt signaling pathway	KEGG:04310	0.286004	0.543628	77	2817	14	19804	AAEL000656,AAEL002887,AAEL003505,AAEL004691,AAEL005040,AAEL007293,AAEL009160,AAEL010470,AAEL011386,AAEL011500,AAEL013139,AAEL017447,AAEL019704,AAEL025859
KEGG	Mucin type O-glycan biosynthesis	KEGG:00512	0.305209	0.515403	17	2817	4	19804	AAEL000654,AAEL001146,AAEL006452,AAEL021450
KEGG	Arachidonic acid metabolism	KEGG:00590	0.313636	0.503574	29	2817	6	19804	AAEL009679,AAEL011741,AAEL011822,AAEL012457,AAEL013979,AAEL026731
KEGG	Other types of O-glycan biosynthesis	KEGG:00514	0.344863	0.462353	30	2817	6	19804	AAEL000654,AAEL001146,AAEL003481,AAEL006254,AAEL006452,AAEL021450
KEGG	Hedgehog signaling pathway - fly	KEGG:04341	0.455132	0.341863	27	2817	5	19804	AAEL002850,AAEL003374,AAEL004691,AAEL007293,AAEL009160
KEGG	2-Oxocarboxylic acid metabolism	KEGG:01210	0.483627	0.31549	15	2817	3	19804	AAEL002399,AAEL009872,AAEL011206
KEGG	Ether lipid metabolism	KEGG:00565	0.507716	0.294379	22	2817	4	19804	AAEL006667,AAEL009679,AAEL010405,AAEL013979
KEGG	Inositol phosphate metabolism	KEGG:00562	0.509701	0.292684	42	2817	7	19804	AAEL000372,AAEL000840,AAEL004967,AAEL008701,AAEL011421,AAEL014842,AAEL022538
KEGG	Longevity regulating pathway - multiple species	KEGG:04213	0.528052	0.277323	63	2817	10	19804	AAEL000937,AAEL001864,AAEL002216,AAEL007293,AAEL013341,AAEL013347,AAEL013352,AAEL013407,AAEL019937,AAEL025647
KEGG	Glycosylphosphatidylinositol (GPI)-anchor biosynthesis	KEGG:00563	0.537161	0.269896	23	2817	4	19804	AAEL004277,AAEL005468,AAEL010465,AAEL013336
KEGG	Glycosaminoglycan biosynthesis - chondroitin sulfate / dermatan sulfate	KEGG:00532	0.543701	0.26464	10	2817	2	19804	AAEL000716,AAEL010569
KEGG	Spliceosome	KEGG:03040	0.578516	0.237684	128	2817	19	19804	AAEL001356,AAEL001363,AAEL003352,AAEL003477,AAEL005909,AAEL006473,AAEL007273,AAEL008719,AAEL009671,AAEL010340,AAEL010453,AAEL010787,AAEL011233,AAEL011251,AAEL011340,AAEL012621,AAEL023022,AAEL023617,AAEL025647
KEGG	Apoptosis - fly	KEGG:04214	0.603571	0.219272	60	2817	9	19804	AAEL003505,AAEL004067,AAEL004457,AAEL006649,AAEL007595,AAEL010524,AAEL012671,AAEL014348,AAEL014932
KEGG	TGF-beta signaling pathway	KEGG:04350	0.603571	0.219272	39	2817	6	19804	AAEL004691,AAEL009160,AAEL009167,AAEL013139,AAEL023701,AAEL024210
KEGG	RNA degradation	KEGG:03018	0.754609	0.122278	59	2817	8	19804	AAEL000478,AAEL001363,AAEL006697,AAEL009671,AAEL011584,AAEL024228,AAEL025237,AAEL025697
KEGG	RNA polymerase	KEGG:03020	0.804256	0.0946056	31	2817	4	19804	AAEL010468,AAEL011866,AAEL012284,AAEL017317
KEGG	Hippo signaling pathway - multiple species	KEGG:04392	0.827379	0.0822953	16	2817	2	19804	AAEL004874,AAEL008495
KEGG	Notch signaling pathway	KEGG:04330	0.849493	0.0708401	25	2817	3	19804	AAEL001459,AAEL004633,AAEL005965
KEGG	Ubiquitin mediated proteolysis	KEGG:04120	0.878466	0.0562751	98	2817	12	19804	AAEL001341,AAEL003103,AAEL004691,AAEL005038,AAEL005040,AAEL006511,AAEL009160,AAEL010844,AAEL012693,AAEL012709,AAEL018336,AAEL023762
KEGG	Endocytosis	KEGG:04144	0.878466	0.0562751	120	2817	15	19804	AAEL001014,AAEL001775,AAEL007065,AAEL007546,AAEL007845,AAEL010403,AAEL010834,AAEL011556,AAEL011790,AAEL012313,AAEL013139,AAEL013620,AAEL023762,AAEL025647,AAEL025769
KEGG	MAPK signaling pathway - fly	KEGG:04013	0.881271	0.0548907	91	2817	11	19804	AAEL001368,AAEL001484,AAEL002404,AAEL003103,AAEL003505,AAEL005040,AAEL006885,AAEL010524,AAEL011500,AAEL024540,AAEL028161
KEGG	FoxO signaling pathway	KEGG:04068	0.904614	0.0435366	62	2817	7	19804	AAEL000937,AAEL002216,AAEL004865,AAEL006711,AAEL007162,AAEL013407,AAEL023762
KEGG	Basal transcription factors	KEGG:03022	0.904614	0.0435366	37	2817	4	19804	AAEL002140,AAEL005742,AAEL007067,AAEL011462
KEGG	Circadian rhythm - fly	KEGG:04711	0.917052	0.0376058	11	2817	1	19804	AAEL022593
KEGG	Autophagy - animal	KEGG:04140	0.927571	0.0326526	89	2817	10	19804	AAEL000937,AAEL002833,AAEL006711,AAEL007162,AAEL007293,AAEL007763,AAEL008179,AAEL010765,AAEL013675,AAEL021061
KEGG	Viral life cycle - HIV-1	KEGG:03250	0.944056	0.0250022	32	2817	3	19804	AAEL001484,AAEL003077,AAEL009911
KEGG	Glycosaminoglycan biosynthesis - heparan sulfate / heparin	KEGG:00534	0.948325	0.0230429	13	2817	1	19804	AAEL005626
KEGG	Apoptosis - multiple species	KEGG:04215	0.953357	0.0207446	25	2817	2	19804	AAEL004457,AAEL014348
KEGG	Autophagy - other	KEGG:04136	0.953357	0.0207446	25	2817	2	19804	AAEL007162,AAEL021061
KEGG	Hippo signaling pathway - fly	KEGG:04391	0.953357	0.0207446	53	2817	5	19804	AAEL004874,AAEL006885,AAEL007595,AAEL008495,AAEL010524
KEGG	Homologous recombination	KEGG:03440	0.958627	0.0183502	26	2817	2	19804	AAEL000147,AAEL002341
KEGG	Base excision repair	KEGG:03410	0.988143	0.00518038	18	2817	1	19804	AAEL002800
KEGG	Mismatch repair	KEGG:03430	0.988325	0.00510014	19	2817	1	19804	AAEL000147
KEGG	mRNA surveillance pathway	KEGG:03015	0.988325	0.00510014	87	2817	7	19804	AAEL000729,AAEL003938,AAEL007854,AAEL009275,AAEL010453,AAEL011742,AAEL011817
KEGG	Phosphatidylinositol signaling system	KEGG:04070	0.988325	0.00510014	55	2817	4	19804	AAEL000372,AAEL004967,AAEL011979,AAEL022538
KEGG	DNA replication	KEGG:03030	0.988325	0.00510014	37	2817	2	19804	AAEL000147,AAEL002800
KEGG	Nucleocytoplasmic transport	KEGG:03013	0.988325	0.00510014	106	2817	8	19804	AAEL001484,AAEL003039,AAEL010453,AAEL010900,AAEL011719,AAEL011817,AAEL015064,AAEL025078
KEGG	Nucleotide excision repair	KEGG:03420	0.988325	0.00510014	39	2817	2	19804	AAEL002800,AAEL004691
KEGG	Steroid biosynthesis	KEGG:00100	0.988325	0.00510014	20	2817	1	19804	AAEL012349

## Sheet: Supplementary file S7
GO enrichment analysis for up regulated genes at ZT5 time point
source	term_name	term_id	adjusted_p_value	negative_log10_of_adjusted_p_value	term_size	query_size	intersection_size	effective_domain_size	intersections
GO:MF	proton transmembrane transporter activity	GO:0015078	1.72601e-22	21.763	62	1242	44	9378	AAEL000291,AAEL002464,AAEL002504,AAEL002546,AAEL002737,AAEL002813,AAEL002827,AAEL003234,AAEL003393,AAEL003675,AAEL004060,AAEL004423,AAEL005143,AAEL005610,AAEL005798,AAEL006390,AAEL006509,AAEL006516,AAEL006822,AAEL007752,AAEL007777,AAEL008697,AAEL008787,AAEL008848,AAEL009257,AAEL009808,AAEL009964,AAEL010801,AAEL010819,AAEL010823,AAEL012035,AAEL012113,AAEL012175,AAEL012740,AAEL012819,AAEL014944,AAE…
GO:MF	primary active transmembrane transporter activity	GO:0015399	2.97892e-16	15.5259	123	1242	56	9378	AAEL000291,AAEL001164,AAEL001938,AAEL002464,AAEL002546,AAEL002737,AAEL002825,AAEL002827,AAEL002913,AAEL003234,AAEL003393,AAEL003675,AAEL005043,AAEL005143,AAEL005471,AAEL005491,AAEL005798,AAEL005918,AAEL005946,AAEL006390,AAEL006516,AAEL006582,AAEL007681,AAEL007752,AAEL007777,AAEL008134,AAEL008490,AAEL008632,AAEL008697,AAEL008787,AAEL009257,AAEL009808,AAEL010379,AAEL010801,AAEL010819,AAEL010840,AAE…
GO:MF	active transmembrane transporter activity	GO:0022804	6.70737e-16	15.1734	185	1242	71	9378	AAEL000291,AAEL001164,AAEL001281,AAEL001938,AAEL002464,AAEL002546,AAEL002614,AAEL002737,AAEL002825,AAEL002827,AAEL002913,AAEL003234,AAEL003393,AAEL003524,AAEL003675,AAEL004805,AAEL005043,AAEL005143,AAEL005278,AAEL005471,AAEL005491,AAEL005798,AAEL005918,AAEL005946,AAEL006372,AAEL006390,AAEL006516,AAEL006582,AAEL007681,AAEL007752,AAEL007777,AAEL008134,AAEL008490,AAEL008632,AAEL008697,AAEL008787,AAE…
GO:MF	monoatomic cation transmembrane transporter activity	GO:0008324	4.29665e-14	13.3669	212	1242	74	9378	AAEL000291,AAEL001968,AAEL002436,AAEL002464,AAEL002504,AAEL002546,AAEL002737,AAEL002813,AAEL002827,AAEL003234,AAEL003393,AAEL003675,AAEL004006,AAEL004060,AAEL004423,AAEL005014,AAEL005143,AAEL005278,AAEL005392,AAEL005437,AAEL005610,AAEL005798,AAEL006390,AAEL006509,AAEL006516,AAEL006582,AAEL006809,AAEL006822,AAEL007143,AAEL007752,AAEL007777,AAEL008055,AAEL008697,AAEL008787,AAEL008848,AAEL008928,AAE…
GO:MF	inorganic molecular entity transmembrane transporter activity	GO:0015318	5.39287e-13	12.2682	226	1242	75	9378	AAEL000291,AAEL001281,AAEL001968,AAEL002436,AAEL002464,AAEL002504,AAEL002546,AAEL002737,AAEL002813,AAEL002827,AAEL003234,AAEL003393,AAEL003675,AAEL004060,AAEL004423,AAEL004513,AAEL005014,AAEL005143,AAEL005278,AAEL005392,AAEL005437,AAEL005610,AAEL005798,AAEL006372,AAEL006390,AAEL006509,AAEL006516,AAEL006582,AAEL006822,AAEL007143,AAEL007752,AAEL007777,AAEL008354,AAEL008697,AAEL008787,AAEL008848,AAE…
GO:MF	active monoatomic ion transmembrane transporter activity	GO:0022853	9.69921e-13	12.0133	69	1242	36	9378	AAEL000291,AAEL002464,AAEL002546,AAEL002737,AAEL002827,AAEL003234,AAEL003393,AAEL003675,AAEL005143,AAEL005278,AAEL005798,AAEL006390,AAEL006516,AAEL006582,AAEL007752,AAEL007777,AAEL008697,AAEL008787,AAEL009257,AAEL009808,AAEL010801,AAEL010819,AAEL012035,AAEL012062,AAEL012113,AAEL012819,AAEL014944,AAEL018329,AAEL018662,AAEL018685,AAEL019507,AAEL019513,AAEL019719,AAEL021342,AAEL022056,AAEL022497
GO:MF	inorganic cation transmembrane transporter activity	GO:0022890	2.19697e-12	11.6582	191	1242	66	9378	AAEL000291,AAEL001968,AAEL002436,AAEL002464,AAEL002504,AAEL002546,AAEL002737,AAEL002813,AAEL002827,AAEL003234,AAEL003393,AAEL003675,AAEL004060,AAEL004423,AAEL005014,AAEL005143,AAEL005278,AAEL005392,AAEL005437,AAEL005610,AAEL005798,AAEL006390,AAEL006509,AAEL006516,AAEL006582,AAEL006822,AAEL007143,AAEL007752,AAEL007777,AAEL008697,AAEL008787,AAEL008848,AAEL008928,AAEL008931,AAEL009257,AAEL009544,AAE…
GO:MF	monoatomic ion transmembrane transporter activity	GO:0015075	3.41387e-12	11.4668	307	1242	90	9378	AAEL000291,AAEL001281,AAEL001968,AAEL002436,AAEL002464,AAEL002504,AAEL002518,AAEL002546,AAEL002737,AAEL002813,AAEL002827,AAEL003234,AAEL003393,AAEL003675,AAEL004006,AAEL004060,AAEL004423,AAEL004513,AAEL005014,AAEL005143,AAEL005278,AAEL005392,AAEL005437,AAEL005610,AAEL005798,AAEL006390,AAEL006509,AAEL006516,AAEL006582,AAEL006809,AAEL006822,AAEL007143,AAEL007752,AAEL007777,AAEL008055,AAEL008354,AAE…
GO:MF	ATPase activity, coupled to transmembrane movement of ions, rotational mechanism	GO:0044769	1.42699e-10	9.84558	23	1242	18	9378	AAEL000291,AAEL002464,AAEL002546,AAEL002827,AAEL003393,AAEL005798,AAEL006390,AAEL006516,AAEL007777,AAEL008787,AAEL009808,AAEL010819,AAEL012035,AAEL012113,AAEL012819,AAEL021342,AAEL022056,AAEL022497
GO:MF	proton-transporting ATPase activity, rotational mechanism	GO:0046961	1.42699e-10	9.84558	23	1242	18	9378	AAEL000291,AAEL002464,AAEL002546,AAEL002827,AAEL003393,AAEL005798,AAEL006390,AAEL006516,AAEL007777,AAEL008787,AAEL009808,AAEL010819,AAEL012035,AAEL012113,AAEL012819,AAEL021342,AAEL022056,AAEL022497
GO:MF	ATPase-coupled ion transmembrane transporter activity	GO:0042625	1.42699e-10	9.84558	23	1242	18	9378	AAEL000291,AAEL002464,AAEL002546,AAEL002827,AAEL003393,AAEL005798,AAEL006390,AAEL006516,AAEL007777,AAEL008787,AAEL009808,AAEL010819,AAEL012035,AAEL012113,AAEL012819,AAEL021342,AAEL022056,AAEL022497
GO:MF	pyrophosphate hydrolysis-driven proton transmembrane transporter activity	GO:0009678	1.42699e-10	9.84558	23	1242	18	9378	AAEL000291,AAEL002464,AAEL002546,AAEL002827,AAEL003393,AAEL005798,AAEL006390,AAEL006516,AAEL007777,AAEL008787,AAEL009808,AAEL010819,AAEL012035,AAEL012113,AAEL012819,AAEL021342,AAEL022056,AAEL022497
GO:MF	electron transfer activity	GO:0009055	8.77053e-10	9.05697	58	1242	29	9378	AAEL001164,AAEL002683,AAEL002737,AAEL002825,AAEL003234,AAEL003675,AAEL004457,AAEL005143,AAEL005946,AAEL006428,AAEL007681,AAEL007752,AAEL008490,AAEL008697,AAEL008871,AAEL009257,AAEL010384,AAEL010801,AAEL010840,AAEL011157,AAEL011871,AAEL012552,AAEL013739,AAEL014379,AAEL014944,AAEL018662,AAEL018678,AAEL018685,AAEL019719
GO:MF	ATPase-coupled monoatomic cation transmembrane transporter activity	GO:0019829	9.87317e-10	9.00554	30	1242	20	9378	AAEL000291,AAEL002464,AAEL002546,AAEL002827,AAEL003393,AAEL005798,AAEL006390,AAEL006516,AAEL006582,AAEL007777,AAEL008787,AAEL009808,AAEL010819,AAEL012035,AAEL012062,AAEL012113,AAEL012819,AAEL021342,AAEL022056,AAEL022497
GO:MF	oxidoreduction-driven active transmembrane transporter activity	GO:0015453	5.22655e-09	8.28178	35	1242	21	9378	AAEL001164,AAEL002737,AAEL002825,AAEL003234,AAEL003675,AAEL005143,AAEL005946,AAEL007681,AAEL007752,AAEL008490,AAEL008697,AAEL009257,AAEL010801,AAEL010840,AAEL011157,AAEL012552,AAEL014944,AAEL018662,AAEL018678,AAEL018685,AAEL019719
GO:MF	ATPase-coupled transmembrane transporter activity	GO:0042626	1.8359e-08	7.73615	88	1242	35	9378	AAEL000291,AAEL001938,AAEL002464,AAEL002546,AAEL002827,AAEL002913,AAEL003393,AAEL005043,AAEL005471,AAEL005491,AAEL005798,AAEL005918,AAEL006390,AAEL006516,AAEL006582,AAEL007777,AAEL008134,AAEL008632,AAEL008787,AAEL009808,AAEL010379,AAEL010819,AAEL012035,AAEL012062,AAEL012113,AAEL012698,AAEL012702,AAEL012819,AAEL019463,AAEL019641,AAEL020303,AAEL021342,AAEL022056,AAEL022497,AAEL027686
GO:MF	proton-transporting ATP synthase activity, rotational mechanism	GO:0046933	6.47608e-07	6.18869	11	1242	10	9378	AAEL002504,AAEL002546,AAEL002827,AAEL003393,AAEL004060,AAEL007777,AAEL008787,AAEL008848,AAEL010823,AAEL012175
GO:MF	proton channel activity	GO:0015252	1.19807e-06	5.92152	16	1242	12	9378	AAEL002504,AAEL002546,AAEL002827,AAEL003393,AAEL004060,AAEL006822,AAEL007777,AAEL008787,AAEL008848,AAEL010823,AAEL012175,AAEL025650
GO:MF	exopeptidase activity	GO:0008238	5.26699e-06	5.27844	93	1242	32	9378	AAEL000424,AAEL000842,AAEL001844,AAEL001863,AAEL002408,AAEL002676,AAEL002696,AAEL003194,AAEL003424,AAEL005808,AAEL005821,AAEL006542,AAEL007892,AAEL007926,AAEL008163,AAEL008599,AAEL008600,AAEL008609,AAEL009291,AAEL010782,AAEL011292,AAEL011658,AAEL011662,AAEL012099,AAEL012778,AAEL012783,AAEL015247,AAEL017244,AAEL019536,AAEL019989,AAEL020941,AAEL027166
GO:MF	hydrolase activity, acting on glycosyl bonds	GO:0016798	3.21623e-05	4.49265	119	1242	36	9378	AAEL000647,AAEL000651,AAEL000667,AAEL001478,AAEL002645,AAEL003066,AAEL003402,AAEL003434,AAEL004361,AAEL004369,AAEL004383,AAEL004575,AAEL004582,AAEL004897,AAEL004931,AAEL005188,AAEL005460,AAEL005481,AAEL005749,AAEL005763,AAEL006485,AAEL009782,AAEL012268,AAEL013385,AAEL013421,AAEL015020,AAEL015021,AAEL015404,AAEL017132,AAEL017226,AAEL017512,AAEL020371,AAEL021375,AAEL025498,AAEL026922,AAEL027120
GO:MF	hydrolase activity, hydrolyzing O-glycosyl compounds	GO:0004553	0.000800313	3.09674	90	1242	27	9378	AAEL001478,AAEL002645,AAEL003066,AAEL004361,AAEL004369,AAEL004383,AAEL004575,AAEL004582,AAEL004897,AAEL004931,AAEL005188,AAEL005460,AAEL005481,AAEL005749,AAEL005763,AAEL009782,AAEL012268,AAEL013385,AAEL013421,AAEL015020,AAEL015021,AAEL015404,AAEL017132,AAEL017226,AAEL017512,AAEL020371,AAEL021375
GO:MF	cytochrome-c oxidase activity	GO:0004129	0.000871573	3.0597	12	1242	8	9378	AAEL002737,AAEL003234,AAEL007752,AAEL008697,AAEL009257,AAEL014944,AAEL018662,AAEL019719
GO:MF	oxidoreductase activity, acting on a heme group of donors	GO:0016675	0.000871573	3.0597	12	1242	8	9378	AAEL002737,AAEL003234,AAEL007752,AAEL008697,AAEL009257,AAEL014944,AAEL018662,AAEL019719
GO:MF	NADH dehydrogenase activity	GO:0003954	0.00252092	2.59844	20	1242	10	9378	AAEL001164,AAEL002825,AAEL003423,AAEL005946,AAEL007681,AAEL008490,AAEL010840,AAEL011157,AAEL012552,AAEL018678
GO:MF	oxidoreductase activity, acting on NAD(P)H	GO:0016651	0.00446168	2.3505	33	1242	13	9378	AAEL001164,AAEL002825,AAEL003423,AAEL005946,AAEL007681,AAEL008490,AAEL010840,AAEL011157,AAEL011381,AAEL012552,AAEL013744,AAEL018678,AAEL027771
GO:MF	metallopeptidase activity	GO:0008237	0.00672568	2.17226	179	1242	41	9378	AAEL000424,AAEL000788,AAEL000842,AAEL001844,AAEL001863,AAEL002408,AAEL002676,AAEL002696,AAEL003194,AAEL003424,AAEL005076,AAEL005666,AAEL005808,AAEL005821,AAEL007892,AAEL008163,AAEL008599,AAEL008600,AAEL008609,AAEL008786,AAEL010782,AAEL011292,AAEL011658,AAEL011662,AAEL012099,AAEL012778,AAEL012783,AAEL014516,AAEL015247,AAEL017244,AAEL019501,AAEL019536,AAEL019697,AAEL019828,AAEL019989,AAEL020941,AAE…
GO:MF	monoatomic cation channel activity	GO:0005261	0.00672568	2.17226	118	1242	30	9378	AAEL002436,AAEL002504,AAEL002546,AAEL002827,AAEL003393,AAEL004006,AAEL004060,AAEL005014,AAEL005392,AAEL005437,AAEL006809,AAEL006822,AAEL007143,AAEL007777,AAEL008055,AAEL008787,AAEL008848,AAEL008928,AAEL008931,AAEL009544,AAEL010570,AAEL010823,AAEL012106,AAEL012175,AAEL013277,AAEL018306,AAEL018352,AAEL023651,AAEL025650,AAEL025973
GO:MF	NAD(P)H dehydrogenase (quinone) activity	GO:0003955	0.00687007	2.16304	19	1242	9	9378	AAEL001164,AAEL002825,AAEL005946,AAEL007681,AAEL008490,AAEL010840,AAEL011157,AAEL012552,AAEL018678
GO:MF	postsynaptic neurotransmitter receptor activity	GO:0098960	0.00687007	2.16304	12	1242	7	9378	AAEL004006,AAEL008055,AAEL010570,AAEL012106,AAEL017181,AAEL018352,AAEL021100
GO:MF	NADH dehydrogenase (quinone) activity	GO:0050136	0.00687007	2.16304	19	1242	9	9378	AAEL001164,AAEL002825,AAEL005946,AAEL007681,AAEL008490,AAEL010840,AAEL011157,AAEL012552,AAEL018678
GO:MF	NADH dehydrogenase (ubiquinone) activity	GO:0008137	0.00687007	2.16304	19	1242	9	9378	AAEL001164,AAEL002825,AAEL005946,AAEL007681,AAEL008490,AAEL010840,AAEL011157,AAEL012552,AAEL018678
GO:MF	alkaline phosphatase activity	GO:0004035	0.00687007	2.16304	12	1242	7	9378	AAEL000931,AAEL003297,AAEL003298,AAEL003317,AAEL015070,AAEL029070,AAEL029071
GO:MF	oxidoreductase activity, acting on NAD(P)H, quinone or similar compound as acceptor	GO:0016655	0.00687007	2.16304	19	1242	9	9378	AAEL001164,AAEL002825,AAEL005946,AAEL007681,AAEL008490,AAEL010840,AAEL011157,AAEL012552,AAEL018678
GO:MF	aminopeptidase activity	GO:0004177	0.00797225	2.09842	40	1242	14	9378	AAEL000424,AAEL002696,AAEL003194,AAEL005808,AAEL005821,AAEL007892,AAEL008163,AAEL011292,AAEL012099,AAEL012778,AAEL012783,AAEL015247,AAEL017244,AAEL019536
GO:MF	transaminase activity	GO:0008483	0.00880616	2.05521	16	1242	8	9378	AAEL003508,AAEL009510,AAEL009872,AAEL010276,AAEL010480,AAEL012578,AAEL014886,AAEL028013
GO:MF	transferase activity, transferring nitrogenous groups	GO:0016769	0.00880616	2.05521	16	1242	8	9378	AAEL003508,AAEL009510,AAEL009872,AAEL010276,AAEL010480,AAEL012578,AAEL014886,AAEL028013
GO:MF	iron ion binding	GO:0005506	0.0132244	1.87863	205	1242	44	9378	AAEL000320,AAEL001312,AAEL001320,AAEL002638,AAEL002683,AAEL002948,AAEL003322,AAEL003831,AAEL004054,AAEL004126,AAEL004335,AAEL005006,AAEL005788,AAEL006044,AAEL006784,AAEL006984,AAEL007038,AAEL007383,AAEL007385,AAEL007807,AAEL007812,AAEL007830,AAEL008018,AAEL008701,AAEL009126,AAEL009127,AAEL009132,AAEL010384,AAEL011850,AAEL013554,AAEL014019,AAEL014412,AAEL014413,AAEL014604,AAEL014605,AAEL014614,AAE…
GO:MF	metalloexopeptidase activity	GO:0008235	0.0233448	1.63181	54	1242	16	9378	AAEL000424,AAEL000842,AAEL001844,AAEL001863,AAEL002408,AAEL003194,AAEL003424,AAEL007892,AAEL008599,AAEL008600,AAEL008609,AAEL010782,AAEL011658,AAEL011662,AAEL019989,AAEL020941
GO:MF	serine hydrolase activity	GO:0017171	0.0304764	1.51604	370	1242	69	9378	AAEL000028,AAEL000037,AAEL000099,AAEL000252,AAEL001674,AAEL001690,AAEL001693,AAEL001703,AAEL002288,AAEL002301,AAEL003060,AAEL003628,AAEL004678,AAEL006136,AAEL006168,AAEL006425,AAEL006434,AAEL006542,AAEL006576,AAEL006585,AAEL006674,AAEL006919,AAEL007432,AAEL007601,AAEL007764,AAEL007926,AAEL008079,AAEL008080,AAEL008097,AAEL008769,AAEL009291,AAEL009680,AAEL009843,AAEL010196,AAEL010202,AAEL010866,AAE…
GO:MF	serine-type peptidase activity	GO:0008236	0.0304764	1.51604	370	1242	69	9378	AAEL000028,AAEL000037,AAEL000099,AAEL000252,AAEL001674,AAEL001690,AAEL001693,AAEL001703,AAEL002288,AAEL002301,AAEL003060,AAEL003628,AAEL004678,AAEL006136,AAEL006168,AAEL006425,AAEL006434,AAEL006542,AAEL006576,AAEL006585,AAEL006674,AAEL006919,AAEL007432,AAEL007601,AAEL007764,AAEL007926,AAEL008079,AAEL008080,AAEL008097,AAEL008769,AAEL009291,AAEL009680,AAEL009843,AAEL010196,AAEL010202,AAEL010866,AAE…
GO:MF	monoatomic ion channel activity	GO:0005216	0.0317045	1.49888	209	1242	43	9378	AAEL002436,AAEL002504,AAEL002518,AAEL002546,AAEL002827,AAEL003393,AAEL004006,AAEL004060,AAEL004513,AAEL005014,AAEL005392,AAEL005437,AAEL006809,AAEL006822,AAEL007143,AAEL007777,AAEL008055,AAEL008354,AAEL008787,AAEL008848,AAEL008928,AAEL008931,AAEL009544,AAEL010570,AAEL010823,AAEL010941,AAEL011638,AAEL012106,AAEL012175,AAEL012248,AAEL013277,AAEL018149,AAEL018306,AAEL018352,AAEL019744,AAEL022196,AAE…
GO:MF	passive transmembrane transporter activity	GO:0022803	0.0317045	1.49888	221	1242	45	9378	AAEL002436,AAEL002504,AAEL002518,AAEL002546,AAEL002827,AAEL003393,AAEL004006,AAEL004060,AAEL004513,AAEL005008,AAEL005014,AAEL005392,AAEL005437,AAEL006809,AAEL006822,AAEL007143,AAEL007777,AAEL008055,AAEL008354,AAEL008787,AAEL008848,AAEL008928,AAEL008931,AAEL009544,AAEL010570,AAEL010823,AAEL010941,AAEL011638,AAEL012106,AAEL012175,AAEL012248,AAEL013277,AAEL018149,AAEL018306,AAEL018352,AAEL019744,AAE…
GO:MF	channel activity	GO:0015267	0.0317045	1.49888	221	1242	45	9378	AAEL002436,AAEL002504,AAEL002518,AAEL002546,AAEL002827,AAEL003393,AAEL004006,AAEL004060,AAEL004513,AAEL005008,AAEL005014,AAEL005392,AAEL005437,AAEL006809,AAEL006822,AAEL007143,AAEL007777,AAEL008055,AAEL008354,AAEL008787,AAEL008848,AAEL008928,AAEL008931,AAEL009544,AAEL010570,AAEL010823,AAEL010941,AAEL011638,AAEL012106,AAEL012175,AAEL012248,AAEL013277,AAEL018149,AAEL018306,AAEL018352,AAEL019744,AAE…
GO:MF	ligase activity	GO:0016874	0.0348538	1.45775	116	1242	27	9378	AAEL000424,AAEL001887,AAEL002048,AAEL002504,AAEL002546,AAEL002827,AAEL002867,AAEL003336,AAEL003393,AAEL004060,AAEL004607,AAEL004613,AAEL007777,AAEL008787,AAEL008848,AAEL009623,AAEL009908,AAEL010296,AAEL010640,AAEL010694,AAEL010823,AAEL011746,AAEL012175,AAEL013967,AAEL020382,AAEL020654,AAEL026069
GO:MF	ligand-gated monoatomic cation channel activity	GO:0099094	0.0408864	1.38842	16	1242	7	9378	AAEL004006,AAEL008055,AAEL008928,AAEL008931,AAEL010570,AAEL012106,AAEL018352
GO:MF	carboxypeptidase activity	GO:0004180	0.0408864	1.38842	38	1242	12	9378	AAEL001844,AAEL001863,AAEL002676,AAEL003424,AAEL006542,AAEL007926,AAEL008599,AAEL008600,AAEL008609,AAEL009291,AAEL010782,AAEL020941
GO:MF	tetrapyrrole binding	GO:0046906	0.0417797	1.37903	195	1242	40	9378	AAEL000176,AAEL000320,AAEL000342,AAEL000428,AAEL001312,AAEL001320,AAEL002638,AAEL004054,AAEL004457,AAEL005006,AAEL005788,AAEL006044,AAEL006784,AAEL006984,AAEL007807,AAEL007812,AAEL007830,AAEL008018,AAEL009126,AAEL009127,AAEL009132,AAEL010017,AAEL011850,AAEL011871,AAEL013554,AAEL014019,AAEL014412,AAEL014413,AAEL014604,AAEL014605,AAEL014614,AAEL014618,AAEL014830,AAEL017061,AAEL017136,AAEL017467,AAE…
GO:MF	vitamin binding	GO:0019842	0.0469934	1.32796	64	1242	17	9378	AAEL000176,AAEL000703,AAEL005822,AAEL007038,AAEL007787,AAEL009872,AAEL010480,AAEL010951,AAEL011981,AAEL013169,AAEL014886,AAEL021106,AAEL022506,AAEL022615,AAEL026380,AAEL028013,AAEL029014
GO:MF	oxidoreductase activity, acting on the CH-OH group of donors, NAD or NADP as acceptor	GO:0016616	0.0497213	1.30346	54	1242	15	9378	AAEL000454,AAEL001048,AAEL001593,AAEL003729,AAEL007707,AAEL008166,AAEL010143,AAEL010814,AAEL011112,AAEL011126,AAEL011130,AAEL012457,AAEL013904,AAEL017302,AAEL017320
GO:MF	heme binding	GO:0020037	0.063088	1.20005	194	1242	39	9378	AAEL000320,AAEL000342,AAEL000428,AAEL001312,AAEL001320,AAEL002638,AAEL004054,AAEL004457,AAEL005006,AAEL005788,AAEL006044,AAEL006784,AAEL006984,AAEL007807,AAEL007812,AAEL007830,AAEL008018,AAEL009126,AAEL009127,AAEL009132,AAEL010017,AAEL011850,AAEL011871,AAEL013554,AAEL014019,AAEL014412,AAEL014413,AAEL014604,AAEL014605,AAEL014614,AAEL014618,AAEL014830,AAEL017061,AAEL017136,AAEL017467,AAEL018662,AAE…
GO:MF	neurotransmitter receptor activity involved in regulation of postsynaptic membrane potential	GO:0099529	0.0745165	1.12775	10	1242	5	9378	AAEL004006,AAEL008055,AAEL010570,AAEL012106,AAEL018352
GO:MF	transmitter-gated monoatomic ion channel activity involved in regulation of postsynaptic membrane potential	GO:1904315	0.0745165	1.12775	10	1242	5	9378	AAEL004006,AAEL008055,AAEL010570,AAEL012106,AAEL018352
GO:MF	acetylcholine-gated monoatomic cation-selective channel activity	GO:0022848	0.0745165	1.12775	10	1242	5	9378	AAEL004006,AAEL008055,AAEL010570,AAEL012106,AAEL018352
GO:MF	excitatory extracellular ligand-gated monoatomic ion channel activity	GO:0005231	0.0745165	1.12775	10	1242	5	9378	AAEL004006,AAEL008055,AAEL010570,AAEL012106,AAEL018352
GO:MF	carbohydrate binding	GO:0030246	0.0917018	1.03762	80	1242	19	9378	AAEL000533,AAEL000654,AAEL003541,AAEL004196,AAEL005293,AAEL005749,AAEL005763,AAEL005822,AAEL006968,AAEL007038,AAEL010590,AAEL010596,AAEL011070,AAEL012135,AAEL017226,AAEL019902,AAEL019903,AAEL021450,AAEL026410
GO:MF	oxidoreductase activity, acting on CH-OH group of donors	GO:0016614	0.0917018	1.03762	80	1242	19	9378	AAEL000454,AAEL001048,AAEL001593,AAEL003729,AAEL003873,AAEL004025,AAEL007707,AAEL008166,AAEL010143,AAEL010814,AAEL011112,AAEL011126,AAEL011130,AAEL011809,AAEL012457,AAEL012689,AAEL013904,AAEL017302,AAEL017320
GO:MF	serine-type endopeptidase activity	GO:0004252	0.100726	0.996857	348	1242	62	9378	AAEL000028,AAEL000037,AAEL000099,AAEL000252,AAEL001674,AAEL001690,AAEL001693,AAEL001703,AAEL002288,AAEL002301,AAEL003060,AAEL003628,AAEL004678,AAEL006136,AAEL006168,AAEL006425,AAEL006434,AAEL006576,AAEL006585,AAEL006674,AAEL006919,AAEL007432,AAEL007601,AAEL008079,AAEL008080,AAEL008097,AAEL008769,AAEL009680,AAEL009843,AAEL010196,AAEL010202,AAEL010866,AAEL010867,AAEL011624,AAEL012777,AAEL013032,AAE…
GO:MF	sugar transmembrane transporter activity	GO:0051119	0.100726	0.996857	19	1242	7	9378	AAEL007050,AAEL007139,AAEL008232,AAEL010478,AAEL010479,AAEL020524,AAEL023753
GO:MF	carbohydrate transmembrane transporter activity	GO:0015144	0.100726	0.996857	19	1242	7	9378	AAEL007050,AAEL007139,AAEL008232,AAEL010478,AAEL010479,AAEL020524,AAEL023753
GO:MF	vitamin B6 binding	GO:0070279	0.147748	0.830477	40	1242	11	9378	AAEL000703,AAEL007787,AAEL009872,AAEL010480,AAEL010951,AAEL011981,AAEL013169,AAEL014886,AAEL021106,AAEL022615,AAEL028013
GO:MF	pyridoxal phosphate binding	GO:0030170	0.147748	0.830477	40	1242	11	9378	AAEL000703,AAEL007787,AAEL009872,AAEL010480,AAEL010951,AAEL011981,AAEL013169,AAEL014886,AAEL021106,AAEL022615,AAEL028013
GO:MF	metal cluster binding	GO:0051540	0.154135	0.812099	57	1242	14	9378	AAEL000418,AAEL002683,AAEL002800,AAEL003675,AAEL005508,AAEL006428,AAEL007681,AAEL009368,AAEL010384,AAEL012552,AAEL014154,AAEL014379,AAEL025993,AAEL027771
GO:MF	ABC-type transporter activity	GO:0140359	0.154135	0.812099	57	1242	14	9378	AAEL001938,AAEL002913,AAEL005043,AAEL005491,AAEL005918,AAEL008134,AAEL008632,AAEL010379,AAEL012698,AAEL012702,AAEL019463,AAEL019641,AAEL020303,AAEL027686
GO:MF	extracellular ligand-gated monoatomic ion channel activity	GO:0005230	0.154135	0.812099	57	1242	14	9378	AAEL002518,AAEL004006,AAEL004513,AAEL008055,AAEL008354,AAEL010570,AAEL012106,AAEL012248,AAEL018149,AAEL018352,AAEL022196,AAEL024490,AAEL027230,AAEL027520
GO:MF	iron-sulfur cluster binding	GO:0051536	0.154135	0.812099	57	1242	14	9378	AAEL000418,AAEL002683,AAEL002800,AAEL003675,AAEL005508,AAEL006428,AAEL007681,AAEL009368,AAEL010384,AAEL012552,AAEL014154,AAEL014379,AAEL025993,AAEL027771
GO:MF	endopeptidase inhibitor activity	GO:0004866	0.157747	0.802038	52	1242	13	9378	AAEL000087,AAEL001422,AAEL002704,AAEL002731,AAEL003182,AAEL003697,AAEL007420,AAEL007889,AAEL012267,AAEL014078,AAEL017403,AAEL025334,AAEL028188
GO:MF	endopeptidase regulator activity	GO:0061135	0.157747	0.802038	52	1242	13	9378	AAEL000087,AAEL001422,AAEL002704,AAEL002731,AAEL003182,AAEL003697,AAEL007420,AAEL007889,AAEL012267,AAEL014078,AAEL017403,AAEL025334,AAEL028188
GO:MF	oxidoreductase activity, acting on the aldehyde or oxo group of donors	GO:0016903	0.157747	0.802038	47	1242	12	9378	AAEL001134,AAEL001737,AAEL001747,AAEL004338,AAEL005308,AAEL005422,AAEL007298,AAEL011756,AAEL012162,AAEL013613,AAEL014302,AAEL016984
GO:MF	metallocarboxypeptidase activity	GO:0004181	0.157747	0.802038	26	1242	8	9378	AAEL001844,AAEL001863,AAEL003424,AAEL008599,AAEL008600,AAEL008609,AAEL010782,AAEL020941
GO:MF	calcium ion binding	GO:0005509	0.158082	0.801119	179	1242	34	9378	AAEL000597,AAEL001068,AAEL002645,AAEL003137,AAEL003322,AAEL003873,AAEL004313,AAEL005417,AAEL005978,AAEL006572,AAEL006659,AAEL007226,AAEL007306,AAEL007395,AAEL007439,AAEL007455,AAEL007725,AAEL008062,AAEL008844,AAEL009869,AAEL010470,AAEL010712,AAEL010789,AAEL011302,AAEL011343,AAEL012114,AAEL012513,AAEL013413,AAEL013656,AAEL013689,AAEL015100,AAEL019552,AAEL019986,AAEL024535
GO:MF	magnesium ion binding	GO:0000287	0.158082	0.801119	42	1242	11	9378	AAEL000258,AAEL000454,AAEL001480,AAEL004613,AAEL010037,AAEL010143,AAEL011746,AAEL014913,AAEL023037,AAEL024228,AAEL026380
GO:MF	antiporter activity	GO:0015297	0.158082	0.801119	17	1242	6	9378	AAEL001281,AAEL004805,AAEL010884,AAEL014527,AAEL018329,AAEL019513
GO:MF	monoatomic anion transmembrane transporter activity	GO:0008509	0.174101	0.759198	27	1242	8	9378	AAEL001281,AAEL004513,AAEL008354,AAEL010941,AAEL012248,AAEL019507,AAEL022304,AAEL024490
GO:MF	molecular function inhibitor activity	GO:0140678	0.181884	0.740206	131	1242	26	9378	AAEL000087,AAEL001252,AAEL001422,AAEL001509,AAEL002704,AAEL002731,AAEL003182,AAEL003697,AAEL004731,AAEL004783,AAEL005347,AAEL006619,AAEL007420,AAEL007889,AAEL012267,AAEL014078,AAEL017403,AAEL019674,AAEL019838,AAEL023547,AAEL025334,AAEL025520,AAEL025591,AAEL025966,AAEL027007,AAEL028188
GO:MF	neurotransmitter receptor activity	GO:0030594	0.182301	0.739211	43	1242	11	9378	AAEL002518,AAEL004006,AAEL008055,AAEL010570,AAEL012106,AAEL017181,AAEL018149,AAEL018352,AAEL021100,AAEL022196,AAEL027230
GO:MF	inorganic anion transmembrane transporter activity	GO:0015103	0.19906	0.701016	33	1242	9	9378	AAEL001281,AAEL004513,AAEL006372,AAEL008354,AAEL010941,AAEL012041,AAEL012248,AAEL019507,AAEL024490
GO:MF	UDP-glycosyltransferase activity	GO:0008194	0.209741	0.678318	61	1242	14	9378	AAEL000687,AAEL001548,AAEL001586,AAEL003098,AAEL005618,AAEL005903,AAEL006254,AAEL008749,AAEL010366,AAEL010569,AAEL011937,AAEL014246,AAEL018042,AAEL019705
GO:MF	secondary active transmembrane transporter activity	GO:0015291	0.209741	0.678318	61	1242	14	9378	AAEL001281,AAEL003524,AAEL004805,AAEL005278,AAEL006372,AAEL010884,AAEL011184,AAEL012041,AAEL013109,AAEL014527,AAEL018329,AAEL019507,AAEL019513,AAEL024732
GO:MF	enzyme inhibitor activity	GO:0004857	0.214083	0.669418	67	1242	15	9378	AAEL000087,AAEL001422,AAEL002704,AAEL002731,AAEL003182,AAEL003697,AAEL004783,AAEL006619,AAEL007420,AAEL007889,AAEL012267,AAEL014078,AAEL017403,AAEL025334,AAEL028188
GO:MF	potassium ion transmembrane transporter activity	GO:0015079	0.216665	0.664211	39	1242	10	9378	AAEL002436,AAEL007143,AAEL008928,AAEL008931,AAEL009544,AAEL012062,AAEL018306,AAEL018329,AAEL019507,AAEL025973
GO:MF	receptor ligand activity	GO:0048018	0.231324	0.635778	45	1242	11	9378	AAEL000288,AAEL000937,AAEL001754,AAEL008070,AAEL010524,AAEL013840,AAEL017403,AAEL019575,AAEL019725,AAEL024251,AAEL027514
GO:MF	signaling receptor activator activity	GO:0030546	0.231324	0.635778	45	1242	11	9378	AAEL000288,AAEL000937,AAEL001754,AAEL008070,AAEL010524,AAEL013840,AAEL017403,AAEL019575,AAEL019725,AAEL024251,AAEL027514
GO:MF	monoatomic anion channel activity	GO:0005253	0.241967	0.616244	19	1242	6	9378	AAEL004513,AAEL008354,AAEL010941,AAEL012248,AAEL022304,AAEL024490
GO:MF	signaling receptor regulator activity	GO:0030545	0.248402	0.604845	46	1242	11	9378	AAEL000288,AAEL000937,AAEL001754,AAEL008070,AAEL010524,AAEL013840,AAEL017403,AAEL019575,AAEL019725,AAEL024251,AAEL027514
GO:MF	peptidase inhibitor activity	GO:0030414	0.248402	0.604845	57	1242	13	9378	AAEL000087,AAEL001422,AAEL002704,AAEL002731,AAEL003182,AAEL003697,AAEL007420,AAEL007889,AAEL012267,AAEL014078,AAEL017403,AAEL025334,AAEL028188
GO:MF	oxidoreductase activity, acting on paired donors, with incorporation or reduction of molecular oxygen	GO:0016705	0.248402	0.604845	201	1242	36	9378	AAEL000320,AAEL000834,AAEL001312,AAEL001320,AAEL002638,AAEL003611,AAEL003645,AAEL004054,AAEL005006,AAEL005788,AAEL006044,AAEL006784,AAEL006984,AAEL007038,AAEL007807,AAEL007812,AAEL007830,AAEL008018,AAEL009126,AAEL009127,AAEL009132,AAEL011850,AAEL013554,AAEL014019,AAEL014412,AAEL014413,AAEL014604,AAEL014605,AAEL014614,AAEL014618,AAEL014830,AAEL017061,AAEL017136,AAEL026582,AAEL028635,AAEL029116
GO:MF	monooxygenase activity	GO:0004497	0.248402	0.604845	188	1242	34	9378	AAEL000320,AAEL000834,AAEL001312,AAEL001320,AAEL002638,AAEL004054,AAEL005006,AAEL005788,AAEL006044,AAEL006784,AAEL006984,AAEL007807,AAEL007812,AAEL007830,AAEL008018,AAEL008701,AAEL009126,AAEL009127,AAEL009132,AAEL011850,AAEL013554,AAEL014019,AAEL014412,AAEL014413,AAEL014604,AAEL014605,AAEL014614,AAEL014618,AAEL014830,AAEL017061,AAEL017136,AAEL026582,AAEL028635,AAEL029116
GO:MF	lyase activity	GO:0016829	0.264863	0.576978	125	1242	24	9378	AAEL001176,AAEL001396,AAEL003345,AAEL004868,AAEL004930,AAEL005177,AAEL005766,AAEL005819,AAEL008167,AAEL008828,AAEL009330,AAEL010223,AAEL010951,AAEL011830,AAEL011981,AAEL014450,AAEL014556,AAEL019928,AAEL020936,AAEL021106,AAEL022615,AAEL022948,AAEL024228,AAEL026619
GO:MF	endopeptidase activity	GO:0004175	0.266333	0.574574	479	1242	77	9378	AAEL000028,AAEL000037,AAEL000099,AAEL000252,AAEL000788,AAEL001674,AAEL001690,AAEL001693,AAEL001703,AAEL002288,AAEL002301,AAEL003060,AAEL003444,AAEL003628,AAEL004678,AAEL005666,AAEL006136,AAEL006168,AAEL006425,AAEL006434,AAEL006576,AAEL006585,AAEL006674,AAEL006919,AAEL007432,AAEL007601,AAEL008079,AAEL008080,AAEL008097,AAEL008769,AAEL008786,AAEL009642,AAEL009680,AAEL009843,AAEL010196,AAEL010202,AAE…
GO:MF	carbonate dehydratase activity	GO:0004089	0.267972	0.571911	15	1242	5	9378	AAEL004930,AAEL008828,AAEL009330,AAEL020936,AAEL026619
GO:MF	intramolecular transferase activity	GO:0016866	0.267972	0.571911	15	1242	5	9378	AAEL001480,AAEL006070,AAEL007354,AAEL007495,AAEL010037
GO:MF	glycosyltransferase activity	GO:0016757	0.268995	0.570255	151	1242	28	9378	AAEL000654,AAEL000687,AAEL000703,AAEL001548,AAEL001586,AAEL002804,AAEL003098,AAEL003481,AAEL005618,AAEL005839,AAEL005903,AAEL005976,AAEL006254,AAEL008749,AAEL009199,AAEL009761,AAEL010366,AAEL010569,AAEL010596,AAEL011937,AAEL013267,AAEL014246,AAEL014772,AAEL018042,AAEL019705,AAEL019895,AAEL021450,AAEL026410
GO:MF	monoatomic ion gated channel activity	GO:0022839	0.286098	0.543485	114	1242	22	9378	AAEL002518,AAEL004006,AAEL004513,AAEL005392,AAEL007143,AAEL008055,AAEL008354,AAEL008928,AAEL008931,AAEL010570,AAEL012106,AAEL012248,AAEL013277,AAEL018149,AAEL018306,AAEL018352,AAEL022196,AAEL022304,AAEL024490,AAEL025973,AAEL027230,AAEL027520
GO:MF	peptidase regulator activity	GO:0061134	0.286098	0.543485	59	1242	13	9378	AAEL000087,AAEL001422,AAEL002704,AAEL002731,AAEL003182,AAEL003697,AAEL007420,AAEL007889,AAEL012267,AAEL014078,AAEL017403,AAEL025334,AAEL028188
GO:MF	gated channel activity	GO:0022836	0.286098	0.543485	114	1242	22	9378	AAEL002518,AAEL004006,AAEL004513,AAEL005392,AAEL007143,AAEL008055,AAEL008354,AAEL008928,AAEL008931,AAEL010570,AAEL012106,AAEL012248,AAEL013277,AAEL018149,AAEL018306,AAEL018352,AAEL022196,AAEL022304,AAEL024490,AAEL025973,AAEL027230,AAEL027520
GO:MF	ligand-gated channel activity	GO:0022834	0.292013	0.534598	78	1242	16	9378	AAEL002518,AAEL004006,AAEL004513,AAEL008055,AAEL008354,AAEL008928,AAEL008931,AAEL010570,AAEL012106,AAEL012248,AAEL018149,AAEL018352,AAEL022196,AAEL024490,AAEL027230,AAEL027520
GO:MF	phosphotransferase activity, phosphate group as acceptor	GO:0016776	0.292013	0.534598	11	1242	4	9378	AAEL011006,AAEL012359,AAEL012731,AAEL013814
GO:MF	ligand-gated monoatomic ion channel activity	GO:0015276	0.292013	0.534598	78	1242	16	9378	AAEL002518,AAEL004006,AAEL004513,AAEL008055,AAEL008354,AAEL008928,AAEL008931,AAEL010570,AAEL012106,AAEL012248,AAEL018149,AAEL018352,AAEL022196,AAEL024490,AAEL027230,AAEL027520
GO:MF	hydro-lyase activity	GO:0016836	0.292013	0.534598	37	1242	9	9378	AAEL001396,AAEL004930,AAEL008167,AAEL008828,AAEL009330,AAEL011830,AAEL020936,AAEL024228,AAEL026619
GO:MF	calcium ion transmembrane transporter activity	GO:0015085	0.292013	0.534598	26	1242	7	9378	AAEL005014,AAEL005392,AAEL005437,AAEL006582,AAEL018329,AAEL019513,AAEL023651
GO:MF	cytoskeletal protein binding	GO:0008092	0.313774	0.503383	168	1242	30	9378	AAEL000822,AAEL004440,AAEL006095,AAEL006102,AAEL007029,AAEL007306,AAEL008303,AAEL008465,AAEL008610,AAEL009371,AAEL009847,AAEL009991,AAEL010619,AAEL010911,AAEL011905,AAEL012206,AAEL012709,AAEL013461,AAEL013661,AAEL014134,AAEL020800,AAEL021915,AAEL022609,AAEL022661,AAEL023100,AAEL024235,AAEL025570,AAEL026094,AAEL026217,AAEL027273
GO:MF	4 iron, 4 sulfur cluster binding	GO:0051539	0.341213	0.466974	27	1242	7	9378	AAEL002800,AAEL007681,AAEL009368,AAEL012552,AAEL014154,AAEL025993,AAEL027771
GO:MF	transmitter-gated channel activity	GO:0022835	0.342388	0.465481	41	1242	9	9378	AAEL002518,AAEL004006,AAEL008055,AAEL010570,AAEL012106,AAEL018149,AAEL018352,AAEL022196,AAEL027230
GO:MF	nucleobase-containing compound kinase activity	GO:0019205	0.342388	0.465481	18	1242	5	9378	AAEL009099,AAEL011006,AAEL011273,AAEL012359,AAEL012731
GO:MF	serine-type endopeptidase inhibitor activity	GO:0004867	0.342388	0.465481	37	1242	8	9378	AAEL002704,AAEL002731,AAEL003182,AAEL003697,AAEL007420,AAEL007889,AAEL014078,AAEL017403
GO:MF	carboxylic ester hydrolase activity	GO:0052689	0.342388	0.465481	96	1242	18	9378	AAEL000530,AAEL001837,AAEL002758,AAEL004724,AAEL005200,AAEL006961,AAEL006966,AAEL007060,AAEL007874,AAEL008532,AAEL012509,AAEL012886,AAEL014153,AAEL014489,AAEL014551,AAEL020599,AAEL023844,AAEL027829
GO:MF	sulfur compound binding	GO:1901681	0.342388	0.465481	19	1242	5	9378	AAEL002704,AAEL003697,AAEL005895,AAEL014078,AAEL026380
GO:MF	transmitter-gated monoatomic ion channel activity	GO:0022824	0.342388	0.465481	41	1242	9	9378	AAEL002518,AAEL004006,AAEL008055,AAEL010570,AAEL012106,AAEL018149,AAEL018352,AAEL022196,AAEL027230
GO:MF	metal ion transmembrane transporter activity	GO:0046873	0.342388	0.465481	128	1242	22	9378	AAEL001968,AAEL002436,AAEL005014,AAEL005278,AAEL005392,AAEL005437,AAEL006582,AAEL007143,AAEL008928,AAEL008931,AAEL009544,AAEL012062,AAEL013263,AAEL013277,AAEL013490,AAEL014762,AAEL018306,AAEL018329,AAEL019507,AAEL019513,AAEL023651,AAEL025973
GO:MF	protein tyrosine phosphatase activity	GO:0004725	0.342388	0.465481	31	1242	7	9378	AAEL000845,AAEL003108,AAEL003165,AAEL005692,AAEL006439,AAEL014391,AAEL022726
GO:MF	2 iron, 2 sulfur cluster binding	GO:0051537	0.342388	0.465481	23	1242	6	9378	AAEL002683,AAEL003675,AAEL005508,AAEL006428,AAEL010384,AAEL014379
GO:MF	lipid transporter activity	GO:0005319	0.342388	0.465481	30	1242	7	9378	AAEL008598,AAEL009531,AAEL010434,AAEL010661,AAEL018103,AAEL023829,AAEL029014
GO:MF	chloride channel activity	GO:0005254	0.342388	0.465481	17	1242	5	9378	AAEL004513,AAEL008354,AAEL010941,AAEL012248,AAEL024490
GO:MF	chloride transmembrane transporter activity	GO:0015108	0.342388	0.465481	23	1242	6	9378	AAEL004513,AAEL008354,AAEL010941,AAEL012248,AAEL019507,AAEL024490
GO:MF	lipase activity	GO:0016298	0.342388	0.465481	71	1242	14	9378	AAEL000258,AAEL001837,AAEL001878,AAEL003402,AAEL005959,AAEL006027,AAEL006961,AAEL006966,AAEL007060,AAEL007092,AAEL007874,AAEL014551,AAEL020599,AAEL027829
GO:MF	oxidoreductase activity, acting on the aldehyde or oxo group of donors, NAD or NADP as acceptor	GO:0016620	0.342388	0.465481	41	1242	9	9378	AAEL001134,AAEL001737,AAEL001747,AAEL005422,AAEL007298,AAEL011756,AAEL012162,AAEL014302,AAEL016984
GO:MF	actin binding	GO:0003779	0.342388	0.465481	100	1242	18	9378	AAEL006095,AAEL006102,AAEL007306,AAEL008303,AAEL008610,AAEL009371,AAEL009991,AAEL010911,AAEL011905,AAEL012709,AAEL013461,AAEL013661,AAEL021915,AAEL022661,AAEL024235,AAEL025570,AAEL026094,AAEL026217
GO:MF	growth factor activity	GO:0008083	0.342388	0.465481	13	1242	4	9378	AAEL000288,AAEL013840,AAEL019575,AAEL027514
GO:MF	structural constituent of cytoskeleton	GO:0005200	0.342388	0.465481	18	1242	5	9378	AAEL005052,AAEL006179,AAEL006642,AAEL013229,AAEL024235
GO:MF	carbon-oxygen lyase activity	GO:0016835	0.342388	0.465481	42	1242	9	9378	AAEL001396,AAEL004930,AAEL008167,AAEL008828,AAEL009330,AAEL011830,AAEL020936,AAEL024228,AAEL026619
GO:MF	carbon-carbon lyase activity	GO:0016830	0.342388	0.465481	32	1242	7	9378	AAEL001176,AAEL005766,AAEL010223,AAEL010951,AAEL011981,AAEL014556,AAEL021106
GO:MF	isomerase activity	GO:0016853	0.342388	0.465481	77	1242	15	9378	AAEL000641,AAEL001432,AAEL001480,AAEL002165,AAEL003477,AAEL004313,AAEL005799,AAEL006070,AAEL007354,AAEL007495,AAEL007883,AAEL010037,AAEL010505,AAEL010590,AAEL013279
GO:MF	hydrolase activity, acting on carbon-nitrogen (but not peptide) bonds, in linear amides	GO:0016811	0.342388	0.465481	37	1242	8	9378	AAEL000111,AAEL000146,AAEL001645,AAEL004952,AAEL006023,AAEL008559,AAEL011117,AAEL013049
GO:MF	signaling receptor binding	GO:0005102	0.342388	0.465481	68	1242	13	9378	AAEL000288,AAEL000937,AAEL001754,AAEL007004,AAEL008070,AAEL010524,AAEL013840,AAEL017403,AAEL019538,AAEL019575,AAEL019725,AAEL024251,AAEL027514
GO:MF	hydrolase activity, acting on carbon-nitrogen (but not peptide) bonds	GO:0016810	0.342388	0.465481	61	1242	12	9378	AAEL000111,AAEL000146,AAEL001645,AAEL003419,AAEL004952,AAEL006023,AAEL008559,AAEL011117,AAEL013049,AAEL013059,AAEL013877,AAEL026165
GO:MF	alpha-mannosidase activity	GO:0004559	0.345921	0.461023	10	1242	3	9378	AAEL002645,AAEL005749,AAEL005763
GO:MF	oxidoreductase activity, acting on single donors with incorporation of molecular oxygen	GO:0016701	0.345921	0.461023	10	1242	3	9378	AAEL000428,AAEL003211,AAEL008701
GO:MF	mannosidase activity	GO:0015923	0.345921	0.461023	10	1242	3	9378	AAEL002645,AAEL005749,AAEL005763
GO:MF	oxidoreductase activity, acting on the CH-NH2 group of donors	GO:0016638	0.345921	0.461023	10	1242	3	9378	AAEL000164,AAEL010464,AAEL022263
GO:MF	FAD binding	GO:0071949	0.348893	0.457308	27	1242	6	9378	AAEL000164,AAEL002683,AAEL008574,AAEL008841,AAEL010384,AAEL010405
GO:MF	phosphatase activity	GO:0016791	0.351245	0.454389	124	1242	21	9378	AAEL000258,AAEL000845,AAEL000931,AAEL001367,AAEL003006,AAEL003108,AAEL003165,AAEL003297,AAEL003298,AAEL003317,AAEL003322,AAEL005692,AAEL006240,AAEL006439,AAEL014391,AAEL014842,AAEL015070,AAEL022726,AAEL022827,AAEL029070,AAEL029071
GO:MF	oxidoreductase activity, acting on a sulfur group of donors	GO:0016667	0.388138	0.411014	34	1242	7	9378	AAEL001432,AAEL004873,AAEL006928,AAEL014252,AAEL022214,AAEL022914,AAEL024975
GO:MF	potassium channel activity	GO:0005267	0.388138	0.411014	34	1242	7	9378	AAEL002436,AAEL007143,AAEL008928,AAEL008931,AAEL009544,AAEL018306,AAEL025973
GO:MF	hormone activity	GO:0005179	0.392739	0.405896	28	1242	6	9378	AAEL000937,AAEL001754,AAEL008070,AAEL017403,AAEL019725,AAEL024251
GO:MF	molecular function regulator activity	GO:0098772	0.399435	0.398554	258	1242	40	9378	AAEL000087,AAEL000288,AAEL000937,AAEL001252,AAEL001422,AAEL001509,AAEL001754,AAEL002704,AAEL002731,AAEL003182,AAEL003697,AAEL004731,AAEL004783,AAEL005347,AAEL006619,AAEL007420,AAEL007889,AAEL008070,AAEL010470,AAEL010524,AAEL012267,AAEL013840,AAEL014078,AAEL017403,AAEL017447,AAEL019575,AAEL019674,AAEL019725,AAEL019838,AAEL019905,AAEL023547,AAEL023548,AAEL024251,AAEL025334,AAEL025520,AAEL025591,AAE…
GO:MF	guanyl-nucleotide exchange factor activity	GO:0005085	0.406304	0.391149	60	1242	11	9378	AAEL001252,AAEL001509,AAEL004731,AAEL005347,AAEL019674,AAEL019838,AAEL023547,AAEL025520,AAEL025591,AAEL025966,AAEL027007
GO:MF	protein phosphatase regulator activity	GO:0019888	0.420067	0.376682	11	1242	3	9378	AAEL006619,AAEL010470,AAEL023548
GO:MF	carbon-nitrogen lyase activity	GO:0016840	0.420067	0.376682	11	1242	3	9378	AAEL003345,AAEL004868,AAEL014450
GO:MF	voltage-gated channel activity	GO:0022832	0.424744	0.371873	35	1242	7	9378	AAEL005392,AAEL007143,AAEL008928,AAEL008931,AAEL013277,AAEL022304,AAEL025973
GO:MF	voltage-gated monoatomic ion channel activity	GO:0005244	0.424744	0.371873	35	1242	7	9378	AAEL005392,AAEL007143,AAEL008928,AAEL008931,AAEL013277,AAEL022304,AAEL025973
GO:MF	chitin binding	GO:0008061	0.427801	0.368759	128	1242	21	9378	AAEL001965,AAEL003066,AAEL003419,AAEL003425,AAEL004798,AAEL004897,AAEL005702,AAEL007483,AAEL009782,AAEL012268,AAEL012646,AAEL012647,AAEL012652,AAEL013059,AAEL013385,AAEL013812,AAEL019698,AAEL021372,AAEL023490,AAEL025518,AAEL029061
GO:MF	hexosyltransferase activity	GO:0016758	0.441135	0.355428	95	1242	16	9378	AAEL000687,AAEL000703,AAEL001548,AAEL001586,AAEL002804,AAEL003098,AAEL005618,AAEL005903,AAEL006254,AAEL008749,AAEL009199,AAEL009761,AAEL010366,AAEL010569,AAEL011937,AAEL019705
GO:MF	transferase activity, transferring sulphur-containing groups	GO:0016782	0.455696	0.341325	36	1242	7	9378	AAEL000716,AAEL003746,AAEL004607,AAEL006327,AAEL009368,AAEL009777,AAEL022615
GO:MF	phosphatase regulator activity	GO:0019208	0.462387	0.334995	13	1242	3	9378	AAEL006619,AAEL010470,AAEL023548
GO:MF	cysteine-type endopeptidase activity	GO:0004197	0.462387	0.334995	25	1242	5	9378	AAEL003444,AAEL009642,AAEL010465,AAEL014348,AAEL026744
GO:MF	molecular carrier activity	GO:0140104	0.462387	0.334995	19	1242	4	9378	AAEL009183,AAEL010900,AAEL014154,AAEL017081
GO:MF	tubulin binding	GO:0015631	0.462387	0.334995	65	1242	11	9378	AAEL000822,AAEL004440,AAEL008465,AAEL009371,AAEL009847,AAEL010619,AAEL012206,AAEL014134,AAEL020800,AAEL023100,AAEL027273
GO:MF	cytoskeletal motor activity	GO:0003774	0.462387	0.334995	64	1242	11	9378	AAEL000822,AAEL007225,AAEL008610,AAEL009991,AAEL010619,AAEL010975,AAEL011905,AAEL014134,AAEL023100,AAEL025570,AAEL026217
GO:MF	voltage-gated potassium channel activity	GO:0005249	0.462387	0.334995	18	1242	4	9378	AAEL007143,AAEL008928,AAEL008931,AAEL025973
GO:MF	hydrolase activity, acting on ester bonds	GO:0016788	0.462387	0.334995	393	1242	57	9378	AAEL000258,AAEL000530,AAEL000845,AAEL000931,AAEL001367,AAEL001556,AAEL001837,AAEL001878,AAEL002758,AAEL003006,AAEL003108,AAEL003165,AAEL003297,AAEL003298,AAEL003317,AAEL003322,AAEL003402,AAEL003492,AAEL003746,AAEL004724,AAEL005200,AAEL005692,AAEL005959,AAEL006027,AAEL006240,AAEL006439,AAEL006961,AAEL006966,AAEL007060,AAEL007092,AAEL007189,AAEL007854,AAEL007874,AAEL008532,AAEL008865,AAEL009629,AAE…
GO:MF	exonuclease activity, active with either ribo- or deoxyribonucleic acids and producing 5'-phosphomonoesters	GO:0016796	0.462387	0.334995	13	1242	3	9378	AAEL007189,AAEL008865,AAEL014945
GO:MF	ligase activity, forming carbon-nitrogen bonds	GO:0016879	0.462387	0.334995	24	1242	5	9378	AAEL001887,AAEL009908,AAEL010640,AAEL010694,AAEL020654
GO:MF	glucuronosyltransferase activity	GO:0015020	0.462387	0.334995	25	1242	5	9378	AAEL000687,AAEL001586,AAEL003098,AAEL006254,AAEL010366
GO:MF	NAD binding	GO:0051287	0.470978	0.326999	39	1242	7	9378	AAEL000454,AAEL001593,AAEL007681,AAEL010143,AAEL011381,AAEL013904,AAEL016984
GO:MF	phosphoric ester hydrolase activity	GO:0042578	0.495942	0.304569	151	1242	23	9378	AAEL000258,AAEL000845,AAEL000931,AAEL001367,AAEL003006,AAEL003108,AAEL003165,AAEL003297,AAEL003298,AAEL003317,AAEL003322,AAEL003402,AAEL005692,AAEL006240,AAEL006439,AAEL014391,AAEL014842,AAEL015070,AAEL020156,AAEL022726,AAEL022827,AAEL029070,AAEL029071
GO:MF	enzyme regulator activity	GO:0030234	0.49628	0.304274	201	1242	30	9378	AAEL000087,AAEL001252,AAEL001422,AAEL001509,AAEL002704,AAEL002731,AAEL003182,AAEL003697,AAEL004731,AAEL004783,AAEL005347,AAEL006619,AAEL007420,AAEL007889,AAEL010470,AAEL012267,AAEL014078,AAEL017403,AAEL017447,AAEL019674,AAEL019838,AAEL019905,AAEL023547,AAEL023548,AAEL025334,AAEL025520,AAEL025591,AAEL025966,AAEL027007,AAEL028188
GO:MF	calcium channel activity	GO:0005262	0.497551	0.303162	20	1242	4	9378	AAEL005014,AAEL005392,AAEL005437,AAEL023651
GO:MF	metalloaminopeptidase activity	GO:0070006	0.517654	0.285961	14	1242	3	9378	AAEL000424,AAEL003194,AAEL007892
GO:MF	intramolecular oxidoreductase activity	GO:0016860	0.517654	0.285961	14	1242	3	9378	AAEL000641,AAEL001432,AAEL002165
GO:MF	G protein-coupled receptor activity	GO:0004930	0.519942	0.284045	124	1242	19	9378	AAEL004399,AAEL005621,AAEL005625,AAEL006283,AAEL006947,AAEL007004,AAEL007372,AAEL011521,AAEL012796,AAEL012887,AAEL017181,AAEL019445,AAEL019607,AAEL019804,AAEL019805,AAEL019881,AAEL021016,AAEL021100,AAEL024525
GO:MF	copper ion binding	GO:0005507	0.544131	0.264296	21	1242	4	9378	AAEL001667,AAEL017081,AAEL022263,AAEL026602
GO:MF	G protein-coupled peptide receptor activity	GO:0008528	0.547872	0.261321	28	1242	5	9378	AAEL006283,AAEL006947,AAEL012796,AAEL019607,AAEL019881
GO:MF	peptide receptor activity	GO:0001653	0.547872	0.261321	28	1242	5	9378	AAEL006283,AAEL006947,AAEL012796,AAEL019607,AAEL019881
GO:MF	peptidyl-prolyl cis-trans isomerase activity	GO:0003755	0.547872	0.261321	28	1242	5	9378	AAEL003477,AAEL004313,AAEL005799,AAEL007883,AAEL013279
GO:MF	cis-trans isomerase activity	GO:0016859	0.547872	0.261321	29	1242	5	9378	AAEL003477,AAEL004313,AAEL005799,AAEL007883,AAEL013279
GO:MF	ligase activity, forming carbon-sulfur bonds	GO:0016877	0.547872	0.261321	15	1242	3	9378	AAEL004607,AAEL011746,AAEL020382
GO:MF	microtubule binding	GO:0008017	0.547872	0.261321	49	1242	8	9378	AAEL000822,AAEL009371,AAEL009847,AAEL010619,AAEL014134,AAEL020800,AAEL023100,AAEL027273
GO:MF	ATP-dependent activity	GO:0140657	0.547872	0.261321	377	1242	53	9378	AAEL000291,AAEL000822,AAEL001101,AAEL001938,AAEL002464,AAEL002546,AAEL002827,AAEL002913,AAEL003393,AAEL004607,AAEL005043,AAEL005471,AAEL005491,AAEL005798,AAEL005918,AAEL006390,AAEL006516,AAEL006582,AAEL007225,AAEL007777,AAEL008134,AAEL008632,AAEL008787,AAEL009808,AAEL010359,AAEL010379,AAEL010619,AAEL010819,AAEL011584,AAEL011708,AAEL011817,AAEL012035,AAEL012062,AAEL012113,AAEL012698,AAEL012702,AAE…
GO:MF	actin filament binding	GO:0051015	0.57273	0.24205	23	1242	4	9378	AAEL006095,AAEL006102,AAEL024235,AAEL026217
GO:MF	flavin adenine dinucleotide binding	GO:0050660	0.574172	0.240958	87	1242	13	9378	AAEL000164,AAEL000834,AAEL002683,AAEL003125,AAEL004025,AAEL006928,AAEL008574,AAEL008841,AAEL010384,AAEL010405,AAEL011809,AAEL012689,AAEL013739
GO:MF	molecular function activator activity	GO:0140677	0.580157	0.236455	160	1242	23	9378	AAEL000288,AAEL000937,AAEL001252,AAEL001509,AAEL001754,AAEL004731,AAEL005347,AAEL008070,AAEL010524,AAEL013840,AAEL017403,AAEL019575,AAEL019674,AAEL019725,AAEL019838,AAEL019905,AAEL023547,AAEL024251,AAEL025520,AAEL025591,AAEL025966,AAEL027007,AAEL027514
GO:MF	identical protein binding	GO:0042802	0.604357	0.218707	10	1242	2	9378	AAEL001593,AAEL002436
GO:MF	exoribonuclease activity	GO:0004532	0.604357	0.218707	10	1242	2	9378	AAEL007189,AAEL008865
GO:MF	hydrolase activity, hydrolyzing N-glycosyl compounds	GO:0016799	0.604357	0.218707	10	1242	2	9378	AAEL006485,AAEL025498
GO:MF	exoribonuclease activity, producing 5'-phosphomonoesters	GO:0016896	0.604357	0.218707	10	1242	2	9378	AAEL007189,AAEL008865
GO:MF	oxidoreductase activity, acting on the CH-NH group of donors, NAD or NADP as acceptor	GO:0016646	0.604357	0.218707	10	1242	2	9378	AAEL007033,AAEL014734
GO:MF	phospholipid transporter activity	GO:0005548	0.604357	0.218707	10	1242	2	9378	AAEL010661,AAEL023829
GO:MF	carbohydrate kinase activity	GO:0019200	0.604357	0.218707	10	1242	2	9378	AAEL006364,AAEL010206
GO:MF	voltage-gated monoatomic cation channel activity	GO:0022843	0.606968	0.216834	24	1242	4	9378	AAEL007143,AAEL008928,AAEL008931,AAEL025973
GO:MF	alcohol-forming fatty acyl-CoA reductase activity	GO:0102965	0.606968	0.216834	24	1242	4	9378	AAEL001737,AAEL001747,AAEL007298,AAEL014302
GO:MF	nucleobase-containing compound transmembrane transporter activity	GO:0015932	0.606968	0.216834	24	1242	4	9378	AAEL002614,AAEL010123,AAEL010884,AAEL025921
GO:MF	neuropeptide receptor activity	GO:0008188	0.606968	0.216834	17	1242	3	9378	AAEL006947,AAEL012796,AAEL019607
GO:MF	organic anion transmembrane transporter activity	GO:0008514	0.606968	0.216834	17	1242	3	9378	AAEL010884,AAEL014248,AAEL025921
GO:MF	carbohydrate derivative transmembrane transporter activity	GO:1901505	0.606968	0.216834	24	1242	4	9378	AAEL002614,AAEL010123,AAEL010884,AAEL025921
GO:MF	carboxy-lyase activity	GO:0016831	0.627679	0.202262	25	1242	4	9378	AAEL001176,AAEL010223,AAEL011981,AAEL014556
GO:MF	transferase activity, transferring alkyl or aryl (other than methyl) groups	GO:0016765	0.627679	0.202262	32	1242	5	9378	AAEL002760,AAEL006818,AAEL006829,AAEL010405,AAEL023365
GO:MF	cyclase activity	GO:0009975	0.627679	0.202262	25	1242	4	9378	AAEL005177,AAEL009623,AAEL019928,AAEL022948
GO:MF	phospholipase activity	GO:0004620	0.627679	0.202262	32	1242	5	9378	AAEL003402,AAEL005959,AAEL007060,AAEL007092,AAEL007874
GO:MF	oxidoreductase activity, acting on peroxide as acceptor	GO:0016684	0.627679	0.202262	25	1242	4	9378	AAEL000342,AAEL007135,AAEL013528,AAEL017467
GO:MF	peroxidase activity	GO:0004601	0.627679	0.202262	25	1242	4	9378	AAEL000342,AAEL007135,AAEL013528,AAEL017467
GO:MF	DNA polymerase activity	GO:0034061	0.631869	0.199373	11	1242	2	9378	AAEL002800,AAEL021140
GO:MF	carboxylic acid binding	GO:0031406	0.631869	0.199373	11	1242	2	9378	AAEL005822,AAEL007038
GO:MF	deaminase activity	GO:0019239	0.631869	0.199373	11	1242	2	9378	AAEL013877,AAEL026165
GO:MF	ATP-dependent protein folding chaperone	GO:0140662	0.64456	0.190736	33	1242	5	9378	AAEL011584,AAEL011708,AAEL013966,AAEL025591,AAEL026446
GO:MF	protein-disulfide reductase activity	GO:0015035	0.672342	0.17241	19	1242	3	9378	AAEL001432,AAEL022914,AAEL024975
GO:MF	rRNA binding	GO:0019843	0.672342	0.17241	19	1242	3	9378	AAEL004455,AAEL013964,AAEL017198
GO:MF	protein folding chaperone	GO:0044183	0.679111	0.168059	34	1242	5	9378	AAEL011584,AAEL011708,AAEL013966,AAEL025591,AAEL026446
GO:MF	organic acid binding	GO:0043177	0.691071	0.160477	12	1242	2	9378	AAEL005822,AAEL007038
GO:MF	oxidoreductase activity, acting on the CH-NH group of donors	GO:0016645	0.691071	0.160477	12	1242	2	9378	AAEL007033,AAEL014734
GO:MF	disulfide oxidoreductase activity	GO:0015036	0.693766	0.158787	20	1242	3	9378	AAEL001432,AAEL022914,AAEL024975
GO:MF	lipid binding	GO:0008289	0.693766	0.158787	95	1242	13	9378	AAEL002687,AAEL004521,AAEL004973,AAEL005417,AAEL005772,AAEL005997,AAEL009169,AAEL010260,AAEL011302,AAEL012056,AAEL012740,AAEL013251,AAEL029014
GO:MF	fatty-acyl-CoA reductase (alcohol-forming) activity	GO:0080019	0.693766	0.158787	27	1242	4	9378	AAEL001737,AAEL001747,AAEL007298,AAEL014302
GO:MF	phosphoprotein phosphatase activity	GO:0004721	0.704396	0.152183	66	1242	9	9378	AAEL000845,AAEL003108,AAEL003165,AAEL003322,AAEL005692,AAEL006439,AAEL014391,AAEL022726,AAEL022827
GO:MF	photoreceptor activity	GO:0009881	0.712113	0.147451	13	1242	2	9378	AAEL005621,AAEL005625
GO:MF	oxidoreductase activity, acting on a sulfur group of donors, disulfide as acceptor	GO:0016671	0.712113	0.147451	13	1242	2	9378	AAEL004873,AAEL022214
GO:MF	pyrophosphatase activity	GO:0016462	0.712113	0.147451	287	1242	38	9378	AAEL001101,AAEL001490,AAEL001795,AAEL001938,AAEL002119,AAEL003109,AAEL005043,AAEL005052,AAEL005071,AAEL005072,AAEL005491,AAEL005918,AAEL006267,AAEL006582,AAEL006642,AAEL006659,AAEL006685,AAEL008134,AAEL008179,AAEL008369,AAEL008632,AAEL008641,AAEL009974,AAEL010012,AAEL010359,AAEL010379,AAEL011500,AAEL011708,AAEL012062,AAEL012702,AAEL013049,AAEL013229,AAEL013966,AAEL015335,AAEL019788,AAEL021679,AAE…
GO:MF	protein tyrosine/serine/threonine phosphatase activity	GO:0008138	0.712113	0.147451	13	1242	2	9378	AAEL006439,AAEL014391
GO:MF	O-methyltransferase activity	GO:0008171	0.712113	0.147451	13	1242	2	9378	AAEL006507,AAEL008330
GO:MF	manganese ion binding	GO:0030145	0.712113	0.147451	13	1242	2	9378	AAEL000424,AAEL003322
GO:MF	transmembrane receptor protein tyrosine kinase activity	GO:0004714	0.712113	0.147451	13	1242	2	9378	AAEL011714,AAEL019599
GO:MF	very-long-chain 3-ketoacyl-CoA synthase activity	GO:0102756	0.724697	0.139844	21	1242	3	9378	AAEL008219,AAEL013649,AAEL020502
GO:MF	fatty acid synthase activity	GO:0004312	0.733823	0.134409	29	1242	4	9378	AAEL008219,AAEL013649,AAEL020502,AAEL022506
GO:MF	3-oxo-arachidoyl-CoA synthase activity	GO:0102336	0.735555	0.133385	14	1242	2	9378	AAEL008219,AAEL013649
GO:MF	fatty acid elongase activity	GO:0009922	0.735555	0.133385	22	1242	3	9378	AAEL008219,AAEL013649,AAEL020502
GO:MF	3-oxo-cerotoyl-CoA synthase activity	GO:0102337	0.735555	0.133385	14	1242	2	9378	AAEL008219,AAEL013649
GO:MF	pentosyltransferase activity	GO:0016763	0.735555	0.133385	14	1242	2	9378	AAEL005839,AAEL005976
GO:MF	calmodulin binding	GO:0005516	0.735555	0.133385	14	1242	2	9378	AAEL008303,AAEL019513
GO:MF	ATP transmembrane transporter activity	GO:0005347	0.735555	0.133385	14	1242	2	9378	AAEL010884,AAEL025921
GO:MF	hydrolase activity, acting on acid anhydrides, in phosphorus-containing anhydrides	GO:0016818	0.735555	0.133385	291	1242	38	9378	AAEL001101,AAEL001490,AAEL001795,AAEL001938,AAEL002119,AAEL003109,AAEL005043,AAEL005052,AAEL005071,AAEL005072,AAEL005491,AAEL005918,AAEL006267,AAEL006582,AAEL006642,AAEL006659,AAEL006685,AAEL008134,AAEL008179,AAEL008369,AAEL008632,AAEL008641,AAEL009974,AAEL010012,AAEL010359,AAEL010379,AAEL011500,AAEL011708,AAEL012062,AAEL012702,AAEL013049,AAEL013229,AAEL013966,AAEL015335,AAEL019788,AAEL021679,AAE…
GO:MF	3-oxo-lignoceronyl-CoA synthase activity	GO:0102338	0.735555	0.133385	14	1242	2	9378	AAEL008219,AAEL013649
GO:MF	hydrolase activity, acting on acid anhydrides	GO:0016817	0.735555	0.133385	292	1242	38	9378	AAEL001101,AAEL001490,AAEL001795,AAEL001938,AAEL002119,AAEL003109,AAEL005043,AAEL005052,AAEL005071,AAEL005072,AAEL005491,AAEL005918,AAEL006267,AAEL006582,AAEL006642,AAEL006659,AAEL006685,AAEL008134,AAEL008179,AAEL008369,AAEL008632,AAEL008641,AAEL009974,AAEL010012,AAEL010359,AAEL010379,AAEL011500,AAEL011708,AAEL012062,AAEL012702,AAEL013049,AAEL013229,AAEL013966,AAEL015335,AAEL019788,AAEL021679,AAE…
GO:MF	phosphotransferase activity, for other substituted phosphate groups	GO:0016780	0.735555	0.133385	14	1242	2	9378	AAEL014142,AAEL022490
GO:MF	thiolester hydrolase activity	GO:0016790	0.735555	0.133385	14	1242	2	9378	AAEL003746,AAEL022506
GO:MF	oxidoreductase activity, acting on the CH-CH group of donors	GO:0016627	0.74471	0.128013	46	1242	6	9378	AAEL003125,AAEL008574,AAEL008841,AAEL008871,AAEL012457,AAEL025993
GO:MF	ionotropic glutamate receptor activity	GO:0004970	0.767511	0.114915	31	1242	4	9378	AAEL002518,AAEL018149,AAEL022196,AAEL027230
GO:MF	glutamate receptor activity	GO:0008066	0.767511	0.114915	31	1242	4	9378	AAEL002518,AAEL018149,AAEL022196,AAEL027230
GO:MF	NADP binding	GO:0050661	0.767993	0.114643	23	1242	3	9378	AAEL000834,AAEL013904,AAEL016984
GO:MF	organophosphate ester transmembrane transporter activity	GO:0015605	0.767993	0.114643	15	1242	2	9378	AAEL010884,AAEL025921
GO:MF	purine ribonucleotide transmembrane transporter activity	GO:0005346	0.767993	0.114643	15	1242	2	9378	AAEL010884,AAEL025921
GO:MF	purine nucleotide transmembrane transporter activity	GO:0015216	0.767993	0.114643	15	1242	2	9378	AAEL010884,AAEL025921
GO:MF	nucleotide transmembrane transporter activity	GO:0015215	0.767993	0.114643	15	1242	2	9378	AAEL010884,AAEL025921
GO:MF	adenine nucleotide transmembrane transporter activity	GO:0000295	0.767993	0.114643	15	1242	2	9378	AAEL010884,AAEL025921
GO:MF	monosaccharide binding	GO:0048029	0.767993	0.114643	15	1242	2	9378	AAEL005822,AAEL007038
GO:MF	peptidoglycan muralytic activity	GO:0061783	0.767993	0.114643	15	1242	2	9378	AAEL015404,AAEL017132
GO:MF	symporter activity	GO:0015293	0.783721	0.105838	32	1242	4	9378	AAEL005278,AAEL013109,AAEL019507,AAEL024732
GO:MF	sulfotransferase activity	GO:0008146	0.786764	0.104156	24	1242	3	9378	AAEL000716,AAEL006327,AAEL009777
GO:MF	nucleoside-triphosphatase regulator activity	GO:0060589	0.798633	0.0976529	97	1242	12	9378	AAEL001252,AAEL001509,AAEL004731,AAEL005347,AAEL019674,AAEL019838,AAEL019905,AAEL023547,AAEL025520,AAEL025591,AAEL025966,AAEL027007
GO:MF	oxidoreductase activity, acting on the CH-CH group of donors, NAD or NADP as acceptor	GO:0016628	0.798633	0.0976529	16	1242	2	9378	AAEL012457,AAEL025993
GO:MF	GTPase regulator activity	GO:0030695	0.798633	0.0976529	97	1242	12	9378	AAEL001252,AAEL001509,AAEL004731,AAEL005347,AAEL019674,AAEL019838,AAEL019905,AAEL023547,AAEL025520,AAEL025591,AAEL025966,AAEL027007
GO:MF	microtubule motor activity	GO:0003777	0.800369	0.0967097	41	1242	5	9378	AAEL000822,AAEL007225,AAEL010619,AAEL014134,AAEL023100
GO:MF	protein-containing complex binding	GO:0044877	0.815158	0.088758	66	1242	8	9378	AAEL001422,AAEL003835,AAEL006095,AAEL006102,AAEL008641,AAEL010772,AAEL024235,AAEL026217
GO:MF	S-acyltransferase activity	GO:0016417	0.825848	0.0830999	17	1242	2	9378	AAEL002764,AAEL004294
GO:MF	solute:monoatomic cation symporter activity	GO:0015294	0.825848	0.0830999	17	1242	2	9378	AAEL005278,AAEL019507
GO:MF	dioxygenase activity	GO:0051213	0.834595	0.078524	26	1242	3	9378	AAEL000428,AAEL003211,AAEL007038
GO:MF	phosphorus-oxygen lyase activity	GO:0016849	0.834595	0.078524	26	1242	3	9378	AAEL005177,AAEL019928,AAEL022948
GO:MF	GTPase activity	GO:0003924	0.844418	0.0734424	133	1242	16	9378	AAEL002119,AAEL003109,AAEL005052,AAEL005071,AAEL005072,AAEL006267,AAEL006642,AAEL006685,AAEL008179,AAEL008641,AAEL009974,AAEL010012,AAEL011500,AAEL013229,AAEL019788,AAEL026323
GO:MF	ATP hydrolysis activity	GO:0016887	0.844418	0.0734424	133	1242	16	9378	AAEL001101,AAEL001938,AAEL005043,AAEL005491,AAEL005918,AAEL006582,AAEL008134,AAEL008632,AAEL010359,AAEL010379,AAEL011708,AAEL012062,AAEL012702,AAEL013966,AAEL021679,AAEL026088
GO:MF	protein-macromolecule adaptor activity	GO:0030674	0.855818	0.0676184	18	1242	2	9378	AAEL012475,AAEL025498
GO:MF	protein tyrosine kinase activity	GO:0004713	0.856085	0.0674832	36	1242	4	9378	AAEL002404,AAEL011714,AAEL019599,AAEL024570
GO:MF	antioxidant activity	GO:0016209	0.856085	0.0674832	36	1242	4	9378	AAEL000342,AAEL007135,AAEL013528,AAEL017467
GO:MF	unfolded protein binding	GO:0051082	0.871476	0.0597445	28	1242	3	9378	AAEL011708,AAEL013966,AAEL015100
GO:MF	metalloendopeptidase activity	GO:0004222	0.871476	0.0597445	79	1242	9	9378	AAEL000788,AAEL005666,AAEL008786,AAEL014516,AAEL019501,AAEL019697,AAEL026074,AAEL028229,AAEL029029
GO:MF	myosin phosphatase activity	GO:0017018	0.871797	0.0595848	19	1242	2	9378	AAEL003322,AAEL006439
GO:MF	ribonuclease activity	GO:0004540	0.874008	0.0584847	37	1242	4	9378	AAEL003492,AAEL007189,AAEL008865,AAEL009629
GO:MF	acylglycerol O-acyltransferase activity	GO:0016411	0.881866	0.0545974	10	1242	1	9378	AAEL011901
GO:MF	dynein intermediate chain binding	GO:0045505	0.881866	0.0545974	10	1242	1	9378	AAEL007225
GO:MF	phospholipid binding	GO:0005543	0.881866	0.0545974	55	1242	6	9378	AAEL004521,AAEL004973,AAEL005417,AAEL010260,AAEL011302,AAEL013251
GO:MF	oxidoreductase activity, acting on the CH-CH group of donors, with a flavin as acceptor	GO:0052890	0.881866	0.0545974	10	1242	1	9378	AAEL003125
GO:MF	3',5'-cyclic-nucleotide phosphodiesterase activity	GO:0004114	0.881866	0.0545974	10	1242	1	9378	AAEL020156
GO:MF	cyclic-nucleotide phosphodiesterase activity	GO:0004112	0.881866	0.0545974	10	1242	1	9378	AAEL020156
GO:MF	acyl-CoA dehydrogenase activity	GO:0003995	0.881866	0.0545974	10	1242	1	9378	AAEL003125
GO:MF	ribonucleoside triphosphate phosphatase activity	GO:0017111	0.881866	0.0545974	267	1242	32	9378	AAEL001101,AAEL001938,AAEL002119,AAEL003109,AAEL005043,AAEL005052,AAEL005071,AAEL005072,AAEL005491,AAEL005918,AAEL006267,AAEL006582,AAEL006642,AAEL006685,AAEL008134,AAEL008179,AAEL008632,AAEL008641,AAEL009974,AAEL010012,AAEL010359,AAEL010379,AAEL011500,AAEL011708,AAEL012062,AAEL012702,AAEL013229,AAEL013966,AAEL019788,AAEL021679,AAEL026088,AAEL026323
GO:MF	chaperone binding	GO:0051087	0.881866	0.0545974	10	1242	1	9378	AAEL008412
GO:MF	sulfuric ester hydrolase activity	GO:0008484	0.881866	0.0545974	10	1242	1	9378	AAEL019683
GO:MF	exonuclease activity	GO:0004527	0.881866	0.0545974	29	1242	3	9378	AAEL007189,AAEL008865,AAEL014945
GO:MF	transmembrane receptor protein kinase activity	GO:0019199	0.886736	0.0522058	20	1242	2	9378	AAEL011714,AAEL019599
GO:MF	solute:sodium symporter activity	GO:0015370	0.905798	0.0429686	11	1242	1	9378	AAEL005278
GO:MF	neuropeptide hormone activity	GO:0005184	0.905798	0.0429686	11	1242	1	9378	AAEL019725
GO:MF	neurotransmitter transmembrane transporter activity	GO:0005326	0.905798	0.0429686	11	1242	1	9378	AAEL005278
GO:MF	3'-5' exonuclease activity	GO:0008408	0.905798	0.0429686	21	1242	2	9378	AAEL007189,AAEL008865
GO:MF	translation elongation factor activity	GO:0003746	0.905798	0.0429686	21	1242	2	9378	AAEL000951,AAEL003835
GO:MF	neurotransmitter:sodium symporter activity	GO:0005328	0.905798	0.0429686	11	1242	1	9378	AAEL005278
GO:MF	cysteine-type peptidase activity	GO:0008234	0.905798	0.0429686	83	1242	9	9378	AAEL001232,AAEL003444,AAEL009642,AAEL010465,AAEL010854,AAEL014348,AAEL026744,AAEL027078,AAEL028188
GO:MF	ribosome binding	GO:0043022	0.905798	0.0429686	11	1242	1	9378	AAEL003835
GO:MF	peptide binding	GO:0042277	0.905798	0.0429686	11	1242	1	9378	AAEL005926
GO:MF	acetylglucosaminyltransferase activity	GO:0008375	0.905798	0.0429686	11	1242	1	9378	AAEL005618
GO:MF	protein serine/threonine phosphatase activity	GO:0004722	0.926927	0.0329547	32	1242	3	9378	AAEL003322,AAEL006439,AAEL022827
GO:MF	phosphatidylinositol binding	GO:0035091	0.926927	0.0329547	41	1242	4	9378	AAEL004521,AAEL004973,AAEL010260,AAEL013251
GO:MF	GTPase binding	GO:0051020	0.926927	0.0329547	32	1242	3	9378	AAEL009371,AAEL018324,AAEL019622
GO:MF	small GTPase binding	GO:0031267	0.926927	0.0329547	32	1242	3	9378	AAEL009371,AAEL018324,AAEL019622
GO:MF	hydrolase activity, acting on carbon-nitrogen (but not peptide) bonds, in cyclic amidines	GO:0016814	0.927862	0.0325166	12	1242	1	9378	AAEL026165
GO:MF	RNA polymerase II transcription regulatory region sequence-specific DNA binding	GO:0000977	0.927862	0.0325166	12	1242	1	9378	AAEL006064
GO:MF	ubiquitin protein ligase activity	GO:0061630	0.934787	0.0292874	42	1242	4	9378	AAEL000424,AAEL002050,AAEL008374,AAEL018336
GO:MF	molecular adaptor activity	GO:0060090	0.935655	0.0288841	23	1242	2	9378	AAEL012475,AAEL025498
GO:MF	O-acyltransferase activity	GO:0008374	0.935655	0.0288841	23	1242	2	9378	AAEL000427,AAEL011901
GO:MF	ubiquitin-like protein ligase activity	GO:0061659	0.944602	0.0247513	43	1242	4	9378	AAEL000424,AAEL002050,AAEL008374,AAEL018336
GO:MF	guanyl ribonucleotide binding	GO:0032561	0.947923	0.0232272	190	1242	21	9378	AAEL002119,AAEL003109,AAEL003336,AAEL003813,AAEL005052,AAEL005071,AAEL005072,AAEL006179,AAEL006267,AAEL006642,AAEL008133,AAEL008179,AAEL008641,AAEL009974,AAEL010012,AAEL011500,AAEL013229,AAEL019788,AAEL026323,AAEL027580,AAEL027938
GO:MF	mRNA binding	GO:0003729	0.949526	0.0224931	24	1242	2	9378	AAEL003407,AAEL022970
GO:MF	transmembrane signaling receptor activity	GO:0004888	0.950195	0.0221872	330	1242	38	9378	AAEL002518,AAEL004006,AAEL004399,AAEL004513,AAEL005621,AAEL005625,AAEL006283,AAEL006947,AAEL007004,AAEL007372,AAEL007619,AAEL008055,AAEL008354,AAEL010570,AAEL011521,AAEL011714,AAEL012106,AAEL012248,AAEL012796,AAEL012887,AAEL013441,AAEL014896,AAEL017181,AAEL018149,AAEL018352,AAEL019445,AAEL019599,AAEL019607,AAEL019804,AAEL019805,AAEL019881,AAEL021016,AAEL021100,AAEL022196,AAEL024490,AAEL024525,AAE…
GO:MF	guanyl nucleotide binding	GO:0019001	0.951543	0.0215718	191	1242	21	9378	AAEL002119,AAEL003109,AAEL003336,AAEL003813,AAEL005052,AAEL005071,AAEL005072,AAEL006179,AAEL006267,AAEL006642,AAEL008133,AAEL008179,AAEL008641,AAEL009974,AAEL010012,AAEL011500,AAEL013229,AAEL019788,AAEL026323,AAEL027580,AAEL027938
GO:MF	minus-end-directed microtubule motor activity	GO:0008569	0.957708	0.0187667	14	1242	1	9378	AAEL007225
GO:MF	aspartic-type endopeptidase activity	GO:0004190	0.957708	0.0187667	14	1242	1	9378	AAEL017467
GO:MF	protein domain specific binding	GO:0019904	0.957708	0.0187667	14	1242	1	9378	AAEL007768
GO:MF	aspartic-type peptidase activity	GO:0070001	0.957708	0.0187667	14	1242	1	9378	AAEL017467
GO:MF	2-oxoglutarate-dependent dioxygenase activity	GO:0016706	0.957708	0.0187667	14	1242	1	9378	AAEL007038
GO:MF	deoxyribonuclease activity	GO:0004536	0.957708	0.0187667	14	1242	1	9378	AAEL014945
GO:MF	tRNA binding	GO:0000049	0.957708	0.0187667	25	1242	2	9378	AAEL002867,AAEL014489
GO:MF	signaling receptor activity	GO:0038023	0.961492	0.0170543	351	1242	40	9378	AAEL002411,AAEL002518,AAEL004006,AAEL004399,AAEL004513,AAEL005621,AAEL005625,AAEL006283,AAEL006947,AAEL007004,AAEL007372,AAEL007619,AAEL008055,AAEL008354,AAEL009588,AAEL010570,AAEL011521,AAEL011714,AAEL012106,AAEL012248,AAEL012796,AAEL012887,AAEL013441,AAEL014896,AAEL017181,AAEL018149,AAEL018352,AAEL019445,AAEL019599,AAEL019607,AAEL019804,AAEL019805,AAEL019881,AAEL021016,AAEL021100,AAEL022196,AAE…
GO:MF	molecular transducer activity	GO:0060089	0.961492	0.0170543	351	1242	40	9378	AAEL002411,AAEL002518,AAEL004006,AAEL004399,AAEL004513,AAEL005621,AAEL005625,AAEL006283,AAEL006947,AAEL007004,AAEL007372,AAEL007619,AAEL008055,AAEL008354,AAEL009588,AAEL010570,AAEL011521,AAEL011714,AAEL012106,AAEL012248,AAEL012796,AAEL012887,AAEL013441,AAEL014896,AAEL017181,AAEL018149,AAEL018352,AAEL019445,AAEL019599,AAEL019607,AAEL019804,AAEL019805,AAEL019881,AAEL021016,AAEL021100,AAEL022196,AAE…
GO:MF	GTP binding	GO:0005525	0.963962	0.0159401	187	1242	20	9378	AAEL002119,AAEL003109,AAEL003336,AAEL003813,AAEL005052,AAEL005071,AAEL005072,AAEL006179,AAEL006267,AAEL006642,AAEL008133,AAEL008179,AAEL008641,AAEL009974,AAEL010012,AAEL011500,AAEL013229,AAEL019788,AAEL026323,AAEL027938
GO:MF	endoribonuclease activity	GO:0004521	0.963962	0.0159401	26	1242	2	9378	AAEL003492,AAEL009629
GO:MF	amide binding	GO:0033218	0.963962	0.0159401	26	1242	2	9378	AAEL005926,AAEL022506
GO:MF	translation initiation factor activity	GO:0003743	0.963962	0.0159401	46	1242	4	9378	AAEL001864,AAEL003835,AAEL019788,AAEL027504
GO:MF	transcription coactivator activity	GO:0003713	0.967972	0.0141372	15	1242	1	9378	AAEL004574
GO:MF	acyltransferase activity	GO:0016746	0.970198	0.0131398	180	1242	19	9378	AAEL000427,AAEL002687,AAEL002764,AAEL004294,AAEL004824,AAEL006634,AAEL006978,AAEL007787,AAEL008219,AAEL009766,AAEL010471,AAEL011789,AAEL011901,AAEL012417,AAEL013649,AAEL014820,AAEL020502,AAEL022137,AAEL022506
GO:MF	phosphoric diester hydrolase activity	GO:0008081	0.974654	0.0111495	27	1242	2	9378	AAEL003402,AAEL020156
GO:MF	mannosyltransferase activity	GO:0000030	0.981531	0.00809582	16	1242	1	9378	AAEL009761
GO:MF	nucleotidyltransferase activity	GO:0016779	0.98439	0.0068328	68	1242	6	9378	AAEL002800,AAEL004607,AAEL005605,AAEL005651,AAEL010468,AAEL021140
GO:MF	catalytic activity, acting on a tRNA	GO:0140101	0.984998	0.00656466	87	1242	8	9378	AAEL002048,AAEL002758,AAEL002760,AAEL002867,AAEL004613,AAEL009908,AAEL014153,AAEL014489
GO:MF	transcription regulatory region nucleic acid binding	GO:0001067	0.987785	0.00533752	17	1242	1	9378	AAEL006064
GO:MF	transcription cis-regulatory region binding	GO:0000976	0.987785	0.00533752	17	1242	1	9378	AAEL006064
GO:MF	nuclease activity	GO:0004518	0.989084	0.00476698	79	1242	7	9378	AAEL001556,AAEL003492,AAEL007189,AAEL007854,AAEL008865,AAEL009629,AAEL014945
GO:MF	transcription factor binding	GO:0008134	0.995666	0.00188635	18	1242	1	9378	AAEL002887
GO:MF	kinase activity	GO:0016301	0.995666	0.00188635	357	1242	39	9378	AAEL000278,AAEL001139,AAEL002404,AAEL002859,AAEL004988,AAEL005106,AAEL005605,AAEL006364,AAEL006617,AAEL006630,AAEL007293,AAEL008676,AAEL008849,AAEL009099,AAEL009185,AAEL009466,AAEL009601,AAEL009991,AAEL010206,AAEL011006,AAEL011273,AAEL011274,AAEL011714,AAEL012359,AAEL012383,AAEL012409,AAEL012450,AAEL012731,AAEL013814,AAEL014913,AAEL018144,AAEL019599,AAEL019601,AAEL021520,AAEL023037,AAEL024570,AAE…
GO:MF	sodium ion transmembrane transporter activity	GO:0015081	1	0	54	1242	4	9378	AAEL005278,AAEL013277,AAEL018329,AAEL019513
GO:MF	S-adenosylmethionine-dependent methyltransferase activity	GO:0008757	1	0	70	1242	1	9378	AAEL008330
GO:MF	kinase regulator activity	GO:0019207	1	0	19	1242	1	9378	AAEL017447
GO:MF	ligase activity, forming carbon-oxygen bonds	GO:0016875	1	0	44	1242	3	9378	AAEL002048,AAEL002867,AAEL004613
GO:MF	phosphotransferase activity, alcohol group as acceptor	GO:0016773	1	0	298	1242	26	9378	AAEL000278,AAEL001139,AAEL002404,AAEL005106,AAEL005605,AAEL006617,AAEL007293,AAEL008472,AAEL008676,AAEL009466,AAEL009601,AAEL009991,AAEL010206,AAEL011274,AAEL011714,AAEL012409,AAEL012450,AAEL014913,AAEL018144,AAEL019599,AAEL021520,AAEL024570,AAEL026581,AAEL027354,AAEL027580,AAEL028161
GO:MF	transferase activity, transferring phosphorus-containing groups	GO:0016772	1	0	445	1242	49	9378	AAEL000278,AAEL001139,AAEL002404,AAEL002800,AAEL002859,AAEL004607,AAEL004988,AAEL005106,AAEL005605,AAEL005651,AAEL006364,AAEL006617,AAEL006630,AAEL007293,AAEL007395,AAEL008472,AAEL008676,AAEL008849,AAEL009099,AAEL009185,AAEL009466,AAEL009601,AAEL009991,AAEL010206,AAEL010468,AAEL011006,AAEL011273,AAEL011274,AAEL011714,AAEL012359,AAEL012383,AAEL012409,AAEL012450,AAEL012731,AAEL013814,AAEL014142,AAE…
GO:MF	transferase activity, transferring one-carbon groups	GO:0016741	1	0	121	1242	8	9378	AAEL004728,AAEL006065,AAEL006507,AAEL007236,AAEL008330,AAEL010276,AAEL010640,AAEL011732
GO:MF	acyltransferase activity, transferring groups other than amino-acyl groups	GO:0016747	1	0	156	1242	14	9378	AAEL000427,AAEL002687,AAEL002764,AAEL004294,AAEL004824,AAEL006634,AAEL007787,AAEL008219,AAEL011901,AAEL013649,AAEL014820,AAEL020502,AAEL022137,AAEL022506
GO:MF	acetyltransferase activity	GO:0016407	1	0	50	1242	2	9378	AAEL004294,AAEL014820
GO:MF	N-acyltransferase activity	GO:0016410	1	0	43	1242	2	9378	AAEL007787,AAEL014820
GO:MF	structural constituent of ribosome	GO:0003735	1	0	144	1242	7	9378	AAEL000180,AAEL001615,AAEL003142,AAEL013964,AAEL014583,AAEL017198,AAEL023769
GO:MF	RNA helicase activity	GO:0003724	1	0	57	1242	2	9378	AAEL011817,AAEL014904
GO:MF	RNA binding	GO:0003723	1	0	438	1242	31	9378	AAEL000729,AAEL001356,AAEL001421,AAEL002867,AAEL002879,AAEL003142,AAEL003377,AAEL003407,AAEL003835,AAEL004415,AAEL004455,AAEL004613,AAEL006473,AAEL007354,AAEL008073,AAEL008164,AAEL009072,AAEL009629,AAEL010567,AAEL011817,AAEL012119,AAEL012621,AAEL013964,AAEL014489,AAEL017198,AAEL019743,AAEL019945,AAEL021520,AAEL022970,AAEL023022,AAEL027193
GO:MF	transcription coregulator activity	GO:0003712	1	0	53	1242	2	9378	AAEL004574,AAEL014501
GO:MF	DNA-binding transcription factor activity	GO:0003700	1	0	260	1242	27	9378	AAEL000250,AAEL000753,AAEL002853,AAEL003505,AAEL003506,AAEL003613,AAEL003646,AAEL004130,AAEL006160,AAEL007285,AAEL008141,AAEL008190,AAEL009442,AAEL009588,AAEL009645,AAEL009949,AAEL010222,AAEL011739,AAEL011926,AAEL012466,AAEL012474,AAEL012671,AAEL013518,AAEL013760,AAEL018165,AAEL022593,AAEL026504
GO:MF	double-stranded DNA binding	GO:0003690	1	0	33	1242	1	9378	AAEL006064
GO:MF	DNA-directed 5'-3' RNA polymerase activity	GO:0003899	1	0	27	1242	1	9378	AAEL010468
GO:MF	endonuclease activity	GO:0004519	1	0	49	1242	3	9378	AAEL003492,AAEL007854,AAEL009629
GO:MF	helicase activity	GO:0004386	1	0	101	1242	2	9378	AAEL011817,AAEL014904
GO:MF	DNA-binding transcription factor activity, RNA polymerase II-specific	GO:0000981	1	0	109	1242	7	9378	AAEL003506,AAEL004130,AAEL007285,AAEL009588,AAEL009949,AAEL012474,AAEL013760
GO:MF	methyltransferase activity	GO:0008168	1	0	113	1242	6	9378	AAEL004728,AAEL006065,AAEL006507,AAEL007236,AAEL008330,AAEL011732
GO:MF	translation factor activity, RNA binding	GO:0008135	1	0	69	1242	5	9378	AAEL000951,AAEL001864,AAEL003835,AAEL019788,AAEL027504
GO:MF	N-acetyltransferase activity	GO:0008080	1	0	40	1242	1	9378	AAEL014820
GO:MF	enzyme activator activity	GO:0008047	1	0	55	1242	2	9378	AAEL001252,AAEL019905
GO:MF	odorant binding	GO:0005549	1	0	199	1242	9	9378	AAEL002626,AAEL005772,AAEL006406,AAEL006417,AAEL006423,AAEL008620,AAEL009433,AAEL018102,AAEL024303
GO:MF	ATP-dependent activity, acting on RNA	GO:0008186	1	0	57	1242	2	9378	AAEL011817,AAEL014904
GO:MF	RNA methyltransferase activity	GO:0008173	1	0	39	1242	1	9378	AAEL006507
GO:MF	ubiquitin-protein transferase activity	GO:0004842	1	0	72	1242	5	9378	AAEL000424,AAEL002050,AAEL008374,AAEL010147,AAEL018336
GO:MF	aminoacyl-tRNA ligase activity	GO:0004812	1	0	44	1242	3	9378	AAEL002048,AAEL002867,AAEL004613
GO:MF	protein serine/threonine kinase activity	GO:0004674	1	0	129	1242	3	9378	AAEL007293,AAEL009466,AAEL027580
GO:MF	protein kinase activity	GO:0004672	1	0	245	1242	13	9378	AAEL001139,AAEL002404,AAEL006617,AAEL007293,AAEL009466,AAEL009991,AAEL011714,AAEL012450,AAEL018144,AAEL019599,AAEL024570,AAEL027580,AAEL028161
GO:MF	sodium channel activity	GO:0005272	1	0	37	1242	1	9378	AAEL013277
GO:MF	GTPase activator activity	GO:0005096	1	0	41	1242	2	9378	AAEL001252,AAEL019905
GO:MF	cysteine-type deubiquitinase activity	GO:0004843	1	0	34	1242	2	9378	AAEL010854,AAEL027078
GO:MF	sequence-specific double-stranded DNA binding	GO:1990837	1	0	20	1242	1	9378	AAEL006064
GO:MF	catalytic activity, acting on a nucleic acid	GO:0140640	1	0	352	1242	21	9378	AAEL002048,AAEL002758,AAEL002760,AAEL002800,AAEL002867,AAEL003336,AAEL003492,AAEL004613,AAEL006507,AAEL007189,AAEL008865,AAEL009623,AAEL009629,AAEL009908,AAEL010468,AAEL011817,AAEL014153,AAEL014489,AAEL014904,AAEL014945,AAEL021140
GO:MF	transcription regulator activity	GO:0140110	1	0	313	1242	29	9378	AAEL000250,AAEL000753,AAEL002853,AAEL003505,AAEL003506,AAEL003613,AAEL003646,AAEL004130,AAEL004574,AAEL006160,AAEL007285,AAEL008141,AAEL008190,AAEL009442,AAEL009588,AAEL009645,AAEL009949,AAEL010222,AAEL011739,AAEL011926,AAEL012466,AAEL012474,AAEL012671,AAEL013518,AAEL013760,AAEL014501,AAEL018165,AAEL022593,AAEL026504
GO:MF	translation regulator activity, nucleic acid binding	GO:0090079	1	0	70	1242	5	9378	AAEL000951,AAEL001864,AAEL003835,AAEL019788,AAEL027504
GO:MF	RNA polymerase activity	GO:0097747	1	0	27	1242	1	9378	AAEL010468
GO:MF	catalytic activity, acting on RNA	GO:0140098	1	0	231	1242	18	9378	AAEL002048,AAEL002758,AAEL002760,AAEL002867,AAEL003336,AAEL003492,AAEL004613,AAEL006507,AAEL007189,AAEL008865,AAEL009623,AAEL009629,AAEL009908,AAEL010468,AAEL011817,AAEL014153,AAEL014489,AAEL014904
GO:MF	catalytic activity, acting on DNA	GO:0140097	1	0	111	1242	3	9378	AAEL002800,AAEL014945,AAEL021140
GO:MF	deubiquitinase activity	GO:0101005	1	0	36	1242	2	9378	AAEL010854,AAEL027078
GO:MF	5'-3' RNA polymerase activity	GO:0034062	1	0	27	1242	1	9378	AAEL010468
GO:MF	structural constituent of cuticle	GO:0042302	1	0	204	1242	20	9378	AAEL002099,AAEL003049,AAEL003226,AAEL003235,AAEL004292,AAEL004951,AAEL006749,AAEL008764,AAEL008970,AAEL010134,AAEL013511,AAEL013513,AAEL013984,AAEL014416,AAEL014419,AAEL014978,AAEL015163,AAEL017262,AAEL022261,AAEL024660
GO:MF	enzyme binding	GO:0019899	1	0	55	1242	4	9378	AAEL000504,AAEL009371,AAEL018324,AAEL019622
GO:MF	protein kinase regulator activity	GO:0019887	1	0	19	1242	1	9378	AAEL017447
GO:MF	ubiquitin-like protein transferase activity	GO:0019787	1	0	80	1242	5	9378	AAEL000424,AAEL002050,AAEL008374,AAEL010147,AAEL018336
GO:MF	ubiquitin-like protein peptidase activity	GO:0019783	1	0	38	1242	2	9378	AAEL010854,AAEL027078
GO:MF	structural constituent of chromatin	GO:0030527	1	0	457	1242	2	9378	AAEL013709,AAEL022932
GO:MF	ribonucleoprotein complex binding	GO:0043021	1	0	19	1242	1	9378	AAEL003835
GO:MF	sequence-specific DNA binding	GO:0043565	1	0	132	1242	10	9378	AAEL000250,AAEL003506,AAEL004130,AAEL006064,AAEL009588,AAEL009949,AAEL010222,AAEL012474,AAEL013518,AAEL025401
GO:MF	protein dimerization activity	GO:0046983	1	0	493	1242	13	9378	AAEL001593,AAEL003613,AAEL007814,AAEL008190,AAEL013709,AAEL013966,AAEL022593,AAEL022659,AAEL022932,AAEL024175,AAEL025634,AAEL026518,AAEL027813
GO:MF	protein heterodimerization activity	GO:0046982	1	0	396	1242	2	9378	AAEL013709,AAEL022932
GO:MF	translation regulator activity	GO:0045182	1	0	75	1242	5	9378	AAEL000951,AAEL001864,AAEL003835,AAEL019788,AAEL027504
GO:BP	generation of precursor metabolites and energy	GO:0006091	1.05717e-14	13.9759	117	918	55	6501	AAEL000182,AAEL000454,AAEL000703,AAEL001210,AAEL001593,AAEL002737,AAEL002764,AAEL003675,AAEL003831,AAEL004457,AAEL004829,AAEL004988,AAEL005143,AAEL005170,AAEL005766,AAEL005946,AAEL006070,AAEL006428,AAEL007054,AAEL007495,AAEL007681,AAEL007707,AAEL007752,AAEL007868,AAEL008166,AAEL008167,AAEL008697,AAEL008871,AAEL009066,AAEL009257,AAEL010143,AAEL010230,AAEL010505,AAEL010801,AAEL010814,AAEL011157,AAE…
GO:BP	electron transport chain	GO:0022900	1.63538e-12	11.7864	55	918	33	6501	AAEL000182,AAEL001210,AAEL002737,AAEL003675,AAEL004457,AAEL004829,AAEL005143,AAEL005170,AAEL005946,AAEL006428,AAEL007054,AAEL007681,AAEL007752,AAEL007868,AAEL008697,AAEL008871,AAEL009066,AAEL009257,AAEL010230,AAEL010801,AAEL011157,AAEL011871,AAEL012552,AAEL012950,AAEL013739,AAEL013744,AAEL014379,AAEL014889,AAEL014944,AAEL018662,AAEL018678,AAEL018685,AAEL019719
GO:BP	aerobic respiration	GO:0009060	4.72084e-12	11.326	63	918	35	6501	AAEL000182,AAEL000454,AAEL001210,AAEL001593,AAEL002737,AAEL002764,AAEL003831,AAEL005143,AAEL005170,AAEL005946,AAEL007707,AAEL007752,AAEL007868,AAEL008166,AAEL008167,AAEL008697,AAEL008871,AAEL009066,AAEL009257,AAEL010143,AAEL010230,AAEL010801,AAEL010814,AAEL011157,AAEL011746,AAEL011789,AAEL012552,AAEL012950,AAEL014505,AAEL014889,AAEL014944,AAEL018662,AAEL018678,AAEL018685,AAEL019719
GO:BP	cellular respiration	GO:0045333	9.78943e-12	11.0092	68	918	36	6501	AAEL000182,AAEL000454,AAEL001210,AAEL001593,AAEL002737,AAEL002764,AAEL003831,AAEL004829,AAEL005143,AAEL005170,AAEL005946,AAEL007707,AAEL007752,AAEL007868,AAEL008166,AAEL008167,AAEL008697,AAEL008871,AAEL009066,AAEL009257,AAEL010143,AAEL010230,AAEL010801,AAEL010814,AAEL011157,AAEL011746,AAEL011789,AAEL012552,AAEL012950,AAEL014505,AAEL014889,AAEL014944,AAEL018662,AAEL018678,AAEL018685,AAEL019719
GO:BP	monoatomic ion transport	GO:0006811	9.78943e-12	11.0092	324	918	97	6501	AAEL000291,AAEL000985,AAEL001281,AAEL001812,AAEL001968,AAEL002436,AAEL002464,AAEL002504,AAEL002518,AAEL002813,AAEL002827,AAEL002948,AAEL003393,AAEL003675,AAEL004006,AAEL004335,AAEL004423,AAEL004513,AAEL004521,AAEL004805,AAEL005014,AAEL005392,AAEL005437,AAEL005610,AAEL005798,AAEL006390,AAEL006509,AAEL006516,AAEL006582,AAEL006809,AAEL006822,AAEL007143,AAEL007383,AAEL007385,AAEL007691,AAEL008055,AAE…
GO:BP	proton transmembrane transport	GO:1902600	1.32785e-11	10.8769	53	918	31	6501	AAEL000291,AAEL002464,AAEL002813,AAEL002827,AAEL003393,AAEL003675,AAEL004423,AAEL005610,AAEL005798,AAEL006390,AAEL006509,AAEL006516,AAEL006822,AAEL008787,AAEL008848,AAEL009808,AAEL009964,AAEL010819,AAEL010823,AAEL012035,AAEL012113,AAEL012175,AAEL012740,AAEL012819,AAEL018662,AAEL018685,AAEL021342,AAEL022056,AAEL022497,AAEL024040,AAEL025650
GO:BP	ribonucleoside triphosphate metabolic process	GO:0009199	2.18364e-11	10.6608	45	918	28	6501	AAEL002504,AAEL002813,AAEL002827,AAEL003393,AAEL004060,AAEL004423,AAEL004988,AAEL005610,AAEL005766,AAEL005798,AAEL006070,AAEL006509,AAEL007495,AAEL008787,AAEL008848,AAEL009099,AAEL009964,AAEL010823,AAEL011273,AAEL012175,AAEL012359,AAEL012731,AAEL012740,AAEL014913,AAEL016984,AAEL022056,AAEL024040,AAEL024228
GO:BP	purine-containing compound metabolic process	GO:0072521	3.45914e-11	10.461	126	918	51	6501	AAEL000278,AAEL001593,AAEL002194,AAEL002504,AAEL002764,AAEL002813,AAEL002827,AAEL003393,AAEL003831,AAEL004060,AAEL004294,AAEL004338,AAEL004423,AAEL004988,AAEL005106,AAEL005177,AAEL005308,AAEL005610,AAEL005766,AAEL005798,AAEL005976,AAEL006070,AAEL006509,AAEL007495,AAEL008787,AAEL008848,AAEL009964,AAEL010505,AAEL010640,AAEL010823,AAEL011006,AAEL012175,AAEL012359,AAEL012409,AAEL012731,AAEL012740,AAE…
GO:BP	ATP metabolic process	GO:0046034	5.28506e-11	10.277	38	918	25	6501	AAEL002504,AAEL002813,AAEL002827,AAEL003393,AAEL004060,AAEL004423,AAEL004988,AAEL005610,AAEL005766,AAEL005798,AAEL006070,AAEL006509,AAEL007495,AAEL008787,AAEL008848,AAEL009964,AAEL010823,AAEL012175,AAEL012731,AAEL012740,AAEL014913,AAEL016984,AAEL022056,AAEL024040,AAEL024228
GO:BP	ribose phosphate metabolic process	GO:0019693	5.28506e-11	10.277	108	918	46	6501	AAEL002504,AAEL002764,AAEL002813,AAEL002827,AAEL003393,AAEL003831,AAEL004060,AAEL004294,AAEL004338,AAEL004423,AAEL004988,AAEL005177,AAEL005308,AAEL005610,AAEL005766,AAEL005798,AAEL005976,AAEL006070,AAEL006509,AAEL007495,AAEL008787,AAEL008848,AAEL009099,AAEL009964,AAEL010640,AAEL010823,AAEL011006,AAEL011273,AAEL012175,AAEL012359,AAEL012409,AAEL012731,AAEL012740,AAEL013613,AAEL013814,AAEL014734,AAE…
GO:BP	energy derivation by oxidation of organic compounds	GO:0015980	6.53129e-11	10.185	76	918	37	6501	AAEL000182,AAEL000454,AAEL000703,AAEL001210,AAEL001593,AAEL002737,AAEL002764,AAEL003831,AAEL004829,AAEL005143,AAEL005170,AAEL005946,AAEL007707,AAEL007752,AAEL007868,AAEL008166,AAEL008167,AAEL008697,AAEL008871,AAEL009066,AAEL009257,AAEL010143,AAEL010230,AAEL010801,AAEL010814,AAEL011157,AAEL011746,AAEL011789,AAEL012552,AAEL012950,AAEL014505,AAEL014889,AAEL014944,AAEL018662,AAEL018678,AAEL018685,AAE…
GO:BP	purine nucleotide metabolic process	GO:0006163	6.86955e-11	10.1631	117	918	48	6501	AAEL000278,AAEL001593,AAEL002504,AAEL002764,AAEL002813,AAEL002827,AAEL003393,AAEL003831,AAEL004060,AAEL004294,AAEL004338,AAEL004423,AAEL004988,AAEL005106,AAEL005177,AAEL005308,AAEL005610,AAEL005766,AAEL005798,AAEL005976,AAEL006070,AAEL006509,AAEL007495,AAEL008787,AAEL008848,AAEL009964,AAEL010505,AAEL010640,AAEL010823,AAEL011006,AAEL012175,AAEL012359,AAEL012409,AAEL012731,AAEL012740,AAEL013613,AAE…
GO:BP	purine nucleoside triphosphate metabolic process	GO:0009144	9.1247e-11	10.0398	42	918	26	6501	AAEL002504,AAEL002813,AAEL002827,AAEL003393,AAEL004060,AAEL004423,AAEL004988,AAEL005610,AAEL005766,AAEL005798,AAEL006070,AAEL006509,AAEL007495,AAEL008787,AAEL008848,AAEL009964,AAEL010823,AAEL012175,AAEL012359,AAEL012731,AAEL012740,AAEL014913,AAEL016984,AAEL022056,AAEL024040,AAEL024228
GO:BP	ribonucleotide metabolic process	GO:0009259	9.1247e-11	10.0398	107	918	45	6501	AAEL002504,AAEL002764,AAEL002813,AAEL002827,AAEL003393,AAEL003831,AAEL004060,AAEL004294,AAEL004338,AAEL004423,AAEL004988,AAEL005177,AAEL005308,AAEL005610,AAEL005766,AAEL005798,AAEL005976,AAEL006070,AAEL006509,AAEL007495,AAEL008787,AAEL008848,AAEL009099,AAEL009964,AAEL010640,AAEL010823,AAEL011006,AAEL011273,AAEL012175,AAEL012359,AAEL012409,AAEL012731,AAEL012740,AAEL013613,AAEL013814,AAEL014734,AAE…
GO:BP	nucleoside triphosphate metabolic process	GO:0009141	9.1247e-11	10.0398	48	918	28	6501	AAEL002504,AAEL002813,AAEL002827,AAEL003393,AAEL004060,AAEL004423,AAEL004988,AAEL005610,AAEL005766,AAEL005798,AAEL006070,AAEL006509,AAEL007495,AAEL008787,AAEL008848,AAEL009099,AAEL009964,AAEL010823,AAEL011273,AAEL012175,AAEL012359,AAEL012731,AAEL012740,AAEL014913,AAEL016984,AAEL022056,AAEL024040,AAEL024228
GO:BP	purine ribonucleoside triphosphate metabolic process	GO:0009205	9.1247e-11	10.0398	42	918	26	6501	AAEL002504,AAEL002813,AAEL002827,AAEL003393,AAEL004060,AAEL004423,AAEL004988,AAEL005610,AAEL005766,AAEL005798,AAEL006070,AAEL006509,AAEL007495,AAEL008787,AAEL008848,AAEL009964,AAEL010823,AAEL012175,AAEL012359,AAEL012731,AAEL012740,AAEL014913,AAEL016984,AAEL022056,AAEL024040,AAEL024228
GO:BP	purine ribonucleotide metabolic process	GO:0009150	1.09199e-10	9.96178	100	918	43	6501	AAEL002504,AAEL002764,AAEL002813,AAEL002827,AAEL003393,AAEL003831,AAEL004060,AAEL004294,AAEL004338,AAEL004423,AAEL004988,AAEL005177,AAEL005308,AAEL005610,AAEL005766,AAEL005798,AAEL005976,AAEL006070,AAEL006509,AAEL007495,AAEL008787,AAEL008848,AAEL009964,AAEL010640,AAEL010823,AAEL011006,AAEL012175,AAEL012359,AAEL012409,AAEL012731,AAEL012740,AAEL013613,AAEL013814,AAEL014734,AAEL014913,AAEL016984,AAE…
GO:BP	ATP synthesis coupled electron transport	GO:0042773	1.17304e-10	9.93069	29	918	21	6501	AAEL000182,AAEL001210,AAEL002737,AAEL005143,AAEL005170,AAEL005946,AAEL007752,AAEL007868,AAEL008697,AAEL009066,AAEL009257,AAEL010230,AAEL010801,AAEL011157,AAEL012552,AAEL012950,AAEL014889,AAEL014944,AAEL018678,AAEL018685,AAEL019719
GO:BP	nucleotide metabolic process	GO:0009117	1.29831e-10	9.88662	149	918	55	6501	AAEL000258,AAEL000278,AAEL001593,AAEL002504,AAEL002764,AAEL002813,AAEL002827,AAEL003393,AAEL003831,AAEL004060,AAEL004294,AAEL004338,AAEL004423,AAEL004988,AAEL005106,AAEL005177,AAEL005308,AAEL005610,AAEL005766,AAEL005798,AAEL005839,AAEL005976,AAEL006070,AAEL006333,AAEL006509,AAEL007495,AAEL008787,AAEL008848,AAEL009099,AAEL009964,AAEL010505,AAEL010640,AAEL010823,AAEL011006,AAEL011273,AAEL012154,AAE…
GO:BP	nucleobase-containing small molecule metabolic process	GO:0055086	1.29831e-10	9.88662	179	918	62	6501	AAEL000258,AAEL000278,AAEL001134,AAEL001593,AAEL002194,AAEL002504,AAEL002764,AAEL002813,AAEL002827,AAEL003393,AAEL003831,AAEL004060,AAEL004294,AAEL004338,AAEL004423,AAEL004988,AAEL005106,AAEL005177,AAEL005308,AAEL005610,AAEL005766,AAEL005798,AAEL005839,AAEL005976,AAEL006070,AAEL006333,AAEL006509,AAEL007495,AAEL008787,AAEL008848,AAEL009099,AAEL009510,AAEL009964,AAEL010405,AAEL010505,AAEL010640,AAE…
GO:BP	nucleoside phosphate metabolic process	GO:0006753	1.70706e-10	9.76775	150	918	55	6501	AAEL000258,AAEL000278,AAEL001593,AAEL002504,AAEL002764,AAEL002813,AAEL002827,AAEL003393,AAEL003831,AAEL004060,AAEL004294,AAEL004338,AAEL004423,AAEL004988,AAEL005106,AAEL005177,AAEL005308,AAEL005610,AAEL005766,AAEL005798,AAEL005839,AAEL005976,AAEL006070,AAEL006333,AAEL006509,AAEL007495,AAEL008787,AAEL008848,AAEL009099,AAEL009964,AAEL010505,AAEL010640,AAEL010823,AAEL011006,AAEL011273,AAEL012154,AAE…
GO:BP	respiratory electron transport chain	GO:0022904	4.04436e-10	9.39315	33	918	22	6501	AAEL000182,AAEL001210,AAEL002737,AAEL004829,AAEL005143,AAEL005170,AAEL005946,AAEL007752,AAEL007868,AAEL008697,AAEL009066,AAEL009257,AAEL010230,AAEL010801,AAEL011157,AAEL012552,AAEL012950,AAEL014889,AAEL014944,AAEL018678,AAEL018685,AAEL019719
GO:BP	oxidative phosphorylation	GO:0006119	5.46125e-10	9.26271	39	918	24	6501	AAEL000182,AAEL001210,AAEL001593,AAEL002737,AAEL003831,AAEL005143,AAEL005170,AAEL005946,AAEL007752,AAEL007868,AAEL008697,AAEL009066,AAEL009257,AAEL010230,AAEL010801,AAEL011157,AAEL012552,AAEL012950,AAEL014889,AAEL014944,AAEL018662,AAEL018678,AAEL018685,AAEL019719
GO:BP	mitochondrial ATP synthesis coupled electron transport	GO:0042775	4.48121e-09	8.3486	25	918	18	6501	AAEL000182,AAEL001210,AAEL002737,AAEL005143,AAEL005170,AAEL005946,AAEL007752,AAEL007868,AAEL008697,AAEL009066,AAEL009257,AAEL010230,AAEL010801,AAEL012950,AAEL014889,AAEL014944,AAEL018685,AAEL019719
GO:BP	proton motive force-driven ATP synthesis	GO:0015986	4.8109e-09	8.31777	18	918	15	6501	AAEL002504,AAEL002813,AAEL002827,AAEL003393,AAEL004060,AAEL004423,AAEL005610,AAEL006509,AAEL008787,AAEL008848,AAEL009964,AAEL010823,AAEL012175,AAEL012740,AAEL024040
GO:BP	monoatomic cation transport	GO:0006812	6.1457e-09	8.21143	218	918	67	6501	AAEL000291,AAEL000985,AAEL001968,AAEL002436,AAEL002464,AAEL002813,AAEL002827,AAEL003393,AAEL003675,AAEL004335,AAEL004423,AAEL004521,AAEL004805,AAEL005014,AAEL005392,AAEL005437,AAEL005610,AAEL005798,AAEL006390,AAEL006509,AAEL006516,AAEL006582,AAEL006809,AAEL006822,AAEL007143,AAEL007383,AAEL007385,AAEL008787,AAEL008848,AAEL008928,AAEL008931,AAEL009150,AAEL009544,AAEL009808,AAEL009964,AAEL010148,AAE…
GO:BP	small molecule metabolic process	GO:0044281	7.32178e-09	8.13538	485	918	119	6501	AAEL000164,AAEL000258,AAEL000278,AAEL000428,AAEL000791,AAEL001048,AAEL001134,AAEL001396,AAEL001593,AAEL001887,AAEL002048,AAEL002194,AAEL002504,AAEL002764,AAEL002813,AAEL002827,AAEL002867,AAEL003125,AAEL003345,AAEL003393,AAEL003508,AAEL003611,AAEL003645,AAEL003729,AAEL003746,AAEL003831,AAEL004060,AAEL004294,AAEL004338,AAEL004423,AAEL004613,AAEL004728,AAEL004988,AAEL005106,AAEL005177,AAEL005308,AAE…
GO:BP	aerobic electron transport chain	GO:0019646	1.10709e-08	7.95582	26	918	18	6501	AAEL000182,AAEL001210,AAEL002737,AAEL005143,AAEL005170,AAEL005946,AAEL007752,AAEL007868,AAEL008697,AAEL009066,AAEL009257,AAEL010230,AAEL010801,AAEL012950,AAEL014889,AAEL014944,AAEL018685,AAEL019719
GO:BP	monoatomic ion transmembrane transport	GO:0034220	2.11011e-08	7.6757	263	918	75	6501	AAEL000291,AAEL001281,AAEL002436,AAEL002464,AAEL002518,AAEL002813,AAEL002827,AAEL003393,AAEL003675,AAEL004006,AAEL004423,AAEL004513,AAEL004521,AAEL005014,AAEL005392,AAEL005437,AAEL005610,AAEL005798,AAEL006390,AAEL006509,AAEL006516,AAEL006582,AAEL006809,AAEL006822,AAEL007143,AAEL008055,AAEL008354,AAEL008787,AAEL008848,AAEL008928,AAEL008931,AAEL009150,AAEL009544,AAEL009808,AAEL009810,AAEL009964,AAE…
[truncated: 1,088 more rows]

## Sheet: Supplementary file S8
GO enrichment analysis for up regulated genes at ZT9 time point
source	term_name	term_id	adjusted_p_value	negative_log10_of_adjusted_p_value	term_size	query_size	intersection_size	effective_domain_size	intersections
[truncated: 1,437 more rows]

## Sheet: Supplementary file S9
GO enrichment analysis for up regulated genes at ZT13 time point.
[truncated: 1,371 more rows]
