# Supplementary material for: Effects of circadian clock disruption on gene expression and biological processes in Aedes aegypti
Source: BMC Genomics. 2024 Feb 13;25:170. doi: 10.1186/s12864-024-10078-8 (PMC10863115; doi:10.1186/s12864-024-10078-8)
Supplement: Supplementary file 4 — Additional file 4: Supplementary file S10. GO enrichment analysis for down regulated genes at ZT1 time point. Supplementary file S11. GO enrichment analysis for down regulated genes at ZT5 time point. Supplementary file S12. GO enrichment analysis for down regulated genes at ZT9 time point. Supplementary file S13. GO enrichment analysis for down regulated genes at ZT13 time point. [file 12864_2024_10078_MOESM4_ESM.xlsx]

## Sheet: Legends
Legends
Supplementary file S10:	GO enrichment analysis for down regulated genes at ZT1 time point.
Supplementary file S11:	GO enrichment analysis for down regulated genes at ZT5 time point.
Supplementary file S12:	GO enrichment analysis for down regulated genes at ZT9 time point.
Supplementary file S13:	GO enrichment analysis for down regulated genes at ZT13 time point.

## Sheet: Supplementary file S10
GO enrichment analysis for down regulated genes at ZT1 time point
source	term_name	term_id	adjusted_p_value	negative_log10_of_adjusted_p_value	term_size	query_size	intersection_size	effective_domain_size	intersections
GO:MF	transferase activity, transferring phosphorus-containing groups	GO:0016772	4.76527e-37	36.3219	447	2947	178	19804	AAEL000217,AAEL000275,AAEL000324,AAEL000343,AAEL000378,AAEL000386,AAEL000397,AAEL000589,AAEL000750,AAEL000810,AAEL000924,AAEL001009,AAEL001246,AAEL001370,AAEL001381,AAEL001472,AAEL001549,AAEL001559,AAEL001622,AAEL001915,AAEL001940,AAEL001976,AAEL002056,AAEL002250,AAEL002317,AAEL002395,AAEL002569,AAEL002895,AAEL002903,AAEL003013,AAEL003245,AAEL003731,AAEL003896,AAEL004110,AAEL004165,AAEL004351,AAE…
GO:MF	kinase activity	GO:0016301	3.11063e-36	35.5072	357	2947	153	19804	AAEL000217,AAEL000275,AAEL000324,AAEL000343,AAEL000378,AAEL000386,AAEL000397,AAEL000589,AAEL000810,AAEL000924,AAEL001009,AAEL001246,AAEL001370,AAEL001549,AAEL001559,AAEL001622,AAEL001915,AAEL001976,AAEL002317,AAEL002395,AAEL002569,AAEL002895,AAEL002903,AAEL003013,AAEL003245,AAEL003731,AAEL003896,AAEL004110,AAEL004165,AAEL004351,AAEL004477,AAEL004592,AAEL004700,AAEL004727,AAEL005003,AAEL005330,AAE…
GO:MF	protein kinase activity	GO:0004672	7.03506e-31	30.1527	245	2947	114	19804	AAEL000217,AAEL000324,AAEL000343,AAEL000378,AAEL000589,AAEL000810,AAEL000924,AAEL001370,AAEL001549,AAEL001559,AAEL001622,AAEL001915,AAEL001976,AAEL002317,AAEL002395,AAEL002569,AAEL002895,AAEL003013,AAEL003245,AAEL003731,AAEL003896,AAEL004110,AAEL004165,AAEL004351,AAEL004477,AAEL004592,AAEL004700,AAEL005003,AAEL005330,AAEL005943,AAEL006308,AAEL006330,AAEL006449,AAEL006539,AAEL007544,AAEL007632,AAE…
GO:MF	phosphotransferase activity, alcohol group as acceptor	GO:0016773	3.19571e-30	29.4954	299	2947	128	19804	AAEL000217,AAEL000324,AAEL000343,AAEL000378,AAEL000386,AAEL000589,AAEL000810,AAEL000924,AAEL001370,AAEL001549,AAEL001559,AAEL001622,AAEL001915,AAEL001976,AAEL002317,AAEL002395,AAEL002569,AAEL002895,AAEL002903,AAEL003013,AAEL003245,AAEL003731,AAEL003896,AAEL004110,AAEL004165,AAEL004351,AAEL004477,AAEL004592,AAEL004700,AAEL004727,AAEL005003,AAEL005330,AAEL005446,AAEL005943,AAEL006239,AAEL006308,AAE…
GO:MF	catalytic activity, acting on a nucleic acid	GO:0140640	3.48682e-24	23.4576	354	2947	132	19804	AAEL000201,AAEL000388,AAEL000674,AAEL000999,AAEL001141,AAEL001216,AAEL001317,AAEL001324,AAEL001397,AAEL001410,AAEL001612,AAEL001719,AAEL002098,AAEL002232,AAEL002581,AAEL002647,AAEL002748,AAEL003510,AAEL003540,AAEL003684,AAEL003950,AAEL003968,AAEL004039,AAEL004117,AAEL004171,AAEL004200,AAEL004419,AAEL004422,AAEL004625,AAEL004716,AAEL004859,AAEL004911,AAEL004942,AAEL004978,AAEL004995,AAEL005245,AAE…
GO:MF	catalytic activity, acting on DNA	GO:0140097	4.03176e-22	21.3945	114	2947	63	19804	AAEL000201,AAEL000999,AAEL001141,AAEL001324,AAEL001410,AAEL002098,AAEL002581,AAEL002647,AAEL003684,AAEL003950,AAEL003968,AAEL004039,AAEL004171,AAEL004200,AAEL004716,AAEL004942,AAEL004995,AAEL005245,AAEL005858,AAEL005888,AAEL006209,AAEL006963,AAEL007007,AAEL007558,AAEL007683,AAEL008247,AAEL008482,AAEL008960,AAEL009082,AAEL009851,AAEL010086,AAEL010502,AAEL010781,AAEL011603,AAEL011811,AAEL011993,AAE…
GO:MF	protein serine/threonine kinase activity	GO:0004674	6.15805e-20	19.2106	129	2947	65	19804	AAEL000810,AAEL000924,AAEL001549,AAEL001559,AAEL001622,AAEL001976,AAEL002395,AAEL002569,AAEL002895,AAEL003013,AAEL004110,AAEL004165,AAEL004351,AAEL004700,AAEL005943,AAEL006330,AAEL006449,AAEL006539,AAEL007632,AAEL007662,AAEL007931,AAEL008078,AAEL008306,AAEL008621,AAEL008634,AAEL009360,AAEL009364,AAEL009880,AAEL010021,AAEL010835,AAEL011857,AAEL012152,AAEL012914,AAEL013002,AAEL013390,AAEL013729,AAE…
GO:MF	ATP-dependent activity	GO:0140657	5.48301e-19	18.261	363	2947	124	19804	AAEL000081,AAEL000201,AAEL000836,AAEL000999,AAEL001141,AAEL001216,AAEL001317,AAEL001324,AAEL001410,AAEL001612,AAEL001655,AAEL001719,AAEL001986,AAEL002581,AAEL002647,AAEL002714,AAEL003449,AAEL003594,AAEL003684,AAEL003950,AAEL003968,AAEL004039,AAEL004117,AAEL004171,AAEL004200,AAEL004235,AAEL004244,AAEL004419,AAEL004563,AAEL004716,AAEL004743,AAEL004859,AAEL004911,AAEL004942,AAEL004978,AAEL004981,AAE…
GO:MF	ATP-dependent activity, acting on DNA	GO:0008094	6.97086e-19	18.1567	69	2947	44	19804	AAEL000201,AAEL000999,AAEL001141,AAEL001324,AAEL001410,AAEL002581,AAEL002647,AAEL003684,AAEL003950,AAEL003968,AAEL004039,AAEL004171,AAEL004200,AAEL004716,AAEL004942,AAEL005245,AAEL005858,AAEL006963,AAEL007007,AAEL007558,AAEL008960,AAEL009082,AAEL010086,AAEL010502,AAEL011811,AAEL012355,AAEL012546,AAEL013135,AAEL013205,AAEL013702,AAEL013822,AAEL013998,AAEL018118,AAEL018244,AAEL018344,AAEL019404,AAE…
GO:MF	helicase activity	GO:0004386	1.27582e-17	16.8942	103	2947	54	19804	AAEL000201,AAEL000999,AAEL001216,AAEL001317,AAEL001612,AAEL001719,AAEL003684,AAEL004039,AAEL004117,AAEL004200,AAEL004419,AAEL004716,AAEL004859,AAEL004911,AAEL004978,AAEL006794,AAEL007007,AAEL008042,AAEL008463,AAEL008500,AAEL008579,AAEL008738,AAEL008960,AAEL009411,AAEL010086,AAEL010402,AAEL011811,AAEL012015,AAEL012546,AAEL013025,AAEL013135,AAEL013205,AAEL013400,AAEL013822,AAEL013985,AAEL013998,AAE…
GO:MF	RNA binding	GO:0003723	4.21892e-13	12.3748	438	2947	127	19804	AAEL000118,AAEL000388,AAEL000510,AAEL000707,AAEL001242,AAEL001245,AAEL001326,AAEL001397,AAEL001612,AAEL001666,AAEL002056,AAEL002272,AAEL002422,AAEL002719,AAEL002843,AAEL003510,AAEL003605,AAEL003664,AAEL003768,AAEL003839,AAEL004291,AAEL004663,AAEL004699,AAEL004859,AAEL004997,AAEL005049,AAEL005286,AAEL005358,AAEL005544,AAEL006794,AAEL006876,AAEL007329,AAEL007449,AAEL007805,AAEL007823,AAEL007853,AAE…
GO:MF	ATP-dependent chromatin remodeler activity	GO:0140658	7.00112e-13	12.1548	21	2947	19	19804	AAEL001141,AAEL001410,AAEL002647,AAEL003950,AAEL003968,AAEL004716,AAEL004942,AAEL006963,AAEL007558,AAEL009082,AAEL010502,AAEL012355,AAEL013135,AAEL018118,AAEL019574,AAEL019793,AAEL027384,AAEL027494,AAEL027786
GO:MF	cytoskeletal protein binding	GO:0008092	4.02896e-09	8.39481	168	2947	58	19804	AAEL001411,AAEL001710,AAEL001986,AAEL002714,AAEL003162,AAEL003546,AAEL003594,AAEL003682,AAEL003701,AAEL004176,AAEL004235,AAEL004244,AAEL005211,AAEL005419,AAEL005634,AAEL005712,AAEL005827,AAEL005879,AAEL006653,AAEL007312,AAEL007637,AAEL008102,AAEL008678,AAEL008863,AAEL009227,AAEL009706,AAEL010061,AAEL010568,AAEL010803,AAEL012449,AAEL012519,AAEL012926,AAEL013808,AAEL013903,AAEL014084,AAEL014868,AAE…
GO:MF	GTPase regulator activity	GO:0030695	6.41113e-09	8.19307	97	2947	40	19804	AAEL000984,AAEL001142,AAEL001244,AAEL001277,AAEL001604,AAEL002918,AAEL003487,AAEL003509,AAEL004236,AAEL004591,AAEL005297,AAEL005643,AAEL007712,AAEL009958,AAEL011074,AAEL011142,AAEL013102,AAEL013460,AAEL013487,AAEL014992,AAEL018139,AAEL018146,AAEL018350,AAEL019476,AAEL019477,AAEL019542,AAEL019862,AAEL019977,AAEL021798,AAEL021828,AAEL022364,AAEL023279,AAEL024101,AAEL024653,AAEL025130,AAEL025216,AAE…
GO:MF	nucleoside-triphosphatase regulator activity	GO:0060589	6.41113e-09	8.19307	97	2947	40	19804	AAEL000984,AAEL001142,AAEL001244,AAEL001277,AAEL001604,AAEL002918,AAEL003487,AAEL003509,AAEL004236,AAEL004591,AAEL005297,AAEL005643,AAEL007712,AAEL009958,AAEL011074,AAEL011142,AAEL013102,AAEL013460,AAEL013487,AAEL014992,AAEL018139,AAEL018146,AAEL018350,AAEL019476,AAEL019477,AAEL019542,AAEL019862,AAEL019977,AAEL021798,AAEL021828,AAEL022364,AAEL023279,AAEL024101,AAEL024653,AAEL025130,AAEL025216,AAE…
GO:MF	ubiquitin-protein transferase activity	GO:0004842	3.94895e-08	7.40352	72	2947	32	19804	AAEL000469,AAEL000730,AAEL002306,AAEL002345,AAEL004356,AAEL004697,AAEL004790,AAEL005774,AAEL006910,AAEL007241,AAEL007701,AAEL007797,AAEL008184,AAEL009509,AAEL009719,AAEL010256,AAEL010421,AAEL012446,AAEL012482,AAEL012500,AAEL014519,AAEL017357,AAEL018318,AAEL019854,AAEL019888,AAEL019965,AAEL020236,AAEL020992,AAEL021805,AAEL021839,AAEL023019,AAEL025969
GO:MF	enzyme binding	GO:0019899	4.77685e-08	7.32086	55	2947	27	19804	AAEL001549,AAEL001742,AAEL003283,AAEL003466,AAEL003573,AAEL004441,AAEL005390,AAEL006187,AAEL006188,AAEL006687,AAEL006929,AAEL007187,AAEL007353,AAEL007521,AAEL008021,AAEL008741,AAEL009392,AAEL010543,AAEL012751,AAEL013275,AAEL013530,AAEL013905,AAEL014868,AAEL018059,AAEL020191,AAEL025298,AAEL028110
GO:MF	chromatin binding	GO:0003682	5.77545e-08	7.23841	25	2947	17	19804	AAEL000181,AAEL003968,AAEL004716,AAEL006720,AAEL007234,AAEL007672,AAEL009666,AAEL010054,AAEL014072,AAEL014098,AAEL018695,AAEL019625,AAEL019784,AAEL019793,AAEL021394,AAEL024003,AAEL027786
GO:MF	ubiquitin-like protein transferase activity	GO:0019787	2.06252e-07	6.6856	80	2947	33	19804	AAEL000469,AAEL000730,AAEL002306,AAEL002345,AAEL004356,AAEL004697,AAEL004790,AAEL005774,AAEL006910,AAEL007241,AAEL007701,AAEL007797,AAEL008184,AAEL009509,AAEL009719,AAEL010256,AAEL010421,AAEL012446,AAEL012482,AAEL012500,AAEL014519,AAEL015099,AAEL017357,AAEL018318,AAEL019854,AAEL019888,AAEL019965,AAEL020236,AAEL020992,AAEL021805,AAEL021839,AAEL023019,AAEL025969
GO:MF	transcription regulator activity	GO:0140110	2.33532e-07	6.63165	313	2947	85	19804	AAEL000327,AAEL000395,AAEL000584,AAEL001119,AAEL001148,AAEL001304,AAEL001315,AAEL001321,AAEL001776,AAEL002049,AAEL002284,AAEL002394,AAEL003539,AAEL003768,AAEL004436,AAEL004802,AAEL005022,AAEL005400,AAEL005850,AAEL006447,AAEL006533,AAEL006934,AAEL007120,AAEL007202,AAEL007279,AAEL007397,AAEL008022,AAEL008141,AAEL008244,AAEL008260,AAEL008536,AAEL008832,AAEL008958,AAEL009263,AAEL009265,AAEL010327,AAE…
GO:MF	ATP hydrolysis activity	GO:0016887	2.41907e-07	6.61635	159	2947	52	19804	AAEL000081,AAEL000201,AAEL000836,AAEL001141,AAEL001324,AAEL001655,AAEL003449,AAEL003950,AAEL003968,AAEL004171,AAEL004563,AAEL004942,AAEL004981,AAEL005245,AAEL005491,AAEL005802,AAEL005858,AAEL006474,AAEL006937,AAEL007007,AAEL007637,AAEL008320,AAEL008960,AAEL009320,AAEL010502,AAEL010585,AAEL010913,AAEL011811,AAEL012355,AAEL012637,AAEL013161,AAEL013400,AAEL014699,AAEL014843,AAEL016999,AAEL017315,AAE…
GO:MF	microtubule binding	GO:0008017	3.38949e-07	6.46987	49	2947	24	19804	AAEL001986,AAEL002714,AAEL003162,AAEL003594,AAEL003682,AAEL004176,AAEL004235,AAEL004244,AAEL005211,AAEL005712,AAEL005827,AAEL007312,AAEL007637,AAEL008678,AAEL008863,AAEL009227,AAEL010568,AAEL010803,AAEL014084,AAEL019610,AAEL019921,AAEL022590,AAEL026939,AAEL028163
GO:MF	DNA helicase activity	GO:0003678	3.38949e-07	6.46987	33	2947	19	19804	AAEL000201,AAEL000999,AAEL003684,AAEL004039,AAEL004200,AAEL004716,AAEL007007,AAEL008960,AAEL010086,AAEL011811,AAEL012546,AAEL013135,AAEL013205,AAEL013822,AAEL013998,AAEL018344,AAEL019404,AAEL021953,AAEL025042
GO:MF	RNA helicase activity	GO:0003724	5.44482e-07	6.26402	57	2947	26	19804	AAEL001216,AAEL001317,AAEL001719,AAEL004117,AAEL004419,AAEL004859,AAEL004911,AAEL004978,AAEL008042,AAEL008463,AAEL008500,AAEL008738,AAEL009411,AAEL010402,AAEL012015,AAEL013025,AAEL013400,AAEL013985,AAEL014414,AAEL018177,AAEL019460,AAEL020200,AAEL023532,AAEL023716,AAEL024563,AAEL026040
GO:MF	ATP-dependent activity, acting on RNA	GO:0008186	5.44482e-07	6.26402	57	2947	26	19804	AAEL001216,AAEL001317,AAEL001719,AAEL004117,AAEL004419,AAEL004859,AAEL004911,AAEL004978,AAEL008042,AAEL008463,AAEL008500,AAEL008738,AAEL009411,AAEL010402,AAEL012015,AAEL013025,AAEL013400,AAEL013985,AAEL014414,AAEL018177,AAEL019460,AAEL020200,AAEL023532,AAEL023716,AAEL024563,AAEL026040
GO:MF	phosphoric ester hydrolase activity	GO:0042578	7.39836e-07	6.13086	151	2947	49	19804	AAEL000564,AAEL001798,AAEL002370,AAEL002910,AAEL003083,AAEL003143,AAEL003326,AAEL003903,AAEL004040,AAEL004410,AAEL004431,AAEL004709,AAEL005175,AAEL005284,AAEL005367,AAEL005446,AAEL006071,AAEL006320,AAEL007171,AAEL007677,AAEL008528,AAEL009077,AAEL009380,AAEL009968,AAEL010078,AAEL010678,AAEL011216,AAEL011469,AAEL013068,AAEL013473,AAEL014763,AAEL017224,AAEL018126,AAEL018237,AAEL018273,AAEL019434,AAE…
GO:MF	enzyme regulator activity	GO:0030234	1.86467e-06	5.7294	201	2947	59	19804	AAEL000984,AAEL001129,AAEL001142,AAEL001187,AAEL001244,AAEL001277,AAEL001604,AAEL002554,AAEL002720,AAEL002918,AAEL003487,AAEL003509,AAEL004236,AAEL004591,AAEL004839,AAEL005297,AAEL005580,AAEL005643,AAEL005936,AAEL005943,AAEL006187,AAEL007328,AAEL007712,AAEL009958,AAEL010048,AAEL011074,AAEL011142,AAEL013102,AAEL013248,AAEL013460,AAEL013487,AAEL013531,AAEL014992,AAEL018139,AAEL018146,AAEL018350,AAE…
GO:MF	guanyl-nucleotide exchange factor activity	GO:0005085	1.86467e-06	5.7294	60	2947	26	19804	AAEL000984,AAEL001142,AAEL001244,AAEL001604,AAEL004236,AAEL004591,AAEL005297,AAEL005643,AAEL011074,AAEL011142,AAEL013102,AAEL013487,AAEL014992,AAEL018146,AAEL019476,AAEL019542,AAEL019862,AAEL019977,AAEL021798,AAEL022364,AAEL024101,AAEL024653,AAEL025130,AAEL026782,AAEL027002,AAEL027135
GO:MF	tubulin binding	GO:0015631	3.02352e-06	5.51949	65	2947	27	19804	AAEL001986,AAEL002714,AAEL003162,AAEL003546,AAEL003594,AAEL003682,AAEL004176,AAEL004235,AAEL004244,AAEL005211,AAEL005712,AAEL005827,AAEL006653,AAEL007312,AAEL007637,AAEL008678,AAEL008863,AAEL009227,AAEL010568,AAEL010803,AAEL013903,AAEL014084,AAEL019610,AAEL019921,AAEL022590,AAEL026939,AAEL028163
GO:MF	phosphoprotein phosphatase activity	GO:0004721	4.31711e-06	5.36481	66	2947	27	19804	AAEL000564,AAEL001798,AAEL002370,AAEL003083,AAEL003326,AAEL004040,AAEL004410,AAEL004709,AAEL005284,AAEL006071,AAEL006320,AAEL007171,AAEL008528,AAEL011469,AAEL013068,AAEL014763,AAEL017224,AAEL018126,AAEL018237,AAEL019434,AAEL019485,AAEL019670,AAEL019800,AAEL019824,AAEL020987,AAEL025729,AAEL027483
GO:MF	phosphatase activity	GO:0016791	4.74558e-06	5.32371	124	2947	41	19804	AAEL000564,AAEL001798,AAEL002370,AAEL003083,AAEL003143,AAEL003326,AAEL003903,AAEL004040,AAEL004410,AAEL004709,AAEL005175,AAEL005284,AAEL005367,AAEL005446,AAEL006071,AAEL006320,AAEL007171,AAEL007677,AAEL008528,AAEL009077,AAEL009968,AAEL010078,AAEL011216,AAEL011469,AAEL013068,AAEL014763,AAEL017224,AAEL018126,AAEL018237,AAEL019434,AAEL019485,AAEL019565,AAEL019670,AAEL019800,AAEL019824,AAEL020987,AAE…
GO:MF	ribonucleoside triphosphate phosphatase activity	GO:0017111	6.75681e-06	5.17026	307	2947	79	19804	AAEL000081,AAEL000201,AAEL000248,AAEL000836,AAEL001141,AAEL001324,AAEL001655,AAEL001738,AAEL002851,AAEL003170,AAEL003281,AAEL003449,AAEL003950,AAEL003968,AAEL004171,AAEL004172,AAEL004191,AAEL004563,AAEL004913,AAEL004942,AAEL004981,AAEL005084,AAEL005245,AAEL005491,AAEL005802,AAEL005858,AAEL006020,AAEL006474,AAEL006786,AAEL006880,AAEL006937,AAEL007007,AAEL007288,AAEL007637,AAEL008029,AAEL008320,AAE…
GO:MF	transcription coregulator activity	GO:0003712	8.90218e-06	5.0505	53	2947	23	19804	AAEL002284,AAEL002394,AAEL003539,AAEL003768,AAEL004436,AAEL005022,AAEL005400,AAEL006934,AAEL008244,AAEL009265,AAEL013616,AAEL014203,AAEL014851,AAEL017391,AAEL019425,AAEL019475,AAEL020217,AAEL021092,AAEL023902,AAEL024141,AAEL027318,AAEL027616,AAEL028220
GO:MF	damaged DNA binding	GO:0003684	9.06085e-06	5.04283	15	2947	11	19804	AAEL002077,AAEL002250,AAEL002782,AAEL003684,AAEL003893,AAEL003897,AAEL004562,AAEL006715,AAEL013179,AAEL018259,AAEL019404
GO:MF	histone-lysine N-methyltransferase activity	GO:0018024	9.06085e-06	5.04283	15	2947	11	19804	AAEL000193,AAEL006013,AAEL008027,AAEL009666,AAEL010414,AAEL013213,AAEL019535,AAEL019732,AAEL019844,AAEL024670,AAEL026494
GO:MF	pyrophosphatase activity	GO:0016462	1.05948e-05	4.97491	326	2947	82	19804	AAEL000081,AAEL000201,AAEL000248,AAEL000836,AAEL001141,AAEL001324,AAEL001490,AAEL001655,AAEL001738,AAEL002851,AAEL003170,AAEL003281,AAEL003449,AAEL003950,AAEL003968,AAEL004171,AAEL004172,AAEL004191,AAEL004563,AAEL004913,AAEL004942,AAEL004981,AAEL005084,AAEL005245,AAEL005491,AAEL005802,AAEL005858,AAEL006020,AAEL006474,AAEL006786,AAEL006880,AAEL006937,AAEL007007,AAEL007288,AAEL007637,AAEL008029,AAE…
GO:MF	deubiquitinase activity	GO:0101005	1.17605e-05	4.92958	43	2947	20	19804	AAEL000448,AAEL001112,AAEL001540,AAEL002091,AAEL004980,AAEL006370,AAEL007827,AAEL009702,AAEL009959,AAEL011287,AAEL013052,AAEL013203,AAEL019518,AAEL019825,AAEL022105,AAEL022689,AAEL023060,AAEL025922,AAEL027340,AAEL027821
GO:MF	catalytic activity, acting on RNA	GO:0140098	1.24778e-05	4.90386	232	2947	63	19804	AAEL000388,AAEL000674,AAEL001216,AAEL001317,AAEL001397,AAEL001612,AAEL001719,AAEL002232,AAEL002748,AAEL003510,AAEL003540,AAEL004117,AAEL004419,AAEL004422,AAEL004625,AAEL004859,AAEL004911,AAEL004978,AAEL005838,AAEL005898,AAEL005905,AAEL006787,AAEL006794,AAEL008042,AAEL008463,AAEL008500,AAEL008509,AAEL008592,AAEL008738,AAEL009023,AAEL009400,AAEL009401,AAEL009411,AAEL010402,AAEL011199,AAEL011435,AAE…
GO:MF	protein serine/threonine/tyrosine kinase activity	GO:0004712	1.62132e-05	4.79013	24	2947	14	19804	AAEL002317,AAEL002395,AAEL004592,AAEL008634,AAEL009360,AAEL011118,AAEL013390,AAEL013939,AAEL017338,AAEL018039,AAEL019440,AAEL019566,AAEL019616,AAEL020638
GO:MF	hydrolase activity, acting on acid anhydrides, in phosphorus-containing anhydrides	GO:0016818	1.69006e-05	4.7721	330	2947	82	19804	AAEL000081,AAEL000201,AAEL000248,AAEL000836,AAEL001141,AAEL001324,AAEL001490,AAEL001655,AAEL001738,AAEL002851,AAEL003170,AAEL003281,AAEL003449,AAEL003950,AAEL003968,AAEL004171,AAEL004172,AAEL004191,AAEL004563,AAEL004913,AAEL004942,AAEL004981,AAEL005084,AAEL005245,AAEL005491,AAEL005802,AAEL005858,AAEL006020,AAEL006474,AAEL006786,AAEL006880,AAEL006937,AAEL007007,AAEL007288,AAEL007637,AAEL008029,AAE…
GO:MF	hydrolase activity, acting on acid anhydrides	GO:0016817	1.89569e-05	4.72223	331	2947	82	19804	AAEL000081,AAEL000201,AAEL000248,AAEL000836,AAEL001141,AAEL001324,AAEL001490,AAEL001655,AAEL001738,AAEL002851,AAEL003170,AAEL003281,AAEL003449,AAEL003950,AAEL003968,AAEL004171,AAEL004172,AAEL004191,AAEL004563,AAEL004913,AAEL004942,AAEL004981,AAEL005084,AAEL005245,AAEL005491,AAEL005802,AAEL005858,AAEL006020,AAEL006474,AAEL006786,AAEL006880,AAEL006937,AAEL007007,AAEL007288,AAEL007637,AAEL008029,AAE…
GO:MF	cysteine-type deubiquitinase activity	GO:0004843	2.06619e-05	4.68483	34	2947	17	19804	AAEL000448,AAEL001112,AAEL001540,AAEL002091,AAEL004980,AAEL009702,AAEL011287,AAEL013052,AAEL013203,AAEL019518,AAEL019825,AAEL022105,AAEL022689,AAEL023060,AAEL025922,AAEL027340,AAEL027821
GO:MF	histone methyltransferase activity	GO:0042054	2.22043e-05	4.65356	16	2947	11	19804	AAEL000193,AAEL006013,AAEL008027,AAEL009666,AAEL010414,AAEL013213,AAEL019535,AAEL019732,AAEL019844,AAEL024670,AAEL026494
GO:MF	ubiquitin-like protein peptidase activity	GO:0019783	2.58971e-05	4.58675	45	2947	20	19804	AAEL000448,AAEL001112,AAEL001540,AAEL002091,AAEL004980,AAEL006370,AAEL007827,AAEL009702,AAEL009959,AAEL011287,AAEL013052,AAEL013203,AAEL019518,AAEL019825,AAEL022105,AAEL022689,AAEL023060,AAEL025922,AAEL027340,AAEL027821
GO:MF	lipid binding	GO:0008289	3.1851e-05	4.49688	85	2947	30	19804	AAEL000174,AAEL000386,AAEL002819,AAEL003229,AAEL003416,AAEL003494,AAEL004211,AAEL004236,AAEL004620,AAEL005339,AAEL005412,AAEL005484,AAEL005655,AAEL006308,AAEL007310,AAEL008020,AAEL008189,AAEL009068,AAEL009088,AAEL009857,AAEL011953,AAEL012203,AAEL013546,AAEL013844,AAEL013863,AAEL018354,AAEL019431,AAEL019774,AAEL026177,AAEL027322
GO:MF	GTPase binding	GO:0051020	3.92679e-05	4.40596	32	2947	16	19804	AAEL001549,AAEL003283,AAEL003573,AAEL004441,AAEL005390,AAEL006188,AAEL006687,AAEL007521,AAEL008021,AAEL008741,AAEL009392,AAEL013275,AAEL014868,AAEL018059,AAEL025298,AAEL028110
GO:MF	small GTPase binding	GO:0031267	3.92679e-05	4.40596	32	2947	16	19804	AAEL001549,AAEL003283,AAEL003573,AAEL004441,AAEL005390,AAEL006188,AAEL006687,AAEL007521,AAEL008021,AAEL008741,AAEL009392,AAEL013275,AAEL014868,AAEL018059,AAEL025298,AAEL028110
GO:MF	histone acetyltransferase activity	GO:0004402	0.000102032	3.99126	10	2947	8	19804	AAEL000452,AAEL006177,AAEL007672,AAEL011106,AAEL014072,AAEL017391,AAEL019662,AAEL025013
GO:MF	molecular function regulator activity	GO:0098772	0.000113213	3.9461	258	2947	65	19804	AAEL000984,AAEL001129,AAEL001142,AAEL001187,AAEL001244,AAEL001277,AAEL001604,AAEL001876,AAEL002554,AAEL002720,AAEL002918,AAEL003487,AAEL003509,AAEL004236,AAEL004591,AAEL004839,AAEL005297,AAEL005580,AAEL005643,AAEL005877,AAEL005936,AAEL005943,AAEL006187,AAEL006346,AAEL007328,AAEL007712,AAEL009958,AAEL010048,AAEL010067,AAEL011074,AAEL011142,AAEL013102,AAEL013248,AAEL013460,AAEL013487,AAEL013531,AAE…
GO:MF	lysine N-methyltransferase activity	GO:0016278	0.000223113	3.65147	19	2947	11	19804	AAEL000193,AAEL006013,AAEL008027,AAEL009666,AAEL010414,AAEL013213,AAEL019535,AAEL019732,AAEL019844,AAEL024670,AAEL026494
GO:MF	protein-lysine N-methyltransferase activity	GO:0016279	0.000223113	3.65147	19	2947	11	19804	AAEL000193,AAEL006013,AAEL008027,AAEL009666,AAEL010414,AAEL013213,AAEL019535,AAEL019732,AAEL019844,AAEL024670,AAEL026494
GO:MF	hydrolase activity, acting on ester bonds	GO:0016788	0.000278119	3.55577	431	2947	96	19804	AAEL000201,AAEL000388,AAEL000511,AAEL000564,AAEL000889,AAEL000898,AAEL000918,AAEL001397,AAEL001612,AAEL001761,AAEL001798,AAEL002098,AAEL002232,AAEL002370,AAEL002910,AAEL003083,AAEL003143,AAEL003326,AAEL003510,AAEL003903,AAEL004040,AAEL004410,AAEL004431,AAEL004709,AAEL004933,AAEL004995,AAEL005175,AAEL005284,AAEL005367,AAEL005446,AAEL005706,AAEL006071,AAEL006209,AAEL006320,AAEL006794,AAEL007063,AAE…
GO:MF	peptide-lysine-N-acetyltransferase activity	GO:0061733	0.000304624	3.51624	11	2947	8	19804	AAEL000452,AAEL006177,AAEL007672,AAEL011106,AAEL014072,AAEL017391,AAEL019662,AAEL025013
GO:MF	actin binding	GO:0003779	0.000383773	3.41593	100	2947	31	19804	AAEL001411,AAEL001710,AAEL003701,AAEL005419,AAEL005634,AAEL005879,AAEL008102,AAEL009706,AAEL010061,AAEL012449,AAEL012519,AAEL012926,AAEL013808,AAEL014868,AAEL015065,AAEL017184,AAEL019465,AAEL019646,AAEL019739,AAEL019882,AAEL019939,AAEL020702,AAEL021227,AAEL021429,AAEL022046,AAEL024528,AAEL025298,AAEL025729,AAEL026343,AAEL028110,AAEL028211
GO:MF	cysteine-type peptidase activity	GO:0008234	0.000467068	3.33062	83	2947	27	19804	AAEL000448,AAEL001112,AAEL001372,AAEL001540,AAEL002091,AAEL003476,AAEL004980,AAEL008116,AAEL008952,AAEL009702,AAEL010516,AAEL011287,AAEL011950,AAEL012143,AAEL013052,AAEL013203,AAEL013635,AAEL014946,AAEL018127,AAEL019518,AAEL019825,AAEL022105,AAEL022689,AAEL023060,AAEL025922,AAEL027340,AAEL027821
GO:MF	transferase activity, transferring one-carbon groups	GO:0016741	0.000613648	3.21208	121	2947	35	19804	AAEL000193,AAEL000674,AAEL002998,AAEL003179,AAEL003540,AAEL004422,AAEL004773,AAEL006013,AAEL006747,AAEL006787,AAEL008027,AAEL009023,AAEL009401,AAEL009475,AAEL009666,AAEL010414,AAEL011199,AAEL011282,AAEL011969,AAEL013213,AAEL013305,AAEL013813,AAEL013905,AAEL013968,AAEL019535,AAEL019556,AAEL019594,AAEL019732,AAEL019844,AAEL021963,AAEL024670,AAEL025004,AAEL025146,AAEL026494,AAEL027087
GO:MF	methyltransferase activity	GO:0008168	0.000773361	3.11162	113	2947	33	19804	AAEL000193,AAEL000674,AAEL002998,AAEL003179,AAEL003540,AAEL004422,AAEL004773,AAEL006013,AAEL006747,AAEL006787,AAEL008027,AAEL009023,AAEL009401,AAEL009666,AAEL010414,AAEL011199,AAEL011282,AAEL011969,AAEL013213,AAEL013305,AAEL013813,AAEL013905,AAEL013968,AAEL019535,AAEL019556,AAEL019594,AAEL019732,AAEL019844,AAEL021963,AAEL024670,AAEL025004,AAEL026494,AAEL027087
GO:MF	protein serine kinase activity	GO:0106310	0.00079089	3.10188	15	2947	9	19804	AAEL002395,AAEL008634,AAEL009360,AAEL013390,AAEL013939,AAEL017338,AAEL019440,AAEL019566,AAEL020638
GO:MF	phosphatidylinositol binding	GO:0035091	0.000861372	3.06481	32	2947	14	19804	AAEL000386,AAEL002819,AAEL003229,AAEL003416,AAEL004620,AAEL005339,AAEL005484,AAEL005655,AAEL006308,AAEL008020,AAEL008189,AAEL012203,AAEL013863,AAEL027322
GO:MF	DNA-binding transcription factor activity	GO:0003700	0.000861372	3.06481	260	2947	62	19804	AAEL000327,AAEL000395,AAEL000584,AAEL001119,AAEL001148,AAEL001304,AAEL001315,AAEL001321,AAEL001776,AAEL002049,AAEL004802,AAEL005850,AAEL006447,AAEL006533,AAEL007120,AAEL007202,AAEL007279,AAEL007397,AAEL008022,AAEL008141,AAEL008260,AAEL008536,AAEL008832,AAEL008958,AAEL009263,AAEL010327,AAEL010343,AAEL010488,AAEL010565,AAEL011212,AAEL011359,AAEL011371,AAEL011825,AAEL011868,AAEL012233,AAEL013261,AAE…
GO:MF	phosphatidylinositol phosphate phosphatase activity	GO:0052866	0.00129253	2.88856	10	2947	7	19804	AAEL000564,AAEL002370,AAEL003083,AAEL005367,AAEL011216,AAEL017224,AAEL021261
GO:MF	GTPase activator activity	GO:0005096	0.00139745	2.85467	41	2947	16	19804	AAEL000984,AAEL001142,AAEL001277,AAEL002918,AAEL003487,AAEL003509,AAEL005643,AAEL007712,AAEL009958,AAEL013460,AAEL018139,AAEL018350,AAEL019477,AAEL021828,AAEL025216,AAEL025818
GO:MF	ubiquitin binding	GO:0043130	0.00145776	2.83631	16	2947	9	19804	AAEL000362,AAEL002077,AAEL005339,AAEL005874,AAEL012076,AAEL012203,AAEL019877,AAEL020992,AAEL027322
GO:MF	nuclease activity	GO:0004518	0.00145776	2.83631	117	2947	33	19804	AAEL000201,AAEL001397,AAEL001612,AAEL001761,AAEL002098,AAEL002232,AAEL003510,AAEL004995,AAEL006209,AAEL006794,AAEL007237,AAEL008482,AAEL008592,AAEL008814,AAEL009400,AAEL009650,AAEL010781,AAEL010932,AAEL011788,AAEL011993,AAEL014577,AAEL018312,AAEL022169,AAEL023601,AAEL023645,AAEL023871,AAEL024720,AAEL026324,AAEL026361,AAEL026470,AAEL026651,AAEL026717,AAEL026850
GO:MF	ubiquitin-like protein binding	GO:0032182	0.00145776	2.83631	16	2947	9	19804	AAEL000362,AAEL002077,AAEL005339,AAEL005874,AAEL012076,AAEL012203,AAEL019877,AAEL020992,AAEL027322
GO:MF	sequence-specific DNA binding	GO:0043565	0.00156074	2.80667	132	2947	36	19804	AAEL000327,AAEL000395,AAEL001304,AAEL003684,AAEL004291,AAEL005850,AAEL006447,AAEL006474,AAEL006533,AAEL007120,AAEL007202,AAEL007279,AAEL007397,AAEL008022,AAEL008260,AAEL008832,AAEL008958,AAEL010327,AAEL010488,AAEL010565,AAEL011359,AAEL012134,AAEL013408,AAEL013546,AAEL013725,AAEL018129,AAEL018187,AAEL018695,AAEL019404,AAEL019431,AAEL019449,AAEL019617,AAEL019863,AAEL021963,AAEL022462,AAEL023585
GO:MF	endonuclease activity	GO:0004519	0.0017453	2.75813	50	2947	18	19804	AAEL000201,AAEL001612,AAEL002098,AAEL002232,AAEL003510,AAEL004995,AAEL006209,AAEL006794,AAEL008482,AAEL008592,AAEL010781,AAEL011788,AAEL011993,AAEL018312,AAEL022169,AAEL023601,AAEL026470,AAEL026651
GO:MF	phospholipid binding	GO:0005543	0.00179646	2.74558	46	2947	17	19804	AAEL000386,AAEL002819,AAEL003229,AAEL003416,AAEL004236,AAEL004620,AAEL005339,AAEL005412,AAEL005484,AAEL005655,AAEL006308,AAEL007310,AAEL008020,AAEL008189,AAEL012203,AAEL013863,AAEL027322
GO:MF	ubiquitin protein ligase activity	GO:0061630	0.00181278	2.74165	42	2947	16	19804	AAEL000469,AAEL002345,AAEL004356,AAEL004697,AAEL004790,AAEL006910,AAEL007241,AAEL007701,AAEL008184,AAEL009719,AAEL010421,AAEL017357,AAEL019965,AAEL020236,AAEL021839,AAEL025969
GO:MF	enzyme activator activity	GO:0008047	0.00211172	2.67536	55	2947	19	19804	AAEL000984,AAEL001142,AAEL001187,AAEL001277,AAEL002918,AAEL003487,AAEL003509,AAEL005643,AAEL005943,AAEL007712,AAEL009958,AAEL013460,AAEL018139,AAEL018350,AAEL019477,AAEL021209,AAEL021828,AAEL025216,AAEL025818
GO:MF	ubiquitin-like protein ligase activity	GO:0061659	0.00244297	2.61208	43	2947	16	19804	AAEL000469,AAEL002345,AAEL004356,AAEL004697,AAEL004790,AAEL006910,AAEL007241,AAEL007701,AAEL008184,AAEL009719,AAEL010421,AAEL017357,AAEL019965,AAEL020236,AAEL021839,AAEL025969
GO:MF	mRNA binding	GO:0003729	0.00268565	2.57095	24	2947	11	19804	AAEL001666,AAEL002422,AAEL003605,AAEL005049,AAEL006876,AAEL009326,AAEL011687,AAEL019836,AAEL019844,AAEL023347,AAEL026736
GO:MF	deoxyribonuclease activity	GO:0004536	0.00274634	2.56125	14	2947	8	19804	AAEL000201,AAEL002098,AAEL004995,AAEL006209,AAEL008482,AAEL011993,AAEL018312,AAEL023601
GO:MF	peptide N-acetyltransferase activity	GO:0034212	0.00274634	2.56125	14	2947	8	19804	AAEL000452,AAEL006177,AAEL007672,AAEL011106,AAEL014072,AAEL017391,AAEL019662,AAEL025013
GO:MF	nucleotidyltransferase activity	GO:0016779	0.00314403	2.50251	70	2947	22	19804	AAEL000750,AAEL001940,AAEL002056,AAEL002250,AAEL005383,AAEL005888,AAEL006249,AAEL008247,AAEL009179,AAEL009851,AAEL011367,AAEL011564,AAEL014040,AAEL017156,AAEL017213,AAEL017363,AAEL019670,AAEL019875,AAEL021024,AAEL022540,AAEL024153,AAEL027722
GO:MF	N-methyltransferase activity	GO:0008170	0.00315987	2.50033	44	2947	16	19804	AAEL000193,AAEL002998,AAEL003179,AAEL004422,AAEL006013,AAEL008027,AAEL009666,AAEL010414,AAEL013213,AAEL019535,AAEL019732,AAEL019844,AAEL024670,AAEL025004,AAEL026494,AAEL027087
GO:MF	protein serine/threonine phosphatase activity	GO:0004722	0.00317516	2.49823	32	2947	13	19804	AAEL003326,AAEL004040,AAEL004709,AAEL007171,AAEL011469,AAEL013068,AAEL014763,AAEL018126,AAEL018237,AAEL019485,AAEL019800,AAEL019824,AAEL025729
GO:MF	structural constituent of nuclear pore	GO:0017056	0.00523548	2.28104	12	2947	7	19804	AAEL000782,AAEL003908,AAEL004053,AAEL007586,AAEL008557,AAEL012489,AAEL026104
GO:MF	endodeoxyribonuclease activity	GO:0004520	0.00523548	2.28104	12	2947	7	19804	AAEL000201,AAEL002098,AAEL004995,AAEL008482,AAEL011993,AAEL018312,AAEL023601
GO:MF	protein methyltransferase activity	GO:0008276	0.00582506	2.2347	38	2947	14	19804	AAEL000193,AAEL003179,AAEL006013,AAEL008027,AAEL009666,AAEL010414,AAEL011969,AAEL013213,AAEL019535,AAEL019732,AAEL019844,AAEL024670,AAEL026494,AAEL027087
GO:MF	protein tyrosine phosphatase activity	GO:0004725	0.00827444	2.08226	31	2947	12	19804	AAEL000564,AAEL002370,AAEL003083,AAEL004410,AAEL005284,AAEL006071,AAEL006320,AAEL008528,AAEL017224,AAEL019434,AAEL020987,AAEL027483
GO:MF	S-adenosylmethionine-dependent methyltransferase activity	GO:0008757	0.0111544	1.95255	72	2947	21	19804	AAEL000193,AAEL002998,AAEL003179,AAEL004422,AAEL006013,AAEL008027,AAEL009666,AAEL010414,AAEL011282,AAEL011969,AAEL013213,AAEL013813,AAEL013905,AAEL013968,AAEL019535,AAEL019732,AAEL019844,AAEL024670,AAEL025004,AAEL026494,AAEL027087
GO:MF	transcription cis-regulatory region binding	GO:0000976	0.0126114	1.89924	17	2947	8	19804	AAEL007279,AAEL011359,AAEL012134,AAEL013408,AAEL013725,AAEL019617,AAEL022462,AAEL023585
GO:MF	transcription factor binding	GO:0008134	0.0126114	1.89924	17	2947	8	19804	AAEL003768,AAEL004017,AAEL008842,AAEL011202,AAEL017391,AAEL020615,AAEL023286,AAEL025013
GO:MF	transcription regulatory region nucleic acid binding	GO:0001067	0.0126114	1.89924	17	2947	8	19804	AAEL007279,AAEL011359,AAEL012134,AAEL013408,AAEL013725,AAEL019617,AAEL022462,AAEL023585
GO:MF	double-stranded DNA binding	GO:0003690	0.0147226	1.83202	33	2947	12	19804	AAEL004302,AAEL005858,AAEL007279,AAEL011359,AAEL012134,AAEL013408,AAEL013725,AAEL019617,AAEL022462,AAEL023585,AAEL025429,AAEL026487
GO:MF	exonuclease activity	GO:0004527	0.0150117	1.82357	29	2947	11	19804	AAEL001397,AAEL001761,AAEL006209,AAEL008814,AAEL009400,AAEL009650,AAEL010932,AAEL023601,AAEL024720,AAEL026470,AAEL026717
GO:MF	endonuclease activity, active with either ribo- or deoxyribonucleic acids and producing 5'-phosphomonoesters	GO:0016893	0.0150117	1.82357	25	2947	10	19804	AAEL000201,AAEL001612,AAEL002232,AAEL003510,AAEL006794,AAEL008482,AAEL008592,AAEL018312,AAEL022169,AAEL026651
GO:MF	calmodulin binding	GO:0005516	0.0152241	1.81747	14	2947	7	19804	AAEL005791,AAEL008107,AAEL013823,AAEL015065,AAEL019485,AAEL019532,AAEL026939
GO:MF	protein-containing complex binding	GO:0044877	0.0188851	1.72388	66	2947	19	19804	AAEL001169,AAEL001411,AAEL001710,AAEL002345,AAEL002819,AAEL003968,AAEL005634,AAEL005879,AAEL006187,AAEL008630,AAEL011168,AAEL013808,AAEL019532,AAEL019596,AAEL019939,AAEL020638,AAEL020702,AAEL021209,AAEL026939
GO:MF	kinase regulator activity	GO:0019207	0.0253859	1.59541	19	2947	8	19804	AAEL004839,AAEL005580,AAEL005936,AAEL005943,AAEL006187,AAEL013248,AAEL013531,AAEL019956
GO:MF	protein kinase regulator activity	GO:0019887	0.0253859	1.59541	19	2947	8	19804	AAEL004839,AAEL005580,AAEL005936,AAEL005943,AAEL006187,AAEL013248,AAEL013531,AAEL019956
GO:MF	RNA polymerase II transcription regulatory region sequence-specific DNA binding	GO:0000977	0.0285877	1.54382	12	2947	6	19804	AAEL007279,AAEL011359,AAEL012134,AAEL013408,AAEL019617,AAEL022462
GO:MF	transcription corepressor activity	GO:0003714	0.0285877	1.54382	12	2947	6	19804	AAEL002394,AAEL003539,AAEL005400,AAEL013616,AAEL014203,AAEL024141
GO:MF	protein tyrosine kinase activity	GO:0004713	0.0285877	1.54382	36	2947	12	19804	AAEL001370,AAEL001915,AAEL002317,AAEL004592,AAEL008777,AAEL011376,AAEL012553,AAEL014844,AAEL018341,AAEL021353,AAEL023815,AAEL028237
GO:MF	cytoskeletal motor activity	GO:0003774	0.0295258	1.5298	64	2947	18	19804	AAEL001411,AAEL001986,AAEL002714,AAEL003594,AAEL004235,AAEL004244,AAEL009227,AAEL010568,AAEL010803,AAEL011478,AAEL012449,AAEL012472,AAEL012926,AAEL014084,AAEL022046,AAEL022590,AAEL024528,AAEL028163
GO:MF	single-stranded DNA binding	GO:0003697	0.0337407	1.47185	16	2947	7	19804	AAEL002098,AAEL004291,AAEL004302,AAEL006963,AAEL019724,AAEL025429,AAEL026470
GO:MF	sequence-specific double-stranded DNA binding	GO:1990837	0.0346873	1.45983	20	2947	8	19804	AAEL007279,AAEL011359,AAEL012134,AAEL013408,AAEL013725,AAEL019617,AAEL022462,AAEL023585
GO:MF	exonuclease activity, active with either ribo- or deoxyribonucleic acids and producing 5'-phosphomonoesters	GO:0016796	0.0440633	1.35592	13	2947	6	19804	AAEL001397,AAEL006209,AAEL009400,AAEL023601,AAEL024720,AAEL026717
GO:MF	protein tyrosine/serine/threonine phosphatase activity	GO:0008138	0.0440633	1.35592	13	2947	6	19804	AAEL001798,AAEL004410,AAEL017224,AAEL019434,AAEL019670,AAEL025729
GO:BP	phosphorylation	GO:0016310	4.30356e-34	33.3662	359	2947	151	19804	AAEL000217,AAEL000275,AAEL000324,AAEL000343,AAEL000378,AAEL000386,AAEL000397,AAEL000589,AAEL000810,AAEL000924,AAEL001009,AAEL001370,AAEL001549,AAEL001559,AAEL001622,AAEL001915,AAEL001976,AAEL002317,AAEL002395,AAEL002569,AAEL002895,AAEL002903,AAEL003013,AAEL003245,AAEL003731,AAEL003896,AAEL004110,AAEL004165,AAEL004351,AAEL004477,AAEL004592,AAEL004700,AAEL004727,AAEL005003,AAEL005330,AAEL005446,AAE…
GO:BP	protein phosphorylation	GO:0006468	6.56814e-29	28.1826	246	2947	112	19804	AAEL000217,AAEL000324,AAEL000343,AAEL000378,AAEL000589,AAEL000810,AAEL000924,AAEL001370,AAEL001549,AAEL001559,AAEL001622,AAEL001915,AAEL001976,AAEL002317,AAEL002395,AAEL002569,AAEL002895,AAEL003013,AAEL003245,AAEL003731,AAEL003896,AAEL004110,AAEL004165,AAEL004351,AAEL004477,AAEL004592,AAEL004700,AAEL005003,AAEL005330,AAEL005580,AAEL005936,AAEL005943,AAEL006308,AAEL006330,AAEL006449,AAEL006539,AAE…
GO:BP	cell cycle	GO:0007049	7.34352e-21	20.1341	147	2947	72	19804	AAEL000924,AAEL000984,AAEL000999,AAEL001321,AAEL001939,AAEL002395,AAEL002714,AAEL003229,AAEL003391,AAEL003416,AAEL003451,AAEL004073,AAEL004176,AAEL004410,AAEL004551,AAEL004634,AAEL005580,AAEL005712,AAEL005802,AAEL005962,AAEL006125,AAEL007007,AAEL007234,AAEL007637,AAEL007810,AAEL007939,AAEL008116,AAEL008247,AAEL008595,AAEL008678,AAEL008863,AAEL008944,AAEL009360,AAEL009789,AAEL010421,AAEL010543,AAE…
GO:BP	DNA metabolic process	GO:0006259	5.91642e-19	18.2279	215	2947	88	19804	AAEL000201,AAEL000440,AAEL000999,AAEL001324,AAEL001781,AAEL002077,AAEL002098,AAEL002250,AAEL002407,AAEL002581,AAEL002782,AAEL003229,AAEL003391,AAEL003529,AAEL003684,AAEL003893,AAEL003897,AAEL003935,AAEL004039,AAEL004171,AAEL004200,AAEL004302,AAEL004328,AAEL004562,AAEL004995,AAEL005245,AAEL005858,AAEL005888,AAEL006209,AAEL006715,AAEL006963,AAEL007007,AAEL007058,AAEL007683,AAEL007692,AAEL007939,AAE…
GO:BP	chromosome organization	GO:0051276	5.91642e-19	18.2279	85	2947	50	19804	AAEL000201,AAEL000999,AAEL001655,AAEL001719,AAEL003391,AAEL003449,AAEL003684,AAEL004039,AAEL004073,AAEL004200,AAEL004634,AAEL004716,AAEL004859,AAEL005245,AAEL005802,AAEL005962,AAEL006177,AAEL006937,AAEL007007,AAEL007234,AAEL007683,AAEL008042,AAEL008960,AAEL009789,AAEL010086,AAEL011049,AAEL011548,AAEL011603,AAEL011811,AAEL011819,AAEL012546,AAEL013135,AAEL013205,AAEL013702,AAEL013822,AAEL013998,AAE…
GO:BP	regulation of nucleobase-containing compound metabolic process	GO:0019219	2.99471e-17	16.5236	494	2947	150	19804	AAEL000327,AAEL000395,AAEL000452,AAEL000584,AAEL001116,AAEL001119,AAEL001148,AAEL001187,AAEL001304,AAEL001315,AAEL001321,AAEL001361,AAEL001397,AAEL001437,AAEL001496,AAEL001776,AAEL002049,AAEL002284,AAEL002369,AAEL002394,AAEL002769,AAEL003391,AAEL003539,AAEL003768,AAEL004017,AAEL004436,AAEL004802,AAEL004839,AAEL004942,AAEL005022,AAEL005286,AAEL005388,AAEL005400,AAEL005453,AAEL005850,AAEL006013,AAE…
GO:BP	organelle organization	GO:0006996	1.64947e-16	15.7827	349	2947	116	19804	AAEL000201,AAEL000984,AAEL000999,AAEL001580,AAEL001655,AAEL001710,AAEL001719,AAEL002714,AAEL002847,AAEL002851,AAEL002998,AAEL003162,AAEL003391,AAEL003449,AAEL003451,AAEL003546,AAEL003605,AAEL003684,AAEL004039,AAEL004073,AAEL004172,AAEL004200,AAEL004410,AAEL004634,AAEL004716,AAEL004859,AAEL005084,AAEL005211,AAEL005245,AAEL005419,AAEL005712,AAEL005802,AAEL005827,AAEL005962,AAEL006125,AAEL006177,AAE…
GO:BP	regulation of RNA metabolic process	GO:0051252	2.44151e-16	15.6123	486	2947	146	19804	AAEL000327,AAEL000395,AAEL000452,AAEL000584,AAEL001116,AAEL001119,AAEL001148,AAEL001187,AAEL001304,AAEL001315,AAEL001321,AAEL001361,AAEL001397,AAEL001437,AAEL001496,AAEL001776,AAEL002049,AAEL002284,AAEL002369,AAEL002394,AAEL002769,AAEL003539,AAEL003768,AAEL004017,AAEL004436,AAEL004802,AAEL004839,AAEL004942,AAEL005022,AAEL005286,AAEL005388,AAEL005400,AAEL005453,AAEL005850,AAEL006013,AAEL006447,AAE…
GO:BP	protein modification by small protein conjugation or removal	GO:0070647	1.29004e-15	14.8894	153	2947	66	19804	AAEL000448,AAEL000469,AAEL000590,AAEL000730,AAEL000758,AAEL001112,AAEL001540,AAEL002056,AAEL002306,AAEL002345,AAEL003701,AAEL004356,AAEL004697,AAEL004790,AAEL004980,AAEL005774,AAEL006032,AAEL006208,AAEL006370,AAEL006910,AAEL007241,AAEL007701,AAEL007738,AAEL007797,AAEL008102,AAEL008184,AAEL008680,AAEL009509,AAEL009702,AAEL009719,AAEL010256,AAEL010421,AAEL010641,AAEL011287,AAEL012209,AAEL012306,AAE…
GO:BP	cellular response to stress	GO:0033554	2.82391e-15	14.5491	170	2947	70	19804	AAEL000201,AAEL000440,AAEL000924,AAEL001324,AAEL002077,AAEL002098,AAEL002250,AAEL002407,AAEL002581,AAEL002782,AAEL003229,AAEL003684,AAEL003893,AAEL003897,AAEL004039,AAEL004171,AAEL004562,AAEL004563,AAEL004697,AAEL005245,AAEL005858,AAEL005888,AAEL006209,AAEL006271,AAEL006474,AAEL006715,AAEL006910,AAEL006963,AAEL007366,AAEL007891,AAEL008482,AAEL008634,AAEL008960,AAEL009719,AAEL009851,AAEL010759,AAE…
GO:BP	regulation of nucleic acid-templated transcription	GO:1903506	6.21529e-15	14.2065	461	2947	137	19804	AAEL000327,AAEL000395,AAEL000452,AAEL000584,AAEL001116,AAEL001119,AAEL001148,AAEL001304,AAEL001315,AAEL001321,AAEL001361,AAEL001437,AAEL001496,AAEL001776,AAEL002049,AAEL002284,AAEL002369,AAEL002394,AAEL002769,AAEL003539,AAEL003768,AAEL004017,AAEL004436,AAEL004802,AAEL004839,AAEL004942,AAEL005022,AAEL005286,AAEL005400,AAEL005453,AAEL005850,AAEL006013,AAEL006447,AAEL006533,AAEL006934,AAEL006956,AAE…
GO:BP	regulation of DNA-templated transcription	GO:0006355	6.21529e-15	14.2065	461	2947	137	19804	AAEL000327,AAEL000395,AAEL000452,AAEL000584,AAEL001116,AAEL001119,AAEL001148,AAEL001304,AAEL001315,AAEL001321,AAEL001361,AAEL001437,AAEL001496,AAEL001776,AAEL002049,AAEL002284,AAEL002369,AAEL002394,AAEL002769,AAEL003539,AAEL003768,AAEL004017,AAEL004436,AAEL004802,AAEL004839,AAEL004942,AAEL005022,AAEL005286,AAEL005400,AAEL005453,AAEL005850,AAEL006013,AAEL006447,AAEL006533,AAEL006934,AAEL006956,AAE…
GO:BP	regulation of RNA biosynthetic process	GO:2001141	6.21529e-15	14.2065	461	2947	137	19804	AAEL000327,AAEL000395,AAEL000452,AAEL000584,AAEL001116,AAEL001119,AAEL001148,AAEL001304,AAEL001315,AAEL001321,AAEL001361,AAEL001437,AAEL001496,AAEL001776,AAEL002049,AAEL002284,AAEL002369,AAEL002394,AAEL002769,AAEL003539,AAEL003768,AAEL004017,AAEL004436,AAEL004802,AAEL004839,AAEL004942,AAEL005022,AAEL005286,AAEL005400,AAEL005453,AAEL005850,AAEL006013,AAEL006447,AAEL006533,AAEL006934,AAEL006956,AAE…
GO:BP	cell cycle process	GO:0022402	2.26444e-14	13.645	77	2947	42	19804	AAEL000924,AAEL000984,AAEL002395,AAEL002714,AAEL003229,AAEL003391,AAEL003451,AAEL004073,AAEL004410,AAEL004634,AAEL005712,AAEL005802,AAEL005962,AAEL006125,AAEL007234,AAEL007810,AAEL008116,AAEL008247,AAEL008863,AAEL008944,AAEL009360,AAEL009789,AAEL010421,AAEL010759,AAEL011049,AAEL011118,AAEL011548,AAEL011819,AAEL012446,AAEL013390,AAEL014212,AAEL014900,AAEL016982,AAEL017135,AAEL018254,AAEL018276,AAE…
GO:BP	cellular response to DNA damage stimulus	GO:0006974	2.60098e-14	13.5849	135	2947	59	19804	AAEL000201,AAEL000440,AAEL000924,AAEL001324,AAEL002077,AAEL002098,AAEL002250,AAEL002407,AAEL002581,AAEL002782,AAEL003229,AAEL003684,AAEL003893,AAEL003897,AAEL004039,AAEL004171,AAEL004562,AAEL005245,AAEL005858,AAEL005888,AAEL006209,AAEL006715,AAEL006963,AAEL007366,AAEL008482,AAEL008960,AAEL009851,AAEL010759,AAEL010781,AAEL010913,AAEL011425,AAEL011626,AAEL011715,AAEL011993,AAEL012355,AAEL013110,AAE…
GO:BP	intracellular signal transduction	GO:0035556	4.24542e-13	12.3721	185	2947	70	19804	AAEL000386,AAEL000924,AAEL001580,AAEL001604,AAEL002487,AAEL002903,AAEL003824,AAEL004211,AAEL004236,AAEL004431,AAEL005330,AAEL005643,AAEL006188,AAEL006311,AAEL006786,AAEL006792,AAEL006865,AAEL007366,AAEL007690,AAEL007712,AAEL008306,AAEL008431,AAEL008630,AAEL008634,AAEL008739,AAEL009294,AAEL009377,AAEL009380,AAEL010342,AAEL010759,AAEL011069,AAEL011074,AAEL011118,AAEL011142,AAEL011715,AAEL013143,AAE…
GO:BP	DNA repair	GO:0006281	4.24542e-13	12.3721	120	2947	53	19804	AAEL000201,AAEL000440,AAEL001324,AAEL002077,AAEL002098,AAEL002250,AAEL002407,AAEL002581,AAEL002782,AAEL003229,AAEL003684,AAEL003893,AAEL003897,AAEL004039,AAEL004171,AAEL004562,AAEL005245,AAEL005858,AAEL005888,AAEL006209,AAEL006715,AAEL006963,AAEL008482,AAEL008960,AAEL009851,AAEL010781,AAEL010913,AAEL011425,AAEL011715,AAEL011993,AAEL012355,AAEL013179,AAEL013205,AAEL013822,AAEL014774,AAEL014900,AAE…
GO:BP	histone modification	GO:0016570	5.14663e-12	11.2885	55	2947	32	19804	AAEL000193,AAEL000452,AAEL000730,AAEL003539,AAEL004586,AAEL006013,AAEL006177,AAEL007672,AAEL008027,AAEL009382,AAEL009666,AAEL010414,AAEL011106,AAEL011415,AAEL011480,AAEL012209,AAEL013213,AAEL014072,AAEL014536,AAEL017391,AAEL018133,AAEL019422,AAEL019535,AAEL019556,AAEL019662,AAEL019732,AAEL019844,AAEL021963,AAEL024670,AAEL025013,AAEL025455,AAEL026494
GO:BP	negative regulation of gene expression	GO:0010629	1.56133e-11	10.8065	79	2947	39	19804	AAEL001187,AAEL001397,AAEL001612,AAEL001666,AAEL001939,AAEL003089,AAEL003287,AAEL003735,AAEL004420,AAEL005388,AAEL005453,AAEL006177,AAEL006794,AAEL007447,AAEL007449,AAEL007823,AAEL008098,AAEL008592,AAEL008595,AAEL008814,AAEL009400,AAEL009411,AAEL011111,AAEL013025,AAEL013227,AAEL013692,AAEL018151,AAEL018177,AAEL019460,AAEL019609,AAEL020200,AAEL020651,AAEL021519,AAEL023532,AAEL023716,AAEL025223,AAE…
GO:BP	negative regulation of biological process	GO:0048519	1.61795e-11	10.791	240	2947	80	19804	AAEL000924,AAEL001187,AAEL001397,AAEL001612,AAEL001666,AAEL001939,AAEL002394,AAEL002487,AAEL002720,AAEL003089,AAEL003287,AAEL003388,AAEL003539,AAEL003735,AAEL004259,AAEL004420,AAEL004802,AAEL005286,AAEL005388,AAEL005400,AAEL005419,AAEL005453,AAEL005580,AAEL005936,AAEL006177,AAEL006792,AAEL006794,AAEL007007,AAEL007447,AAEL007449,AAEL007712,AAEL007823,AAEL008098,AAEL008592,AAEL008595,AAEL008814,AAE…
GO:BP	protein modification by small protein conjugation	GO:0032446	3.9922e-11	10.3988	113	2947	48	19804	AAEL000469,AAEL000590,AAEL000730,AAEL000758,AAEL002056,AAEL002306,AAEL002345,AAEL003701,AAEL004356,AAEL004697,AAEL004790,AAEL005774,AAEL006208,AAEL006910,AAEL007241,AAEL007701,AAEL007738,AAEL007797,AAEL008102,AAEL008184,AAEL008680,AAEL009509,AAEL009719,AAEL010256,AAEL010421,AAEL010641,AAEL012209,AAEL012306,AAEL012446,AAEL012482,AAEL012500,AAEL014519,AAEL015099,AAEL017184,AAEL017357,AAEL018318,AAE…
GO:BP	response to stress	GO:0006950	2.80695e-10	9.55177	248	2947	79	19804	AAEL000201,AAEL000440,AAEL000924,AAEL001324,AAEL002077,AAEL002098,AAEL002250,AAEL002354,AAEL002407,AAEL002487,AAEL002581,AAEL002782,AAEL003229,AAEL003684,AAEL003893,AAEL003897,AAEL004039,AAEL004171,AAEL004386,AAEL004390,AAEL004562,AAEL004563,AAEL004697,AAEL005245,AAEL005858,AAEL005888,AAEL006209,AAEL006271,AAEL006474,AAEL006715,AAEL006786,AAEL006910,AAEL006963,AAEL007366,AAEL007563,AAEL007891,AAE…
GO:BP	protein ubiquitination	GO:0016567	1.30737e-09	8.8836	100	2947	42	19804	AAEL000469,AAEL000590,AAEL000730,AAEL000758,AAEL002306,AAEL002345,AAEL003701,AAEL004356,AAEL004697,AAEL004790,AAEL005774,AAEL006208,AAEL006910,AAEL007241,AAEL007701,AAEL007797,AAEL008102,AAEL008184,AAEL009509,AAEL009719,AAEL010256,AAEL010421,AAEL012209,AAEL012446,AAEL012482,AAEL012500,AAEL014519,AAEL017184,AAEL017357,AAEL018318,AAEL019854,AAEL019888,AAEL019965,AAEL020236,AAEL020992,AAEL021209,AAE…
GO:BP	DNA conformation change	GO:0071103	1.60688e-09	8.79402	37	2947	23	19804	AAEL000201,AAEL000999,AAEL003684,AAEL004039,AAEL004200,AAEL004716,AAEL007007,AAEL007683,AAEL008960,AAEL010086,AAEL011603,AAEL011811,AAEL012546,AAEL013135,AAEL013205,AAEL013702,AAEL013822,AAEL013998,AAEL018244,AAEL018344,AAEL019404,AAEL021953,AAEL025042
GO:BP	cytoskeleton organization	GO:0007010	1.73743e-09	8.76009	124	2947	48	19804	AAEL000984,AAEL001710,AAEL002714,AAEL002851,AAEL002998,AAEL003162,AAEL003391,AAEL003546,AAEL003605,AAEL004172,AAEL005084,AAEL005211,AAEL005419,AAEL005712,AAEL005827,AAEL006125,AAEL006187,AAEL006653,AAEL007312,AAEL007637,AAEL007810,AAEL008021,AAEL008863,AAEL008944,AAEL009360,AAEL010061,AAEL010869,AAEL012519,AAEL012840,AAEL012843,AAEL013390,AAEL013729,AAEL013808,AAEL013903,AAEL014174,AAEL014868,AAE…
GO:BP	RNA processing	GO:0006396	1.80079e-09	8.74454	327	2947	94	19804	AAEL000033,AAEL000118,AAEL000422,AAEL000510,AAEL000674,AAEL001169,AAEL001238,AAEL001326,AAEL001382,AAEL001612,AAEL001716,AAEL001761,AAEL001971,AAEL002056,AAEL002157,AAEL002232,AAEL002437,AAEL002719,AAEL002837,AAEL002843,AAEL003287,AAEL003605,AAEL003664,AAEL004419,AAEL004422,AAEL004571,AAEL004625,AAEL004663,AAEL004997,AAEL005719,AAEL005848,AAEL005898,AAEL006794,AAEL007573,AAEL007853,AAEL007904,AAE…
GO:BP	post-transcriptional regulation of gene expression	GO:0010608	2.24367e-09	8.64904	59	2947	30	19804	AAEL000924,AAEL001187,AAEL001397,AAEL001666,AAEL002422,AAEL003089,AAEL005388,AAEL006187,AAEL007329,AAEL007447,AAEL007449,AAEL008595,AAEL009326,AAEL009372,AAEL009400,AAEL009411,AAEL011111,AAEL011582,AAEL013025,AAEL018151,AAEL018177,AAEL019460,AAEL019609,AAEL019844,AAEL020200,AAEL020651,AAEL023532,AAEL026717,AAEL026736,AAEL026994
GO:BP	gene silencing by RNA	GO:0031047	2.90892e-09	8.53627	35	2947	22	19804	AAEL001612,AAEL001939,AAEL003287,AAEL006794,AAEL007447,AAEL007449,AAEL007823,AAEL008098,AAEL008592,AAEL008595,AAEL009411,AAEL013025,AAEL013227,AAEL013692,AAEL018151,AAEL018177,AAEL019460,AAEL019609,AAEL020200,AAEL021519,AAEL023532,AAEL023716
GO:BP	post-transcriptional gene silencing	GO:0016441	4.9621e-09	8.30433	14	2947	13	19804	AAEL001666,AAEL003089,AAEL007447,AAEL007449,AAEL008595,AAEL009411,AAEL013025,AAEL018151,AAEL018177,AAEL019460,AAEL019609,AAEL020200,AAEL023532
GO:BP	DNA replication	GO:0006260	6.73388e-09	8.17173	75	2947	34	19804	AAEL000201,AAEL000999,AAEL001324,AAEL001781,AAEL003529,AAEL003935,AAEL004039,AAEL004200,AAEL004302,AAEL004328,AAEL005888,AAEL006963,AAEL007007,AAEL007058,AAEL007692,AAEL007939,AAEL008247,AAEL008482,AAEL008960,AAEL009773,AAEL010086,AAEL010855,AAEL011425,AAEL011811,AAEL012546,AAEL017566,AAEL019534,AAEL020636,AAEL021024,AAEL024003,AAEL025042,AAEL025429,AAEL027465,AAEL027722
GO:BP	negative regulation of cellular process	GO:0048523	7.86146e-09	8.1045	129	2947	48	19804	AAEL000924,AAEL001187,AAEL001397,AAEL002394,AAEL002487,AAEL003388,AAEL003539,AAEL004802,AAEL005286,AAEL005388,AAEL005400,AAEL005419,AAEL005580,AAEL005936,AAEL006792,AAEL007007,AAEL007447,AAEL007449,AAEL007712,AAEL008958,AAEL009382,AAEL010488,AAEL010565,AAEL010759,AAEL011111,AAEL011118,AAEL013616,AAEL014203,AAEL014900,AAEL015065,AAEL018254,AAEL018276,AAEL019609,AAEL019728,AAEL019939,AAEL020110,AAE…
GO:BP	cellular macromolecule catabolic process	GO:0044265	9.97093e-09	8.00126	138	2947	50	19804	AAEL001112,AAEL001187,AAEL001397,AAEL001540,AAEL002077,AAEL002345,AAEL003466,AAEL003735,AAEL004420,AAEL004563,AAEL004697,AAEL004980,AAEL004995,AAEL005388,AAEL005885,AAEL006056,AAEL006474,AAEL006799,AAEL006910,AAEL006929,AAEL007187,AAEL007241,AAEL007353,AAEL007891,AAEL008592,AAEL008814,AAEL009400,AAEL009702,AAEL011111,AAEL011287,AAEL011993,AAEL012076,AAEL013052,AAEL013203,AAEL013530,AAEL017357,AAE…
GO:BP	mitotic cell cycle	GO:0000278	1.27148e-08	7.89569	43	2947	24	19804	AAEL002395,AAEL003229,AAEL003416,AAEL003451,AAEL004073,AAEL004410,AAEL004634,AAEL005962,AAEL007234,AAEL008247,AAEL009789,AAEL011049,AAEL011103,AAEL011118,AAEL011376,AAEL011548,AAEL011819,AAEL014212,AAEL016982,AAEL018276,AAEL020191,AAEL022467,AAEL025517,AAEL025664
GO:BP	cell division	GO:0051301	1.66745e-08	7.77795	53	2947	27	19804	AAEL000984,AAEL002714,AAEL003229,AAEL004073,AAEL004176,AAEL004410,AAEL004551,AAEL004634,AAEL005493,AAEL005962,AAEL006937,AAEL007241,AAEL007637,AAEL008678,AAEL008863,AAEL008944,AAEL009789,AAEL010855,AAEL011049,AAEL011103,AAEL011819,AAEL012446,AAEL013453,AAEL014084,AAEL014212,AAEL020341,AAEL022467
GO:BP	negative regulation of macromolecule metabolic process	GO:0010605	1.71478e-08	7.76579	174	2947	58	19804	AAEL001187,AAEL001397,AAEL001612,AAEL001666,AAEL001939,AAEL002394,AAEL002720,AAEL003089,AAEL003287,AAEL003539,AAEL003735,AAEL004259,AAEL004420,AAEL004802,AAEL005286,AAEL005388,AAEL005400,AAEL005453,AAEL005580,AAEL005936,AAEL006177,AAEL006794,AAEL007447,AAEL007449,AAEL007823,AAEL008098,AAEL008592,AAEL008595,AAEL008814,AAEL008958,AAEL009382,AAEL009400,AAEL009411,AAEL010488,AAEL010565,AAEL011111,AAE…
GO:BP	negative regulation of metabolic process	GO:0009892	3.53349e-08	7.4518	177	2947	58	19804	AAEL001187,AAEL001397,AAEL001612,AAEL001666,AAEL001939,AAEL002394,AAEL002720,AAEL003089,AAEL003287,AAEL003539,AAEL003735,AAEL004259,AAEL004420,AAEL004802,AAEL005286,AAEL005388,AAEL005400,AAEL005453,AAEL005580,AAEL005936,AAEL006177,AAEL006794,AAEL007447,AAEL007449,AAEL007823,AAEL008098,AAEL008592,AAEL008595,AAEL008814,AAEL008958,AAEL009382,AAEL009400,AAEL009411,AAEL010488,AAEL010565,AAEL011111,AAE…
GO:BP	post-transcriptional gene silencing by RNA	GO:0035194	1.73459e-07	6.7608	12	2947	11	19804	AAEL007447,AAEL007449,AAEL008595,AAEL009411,AAEL013025,AAEL018151,AAEL018177,AAEL019460,AAEL019609,AAEL020200,AAEL023532
GO:BP	DNA geometric change	GO:0032392	1.8512e-07	6.73255	32	2947	19	19804	AAEL000201,AAEL000999,AAEL003684,AAEL004039,AAEL004200,AAEL004716,AAEL007007,AAEL008960,AAEL010086,AAEL011811,AAEL012546,AAEL013135,AAEL013205,AAEL013822,AAEL013998,AAEL018344,AAEL019404,AAEL021953,AAEL025042
GO:BP	DNA duplex unwinding	GO:0032508	1.8512e-07	6.73255	32	2947	19	19804	AAEL000201,AAEL000999,AAEL003684,AAEL004039,AAEL004200,AAEL004716,AAEL007007,AAEL008960,AAEL010086,AAEL011811,AAEL012546,AAEL013135,AAEL013205,AAEL013822,AAEL013998,AAEL018344,AAEL019404,AAEL021953,AAEL025042
GO:BP	mitotic cell cycle process	GO:1903047	3.34165e-07	6.47604	39	2947	21	19804	AAEL002395,AAEL003229,AAEL003451,AAEL004073,AAEL004410,AAEL004634,AAEL005962,AAEL007234,AAEL008247,AAEL009789,AAEL011049,AAEL011118,AAEL011548,AAEL011819,AAEL014212,AAEL016982,AAEL018276,AAEL020191,AAEL022467,AAEL025517,AAEL025664
GO:BP	macromolecule catabolic process	GO:0009057	5.08303e-07	6.29388	171	2947	54	19804	AAEL001112,AAEL001187,AAEL001397,AAEL001540,AAEL002077,AAEL002345,AAEL003431,AAEL003466,AAEL003735,AAEL004420,AAEL004563,AAEL004697,AAEL004980,AAEL004995,AAEL005388,AAEL005885,AAEL006056,AAEL006474,AAEL006799,AAEL006910,AAEL006929,AAEL007187,AAEL007241,AAEL007353,AAEL007891,AAEL008592,AAEL008814,AAEL009400,AAEL009702,AAEL009719,AAEL009838,AAEL011111,AAEL011287,AAEL011993,AAEL012076,AAEL013052,AAE…
GO:BP	DNA replication initiation	GO:0006270	6.86427e-07	6.16341	15	2947	12	19804	AAEL000999,AAEL004200,AAEL004302,AAEL007007,AAEL007939,AAEL008247,AAEL010086,AAEL010855,AAEL011811,AAEL012546,AAEL020636,AAEL025429
GO:BP	regulation of catalytic activity	GO:0050790	1.55558e-06	5.80811	204	2947	60	19804	AAEL000984,AAEL001129,AAEL001142,AAEL001187,AAEL001244,AAEL001277,AAEL001604,AAEL001742,AAEL002554,AAEL002720,AAEL002918,AAEL003487,AAEL003509,AAEL004236,AAEL004591,AAEL004839,AAEL005297,AAEL005580,AAEL005643,AAEL005936,AAEL005943,AAEL006187,AAEL007007,AAEL007328,AAEL007712,AAEL009958,AAEL010048,AAEL010543,AAEL011074,AAEL011142,AAEL012448,AAEL013102,AAEL013248,AAEL013460,AAEL013487,AAEL013531,AAE…
GO:BP	peptidyl-lysine modification	GO:0018205	1.75402e-06	5.75597	42	2947	21	19804	AAEL000452,AAEL001554,AAEL006013,AAEL006177,AAEL007672,AAEL008027,AAEL010641,AAEL011106,AAEL013213,AAEL014072,AAEL015099,AAEL017391,AAEL019535,AAEL019662,AAEL019732,AAEL019844,AAEL021963,AAEL024670,AAEL025013,AAEL025455,AAEL026494
GO:BP	histone methylation	GO:0016571	2.05179e-06	5.68787	21	2947	14	19804	AAEL000193,AAEL006013,AAEL008027,AAEL009666,AAEL010414,AAEL013213,AAEL014536,AAEL019535,AAEL019556,AAEL019732,AAEL019844,AAEL021963,AAEL024670,AAEL026494
GO:BP	microtubule cytoskeleton organization	GO:0000226	2.33688e-06	5.63136	53	2947	24	19804	AAEL003391,AAEL003546,AAEL003605,AAEL005211,AAEL005712,AAEL005827,AAEL006125,AAEL006187,AAEL006653,AAEL007312,AAEL007637,AAEL007810,AAEL008863,AAEL008944,AAEL009360,AAEL010869,AAEL012840,AAEL012843,AAEL013390,AAEL013903,AAEL014174,AAEL016982,AAEL019921,AAEL022467
GO:BP	modification-dependent macromolecule catabolic process	GO:0043632	2.87433e-06	5.54146	92	2947	34	19804	AAEL001112,AAEL001397,AAEL001540,AAEL002077,AAEL002345,AAEL003466,AAEL004563,AAEL004697,AAEL004980,AAEL005885,AAEL006056,AAEL006474,AAEL006910,AAEL006929,AAEL007187,AAEL007241,AAEL007353,AAEL007891,AAEL009702,AAEL011287,AAEL012076,AAEL013052,AAEL013203,AAEL013530,AAEL017357,AAEL019518,AAEL019825,AAEL020236,AAEL022105,AAEL022689,AAEL023060,AAEL025808,AAEL025922,AAEL027340
GO:BP	developmental process	GO:0032502	3.75251e-06	5.42568	327	2947	84	19804	AAEL000174,AAEL000246,AAEL000590,AAEL000661,AAEL000856,AAEL000900,AAEL001196,AAEL001437,AAEL001710,AAEL001939,AAEL002049,AAEL002346,AAEL002769,AAEL003097,AAEL003388,AAEL003853,AAEL004386,AAEL004390,AAEL004431,AAEL004592,AAEL004623,AAEL005284,AAEL006071,AAEL006188,AAEL006320,AAEL006412,AAEL006786,AAEL006958,AAEL007234,AAEL008022,AAEL008141,AAEL008322,AAEL008528,AAEL008595,AAEL008777,AAEL008847,AAE…
GO:BP	nuclear chromosome segregation	GO:0098813	5.25544e-06	5.27939	28	2947	16	19804	AAEL004073,AAEL004634,AAEL005802,AAEL005962,AAEL007234,AAEL008116,AAEL009789,AAEL011049,AAEL011548,AAEL011819,AAEL014212,AAEL017135,AAEL018276,AAEL022080,AAEL025517,AAEL025664
GO:BP	mRNA metabolic process	GO:0016071	5.48385e-06	5.26091	169	2947	51	19804	AAEL000118,AAEL000510,AAEL001187,AAEL001326,AAEL001382,AAEL001397,AAEL001716,AAEL002437,AAEL003287,AAEL003605,AAEL003735,AAEL004420,AAEL004702,AAEL005388,AAEL005719,AAEL007904,AAEL008382,AAEL008814,AAEL009061,AAEL009400,AAEL009878,AAEL009959,AAEL010387,AAEL010588,AAEL011111,AAEL011382,AAEL011433,AAEL011687,AAEL011745,AAEL012987,AAEL013522,AAEL013723,AAEL013813,AAEL013905,AAEL014495,AAEL017400,AAE…
GO:BP	regulation of molecular function	GO:0065009	5.54274e-06	5.25628	221	2947	62	19804	AAEL000984,AAEL001129,AAEL001142,AAEL001187,AAEL001244,AAEL001277,AAEL001604,AAEL001742,AAEL002554,AAEL002720,AAEL002918,AAEL003487,AAEL003509,AAEL004236,AAEL004517,AAEL004591,AAEL004839,AAEL005297,AAEL005580,AAEL005643,AAEL005936,AAEL005943,AAEL006187,AAEL007007,AAEL007328,AAEL007712,AAEL008842,AAEL009958,AAEL010048,AAEL010543,AAEL011074,AAEL011142,AAEL012448,AAEL013102,AAEL013248,AAEL013460,AAE…
GO:BP	regulation of cell cycle	GO:0051726	5.7455e-06	5.24067	59	2947	25	19804	AAEL000924,AAEL000984,AAEL001321,AAEL002395,AAEL003451,AAEL004410,AAEL005580,AAEL008863,AAEL008944,AAEL009789,AAEL010543,AAEL010759,AAEL011118,AAEL012446,AAEL014900,AAEL018231,AAEL018254,AAEL018276,AAEL019732,AAEL019844,AAEL020191,AAEL021641,AAEL022080,AAEL025517,AAEL025664
GO:BP	modification-dependent protein catabolic process	GO:0019941	6.70929e-06	5.17332	91	2947	33	19804	AAEL001112,AAEL001540,AAEL002077,AAEL002345,AAEL003466,AAEL004563,AAEL004697,AAEL004980,AAEL005885,AAEL006056,AAEL006474,AAEL006910,AAEL006929,AAEL007187,AAEL007241,AAEL007353,AAEL007891,AAEL009702,AAEL011287,AAEL012076,AAEL013052,AAEL013203,AAEL013530,AAEL017357,AAEL019518,AAEL019825,AAEL020236,AAEL022105,AAEL022689,AAEL023060,AAEL025808,AAEL025922,AAEL027340
GO:BP	regulation of organelle organization	GO:0033043	8.69226e-06	5.06087	42	2947	20	19804	AAEL000984,AAEL003391,AAEL005419,AAEL006125,AAEL007007,AAEL008021,AAEL012840,AAEL015065,AAEL018276,AAEL018342,AAEL019465,AAEL019921,AAEL019939,AAEL022080,AAEL024346,AAEL025517,AAEL025664,AAEL025729,AAEL026717,AAEL026994
GO:BP	nuclear division	GO:0000280	9.43345e-06	5.02533	29	2947	16	19804	AAEL003451,AAEL004073,AAEL004410,AAEL004634,AAEL005962,AAEL007234,AAEL008116,AAEL009789,AAEL010421,AAEL011049,AAEL011548,AAEL011819,AAEL014212,AAEL018276,AAEL025517,AAEL025664
GO:BP	DNA-templated DNA replication	GO:0006261	9.74418e-06	5.01125	26	2947	15	19804	AAEL000201,AAEL000999,AAEL004200,AAEL004302,AAEL005888,AAEL006963,AAEL007007,AAEL007939,AAEL008247,AAEL010086,AAEL010855,AAEL011811,AAEL012546,AAEL020636,AAEL025429
GO:BP	proteolysis involved in protein catabolic process	GO:0051603	1.02473e-05	4.98939	101	2947	35	19804	AAEL001112,AAEL001540,AAEL002077,AAEL002345,AAEL003431,AAEL003466,AAEL004563,AAEL004697,AAEL004980,AAEL005885,AAEL006056,AAEL006474,AAEL006910,AAEL006929,AAEL007187,AAEL007241,AAEL007353,AAEL007891,AAEL009702,AAEL009719,AAEL011287,AAEL012076,AAEL013052,AAEL013203,AAEL013530,AAEL017357,AAEL019518,AAEL019825,AAEL020236,AAEL022105,AAEL022689,AAEL023060,AAEL025808,AAEL025922,AAEL027340
GO:BP	chromatin organization	GO:0006325	1.03642e-05	4.98446	182	2947	53	19804	AAEL000181,AAEL000263,AAEL000730,AAEL001141,AAEL001410,AAEL002103,AAEL002647,AAEL003950,AAEL003968,AAEL004245,AAEL004586,AAEL004716,AAEL004942,AAEL005453,AAEL006177,AAEL006720,AAEL006963,AAEL007043,AAEL007360,AAEL007558,AAEL007672,AAEL009082,AAEL009382,AAEL009666,AAEL010054,AAEL010240,AAEL010502,AAEL010755,AAEL010809,AAEL011092,AAEL011106,AAEL011415,AAEL012203,AAEL012355,AAEL013135,AAEL013213,AAE…
GO:BP	chromosome segregation	GO:0007059	1.46737e-05	4.83346	33	2947	17	19804	AAEL004073,AAEL004634,AAEL005802,AAEL005962,AAEL007234,AAEL008116,AAEL009789,AAEL011049,AAEL011118,AAEL011548,AAEL011819,AAEL014212,AAEL017135,AAEL018276,AAEL022080,AAEL025517,AAEL025664
GO:BP	ubiquitin-dependent protein catabolic process	GO:0006511	1.556e-05	4.80799	90	2947	32	19804	AAEL001112,AAEL001540,AAEL002077,AAEL002345,AAEL003466,AAEL004563,AAEL004697,AAEL004980,AAEL005885,AAEL006056,AAEL006910,AAEL006929,AAEL007187,AAEL007241,AAEL007353,AAEL007891,AAEL009702,AAEL011287,AAEL012076,AAEL013052,AAEL013203,AAEL013530,AAEL017357,AAEL019518,AAEL019825,AAEL020236,AAEL022105,AAEL022689,AAEL023060,AAEL025808,AAEL025922,AAEL027340
GO:BP	anatomical structure development	GO:0048856	1.60326e-05	4.795	308	2947	78	19804	AAEL000174,AAEL000246,AAEL000590,AAEL000661,AAEL000856,AAEL000900,AAEL001196,AAEL001437,AAEL001710,AAEL002049,AAEL002346,AAEL002769,AAEL003097,AAEL003388,AAEL003853,AAEL004386,AAEL004390,AAEL004431,AAEL004592,AAEL004623,AAEL005284,AAEL006071,AAEL006188,AAEL006320,AAEL006412,AAEL006786,AAEL006958,AAEL007234,AAEL008022,AAEL008141,AAEL008322,AAEL008528,AAEL008595,AAEL008777,AAEL008847,AAEL009093,AAE…
GO:BP	sister chromatid segregation	GO:0000819	1.774e-05	4.75105	27	2947	15	19804	AAEL004073,AAEL004634,AAEL005802,AAEL005962,AAEL007234,AAEL009789,AAEL011049,AAEL011548,AAEL011819,AAEL014212,AAEL017135,AAEL018276,AAEL022080,AAEL025517,AAEL025664
GO:BP	mitotic nuclear division	GO:0140014	1.81476e-05	4.74118	24	2947	14	19804	AAEL003451,AAEL004073,AAEL004410,AAEL004634,AAEL005962,AAEL007234,AAEL009789,AAEL011049,AAEL011548,AAEL011819,AAEL014212,AAEL018276,AAEL025517,AAEL025664
GO:BP	transcription by RNA polymerase II	GO:0006366	2.17852e-05	4.66184	235	2947	63	19804	AAEL000181,AAEL000584,AAEL001119,AAEL001148,AAEL001315,AAEL001496,AAEL001776,AAEL002049,AAEL002284,AAEL004802,AAEL004839,AAEL005022,AAEL006035,AAEL006447,AAEL006462,AAEL006533,AAEL006934,AAEL006956,AAEL007022,AAEL007120,AAEL007279,AAEL007304,AAEL008022,AAEL008141,AAEL008244,AAEL008260,AAEL008958,AAEL010327,AAEL010343,AAEL010488,AAEL010565,AAEL011359,AAEL011825,AAEL012057,AAEL013205,AAEL013248,AAE…
GO:BP	negative regulation of cellular metabolic process	GO:0031324	2.26315e-05	4.64529	67	2947	26	19804	AAEL001187,AAEL001397,AAEL002394,AAEL003539,AAEL004802,AAEL005286,AAEL005388,AAEL005400,AAEL005580,AAEL005936,AAEL007447,AAEL007449,AAEL008958,AAEL009382,AAEL010488,AAEL010565,AAEL011111,AAEL013616,AAEL014203,AAEL019609,AAEL020110,AAEL020615,AAEL020651,AAEL024141,AAEL026717,AAEL026994
GO:BP	DNA recombination	GO:0006310	2.29877e-05	4.6385	48	2947	21	19804	AAEL002581,AAEL003229,AAEL003684,AAEL004039,AAEL006209,AAEL008482,AAEL008960,AAEL010421,AAEL010913,AAEL011715,AAEL011993,AAEL014774,AAEL017566,AAEL018312,AAEL018344,AAEL019404,AAEL019886,AAEL021291,AAEL023144,AAEL025042,AAEL026343
GO:BP	organelle fission	GO:0048285	2.31709e-05	4.63506	34	2947	17	19804	AAEL003451,AAEL004073,AAEL004410,AAEL004634,AAEL005962,AAEL007234,AAEL008116,AAEL009068,AAEL009789,AAEL010421,AAEL011049,AAEL011548,AAEL011819,AAEL014212,AAEL018276,AAEL025517,AAEL025664
GO:BP	regulation of signaling	GO:0023051	2.58488e-05	4.58756	105	2947	35	19804	AAEL001580,AAEL002306,AAEL002487,AAEL003388,AAEL004236,AAEL004517,AAEL004790,AAEL005774,AAEL006188,AAEL006311,AAEL006792,AAEL007366,AAEL007712,AAEL008431,AAEL009958,AAEL010256,AAEL012500,AAEL014519,AAEL017357,AAEL018139,AAEL019477,AAEL019728,AAEL019739,AAEL019882,AAEL019888,AAEL020203,AAEL020992,AAEL021006,AAEL021798,AAEL021828,AAEL021839,AAEL022486,AAEL025216,AAEL027204,AAEL028237
GO:BP	regulation of cellular component organization	GO:0051128	2.75614e-05	4.5597	56	2947	23	19804	AAEL000984,AAEL003391,AAEL005419,AAEL005943,AAEL006125,AAEL007007,AAEL008021,AAEL012840,AAEL013863,AAEL015065,AAEL018276,AAEL018342,AAEL019465,AAEL019921,AAEL019939,AAEL022080,AAEL024346,AAEL025517,AAEL025664,AAEL025729,AAEL026717,AAEL026994,AAEL028237
GO:BP	dephosphorylation	GO:0016311	2.9813e-05	4.52559	72	2947	27	19804	AAEL000564,AAEL001742,AAEL001798,AAEL002370,AAEL003083,AAEL003143,AAEL004410,AAEL004709,AAEL005284,AAEL005367,AAEL006071,AAEL006320,AAEL007677,AAEL008528,AAEL011216,AAEL012448,AAEL014763,AAEL017224,AAEL018237,AAEL019434,AAEL019670,AAEL020987,AAEL021054,AAEL021261,AAEL025729,AAEL025882,AAEL027483
GO:BP	protein catabolic process	GO:0030163	4.08823e-05	4.38846	107	2947	35	19804	AAEL001112,AAEL001540,AAEL002077,AAEL002345,AAEL003431,AAEL003466,AAEL004563,AAEL004697,AAEL004980,AAEL005885,AAEL006056,AAEL006474,AAEL006910,AAEL006929,AAEL007187,AAEL007241,AAEL007353,AAEL007891,AAEL009702,AAEL009719,AAEL011287,AAEL012076,AAEL013052,AAEL013203,AAEL013530,AAEL017357,AAEL019518,AAEL019825,AAEL020236,AAEL022105,AAEL022689,AAEL023060,AAEL025808,AAEL025922,AAEL027340
GO:BP	reproduction	GO:0000003	5.18869e-05	4.28494	54	2947	22	19804	AAEL000856,AAEL001719,AAEL001939,AAEL004386,AAEL004390,AAEL004859,AAEL006786,AAEL006830,AAEL006985,AAEL008042,AAEL008595,AAEL009607,AAEL009789,AAEL010097,AAEL010421,AAEL015271,AAEL018151,AAEL023601,AAEL023716,AAEL024563,AAEL026038,AAEL026040
GO:BP	reproductive process	GO:0022414	5.18869e-05	4.28494	54	2947	22	19804	AAEL000856,AAEL001719,AAEL001939,AAEL004386,AAEL004390,AAEL004859,AAEL006786,AAEL006830,AAEL006985,AAEL008042,AAEL008595,AAEL009607,AAEL009789,AAEL010097,AAEL010421,AAEL015271,AAEL018151,AAEL023601,AAEL023716,AAEL024563,AAEL026038,AAEL026040
GO:BP	regulation of cell communication	GO:0010646	5.58495e-05	4.25298	104	2947	34	19804	AAEL001580,AAEL002306,AAEL002487,AAEL003388,AAEL004236,AAEL004517,AAEL004790,AAEL005774,AAEL006188,AAEL006311,AAEL006792,AAEL007366,AAEL007712,AAEL008431,AAEL009958,AAEL010256,AAEL012500,AAEL017357,AAEL018139,AAEL019477,AAEL019728,AAEL019739,AAEL019882,AAEL019888,AAEL020203,AAEL020992,AAEL021006,AAEL021798,AAEL021828,AAEL021839,AAEL022486,AAEL025216,AAEL027204,AAEL028237
GO:BP	double-strand break repair	GO:0006302	5.75772e-05	4.23975	17	2947	11	19804	AAEL002581,AAEL002782,AAEL003229,AAEL003684,AAEL008960,AAEL010913,AAEL011993,AAEL014774,AAEL019404,AAEL023601,AAEL024736
GO:BP	cellular catabolic process	GO:0044248	6.30178e-05	4.20054	304	2947	75	19804	AAEL000370,AAEL000511,AAEL001112,AAEL001187,AAEL001397,AAEL001540,AAEL002077,AAEL002345,AAEL002895,AAEL003083,AAEL003466,AAEL003735,AAEL004386,AAEL004420,AAEL004431,AAEL004563,AAEL004697,AAEL004980,AAEL004995,AAEL005169,AAEL005289,AAEL005388,AAEL005885,AAEL005902,AAEL006056,AAEL006239,AAEL006474,AAEL006799,AAEL006910,AAEL006929,AAEL007030,AAEL007187,AAEL007241,AAEL007353,AAEL007891,AAEL008592,AAE…
GO:BP	protein modification by small protein removal	GO:0070646	7.16182e-05	4.14498	40	2947	18	19804	AAEL000448,AAEL001112,AAEL001540,AAEL004980,AAEL006032,AAEL006370,AAEL009702,AAEL011287,AAEL013203,AAEL019518,AAEL019825,AAEL021784,AAEL022105,AAEL022689,AAEL023060,AAEL025922,AAEL027340,AAEL027821
GO:BP	macromolecule methylation	GO:0043414	9.04224e-05	4.04372	93	2947	31	19804	AAEL000193,AAEL000674,AAEL002998,AAEL003179,AAEL003540,AAEL004422,AAEL004702,AAEL006013,AAEL006787,AAEL008027,AAEL009023,AAEL009401,AAEL009666,AAEL010414,AAEL011199,AAEL011282,AAEL011969,AAEL012987,AAEL013213,AAEL013813,AAEL013905,AAEL013968,AAEL014536,AAEL019535,AAEL019556,AAEL019732,AAEL019844,AAEL021963,AAEL024670,AAEL026494,AAEL027087
GO:BP	regulation of cell cycle process	GO:0010564	9.04224e-05	4.04372	37	2947	17	19804	AAEL000924,AAEL000984,AAEL003451,AAEL004410,AAEL008863,AAEL008944,AAEL009789,AAEL010759,AAEL011118,AAEL012446,AAEL014900,AAEL018254,AAEL018276,AAEL020191,AAEL022080,AAEL025517,AAEL025664
GO:BP	protein deubiquitination	GO:0016579	9.04224e-05	4.04372	37	2947	17	19804	AAEL000448,AAEL001112,AAEL001540,AAEL004980,AAEL006032,AAEL006370,AAEL009702,AAEL011287,AAEL013203,AAEL019518,AAEL019825,AAEL022105,AAEL022689,AAEL023060,AAEL025922,AAEL027340,AAEL027821
GO:BP	positive regulation of nucleobase-containing compound metabolic process	GO:0045935	9.7919e-05	4.00913	68	2947	25	19804	AAEL001187,AAEL001397,AAEL002049,AAEL003391,AAEL004436,AAEL005388,AAEL006956,AAEL007304,AAEL008958,AAEL009265,AAEL010343,AAEL010565,AAEL011359,AAEL011825,AAEL013408,AAEL017391,AAEL019425,AAEL019475,AAEL019499,AAEL019617,AAEL019770,AAEL023902,AAEL026717,AAEL026994,AAEL028220
GO:BP	negative regulation of macromolecule biosynthetic process	GO:0010558	9.97901e-05	4.00091	60	2947	23	19804	AAEL001187,AAEL001397,AAEL002394,AAEL003539,AAEL004802,AAEL005286,AAEL005388,AAEL005400,AAEL007447,AAEL007449,AAEL008958,AAEL009382,AAEL010488,AAEL010565,AAEL013616,AAEL014203,AAEL019609,AAEL020110,AAEL020615,AAEL020651,AAEL024141,AAEL026717,AAEL026994
GO:BP	peptidyl-amino acid modification	GO:0018193	0.00011099	3.95472	130	2947	39	19804	AAEL000452,AAEL001370,AAEL001554,AAEL001915,AAEL002317,AAEL002998,AAEL003179,AAEL004592,AAEL006013,AAEL006177,AAEL007672,AAEL008027,AAEL008777,AAEL009372,AAEL010321,AAEL010641,AAEL011106,AAEL011376,AAEL012553,AAEL013213,AAEL014072,AAEL014844,AAEL015099,AAEL017391,AAEL018341,AAEL019535,AAEL019662,AAEL019732,AAEL019844,AAEL021353,AAEL021963,AAEL023815,AAEL024670,AAEL025013,AAEL025455,AAEL026494,AAE…
GO:BP	regulation of cellular macromolecule biosynthetic process	GO:2000112	0.000116749	3.93275	45	2947	19	19804	AAEL000924,AAEL001187,AAEL001397,AAEL002422,AAEL005388,AAEL006187,AAEL007329,AAEL007447,AAEL007449,AAEL009326,AAEL009372,AAEL009400,AAEL011582,AAEL019609,AAEL019844,AAEL020651,AAEL026717,AAEL026736,AAEL026994
GO:BP	regulation of translation	GO:0006417	0.000116749	3.93275	45	2947	19	19804	AAEL000924,AAEL001187,AAEL001397,AAEL002422,AAEL005388,AAEL006187,AAEL007329,AAEL007447,AAEL007449,AAEL009326,AAEL009372,AAEL009400,AAEL011582,AAEL019609,AAEL019844,AAEL020651,AAEL026717,AAEL026736,AAEL026994
GO:BP	mRNA processing	GO:0006397	0.000124212	3.90584	140	2947	41	19804	AAEL000118,AAEL000510,AAEL001326,AAEL001382,AAEL001716,AAEL002437,AAEL003287,AAEL003605,AAEL005719,AAEL007904,AAEL008382,AAEL009061,AAEL009878,AAEL009959,AAEL010387,AAEL010588,AAEL011111,AAEL011382,AAEL011433,AAEL011687,AAEL011745,AAEL012987,AAEL013522,AAEL013723,AAEL013813,AAEL014495,AAEL017400,AAEL017526,AAEL017543,AAEL019447,AAEL019670,AAEL019965,AAEL024343,AAEL024720,AAEL025258,AAEL026040,AAE…
GO:BP	negative regulation of cellular biosynthetic process	GO:0031327	0.000132878	3.87655	61	2947	23	19804	AAEL001187,AAEL001397,AAEL002394,AAEL003539,AAEL004802,AAEL005286,AAEL005388,AAEL005400,AAEL007447,AAEL007449,AAEL008958,AAEL009382,AAEL010488,AAEL010565,AAEL013616,AAEL014203,AAEL019609,AAEL020110,AAEL020615,AAEL020651,AAEL024141,AAEL026717,AAEL026994
GO:BP	positive regulation of metabolic process	GO:0009893	0.000138046	3.85998	95	2947	31	19804	AAEL001187,AAEL001397,AAEL002049,AAEL003391,AAEL004436,AAEL004563,AAEL005388,AAEL005943,AAEL006187,AAEL006956,AAEL007304,AAEL008958,AAEL009265,AAEL009719,AAEL010343,AAEL010565,AAEL011359,AAEL011825,AAEL013408,AAEL017391,AAEL019425,AAEL019475,AAEL019499,AAEL019617,AAEL019770,AAEL020615,AAEL021209,AAEL023902,AAEL026717,AAEL026994,AAEL028220
GO:BP	methylation	GO:0032259	0.000140505	3.85231	113	2947	35	19804	AAEL000193,AAEL000674,AAEL002998,AAEL003179,AAEL003540,AAEL004422,AAEL004702,AAEL004773,AAEL006013,AAEL006747,AAEL006787,AAEL008027,AAEL009023,AAEL009401,AAEL009666,AAEL010414,AAEL011199,AAEL011282,AAEL011969,AAEL012987,AAEL013213,AAEL013305,AAEL013813,AAEL013905,AAEL013968,AAEL014536,AAEL019535,AAEL019556,AAEL019594,AAEL019732,AAEL019844,AAEL021963,AAEL024670,AAEL026494,AAEL027087
GO:BP	regulation of signal transduction	GO:0009966	0.000163591	3.78624	87	2947	29	19804	AAEL001580,AAEL002306,AAEL002487,AAEL003388,AAEL004236,AAEL004790,AAEL005774,AAEL006188,AAEL006311,AAEL006792,AAEL007366,AAEL007712,AAEL008431,AAEL010256,AAEL012500,AAEL017357,AAEL018139,AAEL019477,AAEL019728,AAEL019888,AAEL020203,AAEL020992,AAEL021006,AAEL021798,AAEL021828,AAEL021839,AAEL025216,AAEL027204,AAEL028237
GO:BP	regulation of cellular amide metabolic process	GO:0034248	0.00016418	3.78468	46	2947	19	19804	AAEL000924,AAEL001187,AAEL001397,AAEL002422,AAEL005388,AAEL006187,AAEL007329,AAEL007447,AAEL007449,AAEL009326,AAEL009372,AAEL009400,AAEL011582,AAEL019609,AAEL019844,AAEL020651,AAEL026717,AAEL026736,AAEL026994
GO:BP	small GTPase mediated signal transduction	GO:0007264	0.000177199	3.75154	54	2947	21	19804	AAEL001604,AAEL004236,AAEL005643,AAEL006188,AAEL006786,AAEL007712,AAEL008630,AAEL009377,AAEL011074,AAEL014636,AAEL015271,AAEL018059,AAEL019477,AAEL020702,AAEL021798,AAEL021828,AAEL024101,AAEL024653,AAEL025216,AAEL027002,AAEL027135
GO:BP	mitotic sister chromatid segregation	GO:0000070	0.000216873	3.66379	22	2947	12	19804	AAEL004073,AAEL004634,AAEL005962,AAEL007234,AAEL009789,AAEL011049,AAEL011548,AAEL011819,AAEL014212,AAEL018276,AAEL025517,AAEL025664
GO:BP	positive regulation of RNA metabolic process	GO:0051254	0.000225126	3.64757	67	2947	24	19804	AAEL001187,AAEL001397,AAEL002049,AAEL004436,AAEL005388,AAEL006956,AAEL007304,AAEL008958,AAEL009265,AAEL010343,AAEL010565,AAEL011359,AAEL011825,AAEL013408,AAEL017391,AAEL019425,AAEL019475,AAEL019499,AAEL019617,AAEL019770,AAEL023902,AAEL026717,AAEL026994,AAEL028220
GO:BP	negative regulation of biosynthetic process	GO:0009890	0.000232909	3.63281	63	2947	23	19804	AAEL001187,AAEL001397,AAEL002394,AAEL003539,AAEL004802,AAEL005286,AAEL005388,AAEL005400,AAEL007447,AAEL007449,AAEL008958,AAEL009382,AAEL010488,AAEL010565,AAEL013616,AAEL014203,AAEL019609,AAEL020110,AAEL020615,AAEL020651,AAEL024141,AAEL026717,AAEL026994
GO:BP	microtubule-based process	GO:0007017	0.000233339	3.63201	139	2947	40	19804	AAEL001986,AAEL002714,AAEL002851,AAEL003391,AAEL003546,AAEL003594,AAEL003605,AAEL004172,AAEL004235,AAEL004244,AAEL005084,AAEL005211,AAEL005712,AAEL005827,AAEL006125,AAEL006187,AAEL006653,AAEL007312,AAEL007637,AAEL007810,AAEL008863,AAEL008944,AAEL009227,AAEL009360,AAEL010568,AAEL010803,AAEL010869,AAEL011478,AAEL012840,AAEL012843,AAEL013390,AAEL013903,AAEL014084,AAEL014174,AAEL016982,AAEL019921,AAE…
GO:BP	cell differentiation	GO:0030154	0.000249263	3.60334	193	2947	51	19804	AAEL000246,AAEL000590,AAEL000856,AAEL001196,AAEL001939,AAEL002346,AAEL002769,AAEL003097,AAEL003388,AAEL003853,AAEL004386,AAEL004390,AAEL004431,AAEL004592,AAEL004623,AAEL005284,AAEL006071,AAEL006320,AAEL006412,AAEL006786,AAEL006958,AAEL008528,AAEL008595,AAEL008777,AAEL008847,AAEL009093,AAEL009926,AAEL010097,AAEL010488,AAEL011359,AAEL012421,AAEL012553,AAEL013539,AAEL015271,AAEL019625,AAEL019771,AAE…
GO:BP	cellular developmental process	GO:0048869	0.000249263	3.60334	193	2947	51	19804	AAEL000246,AAEL000590,AAEL000856,AAEL001196,AAEL001939,AAEL002346,AAEL002769,AAEL003097,AAEL003388,AAEL003853,AAEL004386,AAEL004390,AAEL004431,AAEL004592,AAEL004623,AAEL005284,AAEL006071,AAEL006320,AAEL006412,AAEL006786,AAEL006958,AAEL008528,AAEL008595,AAEL008777,AAEL008847,AAEL009093,AAEL009926,AAEL010097,AAEL010488,AAEL011359,AAEL012421,AAEL012553,AAEL013539,AAEL015271,AAEL019625,AAEL019771,AAE…
GO:BP	positive regulation of macromolecule metabolic process	GO:0010604	0.000287084	3.54199	94	2947	30	19804	AAEL001187,AAEL001397,AAEL002049,AAEL003391,AAEL004436,AAEL004563,AAEL005388,AAEL005943,AAEL006956,AAEL007304,AAEL008958,AAEL009265,AAEL009719,AAEL010343,AAEL010565,AAEL011359,AAEL011825,AAEL013408,AAEL017391,AAEL019425,AAEL019475,AAEL019499,AAEL019617,AAEL019770,AAEL020615,AAEL021209,AAEL023902,AAEL026717,AAEL026994,AAEL028220
GO:BP	protein alkylation	GO:0008213	0.000296841	3.52748	44	2947	18	19804	AAEL000193,AAEL002998,AAEL003179,AAEL006013,AAEL008027,AAEL009666,AAEL010414,AAEL011969,AAEL013213,AAEL014536,AAEL019535,AAEL019556,AAEL019732,AAEL019844,AAEL021963,AAEL024670,AAEL026494,AAEL027087
GO:BP	positive regulation of cellular metabolic process	GO:0031325	0.000296841	3.52748	81	2947	27	19804	AAEL001187,AAEL001397,AAEL002049,AAEL003391,AAEL004436,AAEL005388,AAEL005943,AAEL006187,AAEL006956,AAEL007304,AAEL008958,AAEL009265,AAEL010343,AAEL010565,AAEL011359,AAEL011825,AAEL013408,AAEL017391,AAEL019425,AAEL019475,AAEL019499,AAEL019617,AAEL019770,AAEL023902,AAEL026717,AAEL026994,AAEL028220
GO:BP	epithelium development	GO:0060429	0.000296841	3.52748	44	2947	18	19804	AAEL000246,AAEL000661,AAEL001196,AAEL001710,AAEL004386,AAEL004431,AAEL004592,AAEL006786,AAEL008777,AAEL012421,AAEL013539,AAEL013733,AAEL015271,AAEL019907,AAEL021353,AAEL022496,AAEL023815,AAEL026589
GO:BP	tissue development	GO:0009888	0.000296841	3.52748	44	2947	18	19804	AAEL000246,AAEL000661,AAEL001196,AAEL001710,AAEL004386,AAEL004431,AAEL004592,AAEL006786,AAEL008777,AAEL012421,AAEL013539,AAEL013733,AAEL015271,AAEL019907,AAEL021353,AAEL022496,AAEL023815,AAEL026589
GO:BP	protein methylation	GO:0006479	0.000296841	3.52748	44	2947	18	19804	AAEL000193,AAEL002998,AAEL003179,AAEL006013,AAEL008027,AAEL009666,AAEL010414,AAEL011969,AAEL013213,AAEL014536,AAEL019535,AAEL019556,AAEL019732,AAEL019844,AAEL021963,AAEL024670,AAEL026494,AAEL027087
GO:BP	cell surface receptor signaling pathway	GO:0007166	0.000348261	3.45809	132	2947	38	19804	AAEL000246,AAEL000661,AAEL000839,AAEL002091,AAEL002317,AAEL002346,AAEL003388,AAEL003391,AAEL004165,AAEL004351,AAEL006792,AAEL006832,AAEL007664,AAEL008322,AAEL008847,AAEL009024,AAEL010067,AAEL010401,AAEL012152,AAEL012471,AAEL013896,AAEL014519,AAEL019466,AAEL019475,AAEL019596,AAEL019790,AAEL019854,AAEL019866,AAEL020203,AAEL021479,AAEL021839,AAEL024884,AAEL024930,AAEL025212,AAEL025606,AAEL025607,AAE…
GO:BP	positive regulation of cellular process	GO:0048522	0.000429089	3.36745	119	2947	35	19804	AAEL001187,AAEL001397,AAEL002049,AAEL003391,AAEL004436,AAEL004517,AAEL005388,AAEL005943,AAEL006187,AAEL006311,AAEL006956,AAEL007304,AAEL007366,AAEL008958,AAEL009265,AAEL009719,AAEL010343,AAEL010565,AAEL011359,AAEL011825,AAEL013408,AAEL017391,AAEL019425,AAEL019465,AAEL019475,AAEL019499,AAEL019617,AAEL019770,AAEL019921,AAEL023902,AAEL024346,AAEL026717,AAEL026994,AAEL028220,AAEL028237
GO:BP	positive regulation of biological process	GO:0048518	0.00049512	3.30529	134	2947	38	19804	AAEL001187,AAEL001397,AAEL002049,AAEL003391,AAEL004436,AAEL004517,AAEL004563,AAEL005388,AAEL005943,AAEL006187,AAEL006311,AAEL006956,AAEL007304,AAEL007366,AAEL008958,AAEL009265,AAEL009719,AAEL010343,AAEL010565,AAEL011359,AAEL011825,AAEL013408,AAEL017391,AAEL019425,AAEL019465,AAEL019475,AAEL019499,AAEL019617,AAEL019770,AAEL019921,AAEL020615,AAEL021209,AAEL023902,AAEL024346,AAEL026717,AAEL026994,AAE…
GO:BP	regulation of transcription by RNA polymerase II	GO:0006357	0.000554938	3.25576	204	2947	52	19804	AAEL000584,AAEL001119,AAEL001148,AAEL001315,AAEL001776,AAEL002049,AAEL002284,AAEL004802,AAEL004839,AAEL005022,AAEL006447,AAEL006533,AAEL006934,AAEL006956,AAEL007120,AAEL007279,AAEL007304,AAEL008022,AAEL008141,AAEL008244,AAEL008260,AAEL008958,AAEL010327,AAEL010343,AAEL010488,AAEL010565,AAEL011359,AAEL011825,AAEL012057,AAEL013248,AAEL013408,AAEL013531,AAEL014851,AAEL015293,AAEL017391,AAEL019449,AAE…
GO:BP	actin cytoskeleton organization	GO:0030036	0.000571653	3.24287	54	2947	20	19804	AAEL000984,AAEL001710,AAEL002714,AAEL002998,AAEL003162,AAEL005419,AAEL008021,AAEL010061,AAEL012519,AAEL013808,AAEL014868,AAEL015065,AAEL018342,AAEL019465,AAEL019939,AAEL021429,AAEL024346,AAEL025298,AAEL025729,AAEL028110
GO:BP	protein dephosphorylation	GO:0006470	0.000571653	3.24287	54	2947	20	19804	AAEL000564,AAEL001742,AAEL001798,AAEL003083,AAEL004410,AAEL004709,AAEL005284,AAEL005367,AAEL006071,AAEL006320,AAEL008528,AAEL012448,AAEL014763,AAEL017224,AAEL018237,AAEL019434,AAEL019670,AAEL020987,AAEL025729,AAEL027483
GO:BP	positive regulation of nitrogen compound metabolic process	GO:0051173	0.000580445	3.23624	93	2947	29	19804	AAEL001187,AAEL001397,AAEL002049,AAEL003391,AAEL004436,AAEL004563,AAEL005388,AAEL005943,AAEL006956,AAEL007304,AAEL008958,AAEL009265,AAEL009719,AAEL010343,AAEL010565,AAEL011359,AAEL011825,AAEL013408,AAEL017391,AAEL019425,AAEL019475,AAEL019499,AAEL019617,AAEL019770,AAEL021209,AAEL023902,AAEL026717,AAEL026994,AAEL028220
GO:BP	cell development	GO:0048468	0.000690876	3.1606	103	2947	31	19804	AAEL000246,AAEL000856,AAEL002346,AAEL002769,AAEL003097,AAEL003388,AAEL004386,AAEL004390,AAEL004431,AAEL004592,AAEL005284,AAEL006071,AAEL006320,AAEL006412,AAEL006786,AAEL006958,AAEL008528,AAEL008777,AAEL009926,AAEL010097,AAEL011359,AAEL013539,AAEL015271,AAEL019773,AAEL019977,AAEL023815,AAEL026038,AAEL026517,AAEL026939,AAEL027483,AAEL027949
GO:BP	nucleic acid phosphodiester bond hydrolysis	GO:0090305	0.000712573	3.14717	85	2947	27	19804	AAEL000118,AAEL000201,AAEL001397,AAEL001612,AAEL001761,AAEL002098,AAEL003510,AAEL006209,AAEL006794,AAEL007237,AAEL008592,AAEL008814,AAEL009400,AAEL009650,AAEL010781,AAEL010932,AAEL011788,AAEL011993,AAEL014577,AAEL018312,AAEL023601,AAEL024720,AAEL025223,AAEL026361,AAEL026470,AAEL026651,AAEL026717
GO:BP	cytokinesis	GO:0000910	0.000720219	3.14254	12	2947	8	19804	AAEL000984,AAEL002714,AAEL003229,AAEL008863,AAEL008944,AAEL009789,AAEL012446,AAEL022467
GO:BP	actin filament-based process	GO:0030029	0.00073781	3.13206	55	2947	20	19804	AAEL000984,AAEL001710,AAEL002714,AAEL002998,AAEL003162,AAEL005419,AAEL008021,AAEL010061,AAEL012519,AAEL013808,AAEL014868,AAEL015065,AAEL018342,AAEL019465,AAEL019939,AAEL021429,AAEL024346,AAEL025298,AAEL025729,AAEL028110
GO:BP	histone acetylation	GO:0016573	0.000788772	3.10305	15	2947	9	19804	AAEL000452,AAEL006177,AAEL007672,AAEL011106,AAEL014072,AAEL017391,AAEL019662,AAEL025013,AAEL025455
GO:BP	ncRNA processing	GO:0034470	0.00128396	2.89145	150	2947	40	19804	AAEL000033,AAEL000422,AAEL000674,AAEL001169,AAEL001238,AAEL001612,AAEL001761,AAEL002056,AAEL002157,AAEL002232,AAEL002719,AAEL002837,AAEL002843,AAEL003287,AAEL004422,AAEL004571,AAEL004625,AAEL004663,AAEL004997,AAEL005848,AAEL005898,AAEL006794,AAEL007573,AAEL008592,AAEL008680,AAEL009542,AAEL010663,AAEL010827,AAEL011147,AAEL011199,AAEL011282,AAEL011435,AAEL013968,AAEL014040,AAEL014934,AAEL018054,AAE…
GO:BP	tissue morphogenesis	GO:0048729	0.0012945	2.8879	33	2947	14	19804	AAEL000246,AAEL000661,AAEL001196,AAEL001710,AAEL004431,AAEL004592,AAEL008777,AAEL012421,AAEL013539,AAEL019907,AAEL021353,AAEL022496,AAEL023815,AAEL026589
GO:BP	morphogenesis of an epithelium	GO:0002009	0.0012945	2.8879	33	2947	14	19804	AAEL000246,AAEL000661,AAEL001196,AAEL001710,AAEL004431,AAEL004592,AAEL008777,AAEL012421,AAEL013539,AAEL019907,AAEL021353,AAEL022496,AAEL023815,AAEL026589
GO:BP	telomere organization	GO:0032200	0.00130244	2.88524	10	2947	7	19804	AAEL003391,AAEL003684,AAEL005245,AAEL006177,AAEL008960,AAEL014900,AAEL019404
GO:BP	regulation of response to stimulus	GO:0048583	0.00139735	2.8547	107	2947	31	19804	AAEL001580,AAEL002306,AAEL002487,AAEL003388,AAEL004236,AAEL004790,AAEL005774,AAEL006188,AAEL006311,AAEL006792,AAEL007366,AAEL007712,AAEL008431,AAEL008960,AAEL009719,AAEL010256,AAEL012500,AAEL017357,AAEL018139,AAEL019477,AAEL019728,AAEL019888,AAEL020203,AAEL020992,AAEL021006,AAEL021798,AAEL021828,AAEL021839,AAEL025216,AAEL027204,AAEL028237
GO:BP	internal peptidyl-lysine acetylation	GO:0018393	0.00149638	2.82496	16	2947	9	19804	AAEL000452,AAEL006177,AAEL007672,AAEL011106,AAEL014072,AAEL017391,AAEL019662,AAEL025013,AAEL025455
GO:BP	peptidyl-lysine acetylation	GO:0018394	0.00149638	2.82496	16	2947	9	19804	AAEL000452,AAEL006177,AAEL007672,AAEL011106,AAEL014072,AAEL017391,AAEL019662,AAEL025013,AAEL025455
GO:BP	internal protein amino acid acetylation	GO:0006475	0.00149638	2.82496	16	2947	9	19804	AAEL000452,AAEL006177,AAEL007672,AAEL011106,AAEL014072,AAEL017391,AAEL019662,AAEL025013,AAEL025455
GO:BP	histone lysine methylation	GO:0034968	0.001513	2.82016	13	2947	8	19804	AAEL006013,AAEL008027,AAEL013213,AAEL019535,AAEL019732,AAEL019844,AAEL024670,AAEL026494
GO:BP	positive regulation of transcription by RNA polymerase II	GO:0045944	0.0016739	2.77627	30	2947	13	19804	AAEL002049,AAEL006956,AAEL007304,AAEL010343,AAEL011825,AAEL013408,AAEL017391,AAEL019475,AAEL019499,AAEL019617,AAEL019770,AAEL023902,AAEL028220
GO:BP	catabolic process	GO:0009056	0.00266893	2.57366	386	2947	83	19804	AAEL000370,AAEL000511,AAEL001112,AAEL001187,AAEL001397,AAEL001540,AAEL002077,AAEL002345,AAEL002895,AAEL003083,AAEL003431,AAEL003466,AAEL003735,AAEL004386,AAEL004420,AAEL004431,AAEL004563,AAEL004697,AAEL004933,AAEL004980,AAEL004995,AAEL005169,AAEL005289,AAEL005388,AAEL005706,AAEL005885,AAEL005902,AAEL006056,AAEL006239,AAEL006474,AAEL006799,AAEL006910,AAEL006929,AAEL007030,AAEL007187,AAEL007241,AAE…
GO:BP	macromolecule localization	GO:0033036	0.00274888	2.56084	309	2947	69	19804	AAEL000782,AAEL001273,AAEL001709,AAEL001710,AAEL001716,AAEL003283,AAEL003416,AAEL003573,AAEL003908,AAEL003923,AAEL004053,AAEL004211,AAEL004237,AAEL004441,AAEL004469,AAEL004877,AAEL004981,AAEL005339,AAEL005390,AAEL005484,AAEL005635,AAEL005655,AAEL005846,AAEL006185,AAEL006311,AAEL006687,AAEL006734,AAEL006876,AAEL007234,AAEL007307,AAEL007521,AAEL007562,AAEL007586,AAEL008557,AAEL008741,AAEL009392,AAE…
GO:BP	enzyme-linked receptor protein signaling pathway	GO:0007167	0.00283718	2.54711	24	2947	11	19804	AAEL002317,AAEL004165,AAEL006792,AAEL010067,AAEL012152,AAEL013896,AAEL019466,AAEL019596,AAEL019866,AAEL025212,AAEL027566
GO:BP	establishment or maintenance of cell polarity	GO:0007163	0.00294176	2.53139	14	2947	8	19804	AAEL000246,AAEL001196,AAEL001710,AAEL005712,AAEL005943,AAEL012421,AAEL019843,AAEL019907
GO:BP	cell cycle phase transition	GO:0044770	0.00323509	2.49011	28	2947	12	19804	AAEL000924,AAEL002395,AAEL003451,AAEL004410,AAEL010759,AAEL011118,AAEL014900,AAEL018254,AAEL018276,AAEL020191,AAEL025517,AAEL025664
GO:BP	anatomical structure morphogenesis	GO:0009653	0.0033547	2.47435	137	2947	36	19804	AAEL000246,AAEL000590,AAEL000661,AAEL000900,AAEL001196,AAEL001710,AAEL003853,AAEL004386,AAEL004431,AAEL004592,AAEL004623,AAEL005284,AAEL006071,AAEL006188,AAEL006320,AAEL006958,AAEL008528,AAEL008777,AAEL009093,AAEL012421,AAEL012553,AAEL013539,AAEL013733,AAEL018342,AAEL019632,AAEL019773,AAEL019907,AAEL019977,AAEL020264,AAEL020615,AAEL021353,AAEL022496,AAEL023815,AAEL026589,AAEL027483,AAEL028237
GO:BP	cellular response to chemical stimulus	GO:0070887	0.0033547	2.47435	70	2947	22	19804	AAEL000395,AAEL002317,AAEL002354,AAEL004386,AAEL004390,AAEL006271,AAEL006474,AAEL006792,AAEL007563,AAEL007891,AAEL011825,AAEL012471,AAEL013546,AAEL013896,AAEL017085,AAEL019408,AAEL019431,AAEL019466,AAEL019596,AAEL019639,AAEL021732,AAEL026038
GO:BP	supramolecular fiber organization	GO:0097435	0.00337856	2.47127	44	2947	16	19804	AAEL003162,AAEL003546,AAEL005419,AAEL005712,AAEL006653,AAEL008021,AAEL012843,AAEL013808,AAEL013903,AAEL015065,AAEL019465,AAEL019921,AAEL019939,AAEL021429,AAEL024346,AAEL025729
GO:BP	endocytosis	GO:0006897	0.00340904	2.46737	32	2947	13	19804	AAEL004469,AAEL005655,AAEL007288,AAEL007657,AAEL009088,AAEL009702,AAEL009806,AAEL013863,AAEL014375,AAEL019755,AAEL021261,AAEL027694,AAEL027914
GO:BP	positive regulation of DNA-templated transcription	GO:0045893	0.00343958	2.46349	57	2947	19	19804	AAEL002049,AAEL004436,AAEL006956,AAEL007304,AAEL008958,AAEL009265,AAEL010343,AAEL010565,AAEL011359,AAEL011825,AAEL013408,AAEL017391,AAEL019425,AAEL019475,AAEL019499,AAEL019617,AAEL019770,AAEL023902,AAEL028220
GO:BP	DNA biosynthetic process	GO:0071897	0.00343958	2.46349	21	2947	10	19804	AAEL002250,AAEL003391,AAEL004562,AAEL005888,AAEL006715,AAEL008247,AAEL009851,AAEL017566,AAEL021024,AAEL027722
GO:BP	positive regulation of nucleic acid-templated transcription	GO:1903508	0.00343958	2.46349	57	2947	19	19804	AAEL002049,AAEL004436,AAEL006956,AAEL007304,AAEL008958,AAEL009265,AAEL010343,AAEL010565,AAEL011359,AAEL011825,AAEL013408,AAEL017391,AAEL019425,AAEL019475,AAEL019499,AAEL019617,AAEL019770,AAEL023902,AAEL028220
GO:BP	positive regulation of RNA biosynthetic process	GO:1902680	0.00343958	2.46349	57	2947	19	19804	AAEL002049,AAEL004436,AAEL006956,AAEL007304,AAEL008958,AAEL009265,AAEL010343,AAEL010565,AAEL011359,AAEL011825,AAEL013408,AAEL017391,AAEL019425,AAEL019475,AAEL019499,AAEL019617,AAEL019770,AAEL023902,AAEL028220
GO:BP	ncRNA metabolic process	GO:0034660	0.00343958	2.46349	199	2947	48	19804	AAEL000033,AAEL000388,AAEL000422,AAEL000674,AAEL001169,AAEL001238,AAEL001612,AAEL001761,AAEL002056,AAEL002157,AAEL002232,AAEL002719,AAEL002748,AAEL002837,AAEL002843,AAEL003287,AAEL004422,AAEL004571,AAEL004625,AAEL004663,AAEL004997,AAEL005838,AAEL005848,AAEL005898,AAEL005905,AAEL006794,AAEL007573,AAEL008509,AAEL008592,AAEL008680,AAEL009542,AAEL010663,AAEL010827,AAEL011147,AAEL011199,AAEL011282,AAE…
GO:BP	cellular macromolecule localization	GO:0070727	0.00349165	2.45697	231	2947	54	19804	AAEL000782,AAEL001273,AAEL001709,AAEL001710,AAEL003283,AAEL003416,AAEL003573,AAEL003908,AAEL003923,AAEL004053,AAEL004237,AAEL004441,AAEL004469,AAEL004877,AAEL005339,AAEL005390,AAEL005484,AAEL005635,AAEL005655,AAEL005846,AAEL006185,AAEL006311,AAEL006687,AAEL006734,AAEL007234,AAEL007307,AAEL007521,AAEL007562,AAEL007586,AAEL008557,AAEL008741,AAEL009392,AAEL009814,AAEL009926,AAEL010097,AAEL010516,AAE…
GO:BP	positive regulation of biosynthetic process	GO:0009891	0.00390175	2.40874	62	2947	20	19804	AAEL002049,AAEL003391,AAEL004436,AAEL006956,AAEL007304,AAEL008958,AAEL009265,AAEL010343,AAEL010565,AAEL011359,AAEL011825,AAEL013408,AAEL017391,AAEL019425,AAEL019475,AAEL019499,AAEL019617,AAEL019770,AAEL023902,AAEL028220
GO:BP	positive regulation of cellular biosynthetic process	GO:0031328	0.00390175	2.40874	62	2947	20	19804	AAEL002049,AAEL003391,AAEL004436,AAEL006956,AAEL007304,AAEL008958,AAEL009265,AAEL010343,AAEL010565,AAEL011359,AAEL011825,AAEL013408,AAEL017391,AAEL019425,AAEL019475,AAEL019499,AAEL019617,AAEL019770,AAEL023902,AAEL028220
GO:BP	positive regulation of macromolecule biosynthetic process	GO:0010557	0.00390175	2.40874	62	2947	20	19804	AAEL002049,AAEL003391,AAEL004436,AAEL006956,AAEL007304,AAEL008958,AAEL009265,AAEL010343,AAEL010565,AAEL011359,AAEL011825,AAEL013408,AAEL017391,AAEL019425,AAEL019475,AAEL019499,AAEL019617,AAEL019770,AAEL023902,AAEL028220
GO:BP	protein polymerization	GO:0051258	0.00399311	2.39869	25	2947	11	19804	AAEL003546,AAEL005419,AAEL005712,AAEL006653,AAEL008021,AAEL012843,AAEL013903,AAEL015065,AAEL019939,AAEL024346,AAEL025729
GO:BP	multicellular organism reproduction	GO:0032504	0.00432961	2.36355	29	2947	12	19804	AAEL000856,AAEL001939,AAEL004386,AAEL004390,AAEL006786,AAEL006830,AAEL006985,AAEL009607,AAEL010097,AAEL015271,AAEL023716,AAEL026038
GO:BP	multicellular organism development	GO:0007275	0.00479788	2.31895	176	2947	43	19804	AAEL000174,AAEL000590,AAEL000900,AAEL001437,AAEL002346,AAEL002769,AAEL003097,AAEL004623,AAEL005284,AAEL006071,AAEL006320,AAEL006412,AAEL006786,AAEL006958,AAEL007234,AAEL008022,AAEL008322,AAEL008528,AAEL008595,AAEL008847,AAEL009381,AAEL009926,AAEL010097,AAEL011359,AAEL012553,AAEL013733,AAEL013896,AAEL015271,AAEL018342,AAEL019466,AAEL019771,AAEL019773,AAEL019776,AAEL019977,AAEL022496,AAEL022611,AAE…
GO:BP	peptidyl-lysine methylation	GO:0018022	0.00489803	2.30998	15	2947	8	19804	AAEL006013,AAEL008027,AAEL013213,AAEL019535,AAEL019732,AAEL019844,AAEL024670,AAEL026494
GO:BP	RNA modification	GO:0009451	0.00492828	2.30731	91	2947	26	19804	AAEL000674,AAEL001242,AAEL002056,AAEL002719,AAEL002837,AAEL002843,AAEL003540,AAEL004422,AAEL004571,AAEL004663,AAEL004702,AAEL005216,AAEL005898,AAEL006787,AAEL008680,AAEL009023,AAEL009401,AAEL011199,AAEL011282,AAEL011435,AAEL012987,AAEL013813,AAEL013905,AAEL013968,AAEL014040,AAEL025004
GO:BP	protein localization	GO:0008104	0.00532969	2.2733	230	2947	53	19804	AAEL000782,AAEL001273,AAEL001709,AAEL001710,AAEL003283,AAEL003416,AAEL003573,AAEL003908,AAEL003923,AAEL004053,AAEL004237,AAEL004441,AAEL004469,AAEL004877,AAEL005339,AAEL005390,AAEL005484,AAEL005635,AAEL005655,AAEL005846,AAEL006185,AAEL006311,AAEL006687,AAEL006734,AAEL007234,AAEL007307,AAEL007521,AAEL007562,AAEL007586,AAEL008557,AAEL008741,AAEL009392,AAEL009814,AAEL009926,AAEL010516,AAEL010559,AAE…
GO:BP	negative regulation of RNA metabolic process	GO:0051253	0.00571821	2.24274	42	2947	15	19804	AAEL002394,AAEL003539,AAEL004802,AAEL005286,AAEL005400,AAEL008958,AAEL009382,AAEL010488,AAEL010565,AAEL011111,AAEL013616,AAEL014203,AAEL020110,AAEL020615,AAEL024141
GO:BP	negative regulation of cellular amide metabolic process	GO:0034249	0.00649499	2.18742	19	2947	9	19804	AAEL001187,AAEL001397,AAEL005388,AAEL007447,AAEL007449,AAEL019609,AAEL020651,AAEL026717,AAEL026994
GO:BP	negative regulation of cellular macromolecule biosynthetic process	GO:2000113	0.00649499	2.18742	19	2947	9	19804	AAEL001187,AAEL001397,AAEL005388,AAEL007447,AAEL007449,AAEL019609,AAEL020651,AAEL026717,AAEL026994
GO:BP	negative regulation of translation	GO:0017148	0.00649499	2.18742	19	2947	9	19804	AAEL001187,AAEL001397,AAEL005388,AAEL007447,AAEL007449,AAEL019609,AAEL020651,AAEL026717,AAEL026994
GO:BP	protein acetylation	GO:0006473	0.00649499	2.18742	19	2947	9	19804	AAEL000452,AAEL006177,AAEL007672,AAEL011106,AAEL014072,AAEL017391,AAEL019662,AAEL025013,AAEL025455
GO:BP	intracellular protein transport	GO:0006886	0.00725172	2.13956	123	2947	32	19804	AAEL001273,AAEL001709,AAEL003283,AAEL003573,AAEL003908,AAEL004237,AAEL004441,AAEL004469,AAEL005339,AAEL005390,AAEL005484,AAEL005655,AAEL006185,AAEL006687,AAEL007307,AAEL007521,AAEL008741,AAEL009392,AAEL010559,AAEL011084,AAEL011429,AAEL011650,AAEL012960,AAEL013275,AAEL014062,AAEL014375,AAEL019565,AAEL019783,AAEL020265,AAEL022819,AAEL026995,AAEL027322
GO:BP	negative regulation of nucleobase-containing compound metabolic process	GO:0045934	0.00735259	2.13356	43	2947	15	19804	AAEL002394,AAEL003539,AAEL004802,AAEL005286,AAEL005400,AAEL008958,AAEL009382,AAEL010488,AAEL010565,AAEL011111,AAEL013616,AAEL014203,AAEL020110,AAEL020615,AAEL024141
GO:BP	RNA catabolic process	GO:0006401	0.00735259	2.13356	43	2947	15	19804	AAEL001187,AAEL001397,AAEL003735,AAEL004420,AAEL005388,AAEL006799,AAEL008592,AAEL008814,AAEL009400,AAEL011111,AAEL022169,AAEL025223,AAEL026717,AAEL026736,AAEL026994
GO:BP	organic hydroxy compound biosynthetic process	GO:1901617	0.00752064	2.12374	23	2947	10	19804	AAEL000275,AAEL001845,AAEL002261,AAEL002834,AAEL006435,AAEL006830,AAEL006985,AAEL007803,AAEL010766,AAEL017098
GO:BP	regulation of cell cycle phase transition	GO:1901987	0.00804386	2.09454	27	2947	11	19804	AAEL000924,AAEL003451,AAEL004410,AAEL010759,AAEL011118,AAEL014900,AAEL018254,AAEL018276,AAEL020191,AAEL025517,AAEL025664
GO:BP	regulation of cytoskeleton organization	GO:0051493	0.00804386	2.09454	27	2947	11	19804	AAEL000984,AAEL005419,AAEL008021,AAEL012840,AAEL015065,AAEL018342,AAEL019465,AAEL019921,AAEL019939,AAEL024346,AAEL025729
GO:BP	organic substance catabolic process	GO:1901575	0.00929319	2.03184	347	2947	73	19804	AAEL000370,AAEL001112,AAEL001187,AAEL001397,AAEL001540,AAEL002077,AAEL002345,AAEL003431,AAEL003466,AAEL003735,AAEL004420,AAEL004431,AAEL004563,AAEL004697,AAEL004933,AAEL004980,AAEL004995,AAEL005169,AAEL005289,AAEL005388,AAEL005706,AAEL005885,AAEL006056,AAEL006239,AAEL006474,AAEL006799,AAEL006910,AAEL006929,AAEL007030,AAEL007187,AAEL007241,AAEL007353,AAEL007891,AAEL008592,AAEL008814,AAEL008879,AAE…
GO:BP	negative regulation of organelle organization	GO:0010639	0.00977798	2.00975	20	2947	9	19804	AAEL005419,AAEL007007,AAEL015065,AAEL018276,AAEL019939,AAEL024346,AAEL025517,AAEL025664,AAEL025729
GO:BP	protein acylation	GO:0043543	0.00977798	2.00975	20	2947	9	19804	AAEL000452,AAEL006177,AAEL007672,AAEL011106,AAEL014072,AAEL017391,AAEL019662,AAEL025013,AAEL025455
GO:BP	positive regulation of cellular component organization	GO:0051130	0.0103216	1.98625	10	2947	6	19804	AAEL003391,AAEL019465,AAEL019921,AAEL024346,AAEL026717,AAEL026994
GO:BP	negative regulation of RNA biosynthetic process	GO:1902679	0.0129887	1.88643	41	2947	14	19804	AAEL002394,AAEL003539,AAEL004802,AAEL005286,AAEL005400,AAEL008958,AAEL009382,AAEL010488,AAEL010565,AAEL013616,AAEL014203,AAEL020110,AAEL020615,AAEL024141
GO:BP	negative regulation of DNA-templated transcription	GO:0045892	0.0129887	1.88643	41	2947	14	19804	AAEL002394,AAEL003539,AAEL004802,AAEL005286,AAEL005400,AAEL008958,AAEL009382,AAEL010488,AAEL010565,AAEL013616,AAEL014203,AAEL020110,AAEL020615,AAEL024141
GO:BP	negative regulation of nucleic acid-templated transcription	GO:1903507	0.0129887	1.88643	41	2947	14	19804	AAEL002394,AAEL003539,AAEL004802,AAEL005286,AAEL005400,AAEL008958,AAEL009382,AAEL010488,AAEL010565,AAEL013616,AAEL014203,AAEL020110,AAEL020615,AAEL024141
GO:BP	regulation of intracellular signal transduction	GO:1902531	0.0139741	1.85467	37	2947	13	19804	AAEL001580,AAEL002487,AAEL004236,AAEL006188,AAEL006311,AAEL006792,AAEL007366,AAEL007712,AAEL008431,AAEL019477,AAEL021798,AAEL021828,AAEL025216
GO:BP	cellular response to organic substance	GO:0071310	0.0153069	1.81511	25	2947	10	19804	AAEL000395,AAEL002317,AAEL006792,AAEL007891,AAEL012471,AAEL013546,AAEL013896,AAEL019431,AAEL019466,AAEL019596
GO:BP	mitotic cell cycle phase transition	GO:0044772	0.0159815	1.79638	14	2947	7	19804	AAEL002395,AAEL003451,AAEL004410,AAEL018276,AAEL020191,AAEL025517,AAEL025664
GO:BP	cellular localization	GO:0051641	0.0161736	1.79119	349	2947	72	19804	AAEL000782,AAEL001273,AAEL001706,AAEL001709,AAEL001710,AAEL001716,AAEL002714,AAEL002895,AAEL003281,AAEL003283,AAEL003416,AAEL003573,AAEL003908,AAEL003923,AAEL004053,AAEL004073,AAEL004237,AAEL004441,AAEL004469,AAEL004877,AAEL004913,AAEL005339,AAEL005390,AAEL005484,AAEL005635,AAEL005655,AAEL005846,AAEL006185,AAEL006311,AAEL006687,AAEL006734,AAEL006879,AAEL007234,AAEL007307,AAEL007509,AAEL007521,AAE…
GO:BP	vesicle-mediated transport	GO:0016192	0.0176298	1.75375	183	2947	42	19804	AAEL001142,AAEL001223,AAEL001273,AAEL001709,AAEL002895,AAEL003281,AAEL004237,AAEL004469,AAEL004913,AAEL005484,AAEL005655,AAEL006185,AAEL006880,AAEL007288,AAEL007657,AAEL009088,AAEL009200,AAEL009463,AAEL009702,AAEL009806,AAEL009926,AAEL009932,AAEL010796,AAEL011271,AAEL011429,AAEL011650,AAEL013470,AAEL013724,AAEL013769,AAEL013863,AAEL014375,AAEL014992,AAEL018280,AAEL019565,AAEL019755,AAEL021261,AAE…
GO:BP	regulation of chromosome organization	GO:0033044	0.0188916	1.72373	11	2947	6	19804	AAEL003391,AAEL007007,AAEL018276,AAEL022080,AAEL025517,AAEL025664
GO:BP	mRNA catabolic process	GO:0006402	0.0191443	1.71796	34	2947	12	19804	AAEL001187,AAEL001397,AAEL003735,AAEL004420,AAEL005388,AAEL008814,AAEL009400,AAEL011111,AAEL025223,AAEL026717,AAEL026736,AAEL026994
GO:BP	negative regulation of cellular component organization	GO:0051129	0.0199983	1.69901	22	2947	9	19804	AAEL005419,AAEL007007,AAEL015065,AAEL018276,AAEL019939,AAEL024346,AAEL025517,AAEL025664,AAEL025729
GO:BP	regulation of actin cytoskeleton organization	GO:0032956	0.0199983	1.69901	22	2947	9	19804	AAEL000984,AAEL005419,AAEL008021,AAEL015065,AAEL018342,AAEL019465,AAEL019939,AAEL024346,AAEL025729
GO:BP	regulation of actin filament-based process	GO:0032970	0.0199983	1.69901	22	2947	9	19804	AAEL000984,AAEL005419,AAEL008021,AAEL015065,AAEL018342,AAEL019465,AAEL019939,AAEL024346,AAEL025729
GO:BP	non-membrane-bounded organelle assembly	GO:0140694	0.0199983	1.69901	22	2947	9	19804	AAEL003391,AAEL006125,AAEL007810,AAEL008944,AAEL009360,AAEL013390,AAEL026634,AAEL026717,AAEL026994
GO:BP	nuclear-transcribed mRNA catabolic process	GO:0000956	0.0201698	1.6953	26	2947	10	19804	AAEL001187,AAEL001397,AAEL003735,AAEL004420,AAEL005388,AAEL008814,AAEL025223,AAEL026717,AAEL026736,AAEL026994
GO:BP	regulation of protein metabolic process	GO:0051246	0.0209691	1.67842	137	2947	33	19804	AAEL000924,AAEL001187,AAEL001397,AAEL001742,AAEL002422,AAEL002554,AAEL002720,AAEL004563,AAEL005388,AAEL005580,AAEL005936,AAEL005943,AAEL006187,AAEL007329,AAEL007447,AAEL007449,AAEL009326,AAEL009372,AAEL009400,AAEL009719,AAEL010543,AAEL011582,AAEL012448,AAEL019609,AAEL019844,AAEL019956,AAEL020191,AAEL020651,AAEL021209,AAEL026027,AAEL026717,AAEL026736,AAEL026994
GO:BP	protein transport	GO:0015031	0.0211303	1.67509	218	2947	48	19804	AAEL000782,AAEL001273,AAEL001709,AAEL003283,AAEL003416,AAEL003573,AAEL003908,AAEL003923,AAEL004053,AAEL004237,AAEL004441,AAEL004469,AAEL004877,AAEL005339,AAEL005390,AAEL005484,AAEL005635,AAEL005655,AAEL005846,AAEL006185,AAEL006311,AAEL006687,AAEL007307,AAEL007521,AAEL007562,AAEL007586,AAEL008557,AAEL008741,AAEL009392,AAEL009814,AAEL009926,AAEL010516,AAEL010559,AAEL011084,AAEL011429,AAEL011650,AAE…
GO:BP	establishment of protein localization	GO:0045184	0.0220086	1.65741	224	2947	49	19804	AAEL000782,AAEL001273,AAEL001709,AAEL003283,AAEL003416,AAEL003573,AAEL003908,AAEL003923,AAEL004053,AAEL004237,AAEL004441,AAEL004469,AAEL004877,AAEL005339,AAEL005390,AAEL005484,AAEL005635,AAEL005655,AAEL005846,AAEL006185,AAEL006311,AAEL006687,AAEL006734,AAEL007307,AAEL007521,AAEL007562,AAEL007586,AAEL008557,AAEL008741,AAEL009392,AAEL009814,AAEL009926,AAEL010516,AAEL010559,AAEL011084,AAEL011429,AAE…
GO:BP	nucleocytoplasmic transport	GO:0006913	0.0220086	1.65741	62	2947	18	19804	AAEL000782,AAEL001706,AAEL001716,AAEL003573,AAEL003908,AAEL004053,AAEL006687,AAEL007521,AAEL007586,AAEL008557,AAEL009392,AAEL012489,AAEL012793,AAEL012960,AAEL013275,AAEL019783,AAEL020592,AAEL026104
GO:BP	nuclear transport	GO:0051169	0.0220086	1.65741	62	2947	18	19804	AAEL000782,AAEL001706,AAEL001716,AAEL003573,AAEL003908,AAEL004053,AAEL006687,AAEL007521,AAEL007586,AAEL008557,AAEL009392,AAEL012489,AAEL012793,AAEL012960,AAEL013275,AAEL019783,AAEL020592,AAEL026104
GO:BP	TOR signaling	GO:0031929	0.0228372	1.64136	15	2947	7	19804	AAEL002487,AAEL006311,AAEL006792,AAEL006865,AAEL007690,AAEL007712,AAEL026010
GO:BP	RNA splicing	GO:0008380	0.0230305	1.6377	102	2947	26	19804	AAEL000510,AAEL001382,AAEL003605,AAEL004419,AAEL009878,AAEL009959,AAEL010387,AAEL010588,AAEL011382,AAEL011433,AAEL011687,AAEL011745,AAEL012987,AAEL013522,AAEL013723,AAEL014495,AAEL017400,AAEL017543,AAEL018231,AAEL019447,AAEL021641,AAEL024343,AAEL025258,AAEL026040,AAEL026736,AAEL026920
GO:BP	animal organ development	GO:0048513	0.0233246	1.63219	82	2947	22	19804	AAEL000246,AAEL000590,AAEL000661,AAEL001196,AAEL004431,AAEL004592,AAEL004623,AAEL006786,AAEL008777,AAEL009093,AAEL012421,AAEL012553,AAEL013539,AAEL013733,AAEL015271,AAEL019907,AAEL020615,AAEL024930,AAEL026517,AAEL027483,AAEL027949,AAEL028237
GO:BP	response to organic substance	GO:0010033	0.0258551	1.58745	49	2947	15	19804	AAEL000395,AAEL001876,AAEL002317,AAEL004563,AAEL004697,AAEL006792,AAEL006910,AAEL007891,AAEL009719,AAEL012471,AAEL013546,AAEL013896,AAEL019431,AAEL019466,AAEL019596
GO:BP	regulation of biological quality	GO:0065008	0.0264868	1.57697	161	2947	37	19804	AAEL000388,AAEL000511,AAEL000574,AAEL001187,AAEL001397,AAEL001503,AAEL004211,AAEL004592,AAEL004981,AAEL005388,AAEL005419,AAEL005943,AAEL007664,AAEL008021,AAEL008777,AAEL011111,AAEL011995,AAEL013565,AAEL014059,AAEL015065,AAEL017098,AAEL019408,AAEL019580,AAEL019739,AAEL019819,AAEL019882,AAEL019939,AAEL020387,AAEL021479,AAEL022486,AAEL023815,AAEL024346,AAEL025729,AAEL026717,AAEL026994,AAEL027444,AAE…
GO:BP	nervous system development	GO:0007399	0.0265612	1.57575	98	2947	25	19804	AAEL000174,AAEL000590,AAEL002346,AAEL002769,AAEL003097,AAEL004623,AAEL005284,AAEL006071,AAEL006320,AAEL006412,AAEL006958,AAEL008528,AAEL008847,AAEL009381,AAEL009926,AAEL011359,AAEL012553,AAEL019771,AAEL019773,AAEL019776,AAEL019977,AAEL026939,AAEL027204,AAEL027483,AAEL028237
GO:BP	nitrogen compound transport	GO:0071705	0.0276211	1.55876	261	2947	55	19804	AAEL000782,AAEL001273,AAEL001709,AAEL001716,AAEL003283,AAEL003416,AAEL003573,AAEL003908,AAEL003923,AAEL004053,AAEL004237,AAEL004441,AAEL004469,AAEL004877,AAEL005339,AAEL005390,AAEL005484,AAEL005635,AAEL005655,AAEL005846,AAEL006185,AAEL006311,AAEL006687,AAEL006876,AAEL006879,AAEL007307,AAEL007521,AAEL007562,AAEL007586,AAEL008557,AAEL008741,AAEL009392,AAEL009814,AAEL009926,AAEL010516,AAEL010559,AAE…
GO:BP	negative regulation of nitrogen compound metabolic process	GO:0051172	0.0284676	1.54565	114	2947	28	19804	AAEL001187,AAEL001397,AAEL002394,AAEL002720,AAEL003539,AAEL004802,AAEL005286,AAEL005388,AAEL005400,AAEL005580,AAEL005936,AAEL007447,AAEL007449,AAEL008958,AAEL009382,AAEL010488,AAEL010565,AAEL011111,AAEL013616,AAEL014203,AAEL019609,AAEL020110,AAEL020615,AAEL020651,AAEL024141,AAEL026027,AAEL026717,AAEL026994
GO:BP	peptidyl-tyrosine phosphorylation	GO:0018108	0.0285091	1.54502	36	2947	12	19804	AAEL001370,AAEL001915,AAEL002317,AAEL004592,AAEL008777,AAEL011376,AAEL012553,AAEL014844,AAEL018341,AAEL021353,AAEL023815,AAEL028237
GO:BP	transmembrane receptor protein serine/threonine kinase signaling pathway	GO:0007178	0.0285091	1.54502	12	2947	6	19804	AAEL004165,AAEL012152,AAEL013896,AAEL019466,AAEL025212,AAEL027566
GO:BP	sister chromatid cohesion	GO:0007062	0.0285091	1.54502	12	2947	6	19804	AAEL005802,AAEL007234,AAEL011819,AAEL014212,AAEL017135,AAEL022080
GO:BP	organic hydroxy compound metabolic process	GO:1901615	0.0285091	1.54502	59	2947	17	19804	AAEL000275,AAEL001845,AAEL002261,AAEL002834,AAEL005706,AAEL006239,AAEL006435,AAEL006587,AAEL006786,AAEL006830,AAEL006985,AAEL007803,AAEL010766,AAEL015271,AAEL017098,AAEL019755,AAEL025906
GO:BP	response to organonitrogen compound	GO:0010243	0.0338429	1.47053	16	2947	7	19804	AAEL002317,AAEL004563,AAEL004697,AAEL006910,AAEL007891,AAEL009719,AAEL019596
GO:BP	meiotic cell cycle	GO:0051321	0.0338429	1.47053	16	2947	7	19804	AAEL001939,AAEL008595,AAEL009789,AAEL010421,AAEL018151,AAEL023601,AAEL023716
GO:BP	nucleobase-containing compound catabolic process	GO:0034655	0.0346259	1.4606	65	2947	18	19804	AAEL001187,AAEL001397,AAEL003735,AAEL004420,AAEL004995,AAEL005388,AAEL006799,AAEL008592,AAEL008814,AAEL009400,AAEL009968,AAEL011111,AAEL011993,AAEL022169,AAEL025223,AAEL026717,AAEL026736,AAEL026994
GO:BP	peptidyl-tyrosine modification	GO:0018212	0.0347352	1.45923	37	2947	12	19804	AAEL001370,AAEL001915,AAEL002317,AAEL004592,AAEL008777,AAEL011376,AAEL012553,AAEL014844,AAEL018341,AAEL021353,AAEL023815,AAEL028237
GO:BP	cell-cell signaling by wnt	GO:0198738	0.0421577	1.37512	29	2947	10	19804	AAEL000661,AAEL002091,AAEL003388,AAEL003391,AAEL004351,AAEL008322,AAEL008847,AAEL019790,AAEL020203,AAEL027204
GO:BP	Wnt signaling pathway	GO:0016055	0.0421577	1.37512	29	2947	10	19804	AAEL000661,AAEL002091,AAEL003388,AAEL003391,AAEL004351,AAEL008322,AAEL008847,AAEL019790,AAEL020203,AAEL027204
GO:BP	regulation of mitotic cell cycle phase transition	GO:1901990	0.0435304	1.36121	13	2947	6	19804	AAEL003451,AAEL004410,AAEL018276,AAEL020191,AAEL025517,AAEL025664
GO:BP	negative regulation of cell cycle	GO:0045786	0.0452349	1.34453	25	2947	9	19804	AAEL000924,AAEL005580,AAEL010759,AAEL011118,AAEL014900,AAEL018254,AAEL018276,AAEL025517,AAEL025664
GO:BP	negative regulation of cell cycle phase transition	GO:1901988	0.046849	1.3293	21	2947	8	19804	AAEL000924,AAEL010759,AAEL011118,AAEL014900,AAEL018254,AAEL018276,AAEL025517,AAEL025664
GO:BP	positive regulation of catabolic process	GO:0009896	0.046849	1.3293	17	2947	7	19804	AAEL001187,AAEL001397,AAEL004563,AAEL005388,AAEL009719,AAEL026717,AAEL026994
GO:BP	cell cycle checkpoint signaling	GO:0000075	0.046849	1.3293	21	2947	8	19804	AAEL000924,AAEL010759,AAEL011118,AAEL014900,AAEL018254,AAEL018276,AAEL025517,AAEL025664
GO:BP	regulation of supramolecular fiber organization	GO:1902903	0.046849	1.3293	21	2947	8	19804	AAEL005419,AAEL008021,AAEL015065,AAEL019465,AAEL019921,AAEL019939,AAEL024346,AAEL025729
GO:CC	nuclear protein-containing complex	GO:0140513	8.45601e-17	16.0728	299	2947	105	19804	AAEL000033,AAEL000118,AAEL000181,AAEL000782,AAEL001211,AAEL001326,AAEL001361,AAEL001382,AAEL001716,AAEL001874,AAEL002271,AAEL002284,AAEL003605,AAEL003684,AAEL003908,AAEL003935,AAEL003950,AAEL003968,AAEL004053,AAEL004064,AAEL004328,AAEL004832,AAEL004877,AAEL004942,AAEL005022,AAEL005245,AAEL005635,AAEL005730,AAEL006035,AAEL006205,AAEL006462,AAEL006934,AAEL007022,AAEL007241,AAEL007586,AAEL007672,AAE…
GO:CC	microtubule organizing center	GO:0005815	2.21606e-06	5.65442	41	2947	21	19804	AAEL000452,AAEL002847,AAEL003546,AAEL003682,AAEL004551,AAEL005211,AAEL005827,AAEL006653,AAEL007312,AAEL007637,AAEL008944,AAEL009360,AAEL009702,AAEL010869,AAEL012843,AAEL013253,AAEL013390,AAEL013903,AAEL019569,AAEL019921,AAEL025762
GO:CC	nucleoplasm	GO:0005654	1.46095e-05	4.83536	112	2947	38	19804	AAEL001169,AAEL001211,AAEL002077,AAEL002084,AAEL003287,AAEL004832,AAEL006035,AAEL006205,AAEL006462,AAEL007022,AAEL007672,AAEL011399,AAEL011636,AAEL011819,AAEL012057,AAEL012209,AAEL013248,AAEL013522,AAEL013687,AAEL013998,AAEL014028,AAEL014536,AAEL015099,AAEL017357,AAEL017363,AAEL017391,AAEL018129,AAEL019422,AAEL019475,AAEL024141,AAEL025013,AAEL025455,AAEL025635,AAEL025969,AAEL026736,AAEL026846,AAE…
GO:CC	cytoskeleton	GO:0005856	1.52928e-05	4.81551	267	2947	71	19804	AAEL000335,AAEL000440,AAEL000452,AAEL000590,AAEL001411,AAEL001710,AAEL002006,AAEL002714,AAEL002847,AAEL002851,AAEL003162,AAEL003415,AAEL003546,AAEL003594,AAEL003682,AAEL004172,AAEL004176,AAEL004235,AAEL004551,AAEL004623,AAEL005084,AAEL005211,AAEL005419,AAEL005493,AAEL005827,AAEL005879,AAEL006188,AAEL006653,AAEL007288,AAEL007312,AAEL007637,AAEL007810,AAEL008678,AAEL008863,AAEL008944,AAEL009360,AAE…
GO:CC	nuclear lumen	GO:0031981	1.77684e-05	4.75035	205	2947	58	19804	AAEL000422,AAEL001169,AAEL001211,AAEL001238,AAEL002077,AAEL002084,AAEL003287,AAEL003935,AAEL004017,AAEL004328,AAEL004832,AAEL006035,AAEL006205,AAEL006462,AAEL007022,AAEL007573,AAEL007672,AAEL008482,AAEL009542,AAEL010421,AAEL010759,AAEL010827,AAEL011282,AAEL011399,AAEL011636,AAEL011819,AAEL012057,AAEL012209,AAEL012355,AAEL013248,AAEL013522,AAEL013687,AAEL013725,AAEL013998,AAEL014028,AAEL014536,AAE…
GO:CC	microtubule cytoskeleton	GO:0015630	2.34879e-05	4.62916	137	2947	43	19804	AAEL000440,AAEL000452,AAEL002006,AAEL002714,AAEL002847,AAEL002851,AAEL003546,AAEL003594,AAEL003682,AAEL004172,AAEL004176,AAEL004235,AAEL004551,AAEL005084,AAEL005211,AAEL005493,AAEL005827,AAEL006653,AAEL007288,AAEL007312,AAEL007637,AAEL007810,AAEL008678,AAEL008944,AAEL009360,AAEL009702,AAEL010803,AAEL010869,AAEL011478,AAEL012472,AAEL012843,AAEL013253,AAEL013390,AAEL013903,AAEL019569,AAEL019921,AAE…
GO:CC	nuclear envelope	GO:0005635	2.87877e-05	4.54079	40	2947	19	19804	AAEL000782,AAEL000949,AAEL001580,AAEL003373,AAEL003908,AAEL004053,AAEL004877,AAEL005281,AAEL005635,AAEL007586,AAEL008557,AAEL009399,AAEL012489,AAEL012793,AAEL014733,AAEL019783,AAEL019936,AAEL021548,AAEL026104
GO:CC	nuclear pore	GO:0005643	3.04705e-05	4.51612	24	2947	14	19804	AAEL000782,AAEL003908,AAEL004053,AAEL004877,AAEL005635,AAEL007586,AAEL008557,AAEL009399,AAEL012489,AAEL012793,AAEL014733,AAEL019783,AAEL021548,AAEL026104
GO:CC	supramolecular complex	GO:0099080	4.1294e-05	4.38411	118	2947	38	19804	AAEL000335,AAEL001397,AAEL001411,AAEL002652,AAEL002714,AAEL002851,AAEL003162,AAEL003415,AAEL003546,AAEL003594,AAEL003682,AAEL004073,AAEL004172,AAEL004176,AAEL004235,AAEL005084,AAEL005211,AAEL005712,AAEL007288,AAEL007637,AAEL008678,AAEL010803,AAEL011103,AAEL011478,AAEL012472,AAEL012843,AAEL013453,AAEL013903,AAEL018235,AAEL019921,AAEL022467,AAEL022590,AAEL025664,AAEL026111,AAEL026717,AAEL026939,AAE…
GO:CC	transferase complex	GO:1990234	0.000165547	3.78108	162	2947	46	19804	AAEL000605,AAEL001211,AAEL002581,AAEL003466,AAEL003935,AAEL004064,AAEL004697,AAEL004702,AAEL004832,AAEL006205,AAEL006462,AAEL006910,AAEL006929,AAEL007022,AAEL007187,AAEL007241,AAEL007353,AAEL007672,AAEL008247,AAEL009851,AAEL010913,AAEL011399,AAEL011715,AAEL012057,AAEL012209,AAEL013248,AAEL013530,AAEL013687,AAEL013998,AAEL014028,AAEL014536,AAEL017156,AAEL017213,AAEL017363,AAEL017391,AAEL018318,AAE…
GO:CC	spindle	GO:0005819	0.000206136	3.68585	21	2947	12	19804	AAEL000440,AAEL002006,AAEL003546,AAEL003682,AAEL005211,AAEL005493,AAEL006653,AAEL007637,AAEL013903,AAEL019921,AAEL022467,AAEL028185
GO:CC	intracellular protein-containing complex	GO:0140535	0.000243726	3.6131	219	2947	57	19804	AAEL000440,AAEL002157,AAEL003431,AAEL003466,AAEL003935,AAEL004064,AAEL004563,AAEL004697,AAEL004832,AAEL006205,AAEL006462,AAEL006865,AAEL006910,AAEL006929,AAEL007022,AAEL007187,AAEL007241,AAEL007353,AAEL007366,AAEL007672,AAEL007690,AAEL008247,AAEL009400,AAEL009542,AAEL009851,AAEL010048,AAEL010796,AAEL011084,AAEL011399,AAEL011825,AAEL012057,AAEL012209,AAEL012930,AAEL013248,AAEL013530,AAEL013687,AAE…
GO:CC	SWI/SNF superfamily-type complex	GO:0070603	0.000857977	3.06652	27	2947	13	19804	AAEL000181,AAEL001361,AAEL003950,AAEL003968,AAEL004942,AAEL009381,AAEL010561,AAEL012203,AAEL012355,AAEL017280,AAEL021323,AAEL022135,AAEL022608
GO:CC	ATPase complex	GO:1904949	0.000857977	3.06652	27	2947	13	19804	AAEL000181,AAEL001361,AAEL003950,AAEL003968,AAEL004942,AAEL009381,AAEL010561,AAEL012203,AAEL012355,AAEL017280,AAEL021323,AAEL022135,AAEL022608
GO:CC	ubiquitin ligase complex	GO:0000151	0.00259088	2.58655	26	2947	12	19804	AAEL003466,AAEL004064,AAEL004697,AAEL006910,AAEL006929,AAEL007187,AAEL007241,AAEL007353,AAEL012209,AAEL013530,AAEL018318,AAEL025808
GO:CC	chromosomal region	GO:0098687	0.00261548	2.58245	13	2947	8	19804	AAEL004073,AAEL006177,AAEL009789,AAEL011103,AAEL011321,AAEL011330,AAEL013453,AAEL025664
GO:CC	nuclear membrane	GO:0031965	0.00423671	2.37297	17	2947	9	19804	AAEL000949,AAEL001580,AAEL003373,AAEL003908,AAEL004053,AAEL004877,AAEL005281,AAEL007586,AAEL019936
GO:CC	condensed chromosome	GO:0000793	0.00423671	2.37297	17	2947	9	19804	AAEL002581,AAEL004073,AAEL010421,AAEL010759,AAEL010913,AAEL011103,AAEL011715,AAEL013453,AAEL025664
GO:CC	polymeric cytoskeletal fiber	GO:0099513	0.00425157	2.37145	92	2947	27	19804	AAEL000335,AAEL002714,AAEL002851,AAEL003162,AAEL003415,AAEL003546,AAEL003594,AAEL003682,AAEL004172,AAEL004176,AAEL004235,AAEL005084,AAEL005211,AAEL007288,AAEL007637,AAEL008678,AAEL010803,AAEL011478,AAEL012472,AAEL012843,AAEL013903,AAEL019921,AAEL022467,AAEL022590,AAEL026111,AAEL026939,AAEL028163
GO:CC	chromosome, centromeric region	GO:0000775	0.00437254	2.35927	11	2947	7	19804	AAEL004073,AAEL009789,AAEL011103,AAEL011321,AAEL011330,AAEL013453,AAEL025664
GO:CC	catalytic complex	GO:1902494	0.00496992	2.30365	350	2947	76	19804	AAEL000181,AAEL000605,AAEL001129,AAEL001211,AAEL001361,AAEL002157,AAEL002581,AAEL003431,AAEL003466,AAEL003935,AAEL003950,AAEL003968,AAEL004064,AAEL004563,AAEL004697,AAEL004702,AAEL004832,AAEL004942,AAEL006205,AAEL006462,AAEL006910,AAEL006929,AAEL007022,AAEL007058,AAEL007187,AAEL007241,AAEL007353,AAEL007366,AAEL007672,AAEL008247,AAEL008887,AAEL009381,AAEL009542,AAEL009851,AAEL010048,AAEL010561,AAE…
GO:CC	supramolecular fiber	GO:0099512	0.00552612	2.25758	99	2947	28	19804	AAEL000335,AAEL001411,AAEL002714,AAEL002851,AAEL003162,AAEL003415,AAEL003546,AAEL003594,AAEL003682,AAEL004172,AAEL004176,AAEL004235,AAEL005084,AAEL005211,AAEL007288,AAEL007637,AAEL008678,AAEL010803,AAEL011478,AAEL012472,AAEL012843,AAEL013903,AAEL019921,AAEL022467,AAEL022590,AAEL026111,AAEL026939,AAEL028163
GO:CC	supramolecular polymer	GO:0099081	0.00552612	2.25758	99	2947	28	19804	AAEL000335,AAEL001411,AAEL002714,AAEL002851,AAEL003162,AAEL003415,AAEL003546,AAEL003594,AAEL003682,AAEL004172,AAEL004176,AAEL004235,AAEL005084,AAEL005211,AAEL007288,AAEL007637,AAEL008678,AAEL010803,AAEL011478,AAEL012472,AAEL012843,AAEL013903,AAEL019921,AAEL022467,AAEL022590,AAEL026111,AAEL026939,AAEL028163
GO:CC	vesicle	GO:0031982	0.00640599	2.19341	105	2947	29	19804	AAEL001212,AAEL001273,AAEL001709,AAEL003143,AAEL003416,AAEL004469,AAEL005484,AAEL005846,AAEL006880,AAEL009068,AAEL009088,AAEL010559,AAEL010796,AAEL011216,AAEL012076,AAEL012137,AAEL012832,AAEL013288,AAEL013470,AAEL013863,AAEL014062,AAEL014375,AAEL019565,AAEL019690,AAEL019774,AAEL021429,AAEL022819,AAEL026782,AAEL027322
GO:CC	clathrin-coated vesicle	GO:0030136	0.00703357	2.15282	12	2947	7	19804	AAEL001709,AAEL004469,AAEL009088,AAEL013863,AAEL014375,AAEL019565,AAEL022819
GO:CC	clathrin coat	GO:0030118	0.00703357	2.15282	12	2947	7	19804	AAEL001709,AAEL004469,AAEL009088,AAEL011429,AAEL011650,AAEL014375,AAEL022819
GO:CC	transcription regulator complex	GO:0005667	0.00825684	2.08319	51	2947	17	19804	AAEL001321,AAEL002049,AAEL006462,AAEL007022,AAEL007279,AAEL008141,AAEL010343,AAEL012442,AAEL013248,AAEL013725,AAEL013896,AAEL013998,AAEL014028,AAEL019466,AAEL022462,AAEL025013,AAEL026846
GO:CC	cytoplasmic vesicle	GO:0031410	0.00890838	2.0502	103	2947	28	19804	AAEL001212,AAEL001273,AAEL001709,AAEL003143,AAEL003416,AAEL004469,AAEL005484,AAEL005846,AAEL009068,AAEL009088,AAEL010559,AAEL010796,AAEL011216,AAEL012076,AAEL012137,AAEL012832,AAEL013288,AAEL013470,AAEL013863,AAEL014062,AAEL014375,AAEL019565,AAEL019690,AAEL019774,AAEL021429,AAEL022819,AAEL026782,AAEL027322
GO:CC	intracellular vesicle	GO:0097708	0.00890838	2.0502	103	2947	28	19804	AAEL001212,AAEL001273,AAEL001709,AAEL003143,AAEL003416,AAEL004469,AAEL005484,AAEL005846,AAEL009068,AAEL009088,AAEL010559,AAEL010796,AAEL011216,AAEL012076,AAEL012137,AAEL012832,AAEL013288,AAEL013470,AAEL013863,AAEL014062,AAEL014375,AAEL019565,AAEL019690,AAEL019774,AAEL021429,AAEL022819,AAEL026782,AAEL027322
GO:CC	organelle lumen	GO:0043233	0.0113514	1.94495	280	2947	61	19804	AAEL000422,AAEL001169,AAEL001211,AAEL001238,AAEL002077,AAEL002084,AAEL003287,AAEL003935,AAEL004017,AAEL004328,AAEL004832,AAEL006035,AAEL006205,AAEL006462,AAEL006474,AAEL007022,AAEL007573,AAEL007672,AAEL008482,AAEL009542,AAEL010421,AAEL010759,AAEL010827,AAEL011124,AAEL011282,AAEL011399,AAEL011636,AAEL011819,AAEL012057,AAEL012209,AAEL012355,AAEL013248,AAEL013522,AAEL013687,AAEL013725,AAEL013998,AAE…
GO:CC	membrane-enclosed lumen	GO:0031974	0.0113514	1.94495	280	2947	61	19804	AAEL000422,AAEL001169,AAEL001211,AAEL001238,AAEL002077,AAEL002084,AAEL003287,AAEL003935,AAEL004017,AAEL004328,AAEL004832,AAEL006035,AAEL006205,AAEL006462,AAEL006474,AAEL007022,AAEL007573,AAEL007672,AAEL008482,AAEL009542,AAEL010421,AAEL010759,AAEL010827,AAEL011124,AAEL011282,AAEL011399,AAEL011636,AAEL011819,AAEL012057,AAEL012209,AAEL012355,AAEL013248,AAEL013522,AAEL013687,AAEL013725,AAEL013998,AAE…
GO:CC	intracellular organelle lumen	GO:0070013	0.0113514	1.94495	280	2947	61	19804	AAEL000422,AAEL001169,AAEL001211,AAEL001238,AAEL002077,AAEL002084,AAEL003287,AAEL003935,AAEL004017,AAEL004328,AAEL004832,AAEL006035,AAEL006205,AAEL006462,AAEL006474,AAEL007022,AAEL007573,AAEL007672,AAEL008482,AAEL009542,AAEL010421,AAEL010759,AAEL010827,AAEL011124,AAEL011282,AAEL011399,AAEL011636,AAEL011819,AAEL012057,AAEL012209,AAEL012355,AAEL013248,AAEL013522,AAEL013687,AAEL013725,AAEL013998,AAE…
GO:CC	microtubule	GO:0005874	0.0175211	1.75644	88	2947	24	19804	AAEL002714,AAEL002851,AAEL003546,AAEL003594,AAEL003682,AAEL004172,AAEL004176,AAEL004235,AAEL005084,AAEL005211,AAEL007288,AAEL007637,AAEL008678,AAEL010803,AAEL011478,AAEL012472,AAEL012843,AAEL013903,AAEL019921,AAEL022467,AAEL022590,AAEL026111,AAEL026939,AAEL028163
GO:CC	cullin-RING ubiquitin ligase complex	GO:0031461	0.0225985	1.64592	18	2947	8	19804	AAEL003466,AAEL004064,AAEL006929,AAEL007187,AAEL007241,AAEL007353,AAEL013530,AAEL025808
GO:CC	coated vesicle	GO:0030135	0.0311809	1.50611	23	2947	9	19804	AAEL001273,AAEL001709,AAEL004469,AAEL009088,AAEL013863,AAEL014375,AAEL019565,AAEL019774,AAEL022819
GO:CC	cytoplasmic vesicle membrane	GO:0030659	0.0403067	1.39462	65	2947	18	19804	AAEL001273,AAEL001709,AAEL003143,AAEL004469,AAEL005846,AAEL009068,AAEL009088,AAEL010559,AAEL011216,AAEL012076,AAEL012832,AAEL013470,AAEL014375,AAEL019565,AAEL019774,AAEL021429,AAEL022819,AAEL027322
GO:CC	vesicle membrane	GO:0012506	0.0403067	1.39462	65	2947	18	19804	AAEL001273,AAEL001709,AAEL003143,AAEL004469,AAEL005846,AAEL009068,AAEL009088,AAEL010559,AAEL011216,AAEL012076,AAEL012832,AAEL013470,AAEL014375,AAEL019565,AAEL019774,AAEL021429,AAEL022819,AAEL027322
GO:CC	cell junction	GO:0030054	0.0467438	1.33028	71	2947	19	19804	AAEL000511,AAEL001710,AAEL002847,AAEL005879,AAEL006460,AAEL006726,AAEL007664,AAEL008058,AAEL009068,AAEL013522,AAEL018342,AAEL019690,AAEL019739,AAEL019882,AAEL021261,AAEL021479,AAEL022486,AAEL028228,AAEL028237
KEGG	Wnt signaling pathway	KEGG:04310	3.45042e-10	9.46213	77	2947	37	19804	AAEL000324,AAEL000661,AAEL001976,AAEL003371,AAEL003388,AAEL003539,AAEL004777,AAEL005400,AAEL006786,AAEL006832,AAEL007662,AAEL008322,AAEL008634,AAEL008847,AAEL009380,AAEL009806,AAEL010433,AAEL011648,AAEL012233,AAEL013530,AAEL013823,AAEL013896,AAEL015271,AAEL017391,AAEL018342,AAEL019440,AAEL019485,AAEL019711,AAEL019753,AAEL019790,AAEL019932,AAEL019951,AAEL020203,AAEL022496,AAEL022743,AAEL027204,AAE…
KEGG	Ubiquitin mediated proteolysis	KEGG:04120	6.81635e-08	7.16645	98	2947	39	19804	AAEL000758,AAEL002306,AAEL002407,AAEL003371,AAEL003466,AAEL003881,AAEL004064,AAEL004121,AAEL004697,AAEL004790,AAEL005068,AAEL006073,AAEL006633,AAEL006728,AAEL006910,AAEL006929,AAEL007187,AAEL007241,AAEL007353,AAEL010256,AAEL010641,AAEL011162,AAEL012306,AAEL012446,AAEL012500,AAEL013530,AAEL014180,AAEL014519,AAEL014636,AAEL015099,AAEL017357,AAEL018318,AAEL019888,AAEL020341,AAEL020992,AAEL021209,AAE…
KEGG	Fanconi anemia pathway	KEGG:03460	2.58251e-07	6.58796	29	2947	18	19804	AAEL002098,AAEL002250,AAEL004039,AAEL004562,AAEL005858,AAEL006715,AAEL007058,AAEL007683,AAEL009851,AAEL011287,AAEL011603,AAEL011993,AAEL014774,AAEL018312,AAEL021400,AAEL021953,AAEL023096,AAEL026487
KEGG	Phosphatidylinositol signaling system	KEGG:04070	3.02735e-07	6.51894	55	2947	26	19804	AAEL000275,AAEL000386,AAEL000564,AAEL001940,AAEL002370,AAEL002903,AAEL003083,AAEL003143,AAEL004431,AAEL004727,AAEL005367,AAEL009294,AAEL009380,AAEL010766,AAEL011216,AAEL013596,AAEL013847,AAEL015255,AAEL017224,AAEL018186,AAEL019711,AAEL019951,AAEL021054,AAEL021261,AAEL025271,AAEL027444
KEGG	MAPK signaling pathway - fly	KEGG:04013	6.50965e-07	6.18644	91	2947	35	19804	AAEL001622,AAEL001876,AAEL002769,AAEL003013,AAEL003326,AAEL003539,AAEL004592,AAEL006786,AAEL007563,AAEL008306,AAEL008528,AAEL008634,AAEL008739,AAEL008829,AAEL010067,AAEL010433,AAEL010488,AAEL013068,AAEL013253,AAEL013261,AAEL013858,AAEL013939,AAEL015271,AAEL019500,AAEL019532,AAEL019562,AAEL019617,AAEL019731,AAEL019866,AAEL019932,AAEL020033,AAEL022628,AAEL024653,AAEL025171,AAEL025818
KEGG	FoxO signaling pathway	KEGG:04068	9.98234e-07	6.00077	62	2947	27	19804	AAEL000006,AAEL002903,AAEL003179,AAEL003245,AAEL005068,AAEL005943,AAEL008634,AAEL009360,AAEL010094,AAEL011648,AAEL013390,AAEL013596,AAEL013858,AAEL013896,AAEL013939,AAEL014900,AAEL017224,AAEL017391,AAEL019440,AAEL019596,AAEL019753,AAEL019825,AAEL020191,AAEL022743,AAEL024653,AAEL027087,AAEL027566
KEGG	Nucleocytoplasmic transport	KEGG:03013	1.16079e-06	5.93525	106	2947	38	19804	AAEL001216,AAEL001706,AAEL001716,AAEL002455,AAEL002563,AAEL003573,AAEL003735,AAEL003908,AAEL004053,AAEL004055,AAEL004441,AAEL005390,AAEL005635,AAEL006311,AAEL006687,AAEL007521,AAEL007586,AAEL008557,AAEL008741,AAEL009392,AAEL009399,AAEL010978,AAEL011637,AAEL012015,AAEL012489,AAEL012960,AAEL013275,AAEL013522,AAEL014414,AAEL014733,AAEL017526,AAEL019783,AAEL020592,AAEL021548,AAEL026104,AAEL026243,AAE…
KEGG	Endocytosis	KEGG:04144	1.49953e-06	5.82405	120	2947	41	19804	AAEL001277,AAEL002469,AAEL002918,AAEL003487,AAEL003509,AAEL004236,AAEL004469,AAEL004592,AAEL004620,AAEL004913,AAEL005339,AAEL005655,AAEL005846,AAEL006370,AAEL006460,AAEL006776,AAEL007288,AAEL007509,AAEL008029,AAEL008184,AAEL009048,AAEL009088,AAEL009110,AAEL009958,AAEL010256,AAEL011271,AAEL012518,AAEL013713,AAEL014375,AAEL014519,AAEL015255,AAEL017975,AAEL019465,AAEL019631,AAEL019715,AAEL019843,AAE…
KEGG	Inositol phosphate metabolism	KEGG:00562	6.33193e-06	5.19846	42	2947	20	19804	AAEL000386,AAEL000564,AAEL002370,AAEL002834,AAEL002903,AAEL003083,AAEL003143,AAEL004431,AAEL004727,AAEL005367,AAEL009294,AAEL009380,AAEL010766,AAEL015255,AAEL017224,AAEL018186,AAEL019711,AAEL021054,AAEL021261,AAEL025271
KEGG	Dorso-ventral axis formation	KEGG:04320	1.16443e-05	4.93389	30	2947	16	19804	AAEL002422,AAEL003162,AAEL005049,AAEL007823,AAEL008098,AAEL009189,AAEL010488,AAEL013227,AAEL013692,AAEL013858,AAEL013939,AAEL019474,AAEL019844,AAEL021429,AAEL024653,AAEL027560
KEGG	Autophagy - animal	KEGG:04140	2.43913e-05	4.61277	89	2947	31	19804	AAEL000564,AAEL000924,AAEL001976,AAEL002370,AAEL002548,AAEL002895,AAEL002903,AAEL005943,AAEL006020,AAEL006865,AAEL007690,AAEL007712,AAEL008634,AAEL009262,AAEL009814,AAEL010516,AAEL012137,AAEL013068,AAEL013596,AAEL013939,AAEL017224,AAEL018186,AAEL019499,AAEL019596,AAEL019779,AAEL019922,AAEL019990,AAEL020638,AAEL027318,AAEL027444,AAEL027731
KEGG	TGF-beta signaling pathway	KEGG:04350	3.19768e-05	4.49516	39	2947	18	19804	AAEL001321,AAEL001876,AAEL004165,AAEL007279,AAEL008022,AAEL009047,AAEL009110,AAEL010256,AAEL012152,AAEL012233,AAEL013068,AAEL013530,AAEL013896,AAEL013939,AAEL017391,AAEL018059,AAEL019466,AAEL027566
KEGG	Hippo signaling pathway - fly	KEGG:04391	9.10455e-05	4.04074	53	2947	21	19804	AAEL001389,AAEL001809,AAEL006460,AAEL006539,AAEL008634,AAEL009057,AAEL009093,AAEL009932,AAEL010046,AAEL010067,AAEL012233,AAEL012449,AAEL012756,AAEL013068,AAEL013826,AAEL014868,AAEL019466,AAEL019753,AAEL019843,AAEL023585,AAEL024396
KEGG	Homologous recombination	KEGG:03440	0.00115417	2.93773	26	2947	12	19804	AAEL002647,AAEL003935,AAEL004039,AAEL005245,AAEL007683,AAEL011603,AAEL011993,AAEL013962,AAEL014774,AAEL014900,AAEL023601,AAEL027722
KEGG	mTOR signaling pathway	KEGG:04150	0.00115417	2.93773	93	2947	28	19804	AAEL001387,AAEL002548,AAEL002903,AAEL003245,AAEL003919,AAEL005068,AAEL005175,AAEL005943,AAEL006311,AAEL006832,AAEL006865,AAEL007690,AAEL007712,AAEL008322,AAEL008847,AAEL009806,AAEL013596,AAEL013858,AAEL013939,AAEL014161,AAEL017224,AAEL019596,AAEL019790,AAEL019922,AAEL019951,AAEL020638,AAEL024653,AAEL026010
KEGG	Circadian rhythm - fly	KEGG:04711	0.0022916	2.63986	11	2947	7	19804	AAEL002049,AAEL007805,AAEL008141,AAEL011371,AAEL018126,AAEL019461,AAEL019753
KEGG	Notch signaling pathway	KEGG:04330	0.00324739	2.48847	25	2947	11	19804	AAEL000452,AAEL004586,AAEL005400,AAEL008617,AAEL010433,AAEL010933,AAEL017391,AAEL019475,AAEL019932,AAEL024930,AAEL025606
KEGG	DNA replication	KEGG:03030	0.00351621	2.45393	37	2947	14	19804	AAEL000201,AAEL000999,AAEL001324,AAEL003510,AAEL003935,AAEL007007,AAEL007692,AAEL008247,AAEL010086,AAEL011811,AAEL012546,AAEL017566,AAEL019534,AAEL027722
KEGG	Longevity regulating pathway - multiple species	KEGG:04213	0.00358884	2.44505	63	2947	20	19804	AAEL001976,AAEL002903,AAEL004586,AAEL006271,AAEL006865,AAEL007690,AAEL013339,AAEL013344,AAEL013345,AAEL013349,AAEL013350,AAEL013351,AAEL013596,AAEL017975,AAEL019596,AAEL020638,AAEL026269,AAEL026486,AAEL027610,AAEL028056
KEGG	mRNA surveillance pathway	KEGG:03015	0.00406949	2.39046	87	2947	25	19804	AAEL000118,AAEL000832,AAEL001211,AAEL001216,AAEL001706,AAEL002437,AAEL003735,AAEL005525,AAEL005526,AAEL005719,AAEL007904,AAEL012015,AAEL013068,AAEL013522,AAEL014414,AAEL017526,AAEL019670,AAEL019824,AAEL019841,AAEL020311,AAEL023182,AAEL024343,AAEL026243,AAEL026736,AAEL027436
KEGG	Nucleotide excision repair	KEGG:03420	0.00558057	2.25332	39	2947	14	19804	AAEL001324,AAEL002077,AAEL002098,AAEL002407,AAEL003466,AAEL003893,AAEL003897,AAEL003935,AAEL013205,AAEL013248,AAEL017566,AAEL018259,AAEL026470,AAEL027722
KEGG	Hedgehog signaling pathway - fly	KEGG:04341	0.00558057	2.25332	27	2947	11	19804	AAEL001876,AAEL001976,AAEL003371,AAEL004351,AAEL007187,AAEL007662,AAEL010256,AAEL010401,AAEL013530,AAEL019753,AAEL020002
KEGG	Viral life cycle - HIV-1	KEGG:03250	0.00756205	2.12136	32	2947	12	19804	AAEL000452,AAEL002455,AAEL003573,AAEL004839,AAEL005339,AAEL005813,AAEL006035,AAEL011271,AAEL013002,AAEL017391,AAEL020344,AAEL020592
KEGG	Autophagy - other	KEGG:04136	0.0102371	1.98982	25	2947	10	19804	AAEL002895,AAEL006865,AAEL007690,AAEL009814,AAEL010516,AAEL013068,AAEL018186,AAEL019779,AAEL019922,AAEL020638
KEGG	Base excision repair	KEGG:03410	0.0126484	1.89796	18	2947	8	19804	AAEL002782,AAEL003935,AAEL010781,AAEL011815,AAEL013179,AAEL017566,AAEL019990,AAEL027722
KEGG	Basal transcription factors	KEGG:03022	0.0259767	1.58542	37	2947	12	19804	AAEL006462,AAEL007022,AAEL012330,AAEL013205,AAEL013248,AAEL013653,AAEL013998,AAEL014028,AAEL023647,AAEL024441,AAEL025013,AAEL026846
KEGG	Lysine degradation	KEGG:00310	0.0317848	1.49778	38	2947	12	19804	AAEL000193,AAEL006013,AAEL008027,AAEL009666,AAEL010414,AAEL013213,AAEL019556,AAEL019594,AAEL019732,AAEL021963,AAEL024670,AAEL026494
KEGG	RNA degradation	KEGG:03018	0.0452974	1.34393	59	2947	16	19804	AAEL001187,AAEL001719,AAEL005388,AAEL006799,AAEL006819,AAEL008500,AAEL008814,AAEL009400,AAEL012930,AAEL019875,AAEL020651,AAEL020903,AAEL024720,AAEL025223,AAEL026717,AAEL026994

## Sheet: Supplementary file S11
GO enrichment analysis for down regulated genes at ZT5 time point
source	term_name	term_id	adjusted_p_value	negative_log10_of_adjusted_p_value	term_size	query_size	intersection_size	effective_domain_size	intersections
GO:MF	catalytic activity, acting on a nucleic acid	GO:0140640	1.14697e-23	22.9404	354	2056	107	19804	AAEL000388,AAEL000674,AAEL001141,AAEL001216,AAEL001317,AAEL001397,AAEL001410,AAEL001719,AAEL001769,AAEL002098,AAEL002581,AAEL002647,AAEL002748,AAEL003540,AAEL003950,AAEL004039,AAEL004117,AAEL004171,AAEL004200,AAEL004625,AAEL004686,AAEL004859,AAEL004911,AAEL004978,AAEL005245,AAEL005838,AAEL005870,AAEL005888,AAEL005898,AAEL006166,AAEL006209,AAEL006950,AAEL006963,AAEL006991,AAEL007007,AAEL007558,AAE…
GO:MF	transferase activity, transferring phosphorus-containing groups	GO:0016772	2.50907e-16	15.6005	447	2056	109	19804	AAEL000187,AAEL000397,AAEL000750,AAEL000922,AAEL000924,AAEL000996,AAEL001009,AAEL001102,AAEL001246,AAEL001370,AAEL001472,AAEL001549,AAEL001976,AAEL002056,AAEL002250,AAEL002317,AAEL002395,AAEL002569,AAEL002895,AAEL002903,AAEL003013,AAEL003245,AAEL003770,AAEL004110,AAEL004165,AAEL004592,AAEL004700,AAEL004853,AAEL005356,AAEL005383,AAEL005888,AAEL005943,AAEL006435,AAEL006449,AAEL006539,AAEL006587,AAE…
GO:MF	helicase activity	GO:0004386	3.95553e-15	14.4028	103	2056	43	19804	AAEL001216,AAEL001317,AAEL001719,AAEL001769,AAEL004039,AAEL004117,AAEL004200,AAEL004686,AAEL004859,AAEL004911,AAEL004978,AAEL007007,AAEL008042,AAEL008500,AAEL009067,AAEL009411,AAEL010317,AAEL010341,AAEL010402,AAEL011744,AAEL011811,AAEL012015,AAEL012546,AAEL013025,AAEL013205,AAEL013400,AAEL013822,AAEL013985,AAEL013998,AAEL014414,AAEL018177,AAEL018344,AAEL019404,AAEL019447,AAEL019460,AAEL020200,AAE…
GO:MF	catalytic activity, acting on DNA	GO:0140097	9.34032e-15	14.0296	114	2056	45	19804	AAEL001141,AAEL001410,AAEL002098,AAEL002581,AAEL002647,AAEL003950,AAEL004039,AAEL004171,AAEL004200,AAEL004686,AAEL005245,AAEL005870,AAEL005888,AAEL006166,AAEL006209,AAEL006963,AAEL007007,AAEL007558,AAEL007683,AAEL008247,AAEL008482,AAEL009082,AAEL010341,AAEL010781,AAEL011603,AAEL011811,AAEL011993,AAEL012355,AAEL012546,AAEL013205,AAEL013822,AAEL013998,AAEL018118,AAEL018244,AAEL018312,AAEL018344,AAE…
GO:MF	kinase activity	GO:0016301	5.00048e-13	12.301	357	2056	87	19804	AAEL000187,AAEL000397,AAEL000924,AAEL001009,AAEL001102,AAEL001246,AAEL001370,AAEL001549,AAEL001976,AAEL002317,AAEL002395,AAEL002569,AAEL002895,AAEL002903,AAEL003013,AAEL003245,AAEL003770,AAEL004110,AAEL004165,AAEL004592,AAEL004700,AAEL004853,AAEL005943,AAEL006435,AAEL006449,AAEL006539,AAEL006587,AAEL007284,AAEL007544,AAEL007642,AAEL007662,AAEL007931,AAEL008189,AAEL008507,AAEL008510,AAEL008621,AAE…
GO:MF	phosphotransferase activity, alcohol group as acceptor	GO:0016773	2.16551e-12	11.6644	299	2056	76	19804	AAEL000187,AAEL000924,AAEL001102,AAEL001370,AAEL001549,AAEL001976,AAEL002317,AAEL002395,AAEL002569,AAEL002895,AAEL002903,AAEL003013,AAEL003245,AAEL003770,AAEL004110,AAEL004165,AAEL004592,AAEL004700,AAEL004853,AAEL005943,AAEL006435,AAEL006449,AAEL006539,AAEL007284,AAEL007544,AAEL007642,AAEL007662,AAEL007931,AAEL008189,AAEL008507,AAEL008510,AAEL008621,AAEL008622,AAEL009360,AAEL009364,AAEL009880,AAE…
GO:MF	protein kinase activity	GO:0004672	5.02185e-12	11.2991	245	2056	66	19804	AAEL000187,AAEL000924,AAEL001370,AAEL001549,AAEL001976,AAEL002317,AAEL002395,AAEL002569,AAEL002895,AAEL003013,AAEL003245,AAEL004110,AAEL004165,AAEL004592,AAEL004700,AAEL005943,AAEL006449,AAEL006539,AAEL007284,AAEL007544,AAEL007642,AAEL007662,AAEL007931,AAEL008189,AAEL008507,AAEL008621,AAEL008622,AAEL009360,AAEL009364,AAEL009880,AAEL010835,AAEL011857,AAEL012152,AAEL012247,AAEL012553,AAEL012659,AAE…
GO:MF	ATP-dependent activity	GO:0140657	2.60458e-11	10.5843	363	2056	84	19804	AAEL000081,AAEL001141,AAEL001216,AAEL001317,AAEL001410,AAEL001719,AAEL001769,AAEL002061,AAEL002581,AAEL002647,AAEL003449,AAEL003518,AAEL003950,AAEL004039,AAEL004117,AAEL004171,AAEL004200,AAEL004235,AAEL004686,AAEL004743,AAEL004859,AAEL004911,AAEL004978,AAEL005245,AAEL005802,AAEL006963,AAEL007007,AAEL007558,AAEL007637,AAEL007650,AAEL008042,AAEL008320,AAEL008384,AAEL008500,AAEL009067,AAEL009082,AAE…
GO:MF	RNA helicase activity	GO:0003724	3.48435e-11	10.4579	57	2056	27	19804	AAEL001216,AAEL001317,AAEL001719,AAEL001769,AAEL004117,AAEL004859,AAEL004911,AAEL004978,AAEL008042,AAEL008500,AAEL009067,AAEL009411,AAEL010317,AAEL010402,AAEL011744,AAEL012015,AAEL013025,AAEL013400,AAEL013985,AAEL014414,AAEL018177,AAEL019460,AAEL020200,AAEL023532,AAEL024563,AAEL026040,AAEL027472
GO:MF	ATP-dependent activity, acting on RNA	GO:0008186	3.48435e-11	10.4579	57	2056	27	19804	AAEL001216,AAEL001317,AAEL001719,AAEL001769,AAEL004117,AAEL004859,AAEL004911,AAEL004978,AAEL008042,AAEL008500,AAEL009067,AAEL009411,AAEL010317,AAEL010402,AAEL011744,AAEL012015,AAEL013025,AAEL013400,AAEL013985,AAEL014414,AAEL018177,AAEL019460,AAEL020200,AAEL023532,AAEL024563,AAEL026040,AAEL027472
GO:MF	ATP-dependent activity, acting on DNA	GO:0008094	2.11638e-10	9.67441	69	2056	29	19804	AAEL001141,AAEL001410,AAEL002581,AAEL002647,AAEL003950,AAEL004039,AAEL004171,AAEL004200,AAEL004686,AAEL005245,AAEL006963,AAEL007007,AAEL007558,AAEL009082,AAEL010341,AAEL011811,AAEL012355,AAEL012546,AAEL013205,AAEL013822,AAEL013998,AAEL018118,AAEL018244,AAEL018344,AAEL019404,AAEL023077,AAEL023345,AAEL025042,AAEL026487
GO:MF	RNA binding	GO:0003723	2.66161e-10	9.57486	438	2056	93	19804	AAEL000115,AAEL000388,AAEL000510,AAEL000922,AAEL001326,AAEL001397,AAEL001666,AAEL001917,AAEL002056,AAEL002272,AAEL002422,AAEL002719,AAEL002843,AAEL002888,AAEL002933,AAEL003605,AAEL003801,AAEL003839,AAEL004291,AAEL004663,AAEL004699,AAEL004859,AAEL005049,AAEL005356,AAEL005358,AAEL005515,AAEL006876,AAEL007449,AAEL007823,AAEL007853,AAEL008098,AAEL008382,AAEL008592,AAEL008814,AAEL008938,AAEL009023,AAE…
GO:MF	catalytic activity, acting on RNA	GO:0140098	3.28575e-10	9.48337	232	2056	60	19804	AAEL000388,AAEL000674,AAEL001216,AAEL001317,AAEL001397,AAEL001719,AAEL001769,AAEL002748,AAEL003540,AAEL004117,AAEL004625,AAEL004859,AAEL004911,AAEL004978,AAEL005838,AAEL005898,AAEL006950,AAEL008042,AAEL008500,AAEL008592,AAEL008716,AAEL009023,AAEL009067,AAEL009090,AAEL009400,AAEL009401,AAEL009411,AAEL010007,AAEL010317,AAEL010336,AAEL010362,AAEL010402,AAEL010832,AAEL011199,AAEL011435,AAEL011744,AAE…
GO:MF	protein serine/threonine kinase activity	GO:0004674	5.53452e-10	9.25692	129	2056	41	19804	AAEL000924,AAEL001549,AAEL001976,AAEL002395,AAEL002569,AAEL002895,AAEL003013,AAEL004110,AAEL004165,AAEL004700,AAEL005943,AAEL006449,AAEL006539,AAEL007284,AAEL007662,AAEL007931,AAEL008621,AAEL008622,AAEL009360,AAEL009364,AAEL009880,AAEL010835,AAEL011857,AAEL012152,AAEL013390,AAEL013823,AAEL013858,AAEL014729,AAEL017338,AAEL018160,AAEL018254,AAEL019440,AAEL019566,AAEL019668,AAEL019843,AAEL019951,AAE…
GO:MF	DNA helicase activity	GO:0003678	5.71158e-06	5.24324	33	2056	15	19804	AAEL004039,AAEL004200,AAEL004686,AAEL007007,AAEL010341,AAEL011811,AAEL012546,AAEL013205,AAEL013822,AAEL013998,AAEL018344,AAEL019404,AAEL023077,AAEL023345,AAEL025042
GO:MF	transferase activity, transferring one-carbon groups	GO:0016741	2.93561e-05	4.5323	121	2056	31	19804	AAEL000193,AAEL000674,AAEL002510,AAEL002808,AAEL002888,AAEL003179,AAEL003540,AAEL004290,AAEL006166,AAEL006747,AAEL006950,AAEL006991,AAEL009023,AAEL009401,AAEL010414,AAEL011199,AAEL011282,AAEL011877,AAEL011969,AAEL012825,AAEL013243,AAEL013305,AAEL013813,AAEL013905,AAEL013968,AAEL013974,AAEL014253,AAEL019535,AAEL019732,AAEL025004,AAEL025146
GO:MF	pyrophosphatase activity	GO:0016462	3.49408e-05	4.45667	326	2056	62	19804	AAEL000081,AAEL001141,AAEL001738,AAEL002061,AAEL003170,AAEL003281,AAEL003449,AAEL003518,AAEL003829,AAEL003926,AAEL003950,AAEL004171,AAEL004172,AAEL004191,AAEL004686,AAEL004740,AAEL004902,AAEL004913,AAEL005084,AAEL005245,AAEL005802,AAEL006020,AAEL006880,AAEL007007,AAEL007288,AAEL007637,AAEL007650,AAEL007750,AAEL008029,AAEL008320,AAEL009238,AAEL009320,AAEL009465,AAEL010077,AAEL010341,AAEL010585,AAE…
GO:MF	hydrolase activity, acting on acid anhydrides, in phosphorus-containing anhydrides	GO:0016818	5.18654e-05	4.28512	330	2056	62	19804	AAEL000081,AAEL001141,AAEL001738,AAEL002061,AAEL003170,AAEL003281,AAEL003449,AAEL003518,AAEL003829,AAEL003926,AAEL003950,AAEL004171,AAEL004172,AAEL004191,AAEL004686,AAEL004740,AAEL004902,AAEL004913,AAEL005084,AAEL005245,AAEL005802,AAEL006020,AAEL006880,AAEL007007,AAEL007288,AAEL007637,AAEL007650,AAEL007750,AAEL008029,AAEL008320,AAEL009238,AAEL009320,AAEL009465,AAEL010077,AAEL010341,AAEL010585,AAE…
GO:MF	hydrolase activity, acting on acid anhydrides	GO:0016817	5.62007e-05	4.25026	331	2056	62	19804	AAEL000081,AAEL001141,AAEL001738,AAEL002061,AAEL003170,AAEL003281,AAEL003449,AAEL003518,AAEL003829,AAEL003926,AAEL003950,AAEL004171,AAEL004172,AAEL004191,AAEL004686,AAEL004740,AAEL004902,AAEL004913,AAEL005084,AAEL005245,AAEL005802,AAEL006020,AAEL006880,AAEL007007,AAEL007288,AAEL007637,AAEL007650,AAEL007750,AAEL008029,AAEL008320,AAEL009238,AAEL009320,AAEL009465,AAEL010077,AAEL010341,AAEL010585,AAE…
GO:MF	ribonucleoside triphosphate phosphatase activity	GO:0017111	8.60147e-05	4.06543	307	2056	58	19804	AAEL000081,AAEL001141,AAEL001738,AAEL002061,AAEL003170,AAEL003281,AAEL003449,AAEL003518,AAEL003829,AAEL003926,AAEL003950,AAEL004171,AAEL004172,AAEL004191,AAEL004686,AAEL004740,AAEL004902,AAEL004913,AAEL005084,AAEL005245,AAEL005802,AAEL006020,AAEL006880,AAEL007007,AAEL007288,AAEL007637,AAEL007650,AAEL008029,AAEL008320,AAEL009320,AAEL009465,AAEL010077,AAEL010341,AAEL010585,AAEL011171,AAEL011811,AAE…
GO:MF	methyltransferase activity	GO:0008168	0.000161885	3.79079	113	2056	28	19804	AAEL000193,AAEL000674,AAEL002808,AAEL002888,AAEL003179,AAEL003540,AAEL004290,AAEL006166,AAEL006747,AAEL006950,AAEL006991,AAEL009023,AAEL009401,AAEL010414,AAEL011199,AAEL011282,AAEL011877,AAEL011969,AAEL013243,AAEL013305,AAEL013813,AAEL013905,AAEL013968,AAEL013974,AAEL014253,AAEL019535,AAEL019732,AAEL025004
GO:MF	transcription coregulator activity	GO:0003712	0.000251473	3.59951	53	2056	17	19804	AAEL001260,AAEL002394,AAEL004132,AAEL004436,AAEL004686,AAEL005022,AAEL005400,AAEL008244,AAEL010341,AAEL013616,AAEL014203,AAEL014368,AAEL019425,AAEL020217,AAEL020793,AAEL021092,AAEL024141
GO:MF	nucleotidyltransferase activity	GO:0016779	0.00031278	3.50476	70	2056	20	19804	AAEL000750,AAEL000922,AAEL000996,AAEL002056,AAEL002250,AAEL005356,AAEL005383,AAEL005888,AAEL008247,AAEL008716,AAEL009179,AAEL011367,AAEL011442,AAEL014314,AAEL017156,AAEL017213,AAEL021024,AAEL022540,AAEL024153,AAEL027722
GO:MF	ubiquitin-protein transferase activity	GO:0004842	0.000482322	3.31666	72	2056	20	19804	AAEL000730,AAEL002345,AAEL003680,AAEL004356,AAEL004697,AAEL006910,AAEL007701,AAEL007797,AAEL008184,AAEL009509,AAEL009719,AAEL010421,AAEL012482,AAEL012500,AAEL014519,AAEL018318,AAEL019854,AAEL019888,AAEL022725,AAEL025969
GO:MF	lipid binding	GO:0008289	0.000642039	3.19244	85	2056	22	19804	AAEL002646,AAEL002819,AAEL003416,AAEL003494,AAEL003829,AAEL005339,AAEL005412,AAEL005655,AAEL007310,AAEL008020,AAEL008189,AAEL008530,AAEL009088,AAEL009857,AAEL011953,AAEL013844,AAEL013863,AAEL013995,AAEL019774,AAEL022990,AAEL026177,AAEL027322
GO:MF	ubiquitin-like protein transferase activity	GO:0019787	0.000747017	3.12667	80	2056	21	19804	AAEL000730,AAEL002345,AAEL003536,AAEL003680,AAEL004356,AAEL004697,AAEL006910,AAEL007701,AAEL007797,AAEL008184,AAEL009509,AAEL009719,AAEL010421,AAEL012482,AAEL012500,AAEL014519,AAEL018318,AAEL019854,AAEL019888,AAEL022725,AAEL025969
GO:MF	transcription corepressor activity	GO:0003714	0.000982807	3.00753	12	2056	7	19804	AAEL002394,AAEL005400,AAEL010341,AAEL013616,AAEL014203,AAEL014368,AAEL024141
GO:MF	ATP hydrolysis activity	GO:0016887	0.00120093	2.92048	159	2056	33	19804	AAEL000081,AAEL001141,AAEL002061,AAEL003449,AAEL003518,AAEL003950,AAEL004171,AAEL004686,AAEL005245,AAEL005802,AAEL007007,AAEL007637,AAEL007650,AAEL008320,AAEL009320,AAEL009465,AAEL010341,AAEL010585,AAEL011811,AAEL012355,AAEL012637,AAEL013161,AAEL013400,AAEL014843,AAEL016999,AAEL017315,AAEL018118,AAEL018344,AAEL019819,AAEL024003,AAEL025042,AAEL025594,AAEL026487
GO:MF	microtubule binding	GO:0008017	0.00127254	2.89533	49	2056	15	19804	AAEL003162,AAEL003682,AAEL004176,AAEL004235,AAEL005211,AAEL005712,AAEL005827,AAEL007637,AAEL008678,AAEL009227,AAEL010803,AAEL014084,AAEL019610,AAEL022590,AAEL026939
GO:MF	S-adenosylmethionine-dependent methyltransferase activity	GO:0008757	0.00145266	2.83783	72	2056	19	19804	AAEL000193,AAEL002808,AAEL003179,AAEL004290,AAEL006166,AAEL006950,AAEL006991,AAEL010414,AAEL011282,AAEL011877,AAEL011969,AAEL013243,AAEL013813,AAEL013905,AAEL013968,AAEL013974,AAEL019535,AAEL019732,AAEL025004
GO:MF	exonuclease activity, active with either ribo- or deoxyribonucleic acids and producing 5'-phosphomonoesters	GO:0016796	0.00178917	2.74735	13	2056	7	19804	AAEL001397,AAEL006209,AAEL009090,AAEL009400,AAEL010007,AAEL023601,AAEL024720
GO:MF	ATP-dependent chromatin remodeler activity	GO:0140658	0.00178917	2.74735	21	2056	9	19804	AAEL001141,AAEL001410,AAEL002647,AAEL003950,AAEL006963,AAEL007558,AAEL009082,AAEL012355,AAEL018118
GO:MF	nuclease activity	GO:0004518	0.00191566	2.71768	117	2056	26	19804	AAEL001397,AAEL001761,AAEL002098,AAEL005870,AAEL006209,AAEL007237,AAEL008482,AAEL008592,AAEL008814,AAEL009090,AAEL009400,AAEL010007,AAEL010336,AAEL010781,AAEL010832,AAEL011788,AAEL011993,AAEL012477,AAEL018312,AAEL022169,AAEL023601,AAEL023871,AAEL024720,AAEL026361,AAEL026651,AAEL026850
GO:MF	phospholipid binding	GO:0005543	0.00214213	2.66915	46	2056	14	19804	AAEL002646,AAEL002819,AAEL003416,AAEL005339,AAEL005412,AAEL005655,AAEL007310,AAEL008020,AAEL008189,AAEL008530,AAEL013863,AAEL013995,AAEL022990,AAEL027322
GO:MF	deoxyribonuclease activity	GO:0004536	0.00302447	2.51935	14	2056	7	19804	AAEL002098,AAEL005870,AAEL006209,AAEL008482,AAEL011993,AAEL018312,AAEL023601
GO:MF	phosphatidylinositol binding	GO:0035091	0.00312217	2.50554	32	2056	11	19804	AAEL002819,AAEL003416,AAEL005339,AAEL005655,AAEL008020,AAEL008189,AAEL008530,AAEL013863,AAEL013995,AAEL022990,AAEL027322
GO:MF	tubulin binding	GO:0015631	0.00327229	2.48515	65	2056	17	19804	AAEL003162,AAEL003546,AAEL003682,AAEL004176,AAEL004235,AAEL005211,AAEL005712,AAEL005827,AAEL007637,AAEL008678,AAEL009227,AAEL010803,AAEL013903,AAEL014084,AAEL019610,AAEL022590,AAEL026939
GO:MF	protein serine kinase activity	GO:0106310	0.00492844	2.30729	15	2056	7	19804	AAEL002395,AAEL008622,AAEL009360,AAEL013390,AAEL017338,AAEL019440,AAEL019566
GO:MF	endonuclease activity	GO:0004519	0.00512455	2.29034	50	2056	14	19804	AAEL002098,AAEL005870,AAEL006209,AAEL008482,AAEL008592,AAEL010336,AAEL010781,AAEL010832,AAEL011788,AAEL011993,AAEL018312,AAEL022169,AAEL023601,AAEL026651
GO:MF	exonuclease activity	GO:0004527	0.00546562	2.26236	29	2056	10	19804	AAEL001397,AAEL001761,AAEL005870,AAEL006209,AAEL008814,AAEL009090,AAEL009400,AAEL010007,AAEL023601,AAEL024720
GO:MF	cytoskeletal protein binding	GO:0008092	0.00616142	2.21032	168	2056	32	19804	AAEL003162,AAEL003546,AAEL003682,AAEL004176,AAEL004235,AAEL005211,AAEL005634,AAEL005656,AAEL005712,AAEL005827,AAEL005879,AAEL007637,AAEL008678,AAEL009227,AAEL009706,AAEL010803,AAEL012310,AAEL012449,AAEL012519,AAEL012926,AAEL013903,AAEL014084,AAEL019610,AAEL019646,AAEL019882,AAEL021227,AAEL021429,AAEL022590,AAEL024528,AAEL025729,AAEL026939,AAEL028211
GO:MF	structural constituent of nuclear pore	GO:0017056	0.00744751	2.12799	12	2056	6	19804	AAEL003908,AAEL004053,AAEL008557,AAEL012489,AAEL025547,AAEL026104
GO:MF	endodeoxyribonuclease activity	GO:0004520	0.00744751	2.12799	12	2056	6	19804	AAEL002098,AAEL005870,AAEL008482,AAEL011993,AAEL018312,AAEL023601
GO:MF	O-methyltransferase activity	GO:0008171	0.0121272	1.91624	13	2056	6	19804	AAEL003540,AAEL006950,AAEL011199,AAEL011969,AAEL013813,AAEL014253
GO:MF	RNA methyltransferase activity	GO:0008173	0.0133102	1.87581	38	2056	11	19804	AAEL000674,AAEL003540,AAEL006950,AAEL009023,AAEL009401,AAEL011199,AAEL013813,AAEL013905,AAEL013968,AAEL013974,AAEL025004
GO:MF	exoribonuclease activity	GO:0004532	0.0194327	1.71147	10	2056	5	19804	AAEL001397,AAEL009090,AAEL009400,AAEL010007,AAEL024720
GO:MF	histone acetyltransferase activity	GO:0004402	0.0194327	1.71147	10	2056	5	19804	AAEL000452,AAEL006177,AAEL007672,AAEL019662,AAEL025013
GO:MF	exoribonuclease activity, producing 5'-phosphomonoesters	GO:0016896	0.0194327	1.71147	10	2056	5	19804	AAEL001397,AAEL009090,AAEL009400,AAEL010007,AAEL024720
GO:MF	protein serine/threonine/tyrosine kinase activity	GO:0004712	0.0209091	1.67966	24	2056	8	19804	AAEL002317,AAEL002395,AAEL004592,AAEL009360,AAEL013390,AAEL017338,AAEL019440,AAEL019566
GO:MF	mRNA binding	GO:0003729	0.0209091	1.67966	24	2056	8	19804	AAEL001666,AAEL002422,AAEL003605,AAEL005049,AAEL005515,AAEL006876,AAEL019836,AAEL023347
GO:MF	ligase activity, forming carbon-sulfur bonds	GO:0016877	0.0260751	1.58377	15	2056	6	19804	AAEL000758,AAEL007283,AAEL007738,AAEL009814,AAEL010641,AAEL012306
GO:MF	damaged DNA binding	GO:0003684	0.0260751	1.58377	15	2056	6	19804	AAEL002077,AAEL002250,AAEL003897,AAEL006715,AAEL018259,AAEL019404
GO:MF	endonuclease activity, active with either ribo- or deoxyribonucleic acids and producing 5'-phosphomonoesters	GO:0016893	0.0270298	1.56816	25	2056	8	19804	AAEL005870,AAEL008482,AAEL008592,AAEL010336,AAEL010832,AAEL018312,AAEL022169,AAEL026651
GO:MF	peptide-lysine-N-acetyltransferase activity	GO:0061733	0.0297281	1.52683	11	2056	5	19804	AAEL000452,AAEL006177,AAEL007672,AAEL019662,AAEL025013
GO:MF	enzyme binding	GO:0019899	0.0317813	1.49783	55	2056	13	19804	AAEL001549,AAEL003466,AAEL004441,AAEL005390,AAEL006187,AAEL006188,AAEL007187,AAEL007353,AAEL007521,AAEL009080,AAEL013530,AAEL013905,AAEL020191
GO:MF	ubiquitin-like protein ligase activity	GO:0061659	0.0328672	1.48324	43	2056	11	19804	AAEL002345,AAEL003536,AAEL003680,AAEL004356,AAEL004697,AAEL006910,AAEL007701,AAEL008184,AAEL009719,AAEL010421,AAEL025969
GO:MF	transcription regulator activity	GO:0140110	0.0339614	1.46901	313	2056	48	19804	AAEL000327,AAEL000584,AAEL001119,AAEL001148,AAEL001260,AAEL001304,AAEL001315,AAEL001373,AAEL001776,AAEL002049,AAEL002394,AAEL004132,AAEL004436,AAEL004686,AAEL004802,AAEL005022,AAEL005400,AAEL008244,AAEL008266,AAEL008536,AAEL008958,AAEL009263,AAEL009734,AAEL010341,AAEL010343,AAEL011371,AAEL011825,AAEL012233,AAEL013548,AAEL013553,AAEL013558,AAEL013616,AAEL013733,AAEL013796,AAEL014203,AAEL014368,AAE…
GO:MF	ubiquitin binding	GO:0043130	0.0345178	1.46196	16	2056	6	19804	AAEL002077,AAEL005339,AAEL006677,AAEL012076,AAEL019877,AAEL027322
GO:MF	ubiquitin-like protein binding	GO:0032182	0.0345178	1.46196	16	2056	6	19804	AAEL002077,AAEL005339,AAEL006677,AAEL012076,AAEL019877,AAEL027322
GO:MF	protein methyltransferase activity	GO:0008276	0.0364874	1.43786	38	2056	10	19804	AAEL000193,AAEL003179,AAEL004290,AAEL010414,AAEL011877,AAEL011969,AAEL013243,AAEL014253,AAEL019535,AAEL019732
GO:MF	ribonuclease activity	GO:0004540	0.0364874	1.43786	38	2056	10	19804	AAEL001397,AAEL008592,AAEL009090,AAEL009400,AAEL010007,AAEL010336,AAEL010832,AAEL022169,AAEL024720,AAEL026651
GO:BP	DNA metabolic process	GO:0006259	1.66143e-14	13.7795	215	2056	66	19804	AAEL002077,AAEL002098,AAEL002250,AAEL002407,AAEL002581,AAEL002822,AAEL003529,AAEL003756,AAEL003897,AAEL004039,AAEL004171,AAEL004200,AAEL004328,AAEL004686,AAEL005245,AAEL005870,AAEL005888,AAEL006166,AAEL006209,AAEL006715,AAEL006963,AAEL007007,AAEL007683,AAEL007692,AAEL007939,AAEL008247,AAEL008482,AAEL009465,AAEL009773,AAEL010341,AAEL010421,AAEL010781,AAEL010855,AAEL011352,AAEL011425,AAEL011603,AAE…
GO:BP	cellular response to DNA damage stimulus	GO:0006974	3.58596e-13	12.4454	135	2056	48	19804	AAEL000411,AAEL000924,AAEL001300,AAEL002077,AAEL002098,AAEL002250,AAEL002407,AAEL002581,AAEL002822,AAEL003756,AAEL003897,AAEL004039,AAEL004171,AAEL004686,AAEL005245,AAEL005870,AAEL005888,AAEL006209,AAEL006715,AAEL006963,AAEL007366,AAEL008482,AAEL010341,AAEL010781,AAEL011352,AAEL011425,AAEL011626,AAEL011715,AAEL011993,AAEL012355,AAEL013110,AAEL013205,AAEL013822,AAEL014250,AAEL014774,AAEL018254,AAE…
GO:BP	cellular response to stress	GO:0033554	3.81072e-13	12.419	170	2056	55	19804	AAEL000411,AAEL000924,AAEL001124,AAEL001300,AAEL002077,AAEL002098,AAEL002250,AAEL002407,AAEL002581,AAEL002822,AAEL003756,AAEL003897,AAEL004039,AAEL004171,AAEL004686,AAEL004697,AAEL005245,AAEL005870,AAEL005888,AAEL006209,AAEL006715,AAEL006910,AAEL006963,AAEL007366,AAEL007891,AAEL008482,AAEL009719,AAEL010341,AAEL010781,AAEL011352,AAEL011425,AAEL011626,AAEL011715,AAEL011993,AAEL012355,AAEL013110,AAE…
GO:BP	cell cycle	GO:0007049	6.73517e-13	12.1717	147	2056	50	19804	AAEL000924,AAEL000984,AAEL001939,AAEL002395,AAEL003273,AAEL003416,AAEL004073,AAEL004176,AAEL004492,AAEL004551,AAEL004634,AAEL004686,AAEL005580,AAEL005712,AAEL005802,AAEL005962,AAEL007007,AAEL007637,AAEL007810,AAEL007939,AAEL008210,AAEL008247,AAEL008678,AAEL008944,AAEL009360,AAEL009789,AAEL010421,AAEL011049,AAEL011103,AAEL011321,AAEL011330,AAEL012546,AAEL012899,AAEL013390,AAEL013453,AAEL014084,AAE…
GO:BP	RNA processing	GO:0006396	1.36523e-12	11.8648	327	2056	82	19804	AAEL000422,AAEL000510,AAEL000674,AAEL000922,AAEL001169,AAEL001326,AAEL001506,AAEL001716,AAEL001761,AAEL001917,AAEL001971,AAEL002056,AAEL002157,AAEL002437,AAEL002719,AAEL002843,AAEL002933,AAEL003605,AAEL004355,AAEL004526,AAEL004571,AAEL004625,AAEL004663,AAEL004896,AAEL005356,AAEL005719,AAEL005898,AAEL006469,AAEL006950,AAEL007573,AAEL007853,AAEL008382,AAEL008592,AAEL008680,AAEL008706,AAEL009023,AAE…
GO:BP	chromosome organization	GO:0051276	1.55104e-12	11.8094	85	2056	36	19804	AAEL001719,AAEL003273,AAEL003449,AAEL004039,AAEL004073,AAEL004200,AAEL004634,AAEL004686,AAEL004859,AAEL005245,AAEL005802,AAEL005962,AAEL006177,AAEL007007,AAEL007683,AAEL008042,AAEL009789,AAEL010341,AAEL011049,AAEL011603,AAEL011811,AAEL012546,AAEL013205,AAEL013822,AAEL013998,AAEL014212,AAEL018244,AAEL018344,AAEL019404,AAEL023077,AAEL023345,AAEL024563,AAEL025042,AAEL025517,AAEL025664,AAEL026040
GO:BP	phosphorylation	GO:0016310	1.29721e-11	10.887	359	2056	85	19804	AAEL000187,AAEL000397,AAEL000924,AAEL001009,AAEL001102,AAEL001370,AAEL001549,AAEL001976,AAEL002317,AAEL002395,AAEL002569,AAEL002895,AAEL002903,AAEL003013,AAEL003245,AAEL003770,AAEL004110,AAEL004165,AAEL004592,AAEL004700,AAEL004853,AAEL005580,AAEL005943,AAEL006187,AAEL006435,AAEL006449,AAEL006539,AAEL006587,AAEL007284,AAEL007544,AAEL007642,AAEL007662,AAEL007931,AAEL008189,AAEL008507,AAEL008621,AAE…
GO:BP	DNA repair	GO:0006281	9.83709e-11	10.0071	120	2056	41	19804	AAEL002077,AAEL002098,AAEL002250,AAEL002407,AAEL002581,AAEL002822,AAEL003756,AAEL003897,AAEL004039,AAEL004171,AAEL004686,AAEL005245,AAEL005870,AAEL005888,AAEL006209,AAEL006715,AAEL006963,AAEL008482,AAEL010341,AAEL010781,AAEL011352,AAEL011425,AAEL011715,AAEL011993,AAEL012355,AAEL013205,AAEL013822,AAEL014250,AAEL014774,AAEL018259,AAEL018312,AAEL019404,AAEL019831,AAEL020796,AAEL023096,AAEL023345,AAE…
GO:BP	protein phosphorylation	GO:0006468	1.22203e-10	9.91292	246	2056	64	19804	AAEL000187,AAEL000924,AAEL001370,AAEL001549,AAEL001976,AAEL002317,AAEL002395,AAEL002569,AAEL002895,AAEL003013,AAEL003245,AAEL004110,AAEL004165,AAEL004592,AAEL004700,AAEL005580,AAEL005943,AAEL006449,AAEL006539,AAEL007284,AAEL007544,AAEL007642,AAEL007662,AAEL007931,AAEL008189,AAEL008507,AAEL008621,AAEL008622,AAEL009360,AAEL009364,AAEL009880,AAEL010835,AAEL012152,AAEL012247,AAEL012553,AAEL012659,AAE…
GO:BP	response to stress	GO:0006950	1.74778e-10	9.75751	248	2056	64	19804	AAEL000411,AAEL000924,AAEL001124,AAEL001300,AAEL002077,AAEL002098,AAEL002250,AAEL002407,AAEL002581,AAEL002822,AAEL003389,AAEL003756,AAEL003857,AAEL003897,AAEL004039,AAEL004171,AAEL004386,AAEL004390,AAEL004686,AAEL004697,AAEL005245,AAEL005870,AAEL005888,AAEL006209,AAEL006715,AAEL006910,AAEL006963,AAEL007366,AAEL007891,AAEL008397,AAEL008482,AAEL009719,AAEL010341,AAEL010781,AAEL011352,AAEL011425,AAE…
GO:BP	organelle organization	GO:0006996	7.66839e-10	9.1153	349	2056	79	19804	AAEL000562,AAEL000984,AAEL001580,AAEL001719,AAEL002847,AAEL003162,AAEL003273,AAEL003449,AAEL003546,AAEL003605,AAEL003829,AAEL004039,AAEL004073,AAEL004172,AAEL004200,AAEL004634,AAEL004686,AAEL004857,AAEL004859,AAEL005084,AAEL005211,AAEL005245,AAEL005712,AAEL005802,AAEL005827,AAEL005962,AAEL006177,AAEL006187,AAEL007007,AAEL007637,AAEL007683,AAEL007810,AAEL008042,AAEL008482,AAEL008944,AAEL009360,AAE…
GO:BP	negative regulation of gene expression	GO:0010629	3.81156e-09	8.4189	79	2056	30	19804	AAEL000922,AAEL001187,AAEL001397,AAEL001666,AAEL001939,AAEL003089,AAEL003157,AAEL003735,AAEL004420,AAEL005453,AAEL006177,AAEL007449,AAEL007823,AAEL008098,AAEL008592,AAEL008814,AAEL009400,AAEL009411,AAEL011111,AAEL013025,AAEL013227,AAEL013692,AAEL018151,AAEL018177,AAEL019460,AAEL020200,AAEL021519,AAEL023532,AAEL025223,AAEL026994
GO:BP	ncRNA processing	GO:0034470	1.53055e-08	7.81515	150	2056	43	19804	AAEL000422,AAEL000674,AAEL001169,AAEL001506,AAEL001761,AAEL001917,AAEL002056,AAEL002157,AAEL002719,AAEL002843,AAEL002933,AAEL004526,AAEL004571,AAEL004625,AAEL004663,AAEL004896,AAEL005898,AAEL006469,AAEL007573,AAEL008592,AAEL008680,AAEL008706,AAEL009090,AAEL009944,AAEL010007,AAEL010336,AAEL010362,AAEL010663,AAEL010832,AAEL011147,AAEL011199,AAEL011282,AAEL011435,AAEL012260,AAEL013968,AAEL013974,AAE…
GO:BP	cell division	GO:0051301	1.56392e-07	6.80578	53	2056	22	19804	AAEL000984,AAEL003273,AAEL004073,AAEL004176,AAEL004492,AAEL004551,AAEL004634,AAEL004686,AAEL005493,AAEL005962,AAEL007637,AAEL008678,AAEL008944,AAEL009789,AAEL010855,AAEL011049,AAEL011103,AAEL013453,AAEL014084,AAEL014212,AAEL020329,AAEL022467
GO:BP	negative regulation of biological process	GO:0048519	1.74463e-07	6.7583	240	2056	56	19804	AAEL000922,AAEL000924,AAEL001124,AAEL001187,AAEL001397,AAEL001666,AAEL001939,AAEL002394,AAEL002720,AAEL002919,AAEL003089,AAEL003157,AAEL003735,AAEL004259,AAEL004420,AAEL004802,AAEL005400,AAEL005453,AAEL005580,AAEL006177,AAEL006792,AAEL007007,AAEL007449,AAEL007823,AAEL008098,AAEL008592,AAEL008814,AAEL008958,AAEL009382,AAEL009400,AAEL009411,AAEL010341,AAEL011111,AAEL011361,AAEL013025,AAEL013227,AAE…
GO:BP	negative regulation of macromolecule metabolic process	GO:0010605	1.95732e-07	6.70834	174	2056	45	19804	AAEL000922,AAEL001187,AAEL001397,AAEL001666,AAEL001939,AAEL002394,AAEL002720,AAEL003089,AAEL003157,AAEL003735,AAEL004259,AAEL004420,AAEL004802,AAEL005400,AAEL005453,AAEL005580,AAEL006177,AAEL007449,AAEL007823,AAEL008098,AAEL008592,AAEL008814,AAEL008958,AAEL009382,AAEL009400,AAEL009411,AAEL010341,AAEL011111,AAEL011361,AAEL013025,AAEL013227,AAEL013616,AAEL013692,AAEL014203,AAEL014368,AAEL018151,AAE…
GO:BP	protein modification by small protein conjugation or removal	GO:0070647	2.92858e-07	6.53334	153	2056	41	19804	AAEL000448,AAEL000590,AAEL000730,AAEL000758,AAEL001112,AAEL002056,AAEL002345,AAEL003536,AAEL003680,AAEL004356,AAEL004697,AAEL004733,AAEL006032,AAEL006208,AAEL006910,AAEL007701,AAEL007738,AAEL007797,AAEL007806,AAEL008184,AAEL008680,AAEL009509,AAEL009719,AAEL010421,AAEL010641,AAEL011287,AAEL012306,AAEL012482,AAEL012500,AAEL014519,AAEL018318,AAEL019825,AAEL019854,AAEL019888,AAEL021209,AAEL021579,AAE…
GO:BP	negative regulation of metabolic process	GO:0009892	3.2429e-07	6.48907	177	2056	45	19804	AAEL000922,AAEL001187,AAEL001397,AAEL001666,AAEL001939,AAEL002394,AAEL002720,AAEL003089,AAEL003157,AAEL003735,AAEL004259,AAEL004420,AAEL004802,AAEL005400,AAEL005453,AAEL005580,AAEL006177,AAEL007449,AAEL007823,AAEL008098,AAEL008592,AAEL008814,AAEL008958,AAEL009382,AAEL009400,AAEL009411,AAEL010341,AAEL011111,AAEL011361,AAEL013025,AAEL013227,AAEL013616,AAEL013692,AAEL014203,AAEL014368,AAEL018151,AAE…
GO:BP	DNA replication	GO:0006260	5.05758e-07	6.29606	75	2056	26	19804	AAEL003529,AAEL004039,AAEL004200,AAEL004328,AAEL005870,AAEL005888,AAEL006963,AAEL007007,AAEL007692,AAEL007939,AAEL008247,AAEL008482,AAEL009465,AAEL009773,AAEL010855,AAEL011352,AAEL011425,AAEL011811,AAEL012546,AAEL014250,AAEL014314,AAEL020543,AAEL021024,AAEL024003,AAEL025042,AAEL027722
GO:BP	ncRNA metabolic process	GO:0034660	6.24904e-07	6.20419	199	2056	48	19804	AAEL000388,AAEL000422,AAEL000674,AAEL001169,AAEL001506,AAEL001761,AAEL001917,AAEL002056,AAEL002157,AAEL002719,AAEL002748,AAEL002843,AAEL002933,AAEL004526,AAEL004571,AAEL004625,AAEL004663,AAEL004896,AAEL005838,AAEL005898,AAEL006469,AAEL007573,AAEL008592,AAEL008680,AAEL008706,AAEL009090,AAEL009944,AAEL010007,AAEL010336,AAEL010362,AAEL010663,AAEL010832,AAEL011147,AAEL011199,AAEL011282,AAEL011435,AAE…
GO:BP	DNA conformation change	GO:0071103	1.23954e-06	5.90674	37	2056	17	19804	AAEL004039,AAEL004200,AAEL004686,AAEL007007,AAEL007683,AAEL010341,AAEL011603,AAEL011811,AAEL012546,AAEL013205,AAEL013822,AAEL013998,AAEL018244,AAEL018344,AAEL019404,AAEL023077,AAEL025042
GO:BP	post-transcriptional gene silencing	GO:0016441	3.05594e-06	5.51486	14	2056	10	19804	AAEL001666,AAEL003089,AAEL007449,AAEL009411,AAEL013025,AAEL018151,AAEL018177,AAEL019460,AAEL020200,AAEL023532
GO:BP	cell cycle process	GO:0022402	3.70531e-06	5.43118	77	2056	25	19804	AAEL000924,AAEL000984,AAEL002395,AAEL003273,AAEL004073,AAEL004634,AAEL005712,AAEL005802,AAEL005962,AAEL007810,AAEL008247,AAEL008944,AAEL009360,AAEL009789,AAEL010421,AAEL011049,AAEL012899,AAEL013390,AAEL014212,AAEL016982,AAEL018254,AAEL020191,AAEL022467,AAEL025517,AAEL025664
GO:BP	cellular macromolecule catabolic process	GO:0044265	4.08513e-06	5.38879	138	2056	36	19804	AAEL000922,AAEL001112,AAEL001187,AAEL001397,AAEL002077,AAEL002345,AAEL003157,AAEL003466,AAEL003680,AAEL003735,AAEL004420,AAEL004697,AAEL005870,AAEL005885,AAEL006056,AAEL006677,AAEL006799,AAEL006910,AAEL007187,AAEL007353,AAEL007891,AAEL008592,AAEL008814,AAEL009067,AAEL009400,AAEL011111,AAEL011287,AAEL011993,AAEL012076,AAEL013052,AAEL013530,AAEL019825,AAEL022169,AAEL025223,AAEL025922,AAEL026994
GO:BP	post-transcriptional regulation of gene expression	GO:0010608	6.13251e-06	5.21236	59	2056	21	19804	AAEL000924,AAEL001187,AAEL001397,AAEL001666,AAEL002422,AAEL002808,AAEL003089,AAEL003926,AAEL006187,AAEL007449,AAEL009372,AAEL009400,AAEL009411,AAEL011111,AAEL013025,AAEL018151,AAEL018177,AAEL019460,AAEL020200,AAEL023532,AAEL026994
GO:BP	protein modification by small protein conjugation	GO:0032446	8.43757e-06	5.07378	113	2056	31	19804	AAEL000590,AAEL000730,AAEL000758,AAEL002056,AAEL002345,AAEL003536,AAEL003680,AAEL004356,AAEL004697,AAEL006208,AAEL006910,AAEL007701,AAEL007738,AAEL007797,AAEL008184,AAEL008680,AAEL009509,AAEL009719,AAEL010421,AAEL010641,AAEL012306,AAEL012482,AAEL012500,AAEL014519,AAEL018318,AAEL019854,AAEL019888,AAEL021209,AAEL021579,AAEL022725,AAEL025969
GO:BP	RNA modification	GO:0009451	8.57373e-06	5.06683	91	2056	27	19804	AAEL000674,AAEL002056,AAEL002719,AAEL002843,AAEL002888,AAEL003540,AAEL004571,AAEL004663,AAEL004702,AAEL004896,AAEL005216,AAEL005898,AAEL006469,AAEL006950,AAEL008680,AAEL009023,AAEL009401,AAEL010362,AAEL011199,AAEL011282,AAEL011435,AAEL012987,AAEL013813,AAEL013905,AAEL013968,AAEL013974,AAEL025004
GO:BP	mRNA metabolic process	GO:0016071	1.29541e-05	4.88759	169	2056	40	19804	AAEL000510,AAEL000922,AAEL001187,AAEL001326,AAEL001397,AAEL001716,AAEL002437,AAEL003157,AAEL003605,AAEL003735,AAEL004355,AAEL004420,AAEL004702,AAEL005356,AAEL005719,AAEL006950,AAEL008382,AAEL008814,AAEL009400,AAEL009959,AAEL010588,AAEL011111,AAEL011433,AAEL011744,AAEL012942,AAEL012987,AAEL013425,AAEL013522,AAEL013813,AAEL013905,AAEL016986,AAEL017400,AAEL019447,AAEL024343,AAEL024720,AAEL025223,AAE…
GO:BP	macromolecule methylation	GO:0043414	1.32255e-05	4.87859	93	2056	27	19804	AAEL000193,AAEL000674,AAEL002888,AAEL003179,AAEL003540,AAEL004290,AAEL004702,AAEL006166,AAEL006950,AAEL006991,AAEL009023,AAEL009401,AAEL010414,AAEL011199,AAEL011282,AAEL011877,AAEL011969,AAEL012987,AAEL013243,AAEL013813,AAEL013905,AAEL013968,AAEL013974,AAEL014253,AAEL014536,AAEL019535,AAEL019732
GO:BP	DNA recombination	GO:0006310	1.61181e-05	4.79269	48	2056	18	19804	AAEL002581,AAEL002822,AAEL003756,AAEL004039,AAEL004686,AAEL006209,AAEL008482,AAEL010421,AAEL011715,AAEL011993,AAEL012899,AAEL014250,AAEL014774,AAEL018312,AAEL018344,AAEL019404,AAEL023144,AAEL025042
GO:BP	gene silencing by RNA	GO:0031047	1.82323e-05	4.73916	35	2056	15	19804	AAEL001939,AAEL007449,AAEL007823,AAEL008098,AAEL008592,AAEL009411,AAEL013025,AAEL013227,AAEL013692,AAEL018151,AAEL018177,AAEL019460,AAEL020200,AAEL021519,AAEL023532
GO:BP	methylation	GO:0032259	2.4164e-05	4.61683	113	2056	30	19804	AAEL000193,AAEL000674,AAEL002808,AAEL002888,AAEL003179,AAEL003540,AAEL004290,AAEL004702,AAEL006166,AAEL006747,AAEL006950,AAEL006991,AAEL009023,AAEL009401,AAEL010414,AAEL011199,AAEL011282,AAEL011877,AAEL011969,AAEL012987,AAEL013243,AAEL013305,AAEL013813,AAEL013905,AAEL013968,AAEL013974,AAEL014253,AAEL014536,AAEL019535,AAEL019732
GO:BP	nucleic acid phosphodiester bond hydrolysis	GO:0090305	2.41822e-05	4.6165	85	2056	25	19804	AAEL001397,AAEL001761,AAEL002098,AAEL005870,AAEL006209,AAEL007237,AAEL008592,AAEL008814,AAEL009090,AAEL009400,AAEL010007,AAEL010336,AAEL010781,AAEL010832,AAEL011788,AAEL011993,AAEL012477,AAEL016986,AAEL018312,AAEL023601,AAEL024720,AAEL025223,AAEL025704,AAEL026361,AAEL026651
GO:BP	regulation of RNA metabolic process	GO:0051252	2.42462e-05	4.61536	486	2056	85	19804	AAEL000327,AAEL000452,AAEL000584,AAEL001116,AAEL001119,AAEL001148,AAEL001187,AAEL001260,AAEL001304,AAEL001315,AAEL001361,AAEL001373,AAEL001397,AAEL001496,AAEL001776,AAEL002049,AAEL002394,AAEL002769,AAEL002822,AAEL004017,AAEL004132,AAEL004436,AAEL004686,AAEL004802,AAEL005022,AAEL005400,AAEL005453,AAEL006956,AAEL007672,AAEL008244,AAEL008266,AAEL008536,AAEL008636,AAEL008958,AAEL009263,AAEL009382,AAE…
GO:BP	regulation of nucleobase-containing compound metabolic process	GO:0019219	2.51817e-05	4.59891	494	2056	86	19804	AAEL000327,AAEL000452,AAEL000584,AAEL001116,AAEL001119,AAEL001148,AAEL001187,AAEL001260,AAEL001304,AAEL001315,AAEL001361,AAEL001373,AAEL001397,AAEL001496,AAEL001776,AAEL002049,AAEL002394,AAEL002769,AAEL002822,AAEL004017,AAEL004132,AAEL004436,AAEL004686,AAEL004802,AAEL005022,AAEL005400,AAEL005453,AAEL006956,AAEL007672,AAEL008244,AAEL008266,AAEL008536,AAEL008636,AAEL008958,AAEL009263,AAEL009382,AAE…
GO:BP	DNA duplex unwinding	GO:0032508	2.8979e-05	4.53792	32	2056	14	19804	AAEL004039,AAEL004200,AAEL004686,AAEL007007,AAEL010341,AAEL011811,AAEL012546,AAEL013205,AAEL013822,AAEL013998,AAEL018344,AAEL019404,AAEL023077,AAEL025042
GO:BP	DNA geometric change	GO:0032392	2.8979e-05	4.53792	32	2056	14	19804	AAEL004039,AAEL004200,AAEL004686,AAEL007007,AAEL010341,AAEL011811,AAEL012546,AAEL013205,AAEL013822,AAEL013998,AAEL018344,AAEL019404,AAEL023077,AAEL025042
GO:BP	macromolecule catabolic process	GO:0009057	3.96597e-05	4.40165	171	2056	39	19804	AAEL000922,AAEL001112,AAEL001187,AAEL001397,AAEL002077,AAEL002345,AAEL003157,AAEL003431,AAEL003466,AAEL003680,AAEL003735,AAEL004420,AAEL004697,AAEL005870,AAEL005885,AAEL006056,AAEL006677,AAEL006799,AAEL006910,AAEL007187,AAEL007353,AAEL007891,AAEL008592,AAEL008814,AAEL009067,AAEL009400,AAEL009719,AAEL011111,AAEL011287,AAEL011993,AAEL012076,AAEL013052,AAEL013530,AAEL019825,AAEL022169,AAEL025223,AAE…
GO:BP	mitotic cell cycle	GO:0000278	6.58771e-05	4.18127	43	2056	16	19804	AAEL002395,AAEL003273,AAEL003416,AAEL004073,AAEL004634,AAEL005962,AAEL008247,AAEL009789,AAEL011049,AAEL011103,AAEL014212,AAEL016982,AAEL020191,AAEL022467,AAEL025517,AAEL025664
GO:BP	RNA catabolic process	GO:0006401	6.58771e-05	4.18127	43	2056	16	19804	AAEL000922,AAEL001187,AAEL001397,AAEL003157,AAEL003735,AAEL004420,AAEL005870,AAEL006799,AAEL008592,AAEL008814,AAEL009067,AAEL009400,AAEL011111,AAEL022169,AAEL025223,AAEL026994
GO:BP	post-transcriptional gene silencing by RNA	GO:0035194	9.88303e-05	4.00511	12	2056	8	19804	AAEL007449,AAEL009411,AAEL013025,AAEL018151,AAEL018177,AAEL019460,AAEL020200,AAEL023532
GO:BP	ribosome biogenesis	GO:0042254	0.000110163	3.95796	98	2056	26	19804	AAEL000422,AAEL000950,AAEL001169,AAEL001506,AAEL001761,AAEL001917,AAEL002843,AAEL002933,AAEL003555,AAEL004526,AAEL004740,AAEL006469,AAEL007573,AAEL008592,AAEL008706,AAEL009944,AAEL010007,AAEL011282,AAEL011696,AAEL011857,AAEL012185,AAEL012260,AAEL020222,AAEL025004,AAEL025704,AAEL027396
GO:BP	cellular catabolic process	GO:0044248	0.000155036	3.80957	304	2056	57	19804	AAEL000370,AAEL000511,AAEL000922,AAEL001112,AAEL001187,AAEL001397,AAEL002077,AAEL002345,AAEL002510,AAEL002895,AAEL003157,AAEL003466,AAEL003680,AAEL003735,AAEL004386,AAEL004420,AAEL004431,AAEL004697,AAEL004853,AAEL005169,AAEL005870,AAEL005885,AAEL005902,AAEL006056,AAEL006677,AAEL006799,AAEL006910,AAEL007187,AAEL007353,AAEL007891,AAEL008592,AAEL008814,AAEL008879,AAEL009067,AAEL009400,AAEL009814,AAE…
GO:BP	regulation of DNA-templated transcription	GO:0006355	0.00020019	3.69856	461	2056	78	19804	AAEL000327,AAEL000452,AAEL000584,AAEL001116,AAEL001119,AAEL001148,AAEL001260,AAEL001304,AAEL001315,AAEL001361,AAEL001373,AAEL001496,AAEL001776,AAEL002049,AAEL002394,AAEL002769,AAEL002822,AAEL004017,AAEL004132,AAEL004436,AAEL004686,AAEL004802,AAEL005022,AAEL005400,AAEL005453,AAEL006956,AAEL007672,AAEL008244,AAEL008266,AAEL008536,AAEL008636,AAEL008958,AAEL009263,AAEL009382,AAEL009734,AAEL009893,AAE…
GO:BP	regulation of nucleic acid-templated transcription	GO:1903506	0.00020019	3.69856	461	2056	78	19804	AAEL000327,AAEL000452,AAEL000584,AAEL001116,AAEL001119,AAEL001148,AAEL001260,AAEL001304,AAEL001315,AAEL001361,AAEL001373,AAEL001496,AAEL001776,AAEL002049,AAEL002394,AAEL002769,AAEL002822,AAEL004017,AAEL004132,AAEL004436,AAEL004686,AAEL004802,AAEL005022,AAEL005400,AAEL005453,AAEL006956,AAEL007672,AAEL008244,AAEL008266,AAEL008536,AAEL008636,AAEL008958,AAEL009263,AAEL009382,AAEL009734,AAEL009893,AAE…
GO:BP	regulation of RNA biosynthetic process	GO:2001141	0.00020019	3.69856	461	2056	78	19804	AAEL000327,AAEL000452,AAEL000584,AAEL001116,AAEL001119,AAEL001148,AAEL001260,AAEL001304,AAEL001315,AAEL001361,AAEL001373,AAEL001496,AAEL001776,AAEL002049,AAEL002394,AAEL002769,AAEL002822,AAEL004017,AAEL004132,AAEL004436,AAEL004686,AAEL004802,AAEL005022,AAEL005400,AAEL005453,AAEL006956,AAEL007672,AAEL008244,AAEL008266,AAEL008536,AAEL008636,AAEL008958,AAEL009263,AAEL009382,AAEL009734,AAEL009893,AAE…
GO:BP	ribonucleoprotein complex biogenesis	GO:0022613	0.000256693	3.59059	127	2056	30	19804	AAEL000422,AAEL000950,AAEL001169,AAEL001506,AAEL001761,AAEL001917,AAEL002843,AAEL002933,AAEL003555,AAEL003605,AAEL004526,AAEL004740,AAEL006469,AAEL007573,AAEL008592,AAEL008706,AAEL009944,AAEL010007,AAEL010376,AAEL011282,AAEL011433,AAEL011696,AAEL011857,AAEL012185,AAEL012260,AAEL020222,AAEL023347,AAEL025004,AAEL025704,AAEL027396
GO:BP	microtubule cytoskeleton organization	GO:0000226	0.000293542	3.53233	53	2056	17	19804	AAEL003546,AAEL003605,AAEL004857,AAEL005211,AAEL005712,AAEL005827,AAEL006187,AAEL007637,AAEL007810,AAEL008944,AAEL009360,AAEL012840,AAEL012843,AAEL013390,AAEL013903,AAEL016982,AAEL022467
GO:BP	mitotic cell cycle process	GO:1903047	0.000384173	3.41547	39	2056	14	19804	AAEL002395,AAEL003273,AAEL004073,AAEL004634,AAEL005962,AAEL008247,AAEL009789,AAEL011049,AAEL014212,AAEL016982,AAEL020191,AAEL022467,AAEL025517,AAEL025664
GO:BP	protein ubiquitination	GO:0016567	0.000448355	3.34838	100	2056	25	19804	AAEL000590,AAEL000730,AAEL000758,AAEL002345,AAEL003680,AAEL004356,AAEL004697,AAEL006208,AAEL006910,AAEL007701,AAEL007797,AAEL008184,AAEL009509,AAEL009719,AAEL010421,AAEL012482,AAEL012500,AAEL014519,AAEL018318,AAEL019854,AAEL019888,AAEL021209,AAEL021579,AAEL022725,AAEL025969
GO:BP	RNA 3'-end processing	GO:0031123	0.000489823	3.30996	26	2056	11	19804	AAEL005356,AAEL005719,AAEL009090,AAEL010007,AAEL010336,AAEL010663,AAEL011111,AAEL016986,AAEL022540,AAEL024814,AAEL025906
GO:BP	rRNA metabolic process	GO:0016072	0.000619116	3.20823	67	2056	19	19804	AAEL000422,AAEL001169,AAEL001506,AAEL001761,AAEL001917,AAEL002843,AAEL002933,AAEL004526,AAEL006469,AAEL007573,AAEL008592,AAEL008706,AAEL009944,AAEL010007,AAEL011282,AAEL012260,AAEL022169,AAEL025004,AAEL025704
GO:BP	negative regulation of cellular process	GO:0048523	0.000846434	3.07241	129	2056	29	19804	AAEL000924,AAEL001124,AAEL001187,AAEL001397,AAEL002394,AAEL002919,AAEL004802,AAEL005400,AAEL005580,AAEL006792,AAEL007007,AAEL007449,AAEL008958,AAEL009382,AAEL010341,AAEL011111,AAEL011361,AAEL013616,AAEL014203,AAEL014368,AAEL018254,AAEL020110,AAEL024141,AAEL024346,AAEL025517,AAEL025664,AAEL025729,AAEL026994,AAEL027204
GO:BP	nucleobase-containing compound catabolic process	GO:0034655	0.00130694	2.88374	65	2056	18	19804	AAEL000922,AAEL001187,AAEL001397,AAEL003157,AAEL003735,AAEL004420,AAEL005870,AAEL006799,AAEL008592,AAEL008814,AAEL009067,AAEL009400,AAEL009968,AAEL011111,AAEL011993,AAEL022169,AAEL025223,AAEL026994
GO:BP	reproduction	GO:0000003	0.00130718	2.88366	54	2056	16	19804	AAEL001719,AAEL001939,AAEL004386,AAEL004390,AAEL004859,AAEL006830,AAEL008042,AAEL009789,AAEL010421,AAEL012899,AAEL015271,AAEL018151,AAEL023601,AAEL024563,AAEL026038,AAEL026040
GO:BP	reproductive process	GO:0022414	0.00130718	2.88366	54	2056	16	19804	AAEL001719,AAEL001939,AAEL004386,AAEL004390,AAEL004859,AAEL006830,AAEL008042,AAEL009789,AAEL010421,AAEL012899,AAEL015271,AAEL018151,AAEL023601,AAEL024563,AAEL026038,AAEL026040
GO:BP	tRNA processing	GO:0008033	0.00134698	2.87064	71	2056	19	19804	AAEL002056,AAEL002157,AAEL002719,AAEL004571,AAEL004625,AAEL004663,AAEL004896,AAEL005898,AAEL006469,AAEL008680,AAEL010336,AAEL010362,AAEL010832,AAEL011199,AAEL011435,AAEL013968,AAEL013974,AAEL014934,AAEL022540
GO:BP	nuclear division	GO:0000280	0.00142125	2.84733	29	2056	11	19804	AAEL003273,AAEL004073,AAEL004634,AAEL005962,AAEL009789,AAEL010421,AAEL011049,AAEL012899,AAEL014212,AAEL025517,AAEL025664
GO:BP	rRNA processing	GO:0006364	0.00151407	2.81986	66	2056	18	19804	AAEL000422,AAEL001169,AAEL001506,AAEL001761,AAEL001917,AAEL002843,AAEL002933,AAEL004526,AAEL006469,AAEL007573,AAEL008592,AAEL008706,AAEL009944,AAEL010007,AAEL011282,AAEL012260,AAEL025004,AAEL025704
GO:BP	organelle fission	GO:0048285	0.00151407	2.81986	34	2056	12	19804	AAEL003273,AAEL004073,AAEL004634,AAEL005962,AAEL009789,AAEL010421,AAEL011049,AAEL012899,AAEL014212,AAEL024815,AAEL025517,AAEL025664
GO:BP	histone modification	GO:0016570	0.00157122	2.80376	55	2056	16	19804	AAEL000193,AAEL000452,AAEL000730,AAEL003528,AAEL004290,AAEL006177,AAEL007672,AAEL009382,AAEL010341,AAEL010414,AAEL011415,AAEL014536,AAEL019535,AAEL019662,AAEL019732,AAEL025013
GO:BP	negative regulation of cellular metabolic process	GO:0031324	0.00183588	2.73616	67	2056	18	19804	AAEL001187,AAEL001397,AAEL002394,AAEL004802,AAEL005400,AAEL005580,AAEL007449,AAEL008958,AAEL009382,AAEL010341,AAEL011111,AAEL011361,AAEL013616,AAEL014203,AAEL014368,AAEL020110,AAEL024141,AAEL026994
GO:BP	cytoskeleton organization	GO:0007010	0.00231179	2.63605	124	2056	27	19804	AAEL000984,AAEL003162,AAEL003546,AAEL003605,AAEL004172,AAEL004857,AAEL005084,AAEL005211,AAEL005712,AAEL005827,AAEL006187,AAEL007637,AAEL007810,AAEL008944,AAEL009360,AAEL012310,AAEL012519,AAEL012840,AAEL012843,AAEL013390,AAEL013903,AAEL016982,AAEL018342,AAEL021429,AAEL022467,AAEL024346,AAEL025729
GO:BP	DNA-templated DNA replication	GO:0006261	0.00241424	2.61722	26	2056	10	19804	AAEL004200,AAEL005888,AAEL006963,AAEL007007,AAEL007939,AAEL008247,AAEL010855,AAEL011811,AAEL012546,AAEL014314
GO:BP	RNA methylation	GO:0001510	0.00241424	2.61722	46	2056	14	19804	AAEL000674,AAEL002888,AAEL003540,AAEL004702,AAEL006950,AAEL009023,AAEL009401,AAEL011199,AAEL011282,AAEL012987,AAEL013813,AAEL013905,AAEL013968,AAEL013974
GO:BP	mitotic sister chromatid segregation	GO:0000070	0.00294286	2.53123	22	2056	9	19804	AAEL003273,AAEL004073,AAEL004634,AAEL005962,AAEL009789,AAEL011049,AAEL014212,AAEL025517,AAEL025664
GO:BP	mRNA processing	GO:0006397	0.00315322	2.50125	140	2056	29	19804	AAEL000510,AAEL001326,AAEL001716,AAEL002437,AAEL003605,AAEL004355,AAEL005356,AAEL005719,AAEL006950,AAEL008382,AAEL009959,AAEL010588,AAEL011111,AAEL011433,AAEL011744,AAEL012942,AAEL012987,AAEL013425,AAEL013522,AAEL013813,AAEL016986,AAEL017400,AAEL019447,AAEL024343,AAEL024720,AAEL026040,AAEL026651,AAEL026920,AAEL026994
GO:BP	negative regulation of RNA metabolic process	GO:0051253	0.0032052	2.49414	42	2056	13	19804	AAEL002394,AAEL004802,AAEL005400,AAEL008958,AAEL009382,AAEL010341,AAEL011111,AAEL011361,AAEL013616,AAEL014203,AAEL014368,AAEL020110,AAEL024141
GO:BP	sister chromatid segregation	GO:0000819	0.00326759	2.48577	27	2056	10	19804	AAEL003273,AAEL004073,AAEL004634,AAEL005802,AAEL005962,AAEL009789,AAEL011049,AAEL014212,AAEL025517,AAEL025664
GO:BP	negative regulation of nucleobase-containing compound metabolic process	GO:0045934	0.00408974	2.3883	43	2056	13	19804	AAEL002394,AAEL004802,AAEL005400,AAEL008958,AAEL009382,AAEL010341,AAEL011111,AAEL011361,AAEL013616,AAEL014203,AAEL014368,AAEL020110,AAEL024141
GO:BP	negative regulation of macromolecule biosynthetic process	GO:0010558	0.00425579	2.37102	60	2056	16	19804	AAEL001187,AAEL001397,AAEL002394,AAEL004802,AAEL005400,AAEL007449,AAEL008958,AAEL009382,AAEL010341,AAEL011361,AAEL013616,AAEL014203,AAEL014368,AAEL020110,AAEL024141,AAEL026994
GO:BP	cellular nitrogen compound catabolic process	GO:0044270	0.00427742	2.36882	78	2056	19	19804	AAEL000922,AAEL001187,AAEL001397,AAEL003157,AAEL003735,AAEL004420,AAEL005870,AAEL006799,AAEL008592,AAEL008814,AAEL008879,AAEL009067,AAEL009400,AAEL009968,AAEL011111,AAEL011993,AAEL022169,AAEL025223,AAEL026994
GO:BP	heterocycle catabolic process	GO:0046700	0.00427742	2.36882	78	2056	19	19804	AAEL000922,AAEL001187,AAEL001397,AAEL003157,AAEL003735,AAEL004420,AAEL005870,AAEL006799,AAEL008592,AAEL008814,AAEL008879,AAEL009067,AAEL009400,AAEL009968,AAEL011111,AAEL011993,AAEL022169,AAEL025223,AAEL026994
GO:BP	nuclear chromosome segregation	GO:0098813	0.00442061	2.35452	28	2056	10	19804	AAEL003273,AAEL004073,AAEL004634,AAEL005802,AAEL005962,AAEL009789,AAEL011049,AAEL014212,AAEL025517,AAEL025664
GO:BP	chromosome segregation	GO:0007059	0.00444171	2.35245	33	2056	11	19804	AAEL003273,AAEL004073,AAEL004634,AAEL005802,AAEL005962,AAEL006731,AAEL009789,AAEL011049,AAEL014212,AAEL025517,AAEL025664
GO:BP	aromatic compound catabolic process	GO:0019439	0.00476261	2.32216	85	2056	20	19804	AAEL000922,AAEL001187,AAEL001397,AAEL003157,AAEL003735,AAEL004420,AAEL005870,AAEL006799,AAEL008592,AAEL008814,AAEL008879,AAEL009067,AAEL009400,AAEL009968,AAEL011111,AAEL011973,AAEL011993,AAEL022169,AAEL025223,AAEL026994
GO:BP	negative regulation of cellular biosynthetic process	GO:0031327	0.00492518	2.30758	61	2056	16	19804	AAEL001187,AAEL001397,AAEL002394,AAEL004802,AAEL005400,AAEL007449,AAEL008958,AAEL009382,AAEL010341,AAEL011361,AAEL013616,AAEL014203,AAEL014368,AAEL020110,AAEL024141,AAEL026994
GO:BP	DNA replication initiation	GO:0006270	0.00514522	2.2886	15	2056	7	19804	AAEL004200,AAEL007007,AAEL007939,AAEL008247,AAEL010855,AAEL011811,AAEL012546
GO:BP	organic cyclic compound catabolic process	GO:1901361	0.0054757	2.26156	86	2056	20	19804	AAEL000922,AAEL001187,AAEL001397,AAEL003157,AAEL003735,AAEL004420,AAEL005870,AAEL006799,AAEL008592,AAEL008814,AAEL008879,AAEL009067,AAEL009400,AAEL009968,AAEL011111,AAEL011973,AAEL011993,AAEL022169,AAEL025223,AAEL026994
GO:BP	mitotic nuclear division	GO:0140014	0.00547747	2.26142	24	2056	9	19804	AAEL003273,AAEL004073,AAEL004634,AAEL005962,AAEL009789,AAEL011049,AAEL014212,AAEL025517,AAEL025664
GO:BP	mRNA catabolic process	GO:0006402	0.00562946	2.24953	34	2056	11	19804	AAEL000922,AAEL001187,AAEL001397,AAEL003157,AAEL003735,AAEL004420,AAEL008814,AAEL009400,AAEL011111,AAEL025223,AAEL026994
GO:BP	negative regulation of biosynthetic process	GO:0009890	0.00689685	2.16135	63	2056	16	19804	AAEL001187,AAEL001397,AAEL002394,AAEL004802,AAEL005400,AAEL007449,AAEL008958,AAEL009382,AAEL010341,AAEL011361,AAEL013616,AAEL014203,AAEL014368,AAEL020110,AAEL024141,AAEL026994
GO:BP	catabolic process	GO:0009056	0.00715471	2.14541	386	2056	61	19804	AAEL000370,AAEL000511,AAEL000922,AAEL001112,AAEL001187,AAEL001397,AAEL002077,AAEL002345,AAEL002510,AAEL002895,AAEL003157,AAEL003431,AAEL003466,AAEL003680,AAEL003735,AAEL004386,AAEL004420,AAEL004431,AAEL004697,AAEL004853,AAEL005169,AAEL005870,AAEL005885,AAEL005902,AAEL006056,AAEL006677,AAEL006799,AAEL006910,AAEL007187,AAEL007353,AAEL007891,AAEL008592,AAEL008814,AAEL008879,AAEL009067,AAEL009400,AAE…
GO:BP	proteolysis involved in protein catabolic process	GO:0051603	0.00723383	2.14063	101	2056	22	19804	AAEL001112,AAEL002077,AAEL002345,AAEL003431,AAEL003466,AAEL003680,AAEL004697,AAEL005885,AAEL006056,AAEL006677,AAEL006910,AAEL007187,AAEL007353,AAEL007891,AAEL009719,AAEL011287,AAEL012076,AAEL013052,AAEL013530,AAEL019825,AAEL025594,AAEL025922
GO:BP	negative regulation of DNA-templated transcription	GO:0045892	0.00810328	2.09134	41	2056	12	19804	AAEL002394,AAEL004802,AAEL005400,AAEL008958,AAEL009382,AAEL010341,AAEL011361,AAEL013616,AAEL014203,AAEL014368,AAEL020110,AAEL024141
GO:BP	negative regulation of RNA biosynthetic process	GO:1902679	0.00810328	2.09134	41	2056	12	19804	AAEL002394,AAEL004802,AAEL005400,AAEL008958,AAEL009382,AAEL010341,AAEL011361,AAEL013616,AAEL014203,AAEL014368,AAEL020110,AAEL024141
GO:BP	negative regulation of nucleic acid-templated transcription	GO:1903507	0.00810328	2.09134	41	2056	12	19804	AAEL002394,AAEL004802,AAEL005400,AAEL008958,AAEL009382,AAEL010341,AAEL011361,AAEL013616,AAEL014203,AAEL014368,AAEL020110,AAEL024141
GO:BP	organic hydroxy compound metabolic process	GO:1901615	0.00946969	2.02366	59	2056	15	19804	AAEL001642,AAEL002261,AAEL004050,AAEL004853,AAEL006435,AAEL006458,AAEL006587,AAEL006830,AAEL010766,AAEL013211,AAEL015271,AAEL017098,AAEL019755,AAEL019845,AAEL025906
GO:BP	microtubule-based process	GO:0007017	0.0117464	1.9301	139	2056	27	19804	AAEL003546,AAEL003605,AAEL004172,AAEL004235,AAEL004857,AAEL005084,AAEL005211,AAEL005712,AAEL005827,AAEL006187,AAEL007637,AAEL007810,AAEL008944,AAEL009227,AAEL009360,AAEL010803,AAEL011478,AAEL012840,AAEL012843,AAEL013390,AAEL013903,AAEL014084,AAEL016982,AAEL022467,AAEL022590,AAEL026111,AAEL026214
GO:BP	chromatin organization	GO:0006325	0.012104	1.91707	182	2056	33	19804	AAEL000730,AAEL001141,AAEL001410,AAEL002103,AAEL002647,AAEL002822,AAEL003950,AAEL004290,AAEL004686,AAEL004843,AAEL005453,AAEL006177,AAEL006963,AAEL007043,AAEL007558,AAEL007672,AAEL009082,AAEL009382,AAEL010054,AAEL010240,AAEL010341,AAEL010809,AAEL011092,AAEL011415,AAEL012211,AAEL012355,AAEL013940,AAEL018118,AAEL019535,AAEL019637,AAEL019732,AAEL022855,AAEL023212
GO:BP	modification-dependent macromolecule catabolic process	GO:0043632	0.012104	1.91707	92	2056	20	19804	AAEL001112,AAEL001397,AAEL002077,AAEL002345,AAEL003466,AAEL003680,AAEL004697,AAEL005885,AAEL006056,AAEL006677,AAEL006910,AAEL007187,AAEL007353,AAEL007891,AAEL011287,AAEL012076,AAEL013052,AAEL013530,AAEL019825,AAEL025922
GO:BP	protein catabolic process	GO:0030163	0.0147332	1.8317	107	2056	22	19804	AAEL001112,AAEL002077,AAEL002345,AAEL003431,AAEL003466,AAEL003680,AAEL004697,AAEL005885,AAEL006056,AAEL006677,AAEL006910,AAEL007187,AAEL007353,AAEL007891,AAEL009719,AAEL011287,AAEL012076,AAEL013052,AAEL013530,AAEL019825,AAEL025594,AAEL025922
GO:BP	organic hydroxy compound biosynthetic process	GO:1901617	0.0172793	1.76247	23	2056	8	19804	AAEL001642,AAEL002261,AAEL004050,AAEL006435,AAEL006830,AAEL010766,AAEL017098,AAEL019845
GO:BP	ubiquitin-dependent protein catabolic process	GO:0006511	0.0217106	1.66333	90	2056	19	19804	AAEL001112,AAEL002077,AAEL002345,AAEL003466,AAEL003680,AAEL004697,AAEL005885,AAEL006056,AAEL006677,AAEL006910,AAEL007187,AAEL007353,AAEL007891,AAEL011287,AAEL012076,AAEL013052,AAEL013530,AAEL019825,AAEL025922
GO:BP	tRNA metabolic process	GO:0006399	0.0237016	1.62522	118	2056	23	19804	AAEL000388,AAEL002056,AAEL002157,AAEL002719,AAEL002748,AAEL004571,AAEL004625,AAEL004663,AAEL004896,AAEL005838,AAEL005898,AAEL006469,AAEL008680,AAEL010336,AAEL010362,AAEL010832,AAEL011199,AAEL011435,AAEL013862,AAEL013968,AAEL013974,AAEL014934,AAEL022540
GO:BP	modification-dependent protein catabolic process	GO:0019941	0.0244958	1.61091	91	2056	19	19804	AAEL001112,AAEL002077,AAEL002345,AAEL003466,AAEL003680,AAEL004697,AAEL005885,AAEL006056,AAEL006677,AAEL006910,AAEL007187,AAEL007353,AAEL007891,AAEL011287,AAEL012076,AAEL013052,AAEL013530,AAEL019825,AAEL025922
GO:BP	organic substance catabolic process	GO:1901575	0.0290211	1.53729	347	2056	53	19804	AAEL000370,AAEL000922,AAEL001112,AAEL001187,AAEL001397,AAEL002077,AAEL002345,AAEL002510,AAEL003157,AAEL003431,AAEL003466,AAEL003680,AAEL003735,AAEL004420,AAEL004431,AAEL004697,AAEL004853,AAEL005169,AAEL005870,AAEL005885,AAEL006056,AAEL006677,AAEL006799,AAEL006910,AAEL007187,AAEL007353,AAEL007891,AAEL008592,AAEL008814,AAEL008879,AAEL009067,AAEL009400,AAEL009719,AAEL009968,AAEL010008,AAEL010610,AAE…
GO:BP	histone acetylation	GO:0016573	0.0291263	1.53571	15	2056	6	19804	AAEL000452,AAEL006177,AAEL007672,AAEL010341,AAEL019662,AAEL025013
GO:BP	peptidyl-lysine modification	GO:0018205	0.0319635	1.49535	42	2056	11	19804	AAEL000452,AAEL001554,AAEL004290,AAEL006177,AAEL007672,AAEL010341,AAEL010641,AAEL019535,AAEL019662,AAEL019732,AAEL025013
GO:BP	serine family amino acid metabolic process	GO:0009069	0.0330183	1.48125	11	2056	5	19804	AAEL001100,AAEL002510,AAEL007370,AAEL008468,AAEL025146
GO:BP	RNA phosphodiester bond hydrolysis, exonucleolytic	GO:0090503	0.0330183	1.48125	11	2056	5	19804	AAEL001397,AAEL009090,AAEL009400,AAEL010007,AAEL024720
GO:BP	pteridine-containing compound metabolic process	GO:0042558	0.0330183	1.48125	11	2056	5	19804	AAEL001642,AAEL002261,AAEL002510,AAEL007370,AAEL025146
GO:BP	tRNA modification	GO:0006400	0.0368521	1.43354	43	2056	11	19804	AAEL002056,AAEL002719,AAEL004571,AAEL004896,AAEL005898,AAEL006469,AAEL008680,AAEL011199,AAEL011435,AAEL013968,AAEL013974
GO:BP	RNA phosphodiester bond hydrolysis	GO:0090501	0.0368521	1.43354	43	2056	11	19804	AAEL001397,AAEL008592,AAEL009090,AAEL009400,AAEL010007,AAEL010336,AAEL010832,AAEL016986,AAEL024720,AAEL025704,AAEL026651
GO:BP	nuclear-transcribed mRNA catabolic process	GO:0000956	0.037476	1.42625	26	2056	8	19804	AAEL001187,AAEL001397,AAEL003157,AAEL003735,AAEL004420,AAEL008814,AAEL025223,AAEL026994
GO:BP	response to organonitrogen compound	GO:0010243	0.0385413	1.41407	16	2056	6	19804	AAEL000562,AAEL002317,AAEL004697,AAEL006910,AAEL007891,AAEL009719
GO:BP	internal peptidyl-lysine acetylation	GO:0018393	0.0385413	1.41407	16	2056	6	19804	AAEL000452,AAEL006177,AAEL007672,AAEL010341,AAEL019662,AAEL025013
GO:BP	peptidyl-lysine acetylation	GO:0018394	0.0385413	1.41407	16	2056	6	19804	AAEL000452,AAEL006177,AAEL007672,AAEL010341,AAEL019662,AAEL025013
GO:BP	meiotic cell cycle	GO:0051321	0.0385413	1.41407	16	2056	6	19804	AAEL001939,AAEL009789,AAEL010421,AAEL012899,AAEL018151,AAEL023601
GO:BP	internal protein amino acid acetylation	GO:0006475	0.0385413	1.41407	16	2056	6	19804	AAEL000452,AAEL006177,AAEL007672,AAEL010341,AAEL019662,AAEL025013
GO:BP	protein alkylation	GO:0008213	0.0422911	1.37375	44	2056	11	19804	AAEL000193,AAEL003179,AAEL004290,AAEL010414,AAEL011877,AAEL011969,AAEL013243,AAEL014253,AAEL014536,AAEL019535,AAEL019732
GO:BP	protein methylation	GO:0006479	0.0422911	1.37375	44	2056	11	19804	AAEL000193,AAEL003179,AAEL004290,AAEL010414,AAEL011877,AAEL011969,AAEL013243,AAEL014253,AAEL014536,AAEL019535,AAEL019732
GO:BP	cellular component biogenesis	GO:0044085	0.0468918	1.3289	406	2056	59	19804	AAEL000422,AAEL000950,AAEL000984,AAEL001169,AAEL001506,AAEL001761,AAEL001917,AAEL002103,AAEL002148,AAEL002843,AAEL002847,AAEL002933,AAEL003546,AAEL003555,AAEL003605,AAEL004386,AAEL004526,AAEL004740,AAEL004857,AAEL004984,AAEL005712,AAEL006469,AAEL006539,AAEL007573,AAEL007810,AAEL008592,AAEL008706,AAEL008944,AAEL009360,AAEL009646,AAEL009944,AAEL010007,AAEL010240,AAEL010376,AAEL010809,AAEL011059,AAE…
GO:BP	intracellular signal transduction	GO:0035556	0.047125	1.32675	185	2056	31	19804	AAEL000562,AAEL000924,AAEL001124,AAEL001580,AAEL001604,AAEL002646,AAEL002903,AAEL003756,AAEL004431,AAEL006188,AAEL006311,AAEL006792,AAEL007366,AAEL008622,AAEL008739,AAEL010342,AAEL011142,AAEL011715,AAEL014636,AAEL015271,AAEL017338,AAEL018186,AAEL018254,AAEL019440,AAEL019977,AAEL023379,AAEL024101,AAEL025517,AAEL025664,AAEL026010,AAEL027238
GO:BP	regulation of translation	GO:0006417	0.0493979	1.30629	45	2056	11	19804	AAEL000924,AAEL001187,AAEL001397,AAEL002422,AAEL002808,AAEL003926,AAEL006187,AAEL007449,AAEL009372,AAEL009400,AAEL026994
GO:BP	regulation of cellular macromolecule biosynthetic process	GO:2000112	0.0493979	1.30629	45	2056	11	19804	AAEL000924,AAEL001187,AAEL001397,AAEL002422,AAEL002808,AAEL003926,AAEL006187,AAEL007449,AAEL009372,AAEL009400,AAEL026994
GO:BP	alcohol metabolic process	GO:0006066	0.0497461	1.30324	39	2056	10	19804	AAEL001642,AAEL002261,AAEL004050,AAEL004853,AAEL006458,AAEL006587,AAEL010766,AAEL013211,AAEL019755,AAEL019845
GO:CC	nuclear protein-containing complex	GO:0140513	2.47044e-10	9.60723	299	2056	72	19804	AAEL001033,AAEL001211,AAEL001260,AAEL001326,AAEL001361,AAEL001506,AAEL001716,AAEL002271,AAEL003273,AAEL003528,AAEL003605,AAEL003908,AAEL003950,AAEL004053,AAEL004132,AAEL004328,AAEL004355,AAEL004686,AAEL004832,AAEL004877,AAEL005022,AAEL005245,AAEL005635,AAEL006462,AAEL006628,AAEL007672,AAEL008244,AAEL008363,AAEL008482,AAEL008557,AAEL009959,AAEL010007,AAEL010341,AAEL010561,AAEL010641,AAEL010663,AAE…
GO:CC	nuclear lumen	GO:0031981	2.76706e-09	8.55798	205	2056	54	19804	AAEL000422,AAEL001033,AAEL001169,AAEL001211,AAEL001506,AAEL002077,AAEL002084,AAEL002933,AAEL003528,AAEL003555,AAEL004017,AAEL004328,AAEL004526,AAEL004686,AAEL004726,AAEL004832,AAEL005870,AAEL006462,AAEL006469,AAEL006628,AAEL007573,AAEL007672,AAEL008210,AAEL008363,AAEL008482,AAEL008706,AAEL009944,AAEL010007,AAEL010341,AAEL010421,AAEL010832,AAEL011282,AAEL011696,AAEL011827,AAEL012355,AAEL012990,AAE…
GO:CC	intracellular organelle lumen	GO:0070013	1.07283e-06	5.96947	280	2056	60	19804	AAEL000422,AAEL001033,AAEL001169,AAEL001211,AAEL001506,AAEL002077,AAEL002084,AAEL002116,AAEL002933,AAEL003528,AAEL003555,AAEL003926,AAEL004017,AAEL004328,AAEL004526,AAEL004686,AAEL004726,AAEL004832,AAEL005870,AAEL006462,AAEL006469,AAEL006628,AAEL007573,AAEL007672,AAEL008210,AAEL008363,AAEL008482,AAEL008706,AAEL009944,AAEL010007,AAEL010341,AAEL010421,AAEL010832,AAEL010906,AAEL011124,AAEL011282,AAE…
GO:CC	membrane-enclosed lumen	GO:0031974	1.07283e-06	5.96947	280	2056	60	19804	AAEL000422,AAEL001033,AAEL001169,AAEL001211,AAEL001506,AAEL002077,AAEL002084,AAEL002116,AAEL002933,AAEL003528,AAEL003555,AAEL003926,AAEL004017,AAEL004328,AAEL004526,AAEL004686,AAEL004726,AAEL004832,AAEL005870,AAEL006462,AAEL006469,AAEL006628,AAEL007573,AAEL007672,AAEL008210,AAEL008363,AAEL008482,AAEL008706,AAEL009944,AAEL010007,AAEL010341,AAEL010421,AAEL010832,AAEL010906,AAEL011124,AAEL011282,AAE…
GO:CC	organelle lumen	GO:0043233	1.07283e-06	5.96947	280	2056	60	19804	AAEL000422,AAEL001033,AAEL001169,AAEL001211,AAEL001506,AAEL002077,AAEL002084,AAEL002116,AAEL002933,AAEL003528,AAEL003555,AAEL003926,AAEL004017,AAEL004328,AAEL004526,AAEL004686,AAEL004726,AAEL004832,AAEL005870,AAEL006462,AAEL006469,AAEL006628,AAEL007573,AAEL007672,AAEL008210,AAEL008363,AAEL008482,AAEL008706,AAEL009944,AAEL010007,AAEL010341,AAEL010421,AAEL010832,AAEL010906,AAEL011124,AAEL011282,AAE…
GO:CC	transferase complex	GO:1990234	2.84383e-05	4.5461	162	2056	38	19804	AAEL000605,AAEL001211,AAEL001830,AAEL002581,AAEL003273,AAEL003466,AAEL003528,AAEL003756,AAEL004686,AAEL004697,AAEL004702,AAEL004832,AAEL006462,AAEL006628,AAEL006910,AAEL007187,AAEL007353,AAEL007672,AAEL008247,AAEL008363,AAEL008716,AAEL010341,AAEL011715,AAEL012990,AAEL013248,AAEL013530,AAEL013998,AAEL014028,AAEL014314,AAEL014536,AAEL017156,AAEL017213,AAEL018318,AAEL021024,AAEL025013,AAEL025969,AAE…
GO:CC	intracellular protein-containing complex	GO:0140535	5.41656e-05	4.26628	219	2056	46	19804	AAEL000562,AAEL001830,AAEL002157,AAEL003273,AAEL003431,AAEL003466,AAEL003528,AAEL004686,AAEL004697,AAEL004733,AAEL004832,AAEL004896,AAEL006462,AAEL006910,AAEL007187,AAEL007353,AAEL007366,AAEL007650,AAEL007672,AAEL008247,AAEL008363,AAEL008716,AAEL009400,AAEL010341,AAEL010832,AAEL011084,AAEL011825,AAEL012930,AAEL012990,AAEL013248,AAEL013530,AAEL013998,AAEL014028,AAEL014314,AAEL014325,AAEL017156,AAE…
GO:CC	catalytic complex	GO:1902494	5.41656e-05	4.26628	350	2056	65	19804	AAEL000605,AAEL001033,AAEL001129,AAEL001211,AAEL001361,AAEL001830,AAEL002157,AAEL002581,AAEL003273,AAEL003431,AAEL003466,AAEL003528,AAEL003756,AAEL003950,AAEL004686,AAEL004697,AAEL004702,AAEL004733,AAEL004832,AAEL004857,AAEL004896,AAEL006462,AAEL006628,AAEL006910,AAEL007187,AAEL007353,AAEL007366,AAEL007672,AAEL008247,AAEL008363,AAEL008716,AAEL008887,AAEL009512,AAEL010007,AAEL010341,AAEL010561,AAE…
GO:CC	supramolecular complex	GO:0099080	5.41656e-05	4.26628	118	2056	30	19804	AAEL000335,AAEL001397,AAEL002652,AAEL003162,AAEL003415,AAEL003546,AAEL003682,AAEL004073,AAEL004172,AAEL004176,AAEL004235,AAEL005084,AAEL005211,AAEL005656,AAEL005712,AAEL007288,AAEL007637,AAEL008678,AAEL010803,AAEL011103,AAEL011478,AAEL012843,AAEL013453,AAEL013903,AAEL022467,AAEL022590,AAEL025664,AAEL026111,AAEL026939,AAEL026994
GO:CC	nuclear envelope	GO:0005635	0.000107189	3.96985	40	2056	15	19804	AAEL000949,AAEL001580,AAEL003908,AAEL004053,AAEL004877,AAEL005281,AAEL005635,AAEL008557,AAEL009075,AAEL012489,AAEL012793,AAEL014733,AAEL025547,AAEL026104,AAEL026791
GO:CC	nucleolus	GO:0005730	0.000138013	3.86008	77	2056	22	19804	AAEL000422,AAEL001169,AAEL001506,AAEL002933,AAEL003555,AAEL004017,AAEL004526,AAEL004726,AAEL005870,AAEL006469,AAEL007573,AAEL008706,AAEL009944,AAEL010832,AAEL011282,AAEL011696,AAEL011827,AAEL013463,AAEL015455,AAEL019598,AAEL024736,AAEL027396
GO:CC	microtubule organizing center	GO:0005815	0.000138305	3.85916	41	2056	15	19804	AAEL000452,AAEL002847,AAEL003546,AAEL003682,AAEL004551,AAEL005211,AAEL005663,AAEL005827,AAEL007637,AAEL008944,AAEL009360,AAEL012843,AAEL013390,AAEL013903,AAEL025762
GO:CC	microtubule cytoskeleton	GO:0015630	0.000145256	3.83787	137	2056	32	19804	AAEL000452,AAEL002006,AAEL002847,AAEL003546,AAEL003682,AAEL004172,AAEL004176,AAEL004235,AAEL004551,AAEL004857,AAEL005084,AAEL005211,AAEL005493,AAEL005663,AAEL005827,AAEL007288,AAEL007637,AAEL007810,AAEL008678,AAEL008944,AAEL009360,AAEL010803,AAEL011478,AAEL012843,AAEL013390,AAEL013903,AAEL022467,AAEL022590,AAEL025762,AAEL026111,AAEL026939,AAEL028185
GO:CC	nuclear pore	GO:0005643	0.000167313	3.77647	24	2056	11	19804	AAEL003908,AAEL004053,AAEL004877,AAEL005635,AAEL008557,AAEL012489,AAEL012793,AAEL014733,AAEL025547,AAEL026104,AAEL026791
GO:CC	chromosomal region	GO:0098687	0.000167468	3.77607	13	2056	8	19804	AAEL004073,AAEL006177,AAEL009789,AAEL011103,AAEL011321,AAEL011330,AAEL013453,AAEL025664
GO:CC	chromosome, centromeric region	GO:0000775	0.000441183	3.35538	11	2056	7	19804	AAEL004073,AAEL009789,AAEL011103,AAEL011321,AAEL011330,AAEL013453,AAEL025664
GO:CC	cytoskeleton	GO:0005856	0.000793262	3.10058	267	2056	49	19804	AAEL000335,AAEL000452,AAEL000590,AAEL002006,AAEL002847,AAEL003162,AAEL003415,AAEL003546,AAEL003682,AAEL004172,AAEL004176,AAEL004235,AAEL004551,AAEL004857,AAEL005084,AAEL005211,AAEL005493,AAEL005656,AAEL005663,AAEL005827,AAEL005879,AAEL006188,AAEL007288,AAEL007637,AAEL007810,AAEL008678,AAEL008944,AAEL009360,AAEL010803,AAEL011478,AAEL012310,AAEL012449,AAEL012519,AAEL012553,AAEL012843,AAEL012926,AAE…
GO:CC	nucleoplasm	GO:0005654	0.000895	3.04818	112	2056	26	19804	AAEL001033,AAEL001169,AAEL001211,AAEL002077,AAEL002084,AAEL003528,AAEL004686,AAEL004832,AAEL005870,AAEL006462,AAEL006628,AAEL007672,AAEL008210,AAEL008363,AAEL010341,AAEL012990,AAEL013248,AAEL013522,AAEL013998,AAEL014028,AAEL014536,AAEL018129,AAEL024141,AAEL025013,AAEL025969,AAEL026846
GO:CC	spindle	GO:0005819	0.00171119	2.7667	21	2056	9	19804	AAEL002006,AAEL003546,AAEL003682,AAEL005211,AAEL005493,AAEL007637,AAEL013903,AAEL022467,AAEL028185
GO:CC	condensed chromosome	GO:0000793	0.0017858	2.74817	17	2056	8	19804	AAEL002581,AAEL003756,AAEL004073,AAEL010421,AAEL011103,AAEL011715,AAEL013453,AAEL025664
GO:CC	ATPase complex	GO:1904949	0.00278263	2.55554	27	2056	10	19804	AAEL001033,AAEL001361,AAEL003950,AAEL004686,AAEL006628,AAEL010341,AAEL010561,AAEL012355,AAEL022135,AAEL022608
GO:CC	SWI/SNF superfamily-type complex	GO:0070603	0.00278263	2.55554	27	2056	10	19804	AAEL001033,AAEL001361,AAEL003950,AAEL004686,AAEL006628,AAEL010341,AAEL010561,AAEL012355,AAEL022135,AAEL022608
GO:CC	polymeric cytoskeletal fiber	GO:0099513	0.00470677	2.32728	92	2056	21	19804	AAEL000335,AAEL003162,AAEL003415,AAEL003546,AAEL003682,AAEL004172,AAEL004176,AAEL004235,AAEL005084,AAEL005211,AAEL007288,AAEL007637,AAEL008678,AAEL010803,AAEL011478,AAEL012843,AAEL013903,AAEL022467,AAEL022590,AAEL026111,AAEL026939
GO:CC	supramolecular polymer	GO:0099081	0.00481984	2.31697	99	2056	22	19804	AAEL000335,AAEL003162,AAEL003415,AAEL003546,AAEL003682,AAEL004172,AAEL004176,AAEL004235,AAEL005084,AAEL005211,AAEL005656,AAEL007288,AAEL007637,AAEL008678,AAEL010803,AAEL011478,AAEL012843,AAEL013903,AAEL022467,AAEL022590,AAEL026111,AAEL026939
GO:CC	supramolecular fiber	GO:0099512	0.00481984	2.31697	99	2056	22	19804	AAEL000335,AAEL003162,AAEL003415,AAEL003546,AAEL003682,AAEL004172,AAEL004176,AAEL004235,AAEL005084,AAEL005211,AAEL005656,AAEL007288,AAEL007637,AAEL008678,AAEL010803,AAEL011478,AAEL012843,AAEL013903,AAEL022467,AAEL022590,AAEL026111,AAEL026939
GO:CC	nuclear chromosome	GO:0000228	0.00481984	2.31697	29	2056	10	19804	AAEL004328,AAEL004686,AAEL008482,AAEL010341,AAEL010421,AAEL012355,AAEL018312,AAEL020543,AAEL022135,AAEL024141
GO:CC	nuclear membrane	GO:0031965	0.00973869	2.0115	17	2056	7	19804	AAEL000949,AAEL001580,AAEL003908,AAEL004053,AAEL004877,AAEL005281,AAEL009075
GO:CC	endomembrane system	GO:0012505	0.0169388	1.77112	453	2056	67	19804	AAEL000562,AAEL000839,AAEL000949,AAEL001212,AAEL001580,AAEL002116,AAEL002483,AAEL003908,AAEL004053,AAEL004469,AAEL004697,AAEL004877,AAEL005211,AAEL005281,AAEL005635,AAEL005655,AAEL006880,AAEL007010,AAEL007307,AAEL007562,AAEL007891,AAEL008037,AAEL008042,AAEL008252,AAEL008557,AAEL008803,AAEL008878,AAEL009075,AAEL009092,AAEL009512,AAEL009596,AAEL010081,AAEL010559,AAEL010815,AAEL011084,AAEL011095,AAE…
GO:CC	transcription factor TFIID complex	GO:0005669	0.0170253	1.76891	10	2056	5	19804	AAEL006462,AAEL008363,AAEL014028,AAEL025013,AAEL026846
GO:CC	ubiquitin ligase complex	GO:0000151	0.0302017	1.51997	26	2056	8	19804	AAEL003273,AAEL003466,AAEL004697,AAEL006910,AAEL007187,AAEL007353,AAEL013530,AAEL018318
GO:CC	microtubule	GO:0005874	0.0302017	1.51997	88	2056	18	19804	AAEL003546,AAEL003682,AAEL004172,AAEL004176,AAEL004235,AAEL005084,AAEL005211,AAEL007288,AAEL007637,AAEL008678,AAEL010803,AAEL011478,AAEL012843,AAEL013903,AAEL022467,AAEL022590,AAEL026111,AAEL026939
GO:CC	clathrin-coated vesicle	GO:0030136	0.039312	1.40547	12	2056	5	19804	AAEL004469,AAEL009088,AAEL013863,AAEL014375,AAEL019565
GO:CC	preribosome	GO:0030684	0.0424522	1.3721	17	2056	6	19804	AAEL001169,AAEL001506,AAEL004526,AAEL008706,AAEL009944,AAEL027396
KEGG	Nucleocytoplasmic transport	KEGG:03013	3.70335e-06	5.43141	106	2056	31	19804	AAEL001216,AAEL001706,AAEL001716,AAEL002563,AAEL003735,AAEL003908,AAEL004053,AAEL004055,AAEL004441,AAEL005390,AAEL005635,AAEL006311,AAEL007521,AAEL008409,AAEL008557,AAEL009080,AAEL009429,AAEL010978,AAEL011637,AAEL012015,AAEL012489,AAEL012960,AAEL013522,AAEL014368,AAEL014414,AAEL014733,AAEL017301,AAEL025547,AAEL026104,AAEL026791,AAEL027436
KEGG	Ubiquitin mediated proteolysis	KEGG:04120	4.92907e-06	5.30723	98	2056	29	19804	AAEL000758,AAEL002407,AAEL003273,AAEL003371,AAEL003466,AAEL004121,AAEL004697,AAEL005068,AAEL006073,AAEL006633,AAEL006728,AAEL006910,AAEL007187,AAEL007353,AAEL010641,AAEL012306,AAEL012500,AAEL013530,AAEL014180,AAEL014519,AAEL014636,AAEL014642,AAEL018318,AAEL019888,AAEL021209,AAEL021579,AAEL022725,AAEL026220,AAEL028211
KEGG	Fanconi anemia pathway	KEGG:03460	8.66031e-06	5.06247	29	2056	14	19804	AAEL002098,AAEL002250,AAEL004039,AAEL006715,AAEL007683,AAEL011287,AAEL011603,AAEL011993,AAEL014250,AAEL014774,AAEL018312,AAEL021400,AAEL023096,AAEL026487
KEGG	RNA degradation	KEGG:03018	0.000110002	3.9586	59	2056	19	19804	AAEL000922,AAEL001187,AAEL001719,AAEL002933,AAEL005851,AAEL006799,AAEL006819,AAEL008500,AAEL008814,AAEL009067,AAEL009400,AAEL010007,AAEL010318,AAEL012930,AAEL013103,AAEL020903,AAEL024720,AAEL025223,AAEL026994
KEGG	Wnt signaling pathway	KEGG:04310	0.000358491	3.44552	77	2056	21	19804	AAEL001976,AAEL003371,AAEL004686,AAEL005400,AAEL006832,AAEL007662,AAEL008322,AAEL008622,AAEL008847,AAEL011648,AAEL012233,AAEL013530,AAEL013823,AAEL015271,AAEL018342,AAEL019440,AAEL019753,AAEL019932,AAEL019951,AAEL022743,AAEL027204
KEGG	Homologous recombination	KEGG:03440	0.000358491	3.44552	26	2056	11	19804	AAEL002647,AAEL004039,AAEL005245,AAEL007683,AAEL011603,AAEL011993,AAEL013962,AAEL014250,AAEL014774,AAEL023601,AAEL027722
KEGG	mRNA surveillance pathway	KEGG:03015	0.000358491	3.44552	87	2056	23	19804	AAEL000832,AAEL001211,AAEL001216,AAEL001706,AAEL002437,AAEL003735,AAEL005356,AAEL005525,AAEL005719,AAEL006977,AAEL008100,AAEL008409,AAEL010318,AAEL012015,AAEL013522,AAEL014368,AAEL014414,AAEL016986,AAEL020311,AAEL022282,AAEL023182,AAEL024343,AAEL027436
KEGG	Dorso-ventral axis formation	KEGG:04320	0.000358491	3.44552	30	2056	12	19804	AAEL002422,AAEL003162,AAEL005049,AAEL005515,AAEL007823,AAEL008098,AAEL013227,AAEL013692,AAEL013858,AAEL019474,AAEL021429,AAEL027560
KEGG	FoxO signaling pathway	KEGG:04068	0.00047752	3.32101	62	2056	18	19804	AAEL000006,AAEL002903,AAEL003179,AAEL003245,AAEL005068,AAEL005943,AAEL007284,AAEL008622,AAEL009360,AAEL010094,AAEL011648,AAEL013390,AAEL013858,AAEL019440,AAEL019753,AAEL019825,AAEL020191,AAEL022743
KEGG	Nucleotide excision repair	KEGG:03420	0.0010775	2.96758	39	2056	13	19804	AAEL001764,AAEL002077,AAEL002098,AAEL002407,AAEL003466,AAEL003897,AAEL009465,AAEL010085,AAEL013205,AAEL013248,AAEL014250,AAEL018259,AAEL027722
KEGG	DNA replication	KEGG:03030	0.00245115	2.61063	37	2056	12	19804	AAEL001764,AAEL005870,AAEL007007,AAEL007692,AAEL008247,AAEL009465,AAEL010085,AAEL011811,AAEL012546,AAEL014250,AAEL014314,AAEL027722
KEGG	Ribosome biogenesis in eukaryotes	KEGG:03008	0.00401818	2.39597	86	2056	20	19804	AAEL000081,AAEL000115,AAEL000422,AAEL001506,AAEL001706,AAEL002157,AAEL003555,AAEL004526,AAEL006469,AAEL006744,AAEL007573,AAEL008409,AAEL008592,AAEL008706,AAEL008814,AAEL010832,AAEL011857,AAEL019598,AAEL024720,AAEL026522
KEGG	Base excision repair	KEGG:03410	0.0121293	1.91617	18	2056	7	19804	AAEL001764,AAEL005870,AAEL010085,AAEL010781,AAEL011815,AAEL019990,AAEL027722

## Sheet: Supplementary file S12
GO enrichment analysis for down regulated genes at ZT9 time point
source	term_name	term_id	highlighted	adjusted_p_value	negative_log10_of_adjusted_p_value	term_size	query_size	intersection_size	effective_domain_size	intersections
GO:MF	transferase activity, transferring phosphorus-containing groups	GO:0016772	FALSE	1.03082e-22	21.9868	445	2293	130	19804	AAEL000187,AAEL000386,AAEL000397,AAEL000589,AAEL000750,AAEL000924,AAEL000996,AAEL001009,AAEL001246,AAEL001370,AAEL001381,AAEL001472,AAEL001549,AAEL001622,AAEL001976,AAEL002250,AAEL002317,AAEL002569,AAEL002895,AAEL002903,AAEL003013,AAEL003245,AAEL004110,AAEL004165,AAEL004351,AAEL004592,AAEL004700,AAEL004853,AAEL005003,AAEL005356,AAEL005383,AAEL005888,AAEL005943,AAEL006239,AAEL006249,AAEL006308,AAE…
GO:MF	kinase activity	GO:0016301	FALSE	1.0645e-20	19.9729	357	2293	109	19804	AAEL000187,AAEL000386,AAEL000397,AAEL000589,AAEL000924,AAEL001009,AAEL001246,AAEL001370,AAEL001549,AAEL001622,AAEL001976,AAEL002317,AAEL002569,AAEL002895,AAEL002903,AAEL003013,AAEL003245,AAEL004110,AAEL004165,AAEL004351,AAEL004592,AAEL004700,AAEL004853,AAEL005003,AAEL005943,AAEL006239,AAEL006308,AAEL006317,AAEL006435,AAEL006587,AAEL007544,AAEL007632,AAEL007642,AAEL007931,AAEL008189,AAEL008507,AAE…
GO:MF	phosphotransferase activity, alcohol group as acceptor	GO:0016773	FALSE	2.45197e-17	16.6105	298	2293	91	19804	AAEL000187,AAEL000386,AAEL000589,AAEL000924,AAEL001370,AAEL001549,AAEL001622,AAEL001976,AAEL002317,AAEL002569,AAEL002895,AAEL002903,AAEL003013,AAEL003245,AAEL004110,AAEL004165,AAEL004351,AAEL004592,AAEL004700,AAEL004853,AAEL005003,AAEL005943,AAEL006239,AAEL006308,AAEL006317,AAEL006435,AAEL007544,AAEL007632,AAEL007642,AAEL007931,AAEL008189,AAEL008507,AAEL008510,AAEL008621,AAEL008634,AAEL008901,AAE…
GO:MF	protein kinase activity	GO:0004672	FALSE	3.71411e-17	16.4301	245	2293	80	19804	AAEL000187,AAEL000589,AAEL000924,AAEL001370,AAEL001549,AAEL001622,AAEL001976,AAEL002317,AAEL002569,AAEL002895,AAEL003013,AAEL003245,AAEL004110,AAEL004165,AAEL004351,AAEL004592,AAEL004700,AAEL005003,AAEL005943,AAEL006308,AAEL007544,AAEL007632,AAEL007642,AAEL007931,AAEL008189,AAEL008507,AAEL008621,AAEL008634,AAEL008901,AAEL009360,AAEL009364,AAEL009880,AAEL010835,AAEL011118,AAEL011376,AAEL012152,AAE…
GO:MF	catalytic activity, acting on a nucleic acid	GO:0140640	FALSE	1.89269e-12	11.7229	352	2293	91	19804	AAEL000674,AAEL001141,AAEL001216,AAEL001397,AAEL001410,AAEL001719,AAEL002232,AAEL002581,AAEL002647,AAEL002748,AAEL003540,AAEL003684,AAEL003950,AAEL004039,AAEL004117,AAEL004171,AAEL004625,AAEL004859,AAEL004911,AAEL004978,AAEL004995,AAEL005245,AAEL005838,AAEL005858,AAEL005870,AAEL005888,AAEL006209,AAEL006963,AAEL007007,AAEL007558,AAEL007683,AAEL008042,AAEL008247,AAEL008500,AAEL008509,AAEL008592,AAE…
GO:MF	ATP-dependent activity	GO:0140657	FALSE	1.21084e-10	9.91691	377	2293	91	19804	AAEL001141,AAEL001216,AAEL001410,AAEL001719,AAEL002581,AAEL002647,AAEL002714,AAEL003035,AAEL003449,AAEL003684,AAEL003703,AAEL003950,AAEL004039,AAEL004117,AAEL004171,AAEL004235,AAEL004743,AAEL004859,AAEL004911,AAEL004978,AAEL005026,AAEL005245,AAEL005802,AAEL005858,AAEL006474,AAEL006963,AAEL007007,AAEL007558,AAEL007738,AAEL008042,AAEL008320,AAEL008384,AAEL008500,AAEL009227,AAEL009320,AAEL009411,AAE…
GO:MF	catalytic activity, acting on DNA	GO:0140097	FALSE	4.01371e-10	9.39645	111	2293	40	19804	AAEL001141,AAEL001410,AAEL002581,AAEL002647,AAEL003684,AAEL003950,AAEL004039,AAEL004171,AAEL004995,AAEL005245,AAEL005858,AAEL005870,AAEL005888,AAEL006209,AAEL006963,AAEL007007,AAEL007558,AAEL007683,AAEL008247,AAEL009851,AAEL010341,AAEL010781,AAEL011603,AAEL011993,AAEL012355,AAEL013179,AAEL013205,AAEL013822,AAEL013998,AAEL015060,AAEL018118,AAEL018244,AAEL018312,AAEL021291,AAEL023144,AAEL023601,AAE…
GO:MF	protein serine/threonine kinase activity	GO:0004674	FALSE	1.30931e-09	8.88296	129	2293	43	19804	AAEL000924,AAEL001549,AAEL001622,AAEL001976,AAEL002569,AAEL002895,AAEL003013,AAEL004110,AAEL004165,AAEL004351,AAEL004700,AAEL005943,AAEL007632,AAEL007931,AAEL008621,AAEL008634,AAEL009360,AAEL009364,AAEL009880,AAEL010835,AAEL012152,AAEL012339,AAEL012914,AAEL013390,AAEL013823,AAEL013858,AAEL013939,AAEL014729,AAEL017338,AAEL018039,AAEL018160,AAEL018254,AAEL019440,AAEL019566,AAEL019668,AAEL019843,AAE…
GO:MF	RNA binding	GO:0003723	FALSE	1.99558e-08	7.69993	438	2293	95	19804	AAEL000115,AAEL000510,AAEL001177,AAEL001245,AAEL001326,AAEL001371,AAEL001397,AAEL001666,AAEL002012,AAEL002272,AAEL002377,AAEL002422,AAEL002719,AAEL002843,AAEL002933,AAEL003605,AAEL003664,AAEL004291,AAEL004663,AAEL004859,AAEL005049,AAEL005356,AAEL005515,AAEL006876,AAEL007329,AAEL007449,AAEL007805,AAEL007823,AAEL007853,AAEL008098,AAEL008382,AAEL008509,AAEL008592,AAEL008814,AAEL008938,AAEL009023,AAE…
GO:MF	helicase activity	GO:0004386	FALSE	3.68344e-07	6.43375	101	2293	33	19804	AAEL001216,AAEL001719,AAEL003684,AAEL004039,AAEL004117,AAEL004859,AAEL004911,AAEL004978,AAEL007007,AAEL008042,AAEL008500,AAEL009411,AAEL010341,AAEL010402,AAEL012015,AAEL013025,AAEL013205,AAEL013400,AAEL013822,AAEL013998,AAEL014414,AAEL018177,AAEL018181,AAEL018344,AAEL019447,AAEL019460,AAEL020200,AAEL021610,AAEL023532,AAEL024563,AAEL025042,AAEL026040,AAEL027472
GO:MF	RNA helicase activity	GO:0003724	FALSE	3.13422e-06	5.50387	57	2293	22	19804	AAEL001216,AAEL001719,AAEL004117,AAEL004859,AAEL004911,AAEL004978,AAEL008042,AAEL008500,AAEL009411,AAEL010402,AAEL012015,AAEL013025,AAEL013400,AAEL014414,AAEL018177,AAEL019460,AAEL020200,AAEL021610,AAEL023532,AAEL024563,AAEL026040,AAEL027472
GO:MF	ATP-dependent activity, acting on RNA	GO:0008186	FALSE	3.13422e-06	5.50387	57	2293	22	19804	AAEL001216,AAEL001719,AAEL004117,AAEL004859,AAEL004911,AAEL004978,AAEL008042,AAEL008500,AAEL009411,AAEL010402,AAEL012015,AAEL013025,AAEL013400,AAEL014414,AAEL018177,AAEL019460,AAEL020200,AAEL021610,AAEL023532,AAEL024563,AAEL026040,AAEL027472
GO:MF	ATP-dependent activity, acting on DNA	GO:0008094	FALSE	3.15263e-06	5.50133	66	2293	24	19804	AAEL001141,AAEL001410,AAEL002581,AAEL002647,AAEL003684,AAEL003950,AAEL004039,AAEL004171,AAEL005245,AAEL005858,AAEL006963,AAEL007007,AAEL007558,AAEL010341,AAEL012355,AAEL013205,AAEL013822,AAEL013998,AAEL015060,AAEL018118,AAEL018244,AAEL025042,AAEL026487,AAEL027384
GO:MF	ubiquitin-protein transferase activity	GO:0004842	FALSE	4.7901e-06	5.31966	72	2293	25	19804	AAEL000469,AAEL000730,AAEL004356,AAEL004790,AAEL005774,AAEL006910,AAEL007241,AAEL007701,AAEL007797,AAEL008184,AAEL009719,AAEL010421,AAEL011541,AAEL012446,AAEL012500,AAEL014519,AAEL018318,AAEL019854,AAEL019888,AAEL019965,AAEL020236,AAEL021805,AAEL021839,AAEL022725,AAEL025969
GO:MF	ubiquitin-like protein transferase activity	GO:0019787	FALSE	1.1886e-05	4.92496	80	2293	26	19804	AAEL000469,AAEL000730,AAEL004356,AAEL004790,AAEL005774,AAEL006910,AAEL007241,AAEL007701,AAEL007797,AAEL008184,AAEL009719,AAEL010421,AAEL011541,AAEL012446,AAEL012500,AAEL014519,AAEL015099,AAEL018318,AAEL019854,AAEL019888,AAEL019965,AAEL020236,AAEL021805,AAEL021839,AAEL022725,AAEL025969
GO:MF	pyrophosphatase activity	GO:0016462	FALSE	3.49734e-05	4.45626	287	2293	61	19804	AAEL001141,AAEL001738,AAEL003035,AAEL003170,AAEL003281,AAEL003449,AAEL003703,AAEL003926,AAEL003950,AAEL004171,AAEL004568,AAEL004740,AAEL004913,AAEL005026,AAEL005084,AAEL005245,AAEL005802,AAEL005858,AAEL006020,AAEL006474,AAEL006786,AAEL006880,AAEL007288,AAEL007750,AAEL008029,AAEL008320,AAEL008630,AAEL009068,AAEL009157,AAEL009238,AAEL009320,AAEL009465,AAEL010077,AAEL010341,AAEL010585,AAEL011320,AAE…
GO:MF	hydrolase activity, acting on acid anhydrides, in phosphorus-containing anhydrides	GO:0016818	FALSE	5.49747e-05	4.25984	291	2293	61	19804	AAEL001141,AAEL001738,AAEL003035,AAEL003170,AAEL003281,AAEL003449,AAEL003703,AAEL003926,AAEL003950,AAEL004171,AAEL004568,AAEL004740,AAEL004913,AAEL005026,AAEL005084,AAEL005245,AAEL005802,AAEL005858,AAEL006020,AAEL006474,AAEL006786,AAEL006880,AAEL007288,AAEL007750,AAEL008029,AAEL008320,AAEL008630,AAEL009068,AAEL009157,AAEL009238,AAEL009320,AAEL009465,AAEL010077,AAEL010341,AAEL010585,AAEL011320,AAE…
GO:MF	hydrolase activity, acting on acid anhydrides	GO:0016817	FALSE	6.03745e-05	4.21915	292	2293	61	19804	AAEL001141,AAEL001738,AAEL003035,AAEL003170,AAEL003281,AAEL003449,AAEL003703,AAEL003926,AAEL003950,AAEL004171,AAEL004568,AAEL004740,AAEL004913,AAEL005026,AAEL005084,AAEL005245,AAEL005802,AAEL005858,AAEL006020,AAEL006474,AAEL006786,AAEL006880,AAEL007288,AAEL007750,AAEL008029,AAEL008320,AAEL008630,AAEL009068,AAEL009157,AAEL009238,AAEL009320,AAEL009465,AAEL010077,AAEL010341,AAEL010585,AAEL011320,AAE…
GO:MF	ribonucleoside triphosphate phosphatase activity	GO:0017111	FALSE	6.10098e-05	4.2146	267	2293	57	19804	AAEL001141,AAEL001738,AAEL003035,AAEL003170,AAEL003281,AAEL003449,AAEL003703,AAEL003926,AAEL003950,AAEL004171,AAEL004568,AAEL004740,AAEL004913,AAEL005026,AAEL005084,AAEL005245,AAEL005802,AAEL005858,AAEL006020,AAEL006474,AAEL006786,AAEL006880,AAEL007288,AAEL008029,AAEL008320,AAEL008630,AAEL009068,AAEL009157,AAEL009320,AAEL009465,AAEL010077,AAEL010341,AAEL010585,AAEL011320,AAEL011382,AAEL012355,AAE…
GO:MF	ATP hydrolysis activity	GO:0016887	FALSE	0.000278119	3.55577	133	2293	33	19804	AAEL001141,AAEL003035,AAEL003449,AAEL003703,AAEL003950,AAEL004171,AAEL005026,AAEL005245,AAEL005802,AAEL005858,AAEL006474,AAEL008320,AAEL009320,AAEL009465,AAEL010341,AAEL010585,AAEL012355,AAEL012637,AAEL014843,AAEL016999,AAEL018118,AAEL018344,AAEL019458,AAEL019580,AAEL019819,AAEL019921,AAEL020929,AAEL024003,AAEL025042,AAEL025594,AAEL025774,AAEL026487,AAEL027384
GO:MF	transcription coregulator activity	GO:0003712	TRUE	0.000278119	3.55577	53	2293	18	19804	AAEL002394,AAEL004436,AAEL005400,AAEL008244,AAEL009265,AAEL010341,AAEL013616,AAEL014203,AAEL014368,AAEL017391,AAEL019425,AAEL019475,AAEL020217,AAEL020793,AAEL021092,AAEL024141,AAEL027616,AAEL028220
GO:MF	microtubule binding	GO:0008017	FALSE	0.000336211	3.47339	49	2293	17	19804	AAEL002714,AAEL003162,AAEL004176,AAEL004235,AAEL005211,AAEL005712,AAEL005827,AAEL008678,AAEL009227,AAEL010568,AAEL010803,AAEL014084,AAEL019610,AAEL019921,AAEL022590,AAEL026939,AAEL028163
GO:MF	mRNA binding	GO:0003729	FALSE	0.000467307	3.3304	24	2293	11	19804	AAEL001371,AAEL001666,AAEL002422,AAEL003605,AAEL005049,AAEL005515,AAEL006876,AAEL009326,AAEL019836,AAEL023347,AAEL026736
GO:MF	catalytic activity, acting on RNA	GO:0140098	FALSE	0.000610929	3.21401	231	2293	48	19804	AAEL000674,AAEL001216,AAEL001397,AAEL001719,AAEL002232,AAEL002748,AAEL003540,AAEL004117,AAEL004625,AAEL004859,AAEL004911,AAEL004978,AAEL005838,AAEL008042,AAEL008500,AAEL008509,AAEL008592,AAEL008941,AAEL009023,AAEL009411,AAEL010362,AAEL010402,AAEL010563,AAEL011199,AAEL011435,AAEL012015,AAEL012140,AAEL013025,AAEL013400,AAEL013813,AAEL013862,AAEL013905,AAEL013968,AAEL014414,AAEL017156,AAEL017213,AAE…
GO:MF	nucleoside-triphosphatase regulator activity	GO:0060589	FALSE	0.00126823	2.8968	97	2293	25	19804	AAEL000984,AAEL001277,AAEL001604,AAEL003509,AAEL004591,AAEL004819,AAEL007712,AAEL009415,AAEL011074,AAEL011142,AAEL013487,AAEL014992,AAEL018139,AAEL018350,AAEL019476,AAEL019542,AAEL019977,AAEL021828,AAEL022364,AAEL023279,AAEL025130,AAEL025216,AAEL026782,AAEL027002,AAEL027135
GO:MF	GTPase regulator activity	GO:0030695	TRUE	0.00126823	2.8968	97	2293	25	19804	AAEL000984,AAEL001277,AAEL001604,AAEL003509,AAEL004591,AAEL004819,AAEL007712,AAEL009415,AAEL011074,AAEL011142,AAEL013487,AAEL014992,AAEL018139,AAEL018350,AAEL019476,AAEL019542,AAEL019977,AAEL021828,AAEL022364,AAEL023279,AAEL025130,AAEL025216,AAEL026782,AAEL027002,AAEL027135
GO:MF	phosphoric ester hydrolase activity	GO:0042578	TRUE	0.00147244	2.83196	151	2293	34	19804	AAEL000564,AAEL001423,AAEL002370,AAEL002910,AAEL003326,AAEL004040,AAEL004431,AAEL005175,AAEL005367,AAEL006320,AAEL006381,AAEL007171,AAEL007677,AAEL008807,AAEL009077,AAEL009968,AAEL010078,AAEL010678,AAEL011510,AAEL011629,AAEL014763,AAEL018126,AAEL018237,AAEL018273,AAEL019434,AAEL019485,AAEL019528,AAEL019565,AAEL019711,AAEL020987,AAEL021261,AAEL025729,AAEL025882,AAEL027483
GO:MF	transcription corepressor activity	GO:0003714	FALSE	0.00190497	2.72011	12	2293	7	19804	AAEL002394,AAEL005400,AAEL010341,AAEL013616,AAEL014203,AAEL014368,AAEL024141
GO:MF	ubiquitin protein ligase activity	GO:0061630	FALSE	0.00245152	2.61056	42	2293	14	19804	AAEL000469,AAEL004356,AAEL004790,AAEL006910,AAEL007241,AAEL007701,AAEL008184,AAEL009719,AAEL010421,AAEL011541,AAEL019965,AAEL020236,AAEL021839,AAEL025969
GO:MF	ubiquitin-like protein ligase activity	GO:0061659	FALSE	0.00319673	2.49529	43	2293	14	19804	AAEL000469,AAEL004356,AAEL004790,AAEL006910,AAEL007241,AAEL007701,AAEL008184,AAEL009719,AAEL010421,AAEL011541,AAEL019965,AAEL020236,AAEL021839,AAEL025969
GO:MF	histone lysine N-methyltransferase activity	GO:0018024	TRUE	0.00353151	2.45204	13	2293	7	19804	AAEL000193,AAEL009666,AAEL010414,AAEL013213,AAEL019535,AAEL019732,AAEL024670
GO:MF	ATP-dependent chromatin remodeler activity	GO:0140658	FALSE	0.00405718	2.39178	21	2293	9	19804	AAEL001141,AAEL001410,AAEL002647,AAEL003950,AAEL006963,AAEL007558,AAEL012355,AAEL018118,AAEL027384
GO:MF	tubulin binding	GO:0015631	FALSE	0.0041447	2.38251	65	2293	18	19804	AAEL002714,AAEL003162,AAEL004176,AAEL004235,AAEL005211,AAEL005712,AAEL005827,AAEL008678,AAEL009227,AAEL010568,AAEL010803,AAEL013903,AAEL014084,AAEL019610,AAEL019921,AAEL022590,AAEL026939,AAEL028163
GO:MF	guanyl-nucleotide exchange factor activity	GO:0005085	FALSE	0.00442089	2.35449	60	2293	17	19804	AAEL000984,AAEL001604,AAEL004591,AAEL004819,AAEL009415,AAEL011074,AAEL011142,AAEL013487,AAEL014992,AAEL019476,AAEL019542,AAEL019977,AAEL022364,AAEL025130,AAEL026782,AAEL027002,AAEL027135
GO:MF	phosphatidylinositol binding	GO:0035091	FALSE	0.00656776	2.18258	41	2293	13	19804	AAEL000386,AAEL003416,AAEL004517,AAEL005339,AAEL005484,AAEL005655,AAEL006308,AAEL008020,AAEL008189,AAEL008530,AAEL013863,AAEL013995,AAEL027322
GO:MF	nucleotidyltransferase activity	GO:0016779	FALSE	0.00720851	2.14215	68	2293	18	19804	AAEL000750,AAEL000996,AAEL002250,AAEL005356,AAEL005383,AAEL005888,AAEL006249,AAEL008247,AAEL009179,AAEL009851,AAEL010182,AAEL011367,AAEL017156,AAEL017213,AAEL019875,AAEL022540,AAEL024153,AAEL027722
GO:MF	neurotransmitter:sodium symporter activity	GO:0005328	TRUE	0.00806493	2.0934	11	2293	6	19804	AAEL000298,AAEL003619,AAEL003624,AAEL006412,AAEL010681,AAEL010883
GO:MF	solute:sodium symporter activity	GO:0015370	FALSE	0.00806493	2.0934	11	2293	6	19804	AAEL000298,AAEL003619,AAEL003624,AAEL006412,AAEL010681,AAEL010883
GO:MF	neurotransmitter transmembrane transporter activity	GO:0005326	FALSE	0.00806493	2.0934	11	2293	6	19804	AAEL000298,AAEL003619,AAEL003624,AAEL006412,AAEL010681,AAEL010883
GO:MF	histone acetyltransferase activity	GO:0004402	FALSE	0.00806493	2.0934	11	2293	6	19804	AAEL000452,AAEL006177,AAEL007672,AAEL017391,AAEL019662,AAEL025013
GO:MF	protein serine kinase activity	GO:0106310	FALSE	0.00921958	2.03529	15	2293	7	19804	AAEL008634,AAEL009360,AAEL013390,AAEL013939,AAEL017338,AAEL019440,AAEL019566
GO:MF	cytoskeletal protein binding	GO:0008092	FALSE	0.00950051	2.02225	168	2293	34	19804	AAEL002714,AAEL003162,AAEL004176,AAEL004235,AAEL005211,AAEL005634,AAEL005712,AAEL005827,AAEL005879,AAEL007915,AAEL008269,AAEL008591,AAEL008678,AAEL009227,AAEL009706,AAEL010568,AAEL010803,AAEL012449,AAEL012926,AAEL013808,AAEL013903,AAEL014084,AAEL019610,AAEL019646,AAEL019882,AAEL019921,AAEL021227,AAEL021429,AAEL022590,AAEL024528,AAEL025729,AAEL026939,AAEL028163,AAEL028211
GO:MF	enzyme regulator activity	GO:0030234	FALSE	0.00960089	2.01769	201	2293	39	19804	AAEL000984,AAEL001129,AAEL001187,AAEL001277,AAEL001604,AAEL002554,AAEL002720,AAEL003509,AAEL004591,AAEL004819,AAEL005936,AAEL005943,AAEL007328,AAEL007679,AAEL007712,AAEL009415,AAEL010048,AAEL011074,AAEL011142,AAEL013248,AAEL013487,AAEL014992,AAEL018139,AAEL018350,AAEL019476,AAEL019542,AAEL019977,AAEL020753,AAEL021209,AAEL021828,AAEL022364,AAEL023182,AAEL023279,AAEL025130,AAEL025216,AAEL026027,AAE…
GO:MF	endonuclease activity	GO:0004519	FALSE	0.0112951	1.94711	49	2293	14	19804	AAEL000425,AAEL002232,AAEL004995,AAEL005870,AAEL006209,AAEL008592,AAEL010781,AAEL011788,AAEL011993,AAEL018312,AAEL022169,AAEL023601,AAEL026470,AAEL026651
GO:MF	cysteine-type peptidase activity	GO:0008234	TRUE	0.0115209	1.93851	83	2293	20	19804	AAEL000448,AAEL001372,AAEL001540,AAEL002091,AAEL003476,AAEL005956,AAEL006389,AAEL007806,AAEL008650,AAEL008952,AAEL009702,AAEL011287,AAEL011950,AAEL013052,AAEL013635,AAEL014946,AAEL018127,AAEL019825,AAEL023060,AAEL027821
GO:MF	phospholipid binding	GO:0005543	FALSE	0.0121714	1.91466	55	2293	15	19804	AAEL000386,AAEL003416,AAEL004517,AAEL005339,AAEL005412,AAEL005484,AAEL005655,AAEL006308,AAEL007310,AAEL008020,AAEL008189,AAEL008530,AAEL013863,AAEL013995,AAEL027322
GO:MF	enzyme binding	GO:0019899	FALSE	0.0121714	1.91466	55	2293	15	19804	AAEL001549,AAEL003283,AAEL004441,AAEL005271,AAEL005390,AAEL006188,AAEL007521,AAEL008269,AAEL009392,AAEL010543,AAEL012751,AAEL013530,AAEL013905,AAEL018119,AAEL020191
GO:MF	peptide-lysine-N-acetyltransferase activity	GO:0061733	FALSE	0.0127325	1.89509	12	2293	6	19804	AAEL000452,AAEL006177,AAEL007672,AAEL017391,AAEL019662,AAEL025013
GO:MF	small molecule sensor activity	GO:0140299	FALSE	0.0127791	1.8935	16	2293	7	19804	AAEL002581,AAEL004171,AAEL005245,AAEL005858,AAEL006412,AAEL015060,AAEL026487
GO:MF	histone methyltransferase activity	GO:0042054	FALSE	0.0127791	1.8935	16	2293	7	19804	AAEL000193,AAEL009666,AAEL010414,AAEL013213,AAEL019535,AAEL019732,AAEL024670
GO:MF	nuclease activity	GO:0004518	FALSE	0.0144534	1.84003	79	2293	19	19804	AAEL000425,AAEL001397,AAEL001761,AAEL002232,AAEL004995,AAEL005870,AAEL006209,AAEL007237,AAEL008592,AAEL008814,AAEL010781,AAEL011629,AAEL011788,AAEL011993,AAEL018312,AAEL022169,AAEL023601,AAEL026470,AAEL026651
GO:MF	phosphatase activity	GO:0016791	FALSE	0.0180278	1.74406	124	2293	26	19804	AAEL000564,AAEL001423,AAEL002370,AAEL003326,AAEL004040,AAEL005175,AAEL005367,AAEL006320,AAEL007171,AAEL007677,AAEL008807,AAEL009077,AAEL009968,AAEL010078,AAEL011510,AAEL014763,AAEL018126,AAEL018237,AAEL019434,AAEL019485,AAEL019565,AAEL020987,AAEL021261,AAEL025729,AAEL025882,AAEL027483
GO:MF	lysine N-methyltransferase activity	GO:0016278	FALSE	0.0180278	1.74406	17	2293	7	19804	AAEL000193,AAEL009666,AAEL010414,AAEL013213,AAEL019535,AAEL019732,AAEL024670
GO:MF	protein-lysine N-methyltransferase activity	GO:0016279	FALSE	0.0180278	1.74406	17	2293	7	19804	AAEL000193,AAEL009666,AAEL010414,AAEL013213,AAEL019535,AAEL019732,AAEL024670
GO:MF	solute:monoatomic cation symporter activity	GO:0015294	FALSE	0.0180278	1.74406	17	2293	7	19804	AAEL000298,AAEL003619,AAEL003624,AAEL006412,AAEL009888,AAEL010681,AAEL010883
GO:MF	methyltransferase activity	GO:0008168	FALSE	0.0216092	1.66536	113	2293	24	19804	AAEL000193,AAEL000674,AAEL003179,AAEL003540,AAEL006747,AAEL008941,AAEL009023,AAEL009401,AAEL009666,AAEL010414,AAEL011199,AAEL011282,AAEL011969,AAEL013213,AAEL013305,AAEL013813,AAEL013905,AAEL013968,AAEL017986,AAEL019535,AAEL019732,AAEL024670,AAEL025004,AAEL025775
GO:MF	small GTPase binding	GO:0031267	FALSE	0.0230018	1.63824	32	2293	10	19804	AAEL001549,AAEL003283,AAEL004441,AAEL005271,AAEL005390,AAEL006188,AAEL007521,AAEL008269,AAEL009392,AAEL018119
GO:MF	GTPase binding	GO:0051020	FALSE	0.0230018	1.63824	32	2293	10	19804	AAEL001549,AAEL003283,AAEL004441,AAEL005271,AAEL005390,AAEL006188,AAEL007521,AAEL008269,AAEL009392,AAEL018119
GO:MF	lipid binding	GO:0008289	FALSE	0.0230019	1.63824	95	2293	21	19804	AAEL000386,AAEL003416,AAEL003494,AAEL004211,AAEL004517,AAEL005339,AAEL005412,AAEL005484,AAEL005655,AAEL006308,AAEL007310,AAEL008020,AAEL008189,AAEL008530,AAEL009068,AAEL009088,AAEL011953,AAEL013863,AAEL013995,AAEL026177,AAEL027322
GO:MF	deoxyribonuclease activity	GO:0004536	FALSE	0.0284954	1.54523	14	2293	6	19804	AAEL004995,AAEL005870,AAEL006209,AAEL011993,AAEL018312,AAEL023601
GO:MF	phosphatidylinositol phosphate phosphatase activity	GO:0052866	FALSE	0.0284954	1.54523	10	2293	5	19804	AAEL000564,AAEL002370,AAEL005367,AAEL008807,AAEL021261
GO:MF	cysteine-type deubiquitinase activity	GO:0004843	FALSE	0.0361154	1.44231	34	2293	10	19804	AAEL000448,AAEL001540,AAEL002091,AAEL007806,AAEL009702,AAEL011287,AAEL013052,AAEL019825,AAEL023060,AAEL027821
GO:MF	damaged DNA binding	GO:0003684	TRUE	0.0405774	1.39172	15	2293	6	19804	AAEL002250,AAEL003684,AAEL003897,AAEL006715,AAEL013179,AAEL018259
GO:MF	peptide N-acetyltransferase activity	GO:0034212	FALSE	0.0405774	1.39172	15	2293	6	19804	AAEL000452,AAEL006177,AAEL007672,AAEL017391,AAEL019662,AAEL025013
GO:MF	DNA damage sensor activity	GO:0140612	FALSE	0.0405774	1.39172	15	2293	6	19804	AAEL002581,AAEL004171,AAEL005245,AAEL005858,AAEL015060,AAEL026487
GO:MF	ATP-dependent DNA damage sensor activity	GO:0140664	FALSE	0.0405774	1.39172	15	2293	6	19804	AAEL002581,AAEL004171,AAEL005245,AAEL005858,AAEL015060,AAEL026487
GO:MF	molecular function activator activity	GO:0140677	FALSE	0.0438213	1.35832	160	2293	30	19804	AAEL000984,AAEL001187,AAEL001277,AAEL001604,AAEL001876,AAEL003509,AAEL004591,AAEL004819,AAEL005877,AAEL005943,AAEL007712,AAEL009415,AAEL011074,AAEL011142,AAEL013487,AAEL014992,AAEL018139,AAEL018350,AAEL019476,AAEL019542,AAEL019866,AAEL019977,AAEL021209,AAEL021828,AAEL022364,AAEL025130,AAEL025216,AAEL026782,AAEL027002,AAEL027135
GO:MF	transferase activity, transferring one-carbon groups	GO:0016741	FALSE	0.0464996	1.33255	121	2293	24	19804	AAEL000193,AAEL000674,AAEL003179,AAEL003540,AAEL006747,AAEL008941,AAEL009023,AAEL009401,AAEL009666,AAEL010414,AAEL011199,AAEL011282,AAEL011969,AAEL013213,AAEL013305,AAEL013813,AAEL013905,AAEL013968,AAEL017986,AAEL019535,AAEL019732,AAEL024670,AAEL025004,AAEL025775
GO:BP	phosphorylation	GO:0016310	FALSE	7.67883e-18	17.1147	359	2293	105	19804	AAEL000187,AAEL000386,AAEL000397,AAEL000589,AAEL000924,AAEL001009,AAEL001370,AAEL001549,AAEL001622,AAEL001976,AAEL002317,AAEL002569,AAEL002895,AAEL002903,AAEL003013,AAEL003245,AAEL004110,AAEL004165,AAEL004351,AAEL004592,AAEL004700,AAEL004853,AAEL005003,AAEL005936,AAEL005943,AAEL006239,AAEL006308,AAEL006317,AAEL006435,AAEL006587,AAEL007544,AAEL007632,AAEL007642,AAEL007931,AAEL008189,AAEL008507,AAE…
GO:BP	protein phosphorylation	GO:0006468	FALSE	6.3391e-16	15.198	246	2293	79	19804	AAEL000187,AAEL000589,AAEL000924,AAEL001370,AAEL001549,AAEL001622,AAEL001976,AAEL002317,AAEL002569,AAEL002895,AAEL003013,AAEL003245,AAEL004110,AAEL004165,AAEL004351,AAEL004592,AAEL004700,AAEL005003,AAEL005936,AAEL005943,AAEL006308,AAEL007544,AAEL007632,AAEL007642,AAEL007931,AAEL008189,AAEL008507,AAEL008621,AAEL008634,AAEL009360,AAEL009364,AAEL009880,AAEL010543,AAEL010835,AAEL011118,AAEL011376,AAE…
GO:BP	cell cycle	GO:0007049	FALSE	3.72506e-13	12.4289	150	2293	54	19804	AAEL000924,AAEL000984,AAEL001939,AAEL002714,AAEL003416,AAEL003451,AAEL003648,AAEL004073,AAEL004176,AAEL004551,AAEL004634,AAEL005712,AAEL005802,AAEL005962,AAEL006125,AAEL006731,AAEL006772,AAEL006886,AAEL007234,AAEL007810,AAEL007939,AAEL008210,AAEL008247,AAEL008595,AAEL008678,AAEL008944,AAEL009360,AAEL009789,AAEL010421,AAEL010543,AAEL010759,AAEL011049,AAEL011118,AAEL011321,AAEL011330,AAEL011376,AAE…
GO:BP	DNA metabolic process	GO:0006259	FALSE	1.60467e-12	11.7946	223	2293	68	19804	AAEL000425,AAEL000440,AAEL002250,AAEL002407,AAEL002581,AAEL003529,AAEL003648,AAEL003684,AAEL003897,AAEL003935,AAEL004039,AAEL004171,AAEL004200,AAEL004328,AAEL004995,AAEL005245,AAEL005858,AAEL005870,AAEL005888,AAEL006209,AAEL006715,AAEL006963,AAEL007007,AAEL007541,AAEL007683,AAEL007692,AAEL007939,AAEL008247,AAEL009465,AAEL009773,AAEL009851,AAEL010341,AAEL010421,AAEL010781,AAEL010855,AAEL011603,AAE…
GO:BP	cellular response to stress	GO:0033554	FALSE	4.72661e-11	10.3255	172	2293	55	19804	AAEL000425,AAEL000440,AAEL000924,AAEL002250,AAEL002407,AAEL002581,AAEL003648,AAEL003684,AAEL003897,AAEL004039,AAEL004171,AAEL005245,AAEL005858,AAEL005870,AAEL005888,AAEL006209,AAEL006271,AAEL006474,AAEL006715,AAEL006910,AAEL006963,AAEL007366,AAEL007891,AAEL008634,AAEL009719,AAEL009851,AAEL010341,AAEL010759,AAEL010781,AAEL011626,AAEL011629,AAEL011715,AAEL011993,AAEL012355,AAEL013179,AAEL013205,AAE…
GO:BP	cellular response to DNA damage stimulus	GO:0006974	FALSE	1.20002e-10	9.92081	137	2293	47	19804	AAEL000425,AAEL000440,AAEL000924,AAEL002250,AAEL002407,AAEL002581,AAEL003648,AAEL003684,AAEL003897,AAEL004039,AAEL004171,AAEL005245,AAEL005858,AAEL005870,AAEL005888,AAEL006209,AAEL006715,AAEL006963,AAEL007366,AAEL009851,AAEL010341,AAEL010759,AAEL010781,AAEL011626,AAEL011629,AAEL011715,AAEL011993,AAEL012355,AAEL013179,AAEL013205,AAEL013822,AAEL014250,AAEL014774,AAEL015060,AAEL018254,AAEL018259,AAE…
GO:BP	cell cycle process	GO:0022402	FALSE	1.94149e-10	9.71186	81	2293	34	19804	AAEL000924,AAEL000984,AAEL002714,AAEL003451,AAEL003648,AAEL004073,AAEL004634,AAEL005712,AAEL005802,AAEL005962,AAEL006125,AAEL006731,AAEL006772,AAEL007234,AAEL007810,AAEL008247,AAEL008944,AAEL009360,AAEL009789,AAEL010421,AAEL010759,AAEL011049,AAEL011118,AAEL011548,AAEL012446,AAEL013390,AAEL014212,AAEL016982,AAEL018254,AAEL020191,AAEL022080,AAEL022467,AAEL025517,AAEL025664
GO:BP	chromosome organization	GO:0051276	FALSE	1.01092e-09	8.99528	81	2293	33	19804	AAEL001719,AAEL003449,AAEL003684,AAEL004039,AAEL004073,AAEL004200,AAEL004634,AAEL004859,AAEL005245,AAEL005802,AAEL005962,AAEL006177,AAEL006772,AAEL007007,AAEL007234,AAEL007683,AAEL008042,AAEL009789,AAEL011049,AAEL011548,AAEL011603,AAEL012865,AAEL013205,AAEL013822,AAEL014212,AAEL018244,AAEL018344,AAEL022080,AAEL024563,AAEL025042,AAEL025517,AAEL025664,AAEL026040
GO:BP	DNA repair	GO:0006281	FALSE	7.01305e-09	8.15409	123	2293	41	19804	AAEL000425,AAEL000440,AAEL002250,AAEL002407,AAEL002581,AAEL003684,AAEL003897,AAEL004039,AAEL004171,AAEL005245,AAEL005858,AAEL005870,AAEL005888,AAEL006209,AAEL006715,AAEL006963,AAEL009851,AAEL010341,AAEL010781,AAEL011629,AAEL011715,AAEL011993,AAEL012355,AAEL013179,AAEL013205,AAEL013822,AAEL014250,AAEL014774,AAEL015060,AAEL018259,AAEL018312,AAEL019831,AAEL020796,AAEL023601,AAEL024736,AAEL025042,AAE…
GO:BP	RNA processing	GO:0006396	FALSE	2.06767e-08	7.68452	330	2293	78	19804	AAEL000033,AAEL000422,AAEL000510,AAEL000674,AAEL001169,AAEL001238,AAEL001326,AAEL001371,AAEL001382,AAEL001716,AAEL001761,AAEL001971,AAEL002157,AAEL002232,AAEL002377,AAEL002719,AAEL002843,AAEL002933,AAEL003605,AAEL003664,AAEL004355,AAEL004558,AAEL004571,AAEL004625,AAEL004663,AAEL004896,AAEL005356,AAEL005848,AAEL007573,AAEL007853,AAEL007904,AAEL008382,AAEL008592,AAEL008680,AAEL008941,AAEL009023,AAE…
GO:BP	protein modification by small protein conjugation or removal	GO:0070647	FALSE	7.96497e-08	7.09882	153	2293	45	19804	AAEL000448,AAEL000469,AAEL000590,AAEL000730,AAEL001540,AAEL004356,AAEL004790,AAEL005774,AAEL006032,AAEL006208,AAEL006910,AAEL007241,AAEL007701,AAEL007738,AAEL007797,AAEL007806,AAEL008184,AAEL008680,AAEL009614,AAEL009702,AAEL009719,AAEL010421,AAEL010641,AAEL011287,AAEL011541,AAEL012306,AAEL012446,AAEL012500,AAEL014519,AAEL015099,AAEL018318,AAEL019825,AAEL019854,AAEL019888,AAEL019965,AAEL020236,AAE…
GO:BP	negative regulation of gene expression	GO:0010629	FALSE	1.40274e-07	6.85302	82	2293	30	19804	AAEL001187,AAEL001397,AAEL001666,AAEL001939,AAEL003089,AAEL003735,AAEL004259,AAEL004420,AAEL005388,AAEL005453,AAEL006177,AAEL007449,AAEL007823,AAEL008098,AAEL008592,AAEL008595,AAEL008814,AAEL008901,AAEL009411,AAEL011111,AAEL013025,AAEL013227,AAEL013692,AAEL018177,AAEL019460,AAEL020200,AAEL023532,AAEL025223,AAEL026736,AAEL026994
GO:BP	response to stress	GO:0006950	FALSE	2.13481e-07	6.67064	258	2293	63	19804	AAEL000425,AAEL000440,AAEL000924,AAEL002250,AAEL002407,AAEL002581,AAEL003648,AAEL003684,AAEL003897,AAEL004039,AAEL004146,AAEL004171,AAEL004386,AAEL004390,AAEL005245,AAEL005858,AAEL005870,AAEL005888,AAEL006209,AAEL006271,AAEL006474,AAEL006715,AAEL006786,AAEL006910,AAEL006963,AAEL007366,AAEL007563,AAEL007891,AAEL008634,AAEL009719,AAEL009851,AAEL010341,AAEL010759,AAEL010781,AAEL011626,AAEL011629,AAE…
GO:BP	protein modification by small protein conjugation	GO:0032446	FALSE	2.8898e-07	6.53913	113	2293	36	19804	AAEL000469,AAEL000590,AAEL000730,AAEL004356,AAEL004790,AAEL005774,AAEL006208,AAEL006910,AAEL007241,AAEL007701,AAEL007738,AAEL007797,AAEL008184,AAEL008680,AAEL009614,AAEL009719,AAEL010421,AAEL010641,AAEL011541,AAEL012306,AAEL012446,AAEL012500,AAEL014519,AAEL015099,AAEL018318,AAEL019854,AAEL019888,AAEL019965,AAEL020236,AAEL021209,AAEL021579,AAEL021793,AAEL021805,AAEL021839,AAEL022725,AAEL025969
GO:BP	post-transcriptional regulation of gene expression	GO:0010608	FALSE	4.14283e-07	6.3827	59	2293	24	19804	AAEL000924,AAEL001187,AAEL001397,AAEL001666,AAEL002422,AAEL003089,AAEL003926,AAEL005388,AAEL006876,AAEL007329,AAEL007449,AAEL008595,AAEL008901,AAEL009326,AAEL009372,AAEL009411,AAEL011111,AAEL013025,AAEL018177,AAEL019460,AAEL020200,AAEL023532,AAEL026736,AAEL026994
GO:BP	negative regulation of biological process	GO:0048519	FALSE	8.492e-07	6.07099	244	2293	59	19804	AAEL000924,AAEL001187,AAEL001397,AAEL001666,AAEL001939,AAEL002084,AAEL002394,AAEL002720,AAEL003089,AAEL003388,AAEL003648,AAEL003735,AAEL004146,AAEL004259,AAEL004420,AAEL005388,AAEL005400,AAEL005453,AAEL005936,AAEL006177,AAEL006792,AAEL007007,AAEL007449,AAEL007679,AAEL007712,AAEL007823,AAEL008098,AAEL008592,AAEL008595,AAEL008814,AAEL008901,AAEL008958,AAEL009382,AAEL009411,AAEL010341,AAEL010759,AAE…
GO:BP	negative regulation of macromolecule metabolic process	GO:0010605	FALSE	8.62956e-07	6.06401	176	2293	47	19804	AAEL001187,AAEL001397,AAEL001666,AAEL001939,AAEL002394,AAEL002720,AAEL003089,AAEL003648,AAEL003735,AAEL004146,AAEL004259,AAEL004420,AAEL005388,AAEL005400,AAEL005453,AAEL005936,AAEL006177,AAEL007449,AAEL007679,AAEL007823,AAEL008098,AAEL008592,AAEL008595,AAEL008814,AAEL008901,AAEL008958,AAEL009382,AAEL009411,AAEL010341,AAEL011111,AAEL011810,AAEL013025,AAEL013227,AAEL013616,AAEL013692,AAEL014203,AAE…
GO:BP	cell division	GO:0051301	FALSE	1.47735e-06	5.83052	54	2293	22	19804	AAEL000984,AAEL002714,AAEL004073,AAEL004176,AAEL004551,AAEL004634,AAEL004719,AAEL005493,AAEL005962,AAEL007241,AAEL008678,AAEL008944,AAEL009789,AAEL010855,AAEL011049,AAEL012389,AAEL012446,AAEL014084,AAEL014212,AAEL020329,AAEL020341,AAEL022467
GO:BP	negative regulation of metabolic process	GO:0009892	FALSE	1.72756e-06	5.76257	180	2293	47	19804	AAEL001187,AAEL001397,AAEL001666,AAEL001939,AAEL002394,AAEL002720,AAEL003089,AAEL003648,AAEL003735,AAEL004146,AAEL004259,AAEL004420,AAEL005388,AAEL005400,AAEL005453,AAEL005936,AAEL006177,AAEL007449,AAEL007679,AAEL007823,AAEL008098,AAEL008592,AAEL008595,AAEL008814,AAEL008901,AAEL008958,AAEL009382,AAEL009411,AAEL010341,AAEL011111,AAEL011810,AAEL013025,AAEL013227,AAEL013616,AAEL013692,AAEL014203,AAE…
GO:BP	mitotic cell cycle	GO:0000278	FALSE	2.46433e-06	5.6083	43	2293	19	19804	AAEL003416,AAEL003451,AAEL004073,AAEL004634,AAEL005962,AAEL006772,AAEL007234,AAEL008247,AAEL009789,AAEL011049,AAEL011118,AAEL011376,AAEL011548,AAEL014212,AAEL016982,AAEL020191,AAEL022467,AAEL025517,AAEL025664
GO:BP	mRNA metabolic process	GO:0016071	FALSE	2.47491e-06	5.60644	171	2293	45	19804	AAEL000510,AAEL001187,AAEL001326,AAEL001371,AAEL001382,AAEL001397,AAEL001716,AAEL002377,AAEL003605,AAEL003735,AAEL004355,AAEL004420,AAEL004702,AAEL005356,AAEL005388,AAEL007904,AAEL008382,AAEL008814,AAEL008901,AAEL009061,AAEL009878,AAEL009959,AAEL010588,AAEL011111,AAEL011382,AAEL011433,AAEL012987,AAEL013425,AAEL013522,AAEL013723,AAEL013813,AAEL013905,AAEL014495,AAEL017400,AAEL019447,AAEL019965,AAE…
GO:BP	protein ubiquitination	GO:0016567	FALSE	5.03421e-06	5.29807	100	2293	31	19804	AAEL000469,AAEL000590,AAEL000730,AAEL004356,AAEL004790,AAEL005774,AAEL006208,AAEL006910,AAEL007241,AAEL007701,AAEL007797,AAEL008184,AAEL009614,AAEL009719,AAEL010421,AAEL011541,AAEL012446,AAEL012500,AAEL014519,AAEL018318,AAEL019854,AAEL019888,AAEL019965,AAEL020236,AAEL021209,AAEL021579,AAEL021793,AAEL021805,AAEL021839,AAEL022725,AAEL025969
GO:BP	post-transcriptional gene silencing	GO:0016441	FALSE	8.36443e-06	5.07756	14	2293	10	19804	AAEL001666,AAEL003089,AAEL007449,AAEL008595,AAEL009411,AAEL013025,AAEL018177,AAEL019460,AAEL020200,AAEL023532
GO:BP	intracellular signal transduction	GO:0035556	FALSE	1.02878e-05	4.98768	185	2293	46	19804	AAEL000386,AAEL000562,AAEL000924,AAEL001580,AAEL001604,AAEL002903,AAEL003648,AAEL004211,AAEL004431,AAEL006188,AAEL006311,AAEL006786,AAEL006792,AAEL006865,AAEL007366,AAEL007712,AAEL008630,AAEL008634,AAEL008739,AAEL009294,AAEL010342,AAEL010759,AAEL011069,AAEL011074,AAEL011118,AAEL011142,AAEL011715,AAEL013939,AAEL014636,AAEL015271,AAEL017338,AAEL018254,AAEL019440,AAEL019485,AAEL019711,AAEL019977,AAE…
GO:BP	organelle organization	GO:0006996	FALSE	1.27852e-05	4.89329	345	2293	72	19804	AAEL000088,AAEL000562,AAEL000984,AAEL001580,AAEL001719,AAEL002714,AAEL003162,AAEL003449,AAEL003451,AAEL003605,AAEL003684,AAEL004039,AAEL004073,AAEL004172,AAEL004200,AAEL004634,AAEL004859,AAEL005084,AAEL005211,AAEL005245,AAEL005712,AAEL005802,AAEL005827,AAEL005962,AAEL006125,AAEL006177,AAEL006772,AAEL007007,AAEL007234,AAEL007683,AAEL007810,AAEL008042,AAEL008269,AAEL008944,AAEL009068,AAEL009360,AAE…
GO:BP	mitotic cell cycle process	GO:1903047	FALSE	1.36622e-05	4.86448	39	2293	17	19804	AAEL003451,AAEL004073,AAEL004634,AAEL005962,AAEL006772,AAEL007234,AAEL008247,AAEL009789,AAEL011049,AAEL011118,AAEL011548,AAEL014212,AAEL016982,AAEL020191,AAEL022467,AAEL025517,AAEL025664
GO:BP	mitotic nuclear division	GO:0140014	FALSE	3.1964e-05	4.49534	22	2293	12	19804	AAEL003451,AAEL004073,AAEL004634,AAEL005962,AAEL006772,AAEL007234,AAEL009789,AAEL011049,AAEL011548,AAEL014212,AAEL025517,AAEL025664
GO:BP	histone modification	GO:0016570	FALSE	4.04043e-05	4.39357	55	2293	20	19804	AAEL000193,AAEL000452,AAEL000730,AAEL003528,AAEL006177,AAEL007672,AAEL009382,AAEL009666,AAEL010341,AAEL010414,AAEL011415,AAEL013213,AAEL017391,AAEL018133,AAEL019422,AAEL019535,AAEL019662,AAEL019732,AAEL024670,AAEL025013
GO:BP	RNA-mediated post-transcriptional gene silencing	GO:0035194	FALSE	4.23601e-05	4.37304	13	2293	9	19804	AAEL001666,AAEL007449,AAEL008595,AAEL009411,AAEL013025,AAEL018177,AAEL019460,AAEL020200,AAEL023532
GO:BP	chromosome segregation	GO:0007059	FALSE	4.37962e-05	4.35856	30	2293	14	19804	AAEL004073,AAEL004634,AAEL005962,AAEL006731,AAEL006772,AAEL007234,AAEL007810,AAEL009789,AAEL011049,AAEL011118,AAEL011548,AAEL014212,AAEL025517,AAEL025664
GO:BP	regulation of nucleobase-containing compound metabolic process	GO:0019219	FALSE	4.95975e-05	4.30454	492	2293	92	19804	AAEL000327,AAEL000395,AAEL000452,AAEL000584,AAEL000894,AAEL001116,AAEL001119,AAEL001187,AAEL001304,AAEL001315,AAEL001361,AAEL001397,AAEL001776,AAEL002394,AAEL002769,AAEL003648,AAEL003973,AAEL004146,AAEL004436,AAEL005388,AAEL005400,AAEL005453,AAEL006944,AAEL007279,AAEL007360,AAEL007672,AAEL008141,AAEL008244,AAEL008842,AAEL008901,AAEL008958,AAEL009047,AAEL009263,AAEL009265,AAEL009382,AAEL009773,AAE…
GO:BP	nuclear division	GO:0000280	FALSE	6.44676e-05	4.19066	27	2293	13	19804	AAEL003451,AAEL004073,AAEL004634,AAEL005962,AAEL006772,AAEL007234,AAEL009789,AAEL010421,AAEL011049,AAEL011548,AAEL014212,AAEL025517,AAEL025664
GO:BP	regulation of RNA metabolic process	GO:0051252	FALSE	7.12005e-05	4.14752	483	2293	90	19804	AAEL000327,AAEL000395,AAEL000452,AAEL000584,AAEL000894,AAEL001116,AAEL001119,AAEL001187,AAEL001304,AAEL001315,AAEL001361,AAEL001397,AAEL001776,AAEL002394,AAEL002769,AAEL003973,AAEL004146,AAEL004436,AAEL005388,AAEL005400,AAEL005453,AAEL006944,AAEL007279,AAEL007360,AAEL007672,AAEL008141,AAEL008244,AAEL008842,AAEL008901,AAEL008958,AAEL009047,AAEL009263,AAEL009265,AAEL009382,AAEL009893,AAEL010054,AAE…
GO:BP	mitotic sister chromatid segregation	GO:0000070	FALSE	7.12005e-05	4.14752	20	2293	11	19804	AAEL004073,AAEL004634,AAEL005962,AAEL006772,AAEL007234,AAEL009789,AAEL011049,AAEL011548,AAEL014212,AAEL025517,AAEL025664
GO:BP	RNA-mediated gene silencing	GO:0031047	FALSE	0.000101558	3.99329	36	2293	15	19804	AAEL001666,AAEL001939,AAEL007449,AAEL007823,AAEL008098,AAEL008592,AAEL008595,AAEL009411,AAEL013025,AAEL013227,AAEL013692,AAEL018177,AAEL019460,AAEL020200,AAEL023532
GO:BP	DNA replication	GO:0006260	FALSE	0.000102784	3.98808	78	2293	24	19804	AAEL003529,AAEL003648,AAEL003935,AAEL004039,AAEL004200,AAEL004328,AAEL005870,AAEL005888,AAEL006963,AAEL007007,AAEL007541,AAEL007692,AAEL007939,AAEL008247,AAEL009465,AAEL009773,AAEL010855,AAEL014250,AAEL020929,AAEL020957,AAEL024003,AAEL025042,AAEL027465,AAEL027722
GO:BP	organelle fission	GO:0048285	FALSE	0.000103175	3.98642	32	2293	14	19804	AAEL003451,AAEL004073,AAEL004634,AAEL005962,AAEL006772,AAEL007234,AAEL009068,AAEL009789,AAEL010421,AAEL011049,AAEL011548,AAEL014212,AAEL025517,AAEL025664
GO:BP	reproductive process	GO:0022414	FALSE	0.000108294	3.9654	54	2293	19	19804	AAEL001719,AAEL001939,AAEL004386,AAEL004390,AAEL004859,AAEL006772,AAEL006786,AAEL006830,AAEL006985,AAEL008042,AAEL008595,AAEL009789,AAEL010097,AAEL010421,AAEL015271,AAEL023601,AAEL024563,AAEL026038,AAEL026040
GO:BP	reproduction	GO:0000003	FALSE	0.000108294	3.9654	54	2293	19	19804	AAEL001719,AAEL001939,AAEL004386,AAEL004390,AAEL004859,AAEL006772,AAEL006786,AAEL006830,AAEL006985,AAEL008042,AAEL008595,AAEL009789,AAEL010097,AAEL010421,AAEL015271,AAEL023601,AAEL024563,AAEL026038,AAEL026040
GO:BP	mRNA processing	GO:0006397	FALSE	0.000156982	3.80415	140	2293	35	19804	AAEL000510,AAEL001326,AAEL001371,AAEL001382,AAEL001716,AAEL002377,AAEL003605,AAEL004355,AAEL005356,AAEL007904,AAEL008382,AAEL009061,AAEL009878,AAEL009959,AAEL010588,AAEL011111,AAEL011382,AAEL011433,AAEL012987,AAEL013425,AAEL013522,AAEL013723,AAEL013813,AAEL014495,AAEL017400,AAEL019447,AAEL019965,AAEL024343,AAEL025258,AAEL026040,AAEL026651,AAEL026736,AAEL026920,AAEL026994,AAEL027036
GO:BP	negative regulation of cellular process	GO:0048523	FALSE	0.000197851	3.70366	130	2293	33	19804	AAEL000924,AAEL001187,AAEL001397,AAEL002084,AAEL002394,AAEL003388,AAEL003648,AAEL004146,AAEL005388,AAEL005400,AAEL005936,AAEL006792,AAEL007007,AAEL007449,AAEL007679,AAEL007712,AAEL008958,AAEL009382,AAEL010341,AAEL010759,AAEL011111,AAEL011118,AAEL011810,AAEL013616,AAEL014203,AAEL014368,AAEL018254,AAEL020110,AAEL024141,AAEL025517,AAEL025664,AAEL025729,AAEL026994
GO:BP	sister chromatid segregation	GO:0000819	FALSE	0.00021383	3.66993	22	2293	11	19804	AAEL004073,AAEL004634,AAEL005962,AAEL006772,AAEL007234,AAEL009789,AAEL011049,AAEL011548,AAEL014212,AAEL025517,AAEL025664
GO:BP	ncRNA processing	GO:0034470	FALSE	0.000224115	3.64953	154	2293	37	19804	AAEL000033,AAEL000422,AAEL000674,AAEL001169,AAEL001238,AAEL001761,AAEL002157,AAEL002232,AAEL002719,AAEL002843,AAEL002933,AAEL004558,AAEL004571,AAEL004625,AAEL004663,AAEL004896,AAEL005848,AAEL007573,AAEL008592,AAEL008680,AAEL008941,AAEL009542,AAEL010362,AAEL010663,AAEL011147,AAEL011199,AAEL011282,AAEL011435,AAEL013968,AAEL014934,AAEL017986,AAEL018054,AAEL022169,AAEL022540,AAEL024814,AAEL025004,AAE…
GO:BP	negative regulation of cellular metabolic process	GO:0031324	FALSE	0.000263171	3.57976	67	2293	21	19804	AAEL001187,AAEL001397,AAEL002394,AAEL003648,AAEL004146,AAEL005388,AAEL005400,AAEL005936,AAEL007449,AAEL007679,AAEL008958,AAEL009382,AAEL010341,AAEL011111,AAEL011810,AAEL013616,AAEL014203,AAEL014368,AAEL020110,AAEL024141,AAEL026994
GO:BP	nuclear chromosome segregation	GO:0098813	FALSE	0.000346081	3.46082	23	2293	11	19804	AAEL004073,AAEL004634,AAEL005962,AAEL006772,AAEL007234,AAEL009789,AAEL011049,AAEL011548,AAEL014212,AAEL025517,AAEL025664
GO:BP	regulation of RNA biosynthetic process	GO:2001141	FALSE	0.000407726	3.38963	458	2293	83	19804	AAEL000327,AAEL000395,AAEL000452,AAEL000584,AAEL000894,AAEL001116,AAEL001119,AAEL001304,AAEL001315,AAEL001361,AAEL001776,AAEL002394,AAEL002769,AAEL003973,AAEL004146,AAEL004436,AAEL005400,AAEL005453,AAEL006944,AAEL007279,AAEL007360,AAEL007672,AAEL008141,AAEL008244,AAEL008842,AAEL008958,AAEL009047,AAEL009263,AAEL009265,AAEL009382,AAEL009893,AAEL010054,AAEL010341,AAEL010343,AAEL010433,AAEL011202,AAE…
GO:BP	regulation of DNA-templated transcription	GO:0006355	FALSE	0.000407726	3.38963	458	2293	83	19804	AAEL000327,AAEL000395,AAEL000452,AAEL000584,AAEL000894,AAEL001116,AAEL001119,AAEL001304,AAEL001315,AAEL001361,AAEL001776,AAEL002394,AAEL002769,AAEL003973,AAEL004146,AAEL004436,AAEL005400,AAEL005453,AAEL006944,AAEL007279,AAEL007360,AAEL007672,AAEL008141,AAEL008244,AAEL008842,AAEL008958,AAEL009047,AAEL009263,AAEL009265,AAEL009382,AAEL009893,AAEL010054,AAEL010341,AAEL010343,AAEL010433,AAEL011202,AAE…
GO:BP	regulation of nucleic acid-templated transcription	GO:1903506	FALSE	0.000407726	3.38963	458	2293	83	19804	AAEL000327,AAEL000395,AAEL000452,AAEL000584,AAEL000894,AAEL001116,AAEL001119,AAEL001304,AAEL001315,AAEL001361,AAEL001776,AAEL002394,AAEL002769,AAEL003973,AAEL004146,AAEL004436,AAEL005400,AAEL005453,AAEL006944,AAEL007279,AAEL007360,AAEL007672,AAEL008141,AAEL008244,AAEL008842,AAEL008958,AAEL009047,AAEL009263,AAEL009265,AAEL009382,AAEL009893,AAEL010054,AAEL010341,AAEL010343,AAEL010433,AAEL011202,AAE…
GO:BP	regulation of cell cycle process	GO:0010564	FALSE	0.000646159	3.18966	37	2293	14	19804	AAEL000924,AAEL000984,AAEL003451,AAEL003648,AAEL008944,AAEL009789,AAEL010759,AAEL011118,AAEL012446,AAEL018254,AAEL020191,AAEL022080,AAEL025517,AAEL025664
GO:BP	cellular macromolecule catabolic process	GO:0044265	FALSE	0.000655304	3.18356	138	2293	33	19804	AAEL001187,AAEL001397,AAEL001540,AAEL003735,AAEL004420,AAEL004995,AAEL005388,AAEL005870,AAEL005885,AAEL006474,AAEL006677,AAEL006799,AAEL006910,AAEL007241,AAEL007891,AAEL008592,AAEL008814,AAEL008901,AAEL009042,AAEL009614,AAEL009702,AAEL011111,AAEL011287,AAEL011993,AAEL013052,AAEL013530,AAEL019825,AAEL020236,AAEL023060,AAEL025223,AAEL025808,AAEL026736,AAEL026994
GO:BP	cellular catabolic process	GO:0044248	FALSE	0.000915358	3.03841	305	2293	59	19804	AAEL000370,AAEL000511,AAEL001187,AAEL001397,AAEL001540,AAEL002895,AAEL003735,AAEL004386,AAEL004420,AAEL004431,AAEL004853,AAEL004995,AAEL005169,AAEL005388,AAEL005870,AAEL005885,AAEL005902,AAEL006239,AAEL006381,AAEL006474,AAEL006677,AAEL006799,AAEL006910,AAEL007030,AAEL007241,AAEL007891,AAEL008592,AAEL008814,AAEL008879,AAEL008901,AAEL009042,AAEL009614,AAEL009702,AAEL009814,AAEL009838,AAEL009968,AAE…
GO:BP	ncRNA metabolic process	GO:0034660	FALSE	0.00162654	2.78873	200	2293	42	19804	AAEL000033,AAEL000422,AAEL000674,AAEL001169,AAEL001238,AAEL001761,AAEL002157,AAEL002232,AAEL002719,AAEL002748,AAEL002843,AAEL002933,AAEL004558,AAEL004571,AAEL004625,AAEL004663,AAEL004896,AAEL005838,AAEL005848,AAEL007573,AAEL008509,AAEL008592,AAEL008680,AAEL008941,AAEL009542,AAEL010362,AAEL010563,AAEL010663,AAEL011147,AAEL011199,AAEL011282,AAEL011435,AAEL013862,AAEL013968,AAEL014934,AAEL017986,AAE…
GO:BP	nucleobase-containing compound catabolic process	GO:0034655	FALSE	0.00171744	2.76512	65	2293	19	19804	AAEL001187,AAEL001397,AAEL003735,AAEL004420,AAEL004995,AAEL005388,AAEL005870,AAEL006799,AAEL008592,AAEL008814,AAEL008901,AAEL009968,AAEL011111,AAEL011993,AAEL012629,AAEL019528,AAEL025223,AAEL026736,AAEL026994
GO:BP	macromolecule catabolic process	GO:0009057	FALSE	0.00212468	2.67271	171	2293	37	19804	AAEL001187,AAEL001397,AAEL001540,AAEL003431,AAEL003735,AAEL004420,AAEL004995,AAEL005388,AAEL005870,AAEL005885,AAEL006474,AAEL006677,AAEL006799,AAEL006910,AAEL007241,AAEL007891,AAEL008592,AAEL008814,AAEL008901,AAEL009042,AAEL009614,AAEL009702,AAEL009719,AAEL009838,AAEL011111,AAEL011287,AAEL011993,AAEL013052,AAEL013530,AAEL019825,AAEL020236,AAEL023060,AAEL025223,AAEL025594,AAEL025808,AAEL026736,AAE…
GO:BP	peptidyl-lysine modification	GO:0018205	FALSE	0.00296975	2.52728	42	2293	14	19804	AAEL000452,AAEL006177,AAEL007672,AAEL009666,AAEL010341,AAEL010641,AAEL013213,AAEL015099,AAEL017391,AAEL019535,AAEL019662,AAEL019732,AAEL024670,AAEL025013
GO:BP	RNA modification	GO:0009451	FALSE	0.00310298	2.50822	90	2293	23	19804	AAEL000674,AAEL002719,AAEL002843,AAEL003540,AAEL004558,AAEL004571,AAEL004663,AAEL004702,AAEL004896,AAEL005216,AAEL008680,AAEL008941,AAEL009023,AAEL010362,AAEL011199,AAEL011282,AAEL011435,AAEL012987,AAEL013813,AAEL013905,AAEL013968,AAEL017986,AAEL025004
GO:BP	RNA catabolic process	GO:0006401	FALSE	0.00378519	2.42191	43	2293	14	19804	AAEL001187,AAEL001397,AAEL003735,AAEL004420,AAEL005388,AAEL005870,AAEL006799,AAEL008592,AAEL008814,AAEL008901,AAEL011111,AAEL025223,AAEL026736,AAEL026994
GO:BP	negative regulation of nucleobase-containing compound metabolic process	GO:0045934	FALSE	0.00378519	2.42191	43	2293	14	19804	AAEL002394,AAEL003648,AAEL004146,AAEL005400,AAEL008958,AAEL009382,AAEL010341,AAEL011111,AAEL011810,AAEL013616,AAEL014203,AAEL014368,AAEL020110,AAEL024141
GO:BP	developmental process	GO:0032502	FALSE	0.00427232	2.36934	330	2293	60	19804	AAEL000246,AAEL000590,AAEL000661,AAEL000894,AAEL000900,AAEL001939,AAEL002084,AAEL002317,AAEL002769,AAEL003281,AAEL003388,AAEL003966,AAEL004386,AAEL004390,AAEL004431,AAEL004568,AAEL004592,AAEL004913,AAEL006188,AAEL006320,AAEL006412,AAEL006669,AAEL006786,AAEL007234,AAEL007915,AAEL008269,AAEL008334,AAEL008595,AAEL008847,AAEL009093,AAEL009375,AAEL009614,AAEL009926,AAEL010097,AAEL011359,AAEL012421,AAE…
GO:BP	regulation of cell cycle	GO:0051726	FALSE	0.00438602	2.35793	59	2293	17	19804	AAEL000924,AAEL000984,AAEL003451,AAEL003648,AAEL006886,AAEL008944,AAEL009789,AAEL010543,AAEL010759,AAEL011118,AAEL012446,AAEL018254,AAEL019732,AAEL020191,AAEL022080,AAEL025517,AAEL025664
GO:BP	anatomical structure development	GO:0048856	FALSE	0.00438602	2.35793	310	2293	57	19804	AAEL000246,AAEL000590,AAEL000661,AAEL000894,AAEL000900,AAEL002317,AAEL002769,AAEL003281,AAEL003388,AAEL003966,AAEL004386,AAEL004390,AAEL004431,AAEL004568,AAEL004592,AAEL004913,AAEL006188,AAEL006320,AAEL006412,AAEL006669,AAEL006786,AAEL007234,AAEL007915,AAEL008269,AAEL008334,AAEL008595,AAEL008847,AAEL009093,AAEL009375,AAEL009614,AAEL009926,AAEL010097,AAEL011359,AAEL012421,AAEL012553,AAEL013733,AAE…
GO:BP	DNA recombination	GO:0006310	FALSE	0.00472848	2.32528	49	2293	15	19804	AAEL002581,AAEL003684,AAEL004039,AAEL005245,AAEL010421,AAEL011715,AAEL011993,AAEL014250,AAEL014774,AAEL018312,AAEL018344,AAEL019886,AAEL021291,AAEL023144,AAEL025042
GO:BP	cellular nitrogen compound catabolic process	GO:0044270	FALSE	0.00492089	2.30796	76	2293	20	19804	AAEL001187,AAEL001397,AAEL003735,AAEL004420,AAEL004995,AAEL005388,AAEL005870,AAEL006799,AAEL008592,AAEL008814,AAEL008879,AAEL008901,AAEL009968,AAEL011111,AAEL011993,AAEL012629,AAEL019528,AAEL025223,AAEL026736,AAEL026994
GO:BP	peptidyl-amino acid modification	GO:0018193	FALSE	0.00505997	2.29585	129	2293	29	19804	AAEL000013,AAEL000452,AAEL001370,AAEL002317,AAEL003179,AAEL004592,AAEL006177,AAEL007672,AAEL009372,AAEL009666,AAEL010321,AAEL010341,AAEL010641,AAEL011376,AAEL012553,AAEL013213,AAEL014844,AAEL015099,AAEL017391,AAEL017524,AAEL019535,AAEL019662,AAEL019732,AAEL021353,AAEL023815,AAEL024670,AAEL025013,AAEL028185,AAEL028237
GO:BP	regulation of catalytic activity	GO:0050790	FALSE	0.00506592	2.29534	205	2293	41	19804	AAEL000984,AAEL001129,AAEL001187,AAEL001277,AAEL001604,AAEL002554,AAEL002720,AAEL003509,AAEL004591,AAEL004819,AAEL005936,AAEL005943,AAEL007007,AAEL007328,AAEL007679,AAEL007712,AAEL009415,AAEL010048,AAEL010543,AAEL011074,AAEL011142,AAEL012448,AAEL013248,AAEL013487,AAEL014992,AAEL018139,AAEL019476,AAEL019542,AAEL019977,AAEL020191,AAEL021209,AAEL021828,AAEL022364,AAEL023182,AAEL023279,AAEL025130,AAE…
GO:BP	negative regulation of macromolecule biosynthetic process	GO:0010558	FALSE	0.00518124	2.28557	60	2293	17	19804	AAEL001187,AAEL001397,AAEL002394,AAEL004146,AAEL005388,AAEL005400,AAEL007449,AAEL008958,AAEL009382,AAEL010341,AAEL011810,AAEL013616,AAEL014203,AAEL014368,AAEL020110,AAEL024141,AAEL026994
GO:BP	regulation of signaling	GO:0023051	FALSE	0.00572445	2.24227	106	2293	25	19804	AAEL000562,AAEL001580,AAEL002084,AAEL003388,AAEL004517,AAEL004790,AAEL005774,AAEL006188,AAEL006311,AAEL006792,AAEL007366,AAEL007712,AAEL010341,AAEL011541,AAEL012500,AAEL014519,AAEL018139,AAEL019882,AAEL019888,AAEL021190,AAEL021828,AAEL021839,AAEL022486,AAEL025216,AAEL028237
GO:BP	negative regulation of cellular biosynthetic process	GO:0031327	FALSE	0.0062488	2.2042	61	2293	17	19804	AAEL001187,AAEL001397,AAEL002394,AAEL004146,AAEL005388,AAEL005400,AAEL007449,AAEL008958,AAEL009382,AAEL010341,AAEL011810,AAEL013616,AAEL014203,AAEL014368,AAEL020110,AAEL024141,AAEL026994
GO:BP	heterocycle catabolic process	GO:0046700	FALSE	0.00669001	2.17457	78	2293	20	19804	AAEL001187,AAEL001397,AAEL003735,AAEL004420,AAEL004995,AAEL005388,AAEL005870,AAEL006799,AAEL008592,AAEL008814,AAEL008879,AAEL008901,AAEL009968,AAEL011111,AAEL011993,AAEL012629,AAEL019528,AAEL025223,AAEL026736,AAEL026994
GO:BP	establishment or maintenance of cell polarity	GO:0007163	FALSE	0.00679526	2.16779	14	2293	7	19804	AAEL000246,AAEL005712,AAEL005943,AAEL007915,AAEL012421,AAEL019512,AAEL019843
GO:BP	regulation of molecular function	GO:0065009	FALSE	0.00706072	2.15115	222	2293	43	19804	AAEL000984,AAEL001129,AAEL001187,AAEL001277,AAEL001604,AAEL002554,AAEL002720,AAEL003509,AAEL004517,AAEL004591,AAEL004819,AAEL005936,AAEL005943,AAEL007007,AAEL007328,AAEL007679,AAEL007712,AAEL008842,AAEL009415,AAEL010048,AAEL010543,AAEL011074,AAEL011142,AAEL012448,AAEL013248,AAEL013487,AAEL014992,AAEL018139,AAEL019476,AAEL019542,AAEL019977,AAEL020191,AAEL021209,AAEL021828,AAEL022364,AAEL023182,AAE…
GO:BP	aromatic compound catabolic process	GO:0019439	FALSE	0.00813946	2.0894	85	2293	21	19804	AAEL001187,AAEL001397,AAEL003735,AAEL004420,AAEL004995,AAEL005388,AAEL005870,AAEL006799,AAEL008592,AAEL008814,AAEL008879,AAEL008901,AAEL009968,AAEL011111,AAEL011973,AAEL011993,AAEL012629,AAEL019528,AAEL025223,AAEL026736,AAEL026994
GO:BP	microtubule-based process	GO:0007017	FALSE	0.00872632	2.05917	140	2293	30	19804	AAEL002714,AAEL003035,AAEL003605,AAEL004172,AAEL004235,AAEL005084,AAEL005211,AAEL005712,AAEL005827,AAEL006125,AAEL007810,AAEL008944,AAEL009227,AAEL009360,AAEL009881,AAEL010568,AAEL010803,AAEL011478,AAEL012840,AAEL012843,AAEL013390,AAEL013903,AAEL014084,AAEL016982,AAEL019921,AAEL020423,AAEL022467,AAEL022590,AAEL026111,AAEL028163
GO:BP	endocytosis	GO:0006897	TRUE	0.0089231	2.04948	32	2293	11	19804	AAEL004469,AAEL005655,AAEL007288,AAEL007657,AAEL009088,AAEL009702,AAEL013863,AAEL014375,AAEL021261,AAEL027694,AAEL027914
GO:BP	negative regulation of biosynthetic process	GO:0009890	FALSE	0.0089231	2.04948	63	2293	17	19804	AAEL001187,AAEL001397,AAEL002394,AAEL004146,AAEL005388,AAEL005400,AAEL007449,AAEL008958,AAEL009382,AAEL010341,AAEL011810,AAEL013616,AAEL014203,AAEL014368,AAEL020110,AAEL024141,AAEL026994
GO:BP	negative regulation of RNA metabolic process	GO:0051253	FALSE	0.00922094	2.03522	42	2293	13	19804	AAEL002394,AAEL004146,AAEL005400,AAEL008958,AAEL009382,AAEL010341,AAEL011111,AAEL011810,AAEL013616,AAEL014203,AAEL014368,AAEL020110,AAEL024141
GO:BP	organic cyclic compound catabolic process	GO:1901361	FALSE	0.00922165	2.03519	86	2293	21	19804	AAEL001187,AAEL001397,AAEL003735,AAEL004420,AAEL004995,AAEL005388,AAEL005870,AAEL006799,AAEL008592,AAEL008814,AAEL008879,AAEL008901,AAEL009968,AAEL011111,AAEL011973,AAEL011993,AAEL012629,AAEL019528,AAEL025223,AAEL026736,AAEL026994
GO:BP	organic hydroxy compound biosynthetic process	GO:1901617	FALSE	0.00924012	2.03432	23	2293	9	19804	AAEL001642,AAEL002261,AAEL006435,AAEL006830,AAEL006985,AAEL007803,AAEL010766,AAEL017098,AAEL019845
GO:BP	microtubule cytoskeleton organization	GO:0000226	FALSE	0.0101844	1.99206	53	2293	15	19804	AAEL003605,AAEL005211,AAEL005712,AAEL005827,AAEL006125,AAEL007810,AAEL008944,AAEL009360,AAEL012840,AAEL012843,AAEL013390,AAEL013903,AAEL016982,AAEL019921,AAEL022467
GO:BP	catabolic process	GO:0009056	FALSE	0.0102351	1.98991	386	2293	66	19804	AAEL000370,AAEL000511,AAEL001187,AAEL001397,AAEL001540,AAEL002895,AAEL003431,AAEL003735,AAEL004386,AAEL004420,AAEL004431,AAEL004853,AAEL004933,AAEL004995,AAEL005169,AAEL005388,AAEL005870,AAEL005885,AAEL005902,AAEL006239,AAEL006381,AAEL006474,AAEL006677,AAEL006799,AAEL006910,AAEL007030,AAEL007241,AAEL007891,AAEL008592,AAEL008814,AAEL008879,AAEL008901,AAEL009042,AAEL009614,AAEL009702,AAEL009719,AAE…
GO:BP	histone acetylation	GO:0016573	FALSE	0.0102351	1.98991	15	2293	7	19804	AAEL000452,AAEL006177,AAEL007672,AAEL010341,AAEL017391,AAEL019662,AAEL025013
GO:BP	TOR signaling	GO:0031929	FALSE	0.0102351	1.98991	15	2293	7	19804	AAEL000562,AAEL006311,AAEL006792,AAEL006865,AAEL007712,AAEL026010,AAEL027512
GO:BP	regulation of cell communication	GO:0010646	FALSE	0.0103646	1.98445	105	2293	24	19804	AAEL000562,AAEL001580,AAEL002084,AAEL003388,AAEL004517,AAEL004790,AAEL005774,AAEL006188,AAEL006311,AAEL006792,AAEL007366,AAEL007712,AAEL010341,AAEL011541,AAEL012500,AAEL018139,AAEL019882,AAEL019888,AAEL021190,AAEL021828,AAEL021839,AAEL022486,AAEL025216,AAEL028237
GO:BP	organic hydroxy compound metabolic process	GO:1901615	FALSE	0.0109684	1.95986	59	2293	16	19804	AAEL001642,AAEL002261,AAEL004853,AAEL006239,AAEL006435,AAEL006458,AAEL006587,AAEL006786,AAEL006830,AAEL006985,AAEL007803,AAEL010766,AAEL015271,AAEL017098,AAEL019845,AAEL025906
GO:BP	regulation of signal transduction	GO:0009966	FALSE	0.0117658	1.92938	88	2293	21	19804	AAEL000562,AAEL001580,AAEL002084,AAEL003388,AAEL004790,AAEL005774,AAEL006188,AAEL006311,AAEL006792,AAEL007366,AAEL007712,AAEL010341,AAEL011541,AAEL012500,AAEL018139,AAEL019888,AAEL021190,AAEL021828,AAEL021839,AAEL025216,AAEL028237
GO:BP	positive regulation of nitrogen compound metabolic process	GO:0051173	FALSE	0.0117865	1.92861	94	2293	22	19804	AAEL001187,AAEL001397,AAEL003926,AAEL004436,AAEL005388,AAEL005943,AAEL008958,AAEL009265,AAEL009719,AAEL010343,AAEL011825,AAEL017391,AAEL019425,AAEL019475,AAEL019499,AAEL019770,AAEL021209,AAEL022608,AAEL024780,AAEL025594,AAEL026994,AAEL028220
GO:BP	positive regulation of cellular process	GO:0048522	FALSE	0.0127667	1.89392	119	2293	26	19804	AAEL000562,AAEL001187,AAEL001397,AAEL003926,AAEL004436,AAEL004517,AAEL005388,AAEL005943,AAEL006311,AAEL007366,AAEL008958,AAEL009265,AAEL009719,AAEL010343,AAEL011825,AAEL017391,AAEL019425,AAEL019475,AAEL019499,AAEL019770,AAEL019921,AAEL022608,AAEL024780,AAEL026994,AAEL028220,AAEL028237
GO:BP	animal organ development	GO:0048513	FALSE	0.0129087	1.88912	77	2293	19	19804	AAEL000246,AAEL000590,AAEL000661,AAEL004431,AAEL004592,AAEL006786,AAEL007915,AAEL009093,AAEL009375,AAEL012421,AAEL012553,AAEL013733,AAEL015271,AAEL023169,AAEL024930,AAEL026517,AAEL027483,AAEL027949,AAEL028237
GO:BP	cell differentiation	GO:0030154	FALSE	0.0131961	1.87956	197	2293	38	19804	AAEL000246,AAEL000590,AAEL001939,AAEL002317,AAEL002769,AAEL003388,AAEL003966,AAEL004386,AAEL004390,AAEL004431,AAEL004592,AAEL006320,AAEL006412,AAEL006786,AAEL007915,AAEL008334,AAEL008595,AAEL008847,AAEL009093,AAEL009375,AAEL009926,AAEL010097,AAEL011359,AAEL012553,AAEL014844,AAEL015271,AAEL019836,AAEL019977,AAEL020264,AAEL020299,AAEL023169,AAEL023815,AAEL026038,AAEL026517,AAEL026939,AAEL027483,AAE…
GO:BP	cellular developmental process	GO:0048869	FALSE	0.0131961	1.87956	197	2293	38	19804	AAEL000246,AAEL000590,AAEL001939,AAEL002317,AAEL002769,AAEL003388,AAEL003966,AAEL004386,AAEL004390,AAEL004431,AAEL004592,AAEL006320,AAEL006412,AAEL006786,AAEL007915,AAEL008334,AAEL008595,AAEL008847,AAEL009093,AAEL009375,AAEL009926,AAEL010097,AAEL011359,AAEL012553,AAEL014844,AAEL015271,AAEL019836,AAEL019977,AAEL020264,AAEL020299,AAEL023169,AAEL023815,AAEL026038,AAEL026517,AAEL026939,AAEL027483,AAE…
GO:BP	positive regulation of macromolecule metabolic process	GO:0010604	FALSE	0.0131961	1.87956	95	2293	22	19804	AAEL001187,AAEL001397,AAEL003926,AAEL004436,AAEL005388,AAEL005943,AAEL008958,AAEL009265,AAEL009719,AAEL010343,AAEL011825,AAEL017391,AAEL019425,AAEL019475,AAEL019499,AAEL019770,AAEL021209,AAEL022608,AAEL024780,AAEL025594,AAEL026994,AAEL028220
GO:BP	regulation of organelle organization	GO:0033043	FALSE	0.0131961	1.87956	44	2293	13	19804	AAEL000984,AAEL006125,AAEL007007,AAEL012840,AAEL012865,AAEL018119,AAEL018342,AAEL019921,AAEL022080,AAEL025517,AAEL025664,AAEL025729,AAEL026994
GO:BP	tRNA processing	GO:0008033	FALSE	0.0140157	1.85338	72	2293	18	19804	AAEL002157,AAEL002232,AAEL002719,AAEL004558,AAEL004571,AAEL004625,AAEL004663,AAEL004896,AAEL008680,AAEL008941,AAEL009542,AAEL010362,AAEL011199,AAEL011435,AAEL013968,AAEL014934,AAEL017986,AAEL022540
GO:BP	methylation	GO:0032259	FALSE	0.0140177	1.85332	114	2293	25	19804	AAEL000193,AAEL000674,AAEL003179,AAEL003540,AAEL004558,AAEL004702,AAEL006747,AAEL008941,AAEL009023,AAEL009401,AAEL009666,AAEL010414,AAEL011199,AAEL011282,AAEL011969,AAEL012987,AAEL013213,AAEL013305,AAEL013813,AAEL013905,AAEL013968,AAEL019535,AAEL019732,AAEL024670,AAEL025775
GO:BP	cytokinesis	GO:0000910	FALSE	0.0142001	1.84771	12	2293	6	19804	AAEL000984,AAEL002714,AAEL008944,AAEL009789,AAEL012446,AAEL022467
GO:BP	internal protein amino acid acetylation	GO:0006475	FALSE	0.0142001	1.84771	16	2293	7	19804	AAEL000452,AAEL006177,AAEL007672,AAEL010341,AAEL017391,AAEL019662,AAEL025013
GO:BP	internal peptidyl-lysine acetylation	GO:0018393	FALSE	0.0142001	1.84771	16	2293	7	19804	AAEL000452,AAEL006177,AAEL007672,AAEL010341,AAEL017391,AAEL019662,AAEL025013
GO:BP	peptidyl-lysine acetylation	GO:0018394	FALSE	0.0142001	1.84771	16	2293	7	19804	AAEL000452,AAEL006177,AAEL007672,AAEL010341,AAEL017391,AAEL019662,AAEL025013
GO:BP	positive regulation of metabolic process	GO:0009893	FALSE	0.0142001	1.84771	96	2293	22	19804	AAEL001187,AAEL001397,AAEL003926,AAEL004436,AAEL005388,AAEL005943,AAEL008958,AAEL009265,AAEL009719,AAEL010343,AAEL011825,AAEL017391,AAEL019425,AAEL019475,AAEL019499,AAEL019770,AAEL021209,AAEL022608,AAEL024780,AAEL025594,AAEL026994,AAEL028220
GO:BP	regulation of translation	GO:0006417	FALSE	0.0151959	1.81827	45	2293	13	19804	AAEL000924,AAEL001187,AAEL001397,AAEL002422,AAEL003926,AAEL005388,AAEL006876,AAEL007329,AAEL007449,AAEL009326,AAEL009372,AAEL026736,AAEL026994
GO:BP	regulation of cellular macromolecule biosynthetic process	GO:2000112	FALSE	0.0151959	1.81827	45	2293	13	19804	AAEL000924,AAEL001187,AAEL001397,AAEL002422,AAEL003926,AAEL005388,AAEL006876,AAEL007329,AAEL007449,AAEL009326,AAEL009372,AAEL026736,AAEL026994
GO:BP	cell surface receptor signaling pathway	GO:0007166	FALSE	0.0152409	1.81699	134	2293	28	19804	AAEL000246,AAEL000661,AAEL000839,AAEL002084,AAEL002091,AAEL002317,AAEL003388,AAEL004165,AAEL004351,AAEL006669,AAEL006792,AAEL007664,AAEL008847,AAEL009024,AAEL010341,AAEL010401,AAEL012152,AAEL012471,AAEL014519,AAEL019475,AAEL019756,AAEL019790,AAEL019854,AAEL019866,AAEL021479,AAEL021839,AAEL024884,AAEL024930
GO:BP	regulation of cellular component organization	GO:0051128	FALSE	0.015507	1.80947	56	2293	15	19804	AAEL000984,AAEL005943,AAEL006125,AAEL007007,AAEL012840,AAEL012865,AAEL018119,AAEL018342,AAEL019921,AAEL022080,AAEL025517,AAEL025664,AAEL025729,AAEL026994,AAEL028237
GO:BP	DNA conformation change	GO:0071103	FALSE	0.0160445	1.79467	30	2293	10	19804	AAEL003684,AAEL004039,AAEL004200,AAEL007007,AAEL007683,AAEL011603,AAEL013205,AAEL013822,AAEL018244,AAEL025042
GO:BP	positive regulation of nucleobase-containing compound metabolic process	GO:0045935	FALSE	0.0162656	1.78873	68	2293	17	19804	AAEL001187,AAEL001397,AAEL004436,AAEL005388,AAEL008958,AAEL009265,AAEL010343,AAEL011825,AAEL017391,AAEL019425,AAEL019475,AAEL019499,AAEL019770,AAEL022608,AAEL024780,AAEL026994,AAEL028220
GO:BP	cytoskeleton organization	GO:0007010	FALSE	0.01692	1.7716	123	2293	26	19804	AAEL000984,AAEL002714,AAEL003162,AAEL003605,AAEL004172,AAEL005084,AAEL005211,AAEL005712,AAEL005827,AAEL006125,AAEL007810,AAEL008269,AAEL008944,AAEL009360,AAEL012840,AAEL012843,AAEL013390,AAEL013808,AAEL013903,AAEL016982,AAEL018119,AAEL018342,AAEL019921,AAEL021429,AAEL022467,AAEL025729
GO:BP	macromolecule methylation	GO:0043414	FALSE	0.01692	1.7716	92	2293	21	19804	AAEL000193,AAEL000674,AAEL003179,AAEL003540,AAEL004558,AAEL004702,AAEL008941,AAEL009023,AAEL009666,AAEL010414,AAEL011199,AAEL011282,AAEL011969,AAEL012987,AAEL013213,AAEL013813,AAEL013905,AAEL013968,AAEL019535,AAEL019732,AAEL024670
GO:BP	regulation of amide metabolic process	GO:0034248	FALSE	0.0169604	1.77056	46	2293	13	19804	AAEL000924,AAEL001187,AAEL001397,AAEL002422,AAEL003926,AAEL005388,AAEL006876,AAEL007329,AAEL007449,AAEL009326,AAEL009372,AAEL026736,AAEL026994
GO:BP	chromatin organization	GO:0006325	FALSE	0.0175504	1.75571	182	2293	35	19804	AAEL000730,AAEL001141,AAEL001410,AAEL002103,AAEL002647,AAEL003950,AAEL004371,AAEL005453,AAEL006177,AAEL006963,AAEL007043,AAEL007360,AAEL007558,AAEL007672,AAEL009382,AAEL009666,AAEL010054,AAEL010240,AAEL010341,AAEL010809,AAEL011092,AAEL011415,AAEL012355,AAEL013213,AAEL013940,AAEL014098,AAEL018118,AAEL019422,AAEL019535,AAEL019637,AAEL019732,AAEL022855,AAEL023212,AAEL024670,AAEL027384
GO:BP	negative regulation of nucleic acid-templated transcription	GO:1903507	FALSE	0.0176924	1.75221	41	2293	12	19804	AAEL002394,AAEL004146,AAEL005400,AAEL008958,AAEL009382,AAEL010341,AAEL011810,AAEL013616,AAEL014203,AAEL014368,AAEL020110,AAEL024141
GO:BP	negative regulation of DNA-templated transcription	GO:0045892	FALSE	0.0176924	1.75221	41	2293	12	19804	AAEL002394,AAEL004146,AAEL005400,AAEL008958,AAEL009382,AAEL010341,AAEL011810,AAEL013616,AAEL014203,AAEL014368,AAEL020110,AAEL024141
GO:BP	negative regulation of RNA biosynthetic process	GO:1902679	FALSE	0.0176924	1.75221	41	2293	12	19804	AAEL002394,AAEL004146,AAEL005400,AAEL008958,AAEL009382,AAEL010341,AAEL011810,AAEL013616,AAEL014203,AAEL014368,AAEL020110,AAEL024141
GO:BP	RNA 3'-end processing	GO:0031123	FALSE	0.0180341	1.74391	26	2293	9	19804	AAEL001371,AAEL005356,AAEL005848,AAEL007904,AAEL010663,AAEL011111,AAEL022540,AAEL024814,AAEL025906
GO:BP	mRNA catabolic process	GO:0006402	FALSE	0.0183515	1.73633	36	2293	11	19804	AAEL001187,AAEL001397,AAEL003735,AAEL004420,AAEL005388,AAEL008814,AAEL008901,AAEL011111,AAEL025223,AAEL026736,AAEL026994
GO:BP	positive regulation of cellular metabolic process	GO:0031325	FALSE	0.0187347	1.72735	81	2293	19	19804	AAEL001187,AAEL001397,AAEL003926,AAEL004436,AAEL005388,AAEL005943,AAEL008958,AAEL009265,AAEL010343,AAEL011825,AAEL017391,AAEL019425,AAEL019475,AAEL019499,AAEL019770,AAEL022608,AAEL024780,AAEL026994,AAEL028220
GO:BP	positive regulation of RNA metabolic process	GO:0051254	FALSE	0.0205933	1.68627	64	2293	16	19804	AAEL001187,AAEL001397,AAEL004436,AAEL005388,AAEL008958,AAEL009265,AAEL010343,AAEL011825,AAEL017391,AAEL019425,AAEL019475,AAEL019499,AAEL019770,AAEL024780,AAEL026994,AAEL028220
GO:BP	anatomical structure morphogenesis	GO:0009653	FALSE	0.0209109	1.67963	132	2293	27	19804	AAEL000246,AAEL000590,AAEL000661,AAEL000900,AAEL003966,AAEL004386,AAEL004431,AAEL004592,AAEL006188,AAEL006320,AAEL007915,AAEL008269,AAEL009093,AAEL009375,AAEL012421,AAEL012553,AAEL013733,AAEL018342,AAEL019632,AAEL019977,AAEL020264,AAEL020299,AAEL021353,AAEL023815,AAEL026589,AAEL027483,AAEL028237
GO:BP	regulation of cell cycle phase transition	GO:1901987	FALSE	0.0226325	1.64527	27	2293	9	19804	AAEL000924,AAEL003451,AAEL003648,AAEL010759,AAEL011118,AAEL018254,AAEL020191,AAEL025517,AAEL025664
GO:BP	rhythmic process	GO:0048511	FALSE	0.0252684	1.59742	18	2293	7	19804	AAEL004146,AAEL004517,AAEL009068,AAEL010200,AAEL011810,AAEL011825,AAEL017391
GO:BP	positive regulation of biological process	GO:0048518	FALSE	0.0252684	1.59742	147	2293	29	19804	AAEL000562,AAEL001187,AAEL001397,AAEL002084,AAEL003926,AAEL004436,AAEL004517,AAEL005388,AAEL005943,AAEL006311,AAEL007366,AAEL008958,AAEL009265,AAEL009719,AAEL010343,AAEL011825,AAEL017391,AAEL019425,AAEL019475,AAEL019499,AAEL019770,AAEL019921,AAEL021209,AAEL022608,AAEL024780,AAEL025594,AAEL026994,AAEL028220,AAEL028237
GO:BP	cellular response to chemical stimulus	GO:0070887	FALSE	0.0260918	1.5835	60	2293	15	19804	AAEL000395,AAEL000562,AAEL002317,AAEL004386,AAEL004390,AAEL006271,AAEL006474,AAEL007563,AAEL007891,AAEL011825,AAEL012471,AAEL019408,AAEL020747,AAEL021732,AAEL026038
GO:BP	regulation of mRNA catabolic process	GO:0061013	FALSE	0.028108	1.55117	14	2293	6	19804	AAEL001187,AAEL001397,AAEL005388,AAEL008901,AAEL011111,AAEL026994
GO:BP	regulation of RNA stability	GO:0043487	FALSE	0.028108	1.55117	14	2293	6	19804	AAEL001187,AAEL001397,AAEL005388,AAEL008901,AAEL011111,AAEL026994
GO:BP	regulation of mRNA stability	GO:0043488	FALSE	0.028108	1.55117	14	2293	6	19804	AAEL001187,AAEL001397,AAEL005388,AAEL008901,AAEL011111,AAEL026994
GO:BP	cell cycle phase transition	GO:0044770	FALSE	0.0287544	1.5413	28	2293	9	19804	AAEL000924,AAEL003451,AAEL003648,AAEL010759,AAEL011118,AAEL018254,AAEL020191,AAEL025517,AAEL025664
GO:BP	nuclear-transcribed mRNA catabolic process	GO:0000956	FALSE	0.0287544	1.5413	28	2293	9	19804	AAEL001187,AAEL001397,AAEL003735,AAEL004420,AAEL005388,AAEL008814,AAEL025223,AAEL026736,AAEL026994
GO:BP	regulation of response to stimulus	GO:0048583	FALSE	0.0300021	1.52285	110	2293	23	19804	AAEL000562,AAEL001580,AAEL002084,AAEL003388,AAEL004790,AAEL005774,AAEL006188,AAEL006311,AAEL006792,AAEL007366,AAEL007712,AAEL009719,AAEL010341,AAEL011541,AAEL012500,AAEL018139,AAEL019888,AAEL021190,AAEL021828,AAEL021839,AAEL022608,AAEL025216,AAEL028237
GO:BP	nucleic acid phosphodiester bond hydrolysis	GO:0090305	FALSE	0.0304888	1.51586	79	2293	18	19804	AAEL000425,AAEL001397,AAEL001761,AAEL005870,AAEL006209,AAEL007237,AAEL008592,AAEL008814,AAEL010781,AAEL011629,AAEL011788,AAEL011993,AAEL018312,AAEL023601,AAEL025223,AAEL025704,AAEL026470,AAEL026651
GO:BP	protein acetylation	GO:0006473	FALSE	0.0342974	1.46474	19	2293	7	19804	AAEL000452,AAEL006177,AAEL007672,AAEL010341,AAEL017391,AAEL019662,AAEL025013
GO:BP	cell development	GO:0048468	FALSE	0.0348426	1.45789	105	2293	22	19804	AAEL000246,AAEL002769,AAEL003388,AAEL004386,AAEL004390,AAEL004431,AAEL004592,AAEL006320,AAEL006412,AAEL006786,AAEL009926,AAEL010097,AAEL011359,AAEL015271,AAEL019977,AAEL023169,AAEL023815,AAEL026038,AAEL026517,AAEL026939,AAEL027483,AAEL027949
GO:BP	organic substance catabolic process	GO:1901575	FALSE	0.0351332	1.45428	347	2293	57	19804	AAEL000370,AAEL001187,AAEL001397,AAEL001540,AAEL003431,AAEL003735,AAEL004420,AAEL004431,AAEL004853,AAEL004933,AAEL004995,AAEL005169,AAEL005388,AAEL005870,AAEL005885,AAEL006239,AAEL006381,AAEL006474,AAEL006677,AAEL006799,AAEL006910,AAEL007030,AAEL007241,AAEL007891,AAEL008592,AAEL008814,AAEL008879,AAEL008901,AAEL009042,AAEL009614,AAEL009702,AAEL009719,AAEL009838,AAEL009968,AAEL011111,AAEL011287,AAE…
GO:BP	RNA methylation	GO:0001510	FALSE	0.0358503	1.44551	45	2293	12	19804	AAEL000674,AAEL003540,AAEL004558,AAEL004702,AAEL008941,AAEL009023,AAEL011199,AAEL011282,AAEL012987,AAEL013813,AAEL013905,AAEL013968
GO:BP	multicellular organism reproduction	GO:0032504	FALSE	0.0361875	1.44144	29	2293	9	19804	AAEL001939,AAEL004386,AAEL004390,AAEL006786,AAEL006830,AAEL006985,AAEL010097,AAEL015271,AAEL026038
GO:BP	negative regulation of nitrogen compound metabolic process	GO:0051172	FALSE	0.0453323	1.34359	114	2293	23	19804	AAEL001187,AAEL001397,AAEL002394,AAEL002720,AAEL003648,AAEL004146,AAEL005388,AAEL005400,AAEL005936,AAEL007449,AAEL007679,AAEL008958,AAEL009382,AAEL010341,AAEL011111,AAEL011810,AAEL013616,AAEL014203,AAEL014368,AAEL020110,AAEL024141,AAEL026027,AAEL026994
GO:BP	protein acylation	GO:0043543	FALSE	0.0455101	1.34189	20	2293	7	19804	AAEL000452,AAEL006177,AAEL007672,AAEL010341,AAEL017391,AAEL019662,AAEL025013
GO:BP	RNA splicing	GO:0008380	FALSE	0.0489872	1.30992	102	2293	21	19804	AAEL000510,AAEL001382,AAEL003605,AAEL004355,AAEL009878,AAEL009959,AAEL010588,AAEL011382,AAEL011433,AAEL012987,AAEL013522,AAEL013723,AAEL014495,AAEL017400,AAEL019447,AAEL024343,AAEL025258,AAEL026040,AAEL026736,AAEL026920,AAEL027036
GO:CC	nuclear protein-containing complex	GO:0140513	FALSE	2.14945e-10	9.66767	286	2293	75	19804	AAEL000033,AAEL000782,AAEL001033,AAEL001211,AAEL001326,AAEL001371,AAEL001382,AAEL001716,AAEL001874,AAEL002271,AAEL002377,AAEL003528,AAEL003605,AAEL003684,AAEL003935,AAEL003950,AAEL003973,AAEL004053,AAEL004064,AAEL004328,AAEL004355,AAEL004371,AAEL005245,AAEL005635,AAEL006628,AAEL007241,AAEL007279,AAEL007541,AAEL008244,AAEL008363,AAEL009399,AAEL009542,AAEL009959,AAEL010341,AAEL010561,AAEL010641,AAE…
GO:CC	nuclear lumen	GO:0031981	FALSE	3.31431e-06	5.47961	194	2293	49	19804	AAEL000422,AAEL001033,AAEL001169,AAEL001211,AAEL001238,AAEL002084,AAEL002933,AAEL003528,AAEL003935,AAEL003973,AAEL004328,AAEL004371,AAEL004726,AAEL005870,AAEL006628,AAEL007541,AAEL007573,AAEL008210,AAEL008363,AAEL009542,AAEL010341,AAEL010421,AAEL010759,AAEL011124,AAEL011282,AAEL011399,AAEL011993,AAEL012355,AAEL012389,AAEL013248,AAEL013522,AAEL013998,AAEL014281,AAEL015455,AAEL017391,AAEL018129,AAE…
GO:CC	microtubule cytoskeleton	GO:0015630	TRUE	6.63306e-05	4.17829	138	2293	36	19804	AAEL000440,AAEL000452,AAEL002006,AAEL002714,AAEL003035,AAEL004172,AAEL004176,AAEL004235,AAEL004551,AAEL005084,AAEL005211,AAEL005493,AAEL005663,AAEL005827,AAEL007288,AAEL007810,AAEL008678,AAEL008944,AAEL009360,AAEL009702,AAEL009881,AAEL010803,AAEL011478,AAEL012843,AAEL013253,AAEL013390,AAEL013903,AAEL019716,AAEL019921,AAEL022467,AAEL022590,AAEL025762,AAEL026111,AAEL026939,AAEL028163,AAEL028185
GO:CC	intracellular organelle lumen	GO:0070013	FALSE	0.000351551	3.45401	266	2293	55	19804	AAEL000422,AAEL001033,AAEL001169,AAEL001211,AAEL001238,AAEL002084,AAEL002116,AAEL002933,AAEL003528,AAEL003926,AAEL003935,AAEL003973,AAEL004328,AAEL004371,AAEL004726,AAEL005870,AAEL006373,AAEL006474,AAEL006628,AAEL007541,AAEL007573,AAEL008210,AAEL008363,AAEL009542,AAEL010341,AAEL010421,AAEL010759,AAEL010906,AAEL011124,AAEL011282,AAEL011399,AAEL011993,AAEL012355,AAEL012389,AAEL013248,AAEL013522,AAE…
GO:CC	organelle lumen	GO:0043233	FALSE	0.000351551	3.45401	266	2293	55	19804	AAEL000422,AAEL001033,AAEL001169,AAEL001211,AAEL001238,AAEL002084,AAEL002116,AAEL002933,AAEL003528,AAEL003926,AAEL003935,AAEL003973,AAEL004328,AAEL004371,AAEL004726,AAEL005870,AAEL006373,AAEL006474,AAEL006628,AAEL007541,AAEL007573,AAEL008210,AAEL008363,AAEL009542,AAEL010341,AAEL010421,AAEL010759,AAEL010906,AAEL011124,AAEL011282,AAEL011399,AAEL011993,AAEL012355,AAEL012389,AAEL013248,AAEL013522,AAE…
GO:CC	membrane-enclosed lumen	GO:0031974	FALSE	0.000351551	3.45401	266	2293	55	19804	AAEL000422,AAEL001033,AAEL001169,AAEL001211,AAEL001238,AAEL002084,AAEL002116,AAEL002933,AAEL003528,AAEL003926,AAEL003935,AAEL003973,AAEL004328,AAEL004371,AAEL004726,AAEL005870,AAEL006373,AAEL006474,AAEL006628,AAEL007541,AAEL007573,AAEL008210,AAEL008363,AAEL009542,AAEL010341,AAEL010421,AAEL010759,AAEL010906,AAEL011124,AAEL011282,AAEL011399,AAEL011993,AAEL012355,AAEL012389,AAEL013248,AAEL013522,AAE…
GO:CC	cytoskeleton	GO:0005856	FALSE	0.000367468	3.43478	267	2293	55	19804	AAEL000335,AAEL000440,AAEL000452,AAEL000590,AAEL002006,AAEL002714,AAEL003035,AAEL003162,AAEL004172,AAEL004176,AAEL004235,AAEL004551,AAEL005084,AAEL005211,AAEL005493,AAEL005663,AAEL005827,AAEL005879,AAEL005964,AAEL006188,AAEL007288,AAEL007810,AAEL007915,AAEL008678,AAEL008944,AAEL009360,AAEL009375,AAEL009702,AAEL009881,AAEL010803,AAEL011478,AAEL012449,AAEL012553,AAEL012843,AAEL012926,AAEL013253,AAE…
GO:CC	nucleoplasm	GO:0005654	FALSE	0.000386387	3.41298	94	2293	26	19804	AAEL001033,AAEL001169,AAEL001211,AAEL002084,AAEL003528,AAEL003973,AAEL005870,AAEL006628,AAEL008210,AAEL008363,AAEL011124,AAEL011399,AAEL012389,AAEL013248,AAEL013522,AAEL013998,AAEL017391,AAEL018129,AAEL019422,AAEL019475,AAEL024141,AAEL025013,AAEL025635,AAEL026736,AAEL026846,AAEL027465
GO:CC	supramolecular complex	GO:0099080	FALSE	0.00122485	2.91192	118	2293	29	19804	AAEL000335,AAEL001397,AAEL002652,AAEL002714,AAEL003035,AAEL003162,AAEL004073,AAEL004172,AAEL004176,AAEL004235,AAEL005084,AAEL005211,AAEL005712,AAEL007288,AAEL008678,AAEL009881,AAEL010803,AAEL011478,AAEL012843,AAEL013903,AAEL019716,AAEL019921,AAEL022467,AAEL022590,AAEL025664,AAEL026111,AAEL026939,AAEL026994,AAEL028163
GO:CC	transferase complex	GO:1990234	FALSE	0.00209389	2.67905	164	2293	36	19804	AAEL001211,AAEL002581,AAEL003528,AAEL003935,AAEL004064,AAEL004702,AAEL004832,AAEL006205,AAEL006628,AAEL006910,AAEL007241,AAEL007541,AAEL007672,AAEL008247,AAEL008363,AAEL008716,AAEL009851,AAEL010341,AAEL011399,AAEL011715,AAEL012990,AAEL013248,AAEL013530,AAEL013687,AAEL013998,AAEL017156,AAEL017213,AAEL017391,AAEL018318,AAEL019779,AAEL025013,AAEL025635,AAEL025808,AAEL025969,AAEL026846,AAEL027722
GO:CC	microtubule organizing center	GO:0005815	FALSE	0.00311831	2.50608	42	2293	14	19804	AAEL000452,AAEL004551,AAEL005211,AAEL005663,AAEL005827,AAEL008944,AAEL009360,AAEL009702,AAEL012843,AAEL013253,AAEL013390,AAEL013903,AAEL019921,AAEL025762
GO:CC	intracellular protein-containing complex	GO:0140535	FALSE	0.00429655	2.36688	222	2293	44	19804	AAEL000440,AAEL000562,AAEL002157,AAEL003431,AAEL003528,AAEL003935,AAEL004064,AAEL004832,AAEL004896,AAEL006205,AAEL006865,AAEL006910,AAEL007241,AAEL007366,AAEL007541,AAEL007672,AAEL008247,AAEL008363,AAEL008716,AAEL009542,AAEL009851,AAEL010048,AAEL010341,AAEL011084,AAEL011399,AAEL011825,AAEL012930,AAEL012990,AAEL013248,AAEL013530,AAEL013687,AAEL013998,AAEL017156,AAEL017213,AAEL017391,AAEL018318,AAE…
GO:CC	polymeric cytoskeletal fiber	GO:0099513	FALSE	0.00430814	2.36571	92	2293	23	19804	AAEL000335,AAEL002714,AAEL003035,AAEL003162,AAEL004172,AAEL004176,AAEL004235,AAEL005084,AAEL005211,AAEL007288,AAEL008678,AAEL009881,AAEL010803,AAEL011478,AAEL012843,AAEL013903,AAEL019716,AAEL019921,AAEL022467,AAEL022590,AAEL026111,AAEL026939,AAEL028163
GO:CC	spindle	GO:0005819	FALSE	0.0045554	2.34147	21	2293	9	19804	AAEL000440,AAEL002006,AAEL005211,AAEL005493,AAEL013903,AAEL019716,AAEL019921,AAEL022467,AAEL028185
GO:CC	nuclear envelope	GO:0005635	FALSE	0.0045554	2.34147	39	2293	13	19804	AAEL000782,AAEL000949,AAEL001580,AAEL003373,AAEL004053,AAEL005281,AAEL005635,AAEL009075,AAEL009399,AAEL014733,AAEL019783,AAEL026104,AAEL026791
GO:CC	nuclear chromosome	GO:0000228	FALSE	0.00487579	2.31195	30	2293	11	19804	AAEL003935,AAEL004328,AAEL004371,AAEL007541,AAEL010341,AAEL010421,AAEL010759,AAEL011993,AAEL012355,AAEL018312,AAEL024141
GO:CC	chromosomal region	GO:0098687	FALSE	0.00627032	2.20271	14	2293	7	19804	AAEL004073,AAEL006177,AAEL009789,AAEL011321,AAEL011330,AAEL022608,AAEL025664
GO:CC	spliceosomal complex	GO:0005681	FALSE	0.00627032	2.20271	56	2293	16	19804	AAEL001326,AAEL001382,AAEL002377,AAEL003605,AAEL004355,AAEL009959,AAEL011382,AAEL011433,AAEL011870,AAEL012389,AAEL013425,AAEL013522,AAEL017400,AAEL019447,AAEL026920,AAEL027036
GO:CC	microtubule	GO:0005874	FALSE	0.0113445	1.94522	88	2293	21	19804	AAEL002714,AAEL003035,AAEL004172,AAEL004176,AAEL004235,AAEL005084,AAEL005211,AAEL007288,AAEL008678,AAEL009881,AAEL010803,AAEL011478,AAEL012843,AAEL013903,AAEL019716,AAEL019921,AAEL022467,AAEL022590,AAEL026111,AAEL026939,AAEL028163
GO:CC	supramolecular fiber	GO:0099512	FALSE	0.0113445	1.94522	100	2293	23	19804	AAEL000335,AAEL002714,AAEL003035,AAEL003162,AAEL004172,AAEL004176,AAEL004235,AAEL005084,AAEL005211,AAEL007288,AAEL008678,AAEL009881,AAEL010803,AAEL011478,AAEL012843,AAEL013903,AAEL019716,AAEL019921,AAEL022467,AAEL022590,AAEL026111,AAEL026939,AAEL028163
GO:CC	supramolecular polymer	GO:0099081	FALSE	0.0113445	1.94522	100	2293	23	19804	AAEL000335,AAEL002714,AAEL003035,AAEL003162,AAEL004172,AAEL004176,AAEL004235,AAEL005084,AAEL005211,AAEL007288,AAEL008678,AAEL009881,AAEL010803,AAEL011478,AAEL012843,AAEL013903,AAEL019716,AAEL019921,AAEL022467,AAEL022590,AAEL026111,AAEL026939,AAEL028163
GO:CC	clathrin-coated vesicle	GO:0030136	TRUE	0.0144114	1.84129	12	2293	6	19804	AAEL001709,AAEL004469,AAEL009088,AAEL013863,AAEL014375,AAEL019565
GO:CC	histone acetyltransferase complex	GO:0000123	FALSE	0.0193474	1.71338	26	2293	9	19804	AAEL004832,AAEL006205,AAEL007672,AAEL008363,AAEL010341,AAEL012990,AAEL013687,AAEL017391,AAEL025969
GO:CC	cell junction	GO:0030054	TRUE	0.0193474	1.71338	75	2293	18	19804	AAEL000511,AAEL005879,AAEL006726,AAEL007664,AAEL007915,AAEL008058,AAEL009068,AAEL013522,AAEL018153,AAEL018342,AAEL019512,AAEL019690,AAEL019882,AAEL021261,AAEL021479,AAEL022486,AAEL028228,AAEL028237
GO:CC	perinuclear region of cytoplasm	GO:0048471	FALSE	0.0193474	1.71338	17	2293	7	19804	AAEL001175,AAEL004146,AAEL005339,AAEL009702,AAEL013253,AAEL017098,AAEL026736
GO:CC	nuclear pore	GO:0005643	FALSE	0.0392131	1.40657	24	2293	8	19804	AAEL000782,AAEL004053,AAEL005635,AAEL009399,AAEL014733,AAEL019783,AAEL026104,AAEL026791
GO:CC	protein acetyltransferase complex	GO:0031248	FALSE	0.0392131	1.40657	29	2293	9	19804	AAEL004832,AAEL006205,AAEL007672,AAEL008363,AAEL010341,AAEL012990,AAEL013687,AAEL017391,AAEL025969
GO:CC	acetyltransferase complex	GO:1902493	FALSE	0.0392131	1.40657	29	2293	9	19804	AAEL004832,AAEL006205,AAEL007672,AAEL008363,AAEL010341,AAEL012990,AAEL013687,AAEL017391,AAEL025969
GO:CC	catalytic complex	GO:1902494	FALSE	0.0457822	1.3393	389	2293	62	19804	AAEL001033,AAEL001129,AAEL001211,AAEL002157,AAEL002581,AAEL003035,AAEL003431,AAEL003528,AAEL003935,AAEL003950,AAEL004064,AAEL004371,AAEL004702,AAEL004832,AAEL004896,AAEL006205,AAEL006628,AAEL006910,AAEL007241,AAEL007366,AAEL007541,AAEL007672,AAEL008247,AAEL008363,AAEL008716,AAEL008887,AAEL009512,AAEL009542,AAEL009851,AAEL009881,AAEL010048,AAEL010341,AAEL010561,AAEL010641,AAEL011320,AAEL011399,AAE…
GO:CC	chromosome, centromeric region	GO:0000775	FALSE	0.0457822	1.3393	11	2293	5	19804	AAEL004073,AAEL009789,AAEL011321,AAEL011330,AAEL025664
GO:CC	DNA polymerase complex	GO:0042575	FALSE	0.0457822	1.3393	11	2293	5	19804	AAEL003935,AAEL007541,AAEL008247,AAEL009851,AAEL027722
KEGG	Ubiquitin mediated proteolysis	KEGG:04120	FALSE	1.62988e-06	5.78784	98	2293	32	19804	AAEL002407,AAEL003371,AAEL004064,AAEL004121,AAEL004790,AAEL005068,AAEL006073,AAEL006633,AAEL006728,AAEL006910,AAEL007241,AAEL009026,AAEL009614,AAEL010641,AAEL011541,AAEL012306,AAEL012446,AAEL012500,AAEL013530,AAEL014180,AAEL014519,AAEL014636,AAEL014642,AAEL015099,AAEL018318,AAEL019888,AAEL020341,AAEL021209,AAEL021579,AAEL022725,AAEL026220,AAEL028211
KEGG	Homologous recombination	KEGG:03440	FALSE	7.81896e-06	5.10685	26	2293	14	19804	AAEL002647,AAEL003935,AAEL004039,AAEL005245,AAEL007541,AAEL007683,AAEL011603,AAEL011993,AAEL013962,AAEL014250,AAEL014774,AAEL015060,AAEL023601,AAEL027722
KEGG	Fanconi anemia pathway	KEGG:03460	FALSE	2.68536e-05	4.571	29	2293	14	19804	AAEL002250,AAEL004039,AAEL005858,AAEL006715,AAEL007683,AAEL009851,AAEL011287,AAEL011603,AAEL011993,AAEL014250,AAEL014774,AAEL018312,AAEL021400,AAEL026487
KEGG	Wnt signaling pathway	KEGG:04310	FALSE	2.68536e-05	4.571	77	2293	25	19804	AAEL000661,AAEL001976,AAEL003371,AAEL003388,AAEL005400,AAEL006786,AAEL008634,AAEL008847,AAEL009614,AAEL010433,AAEL011648,AAEL013530,AAEL013823,AAEL015271,AAEL017391,AAEL018342,AAEL019440,AAEL019485,AAEL019711,AAEL019753,AAEL019756,AAEL019790,AAEL019932,AAEL019951,AAEL022743
KEGG	Dorso-ventral axis formation	KEGG:04320	FALSE	3.74858e-05	4.42613	30	2293	14	19804	AAEL002422,AAEL003162,AAEL005049,AAEL005515,AAEL007823,AAEL008098,AAEL009189,AAEL013227,AAEL013692,AAEL013858,AAEL013939,AAEL019474,AAEL021429,AAEL027560
KEGG	Nucleocytoplasmic transport	KEGG:03013	FALSE	3.93203e-05	4.40538	106	2293	30	19804	AAEL001216,AAEL001706,AAEL001716,AAEL002012,AAEL002455,AAEL003735,AAEL004053,AAEL004055,AAEL004441,AAEL005390,AAEL005635,AAEL006311,AAEL007521,AAEL009392,AAEL009399,AAEL009429,AAEL010978,AAEL011637,AAEL012015,AAEL012960,AAEL013522,AAEL014368,AAEL014414,AAEL014733,AAEL019783,AAEL020592,AAEL026104,AAEL026243,AAEL026736,AAEL026791
KEGG	MAPK signaling pathway - fly	KEGG:04013	FALSE	0.000132662	3.87725	91	2293	26	19804	AAEL001622,AAEL001876,AAEL002769,AAEL003013,AAEL003326,AAEL004592,AAEL006786,AAEL007563,AAEL008634,AAEL008739,AAEL009614,AAEL010433,AAEL013253,AAEL013261,AAEL013858,AAEL013939,AAEL015271,AAEL019500,AAEL019532,AAEL019562,AAEL019731,AAEL019866,AAEL019932,AAEL021453,AAEL022628,AAEL025171
KEGG	FoxO signaling pathway	KEGG:04068	FALSE	0.000177931	3.74975	62	2293	20	19804	AAEL000006,AAEL002903,AAEL003179,AAEL003245,AAEL005068,AAEL005943,AAEL006886,AAEL008634,AAEL009360,AAEL010094,AAEL011648,AAEL013390,AAEL013858,AAEL013939,AAEL017391,AAEL019440,AAEL019753,AAEL019825,AAEL020191,AAEL022743
KEGG	Mismatch repair	KEGG:03430	FALSE	0.00144301	2.84073	19	2293	9	19804	AAEL003935,AAEL005858,AAEL006209,AAEL007541,AAEL009465,AAEL014250,AAEL020929,AAEL026487,AAEL027722
KEGG	Autophagy - animal	KEGG:04140	FALSE	0.00172013	2.76444	89	2293	23	19804	AAEL000564,AAEL000924,AAEL001976,AAEL002370,AAEL002548,AAEL002895,AAEL002903,AAEL005943,AAEL006020,AAEL006865,AAEL007712,AAEL008634,AAEL009262,AAEL009814,AAEL013939,AAEL013995,AAEL019499,AAEL019779,AAEL019922,AAEL019990,AAEL024780,AAEL027512,AAEL027731
KEGG	Base excision repair	KEGG:03410	FALSE	0.00501029	2.30014	18	2293	8	19804	AAEL003935,AAEL005870,AAEL007541,AAEL010781,AAEL011815,AAEL013179,AAEL019990,AAEL027722
KEGG	Inositol phosphate metabolism	KEGG:00562	FALSE	0.00625913	2.20349	42	2293	13	19804	AAEL000386,AAEL000564,AAEL002370,AAEL002903,AAEL004431,AAEL005367,AAEL008807,AAEL009294,AAEL010766,AAEL011510,AAEL019711,AAEL019845,AAEL021261
KEGG	mTOR signaling pathway	KEGG:04150	FALSE	0.00700302	2.15471	93	2293	22	19804	AAEL000562,AAEL001387,AAEL002548,AAEL002903,AAEL003245,AAEL003919,AAEL005068,AAEL005175,AAEL005943,AAEL006311,AAEL006865,AAEL007712,AAEL008847,AAEL013858,AAEL013939,AAEL014161,AAEL019756,AAEL019790,AAEL019922,AAEL019951,AAEL026010,AAEL027512
KEGG	Nucleotide excision repair	KEGG:03420	FALSE	0.00920721	2.03587	39	2293	12	19804	AAEL002407,AAEL003897,AAEL003935,AAEL007541,AAEL009465,AAEL013205,AAEL013248,AAEL014250,AAEL018259,AAEL020929,AAEL026470,AAEL027722
KEGG	mRNA surveillance pathway	KEGG:03015	FALSE	0.0333451	1.47697	87	2293	19	19804	AAEL000832,AAEL001211,AAEL001216,AAEL001371,AAEL001706,AAEL003735,AAEL005356,AAEL007904,AAEL008100,AAEL012015,AAEL013522,AAEL014368,AAEL014414,AAEL020311,AAEL022282,AAEL023182,AAEL024343,AAEL026243,AAEL026736
KEGG	Circadian rhythm - fly	KEGG:04711	FALSE	0.0366948	1.4354	11	2293	5	19804	AAEL007805,AAEL008141,AAEL011371,AAEL018126,AAEL019753
KEGG	RNA degradation	KEGG:03018	FALSE	0.0427356	1.36921	59	2293	14	19804	AAEL001187,AAEL001719,AAEL002933,AAEL005388,AAEL005851,AAEL006799,AAEL006819,AAEL008500,AAEL008814,AAEL012930,AAEL019875,AAEL020903,AAEL025223,AAEL026994
KEGG	DNA replication	KEGG:03030	FALSE	0.0490555	1.30931	37	2293	10	19804	AAEL003935,AAEL005870,AAEL007007,AAEL007541,AAEL007692,AAEL008247,AAEL009465,AAEL014250,AAEL020929,AAEL027722

## Sheet: Supplementary file S13
GO enrichment analysis for down regulated genes at ZT13 time point
source	term_name	term_id	adjusted_p_value	negative_log10_of_adjusted_p_value	term_size	query_size	intersection_size	effective_domain_size	intersections
GO:MF	transferase activity, transferring phosphorus-containing groups	GO:0016772	6.36378e-16	15.1963	447	1333	83	19804	AAEL000275,AAEL000629,AAEL000750,AAEL000924,AAEL001102,AAEL001370,AAEL001381,AAEL001472,AAEL001549,AAEL001915,AAEL001976,AAEL002250,AAEL002317,AAEL002569,AAEL002903,AAEL003013,AAEL003245,AAEL003918,AAEL004110,AAEL004351,AAEL004592,AAEL005238,AAEL005330,AAEL005446,AAEL005888,AAEL006249,AAEL006435,AAEL007544,AAEL007632,AAEL008390,AAEL008510,AAEL008621,AAEL008634,AAEL009360,AAEL009364,AAEL009991,AAE…
GO:MF	phosphotransferase activity, alcohol group as acceptor	GO:0016773	2.43356e-15	14.6138	299	1333	64	19804	AAEL000924,AAEL001102,AAEL001370,AAEL001549,AAEL001915,AAEL001976,AAEL002317,AAEL002569,AAEL002903,AAEL003013,AAEL003245,AAEL003918,AAEL004110,AAEL004351,AAEL004592,AAEL005238,AAEL005330,AAEL005446,AAEL006435,AAEL007544,AAEL007632,AAEL008390,AAEL008510,AAEL008621,AAEL008634,AAEL009360,AAEL009364,AAEL009991,AAEL010804,AAEL012152,AAEL012553,AAEL012659,AAEL012914,AAEL013211,AAEL013390,AAEL013729,AAE…
GO:MF	kinase activity	GO:0016301	2.9318e-15	14.5329	357	1333	71	19804	AAEL000275,AAEL000629,AAEL000924,AAEL001102,AAEL001370,AAEL001549,AAEL001915,AAEL001976,AAEL002317,AAEL002569,AAEL002903,AAEL003013,AAEL003245,AAEL003918,AAEL004110,AAEL004351,AAEL004592,AAEL005238,AAEL005330,AAEL005446,AAEL006435,AAEL007544,AAEL007632,AAEL008390,AAEL008510,AAEL008621,AAEL008634,AAEL009360,AAEL009364,AAEL009991,AAEL010766,AAEL010804,AAEL012152,AAEL012553,AAEL012659,AAEL012914,AAE…
GO:MF	protein kinase activity	GO:0004672	7.72233e-15	14.1123	245	1333	56	19804	AAEL000924,AAEL001370,AAEL001549,AAEL001915,AAEL001976,AAEL002317,AAEL002569,AAEL003013,AAEL003245,AAEL003918,AAEL004110,AAEL004351,AAEL004592,AAEL005238,AAEL005330,AAEL007544,AAEL007632,AAEL008390,AAEL008621,AAEL008634,AAEL009360,AAEL009364,AAEL009991,AAEL010804,AAEL012152,AAEL012553,AAEL012659,AAEL012914,AAEL013390,AAEL013729,AAEL013939,AAEL014844,AAEL017338,AAEL018160,AAEL018254,AAEL018290,AAE…
GO:MF	catalytic activity, acting on a nucleic acid	GO:0140640	1.40813e-08	7.85136	354	1333	57	19804	AAEL000674,AAEL001216,AAEL001397,AAEL001410,AAEL001719,AAEL002748,AAEL003540,AAEL004039,AAEL004117,AAEL004625,AAEL004859,AAEL004911,AAEL004978,AAEL005838,AAEL005888,AAEL006209,AAEL006787,AAEL007558,AAEL008482,AAEL008500,AAEL008509,AAEL008579,AAEL008592,AAEL008941,AAEL009023,AAEL009400,AAEL009411,AAEL010007,AAEL010317,AAEL010402,AAEL011199,AAEL011435,AAEL011603,AAEL011993,AAEL012015,AAEL012355,AAE…
GO:MF	protein serine/threonine kinase activity	GO:0004674	1.32167e-07	6.87888	129	1333	29	19804	AAEL000924,AAEL001549,AAEL001976,AAEL002569,AAEL003013,AAEL004110,AAEL004351,AAEL005238,AAEL007632,AAEL008621,AAEL008634,AAEL009360,AAEL009364,AAEL012152,AAEL012914,AAEL013390,AAEL013729,AAEL013939,AAEL017338,AAEL018160,AAEL018254,AAEL019440,AAEL019566,AAEL019855,AAEL019951,AAEL020638,AAEL020830,AAEL024736,AAEL026474
GO:MF	helicase activity	GO:0004386	2.71633e-07	6.56602	103	1333	25	19804	AAEL001216,AAEL001719,AAEL004039,AAEL004117,AAEL004859,AAEL004911,AAEL004978,AAEL008500,AAEL008579,AAEL009411,AAEL010317,AAEL010402,AAEL012015,AAEL013025,AAEL013985,AAEL014256,AAEL014414,AAEL018177,AAEL018181,AAEL018344,AAEL019447,AAEL019460,AAEL023532,AAEL024563,AAEL025042
GO:MF	RNA helicase activity	GO:0003724	3.30507e-07	6.48082	57	1333	18	19804	AAEL001216,AAEL001719,AAEL004117,AAEL004859,AAEL004911,AAEL004978,AAEL008500,AAEL009411,AAEL010317,AAEL010402,AAEL012015,AAEL013025,AAEL013985,AAEL014414,AAEL018177,AAEL019460,AAEL023532,AAEL024563
GO:MF	ATP-dependent activity, acting on RNA	GO:0008186	3.30507e-07	6.48082	57	1333	18	19804	AAEL001216,AAEL001719,AAEL004117,AAEL004859,AAEL004911,AAEL004978,AAEL008500,AAEL009411,AAEL010317,AAEL010402,AAEL012015,AAEL013025,AAEL013985,AAEL014414,AAEL018177,AAEL019460,AAEL023532,AAEL024563
GO:MF	RNA binding	GO:0003723	3.73452e-07	6.42777	438	1333	62	19804	AAEL000769,AAEL001245,AAEL001326,AAEL001397,AAEL002272,AAEL002422,AAEL002719,AAEL002843,AAEL003605,AAEL003670,AAEL004291,AAEL004663,AAEL004699,AAEL004859,AAEL005049,AAEL006876,AAEL007329,AAEL007449,AAEL007823,AAEL007853,AAEL008098,AAEL008509,AAEL008592,AAEL009023,AAEL009061,AAEL009411,AAEL009839,AAEL009959,AAEL010097,AAEL010200,AAEL010402,AAEL010815,AAEL010933,AAEL011050,AAEL012410,AAEL013025,AAE…
GO:MF	catalytic activity, acting on RNA	GO:0140098	1.81031e-06	5.74225	232	1333	39	19804	AAEL000674,AAEL001216,AAEL001397,AAEL001719,AAEL002748,AAEL003540,AAEL004117,AAEL004625,AAEL004859,AAEL004911,AAEL004978,AAEL005838,AAEL006787,AAEL008500,AAEL008509,AAEL008592,AAEL008941,AAEL009023,AAEL009400,AAEL009411,AAEL010007,AAEL010317,AAEL010402,AAEL011199,AAEL011435,AAEL012015,AAEL013025,AAEL013813,AAEL013862,AAEL013968,AAEL013985,AAEL014414,AAEL017213,AAEL018177,AAEL019460,AAEL022169,AAE…
GO:MF	protein serine/threonine/tyrosine kinase activity	GO:0004712	2.31588e-06	5.63528	24	1333	11	19804	AAEL002317,AAEL004592,AAEL008634,AAEL009360,AAEL013390,AAEL013939,AAEL017338,AAEL019440,AAEL019566,AAEL019616,AAEL020638
GO:MF	ATP-dependent activity	GO:0140657	1.81595e-05	4.7409	363	1333	50	19804	AAEL000885,AAEL001216,AAEL001410,AAEL001719,AAEL003449,AAEL003594,AAEL003703,AAEL004039,AAEL004117,AAEL004235,AAEL004743,AAEL004859,AAEL004911,AAEL004978,AAEL005929,AAEL007558,AAEL008320,AAEL008500,AAEL008579,AAEL009227,AAEL009320,AAEL009411,AAEL009881,AAEL010059,AAEL010317,AAEL010402,AAEL010585,AAEL012015,AAEL012355,AAEL013025,AAEL013985,AAEL014084,AAEL014256,AAEL014414,AAEL014843,AAEL016999,AAE…
GO:MF	protein serine kinase activity	GO:0106310	2.80187e-05	4.55255	15	1333	8	19804	AAEL008634,AAEL009360,AAEL013390,AAEL013939,AAEL017338,AAEL019440,AAEL019566,AAEL020638
GO:MF	microtubule binding	GO:0008017	4.18199e-05	4.37862	49	1333	14	19804	AAEL002173,AAEL003162,AAEL003594,AAEL004235,AAEL004366,AAEL005211,AAEL005712,AAEL005827,AAEL008678,AAEL009227,AAEL009611,AAEL014084,AAEL022590,AAEL026939
GO:MF	tubulin binding	GO:0015631	0.000317868	3.49775	65	1333	15	19804	AAEL002173,AAEL003162,AAEL003594,AAEL004235,AAEL004366,AAEL005211,AAEL005712,AAEL005827,AAEL008678,AAEL009227,AAEL009611,AAEL013903,AAEL014084,AAEL022590,AAEL026939
GO:MF	cytoskeletal protein binding	GO:0008092	0.000319285	3.49582	168	1333	27	19804	AAEL002173,AAEL003162,AAEL003594,AAEL004235,AAEL004366,AAEL005211,AAEL005634,AAEL005712,AAEL005827,AAEL008678,AAEL009227,AAEL009611,AAEL009706,AAEL009991,AAEL013808,AAEL013903,AAEL014084,AAEL017184,AAEL019646,AAEL019739,AAEL019882,AAEL021227,AAEL022590,AAEL024528,AAEL025298,AAEL025729,AAEL026939
GO:MF	phosphoric ester hydrolase activity	GO:0042578	0.00102811	2.98796	151	1333	24	19804	AAEL003083,AAEL003143,AAEL003326,AAEL004709,AAEL005175,AAEL005367,AAEL005446,AAEL006071,AAEL006320,AAEL007677,AAEL009077,AAEL009380,AAEL009968,AAEL010541,AAEL010678,AAEL011510,AAEL014763,AAEL018126,AAEL018273,AAEL019434,AAEL019800,AAEL020987,AAEL025680,AAEL025729
GO:MF	transcription regulator activity	GO:0140110	0.00206293	2.68551	313	1333	39	19804	AAEL000584,AAEL001321,AAEL001776,AAEL002049,AAEL002531,AAEL004436,AAEL005255,AAEL008022,AAEL008141,AAEL008244,AAEL008260,AAEL008958,AAEL009263,AAEL011359,AAEL011371,AAEL011667,AAEL011825,AAEL012233,AAEL013548,AAEL013553,AAEL013616,AAEL013752,AAEL013796,AAEL015293,AAEL017391,AAEL019431,AAEL019449,AAEL019486,AAEL019563,AAEL019770,AAEL019863,AAEL020217,AAEL021092,AAEL022895,AAEL023348,AAEL023585,AAE…
GO:MF	phosphatase activity	GO:0016791	0.0030582	2.51453	124	1333	20	19804	AAEL003083,AAEL003143,AAEL003326,AAEL004709,AAEL005175,AAEL005367,AAEL005446,AAEL006071,AAEL006320,AAEL007677,AAEL009077,AAEL009968,AAEL011510,AAEL014763,AAEL018126,AAEL019434,AAEL019800,AAEL020987,AAEL025680,AAEL025729
GO:MF	enzyme binding	GO:0019899	0.00317917	2.49769	55	1333	12	19804	AAEL001549,AAEL001810,AAEL003283,AAEL004441,AAEL006188,AAEL007353,AAEL007521,AAEL008021,AAEL010543,AAEL013530,AAEL020191,AAEL025298
GO:MF	cysteine-type deubiquitinase activity	GO:0004843	0.00402516	2.39522	34	1333	9	19804	AAEL000448,AAEL007806,AAEL012219,AAEL013203,AAEL018212,AAEL019518,AAEL025431,AAEL027340,AAEL027821
GO:MF	deubiquitinase activity	GO:0101005	0.00568051	2.24561	43	1333	10	19804	AAEL000448,AAEL007806,AAEL009959,AAEL012219,AAEL013203,AAEL018212,AAEL019518,AAEL025431,AAEL027340,AAEL027821
GO:MF	ubiquitin-like protein peptidase activity	GO:0019783	0.00820127	2.08612	45	1333	10	19804	AAEL000448,AAEL007806,AAEL009959,AAEL012219,AAEL013203,AAEL018212,AAEL019518,AAEL025431,AAEL027340,AAEL027821
GO:MF	cyclase activity	GO:0009975	0.0120936	1.91745	25	1333	7	19804	AAEL001915,AAEL005330,AAEL008390,AAEL013211,AAEL023379,AAEL027868,AAEL028056
GO:MF	cysteine-type peptidase activity	GO:0008234	0.0142695	1.84559	83	1333	14	19804	AAEL000448,AAEL005956,AAEL006389,AAEL007806,AAEL008952,AAEL009637,AAEL012219,AAEL013203,AAEL014946,AAEL018212,AAEL019518,AAEL025431,AAEL027340,AAEL027821
GO:MF	phosphorus-oxygen lyase activity	GO:0016849	0.0150403	1.82274	26	1333	7	19804	AAEL001915,AAEL005330,AAEL008390,AAEL013211,AAEL023379,AAEL027868,AAEL028056
GO:MF	DNA-binding transcription factor activity	GO:0003700	0.0160168	1.79542	260	1333	31	19804	AAEL000584,AAEL001321,AAEL001776,AAEL002049,AAEL002531,AAEL005255,AAEL008022,AAEL008141,AAEL008260,AAEL008958,AAEL009263,AAEL011359,AAEL011371,AAEL011825,AAEL012233,AAEL013548,AAEL013553,AAEL013752,AAEL013796,AAEL015293,AAEL019431,AAEL019449,AAEL019486,AAEL019563,AAEL019770,AAEL019863,AAEL022895,AAEL023348,AAEL023585,AAEL024396,AAEL024722
GO:MF	protein tyrosine kinase activity	GO:0004713	0.025098	1.60036	36	1333	8	19804	AAEL001370,AAEL001915,AAEL002317,AAEL004592,AAEL012553,AAEL014844,AAEL018341,AAEL028237
GO:MF	ubiquitin-protein transferase activity	GO:0004842	0.0311083	1.50712	72	1333	12	19804	AAEL000469,AAEL000730,AAEL002345,AAEL004790,AAEL006910,AAEL007701,AAEL007797,AAEL012482,AAEL019965,AAEL020992,AAEL021805,AAEL023019
GO:MF	RNA methyltransferase activity	GO:0008173	0.0342488	1.46535	38	1333	8	19804	AAEL000674,AAEL003540,AAEL006787,AAEL008941,AAEL009023,AAEL011199,AAEL013813,AAEL013968
GO:MF	small GTPase binding	GO:0031267	0.0420185	1.37656	32	1333	7	19804	AAEL001549,AAEL003283,AAEL004441,AAEL006188,AAEL007521,AAEL008021,AAEL025298
GO:MF	GTPase binding	GO:0051020	0.0420185	1.37656	32	1333	7	19804	AAEL001549,AAEL003283,AAEL004441,AAEL006188,AAEL007521,AAEL008021,AAEL025298
GO:MF	aminopeptidase activity	GO:0004177	0.0420185	1.37656	40	1333	8	19804	AAEL002978,AAEL006323,AAEL009108,AAEL012217,AAEL012776,AAEL012918,AAEL018249,AAEL026804
GO:MF	phosphoprotein phosphatase activity	GO:0004721	0.0420185	1.37656	66	1333	11	19804	AAEL003083,AAEL003326,AAEL004709,AAEL006071,AAEL006320,AAEL014763,AAEL018126,AAEL019434,AAEL019800,AAEL020987,AAEL025729
GO:MF	lipid binding	GO:0008289	0.0420185	1.37656	85	1333	13	19804	AAEL000956,AAEL002646,AAEL003416,AAEL003494,AAEL004211,AAEL007310,AAEL008530,AAEL011953,AAEL013844,AAEL013863,AAEL013995,AAEL019431,AAEL019774
GO:BP	phosphorylation	GO:0016310	2.56406e-17	16.5911	359	1333	76	19804	AAEL000275,AAEL000629,AAEL000924,AAEL001102,AAEL001370,AAEL001549,AAEL001810,AAEL001915,AAEL001976,AAEL002317,AAEL002569,AAEL002903,AAEL003013,AAEL003245,AAEL003918,AAEL004110,AAEL004351,AAEL004592,AAEL004717,AAEL005238,AAEL005330,AAEL005446,AAEL005580,AAEL005936,AAEL006435,AAEL007544,AAEL007632,AAEL008390,AAEL008621,AAEL008634,AAEL009360,AAEL009364,AAEL009991,AAEL010543,AAEL010766,AAEL010804,AAE…
GO:BP	protein phosphorylation	GO:0006468	1.1452e-16	15.9411	246	1333	60	19804	AAEL000924,AAEL001370,AAEL001549,AAEL001810,AAEL001915,AAEL001976,AAEL002317,AAEL002569,AAEL003013,AAEL003245,AAEL003918,AAEL004110,AAEL004351,AAEL004592,AAEL004717,AAEL005238,AAEL005330,AAEL005580,AAEL005936,AAEL007544,AAEL007632,AAEL008390,AAEL008621,AAEL008634,AAEL009360,AAEL009364,AAEL009991,AAEL010543,AAEL010804,AAEL012152,AAEL012553,AAEL012659,AAEL012914,AAEL013390,AAEL013729,AAEL013939,AAE…
GO:BP	cell cycle	GO:0007049	5.06207e-10	9.29567	147	1333	36	19804	AAEL000924,AAEL000984,AAEL001321,AAEL001810,AAEL003416,AAEL003451,AAEL004551,AAEL004717,AAEL005580,AAEL005712,AAEL005962,AAEL007234,AAEL007939,AAEL008210,AAEL008595,AAEL008678,AAEL009360,AAEL009789,AAEL010543,AAEL010759,AAEL011049,AAEL011103,AAEL011321,AAEL011330,AAEL011819,AAEL013390,AAEL013453,AAEL014084,AAEL016982,AAEL018129,AAEL018151,AAEL018254,AAEL020191,AAEL022467,AAEL024260,AAEL025664
GO:BP	gene silencing by RNA	GO:0031047	1.02291e-09	8.99016	35	1333	17	19804	AAEL007447,AAEL007449,AAEL007823,AAEL008098,AAEL008592,AAEL008595,AAEL009411,AAEL009839,AAEL013025,AAEL013227,AAEL013692,AAEL018151,AAEL018177,AAEL019460,AAEL021519,AAEL023202,AAEL023532
GO:BP	negative regulation of biological process	GO:0048519	1.88536e-08	7.7246	240	1333	45	19804	AAEL000924,AAEL001397,AAEL002720,AAEL002721,AAEL003157,AAEL003735,AAEL005453,AAEL005580,AAEL005832,AAEL005936,AAEL006792,AAEL007447,AAEL007449,AAEL007712,AAEL007823,AAEL008098,AAEL008592,AAEL008595,AAEL008958,AAEL009400,AAEL009411,AAEL009839,AAEL010759,AAEL011667,AAEL011810,AAEL013025,AAEL013027,AAEL013227,AAEL013616,AAEL013692,AAEL018151,AAEL018177,AAEL018254,AAEL019460,AAEL020110,AAEL021519,AAE…
GO:BP	negative regulation of gene expression	GO:0010629	5.7995e-08	7.23661	79	1333	23	19804	AAEL001397,AAEL003157,AAEL003735,AAEL005453,AAEL007447,AAEL007449,AAEL007823,AAEL008098,AAEL008592,AAEL008595,AAEL009400,AAEL009411,AAEL009839,AAEL013025,AAEL013227,AAEL013692,AAEL018151,AAEL018177,AAEL019460,AAEL021519,AAEL023202,AAEL023532,AAEL026994
GO:BP	negative regulation of macromolecule metabolic process	GO:0010605	1.82086e-07	6.73972	174	1333	35	19804	AAEL001397,AAEL002720,AAEL002721,AAEL003157,AAEL003735,AAEL005453,AAEL005580,AAEL005832,AAEL005936,AAEL007447,AAEL007449,AAEL007823,AAEL008098,AAEL008592,AAEL008595,AAEL008958,AAEL009400,AAEL009411,AAEL009839,AAEL011667,AAEL011810,AAEL013025,AAEL013027,AAEL013227,AAEL013616,AAEL013692,AAEL018151,AAEL018177,AAEL019460,AAEL020110,AAEL021519,AAEL023202,AAEL023532,AAEL024141,AAEL026994
GO:BP	post-transcriptional gene silencing by RNA	GO:0035194	2.02891e-07	6.69274	12	1333	9	19804	AAEL007447,AAEL007449,AAEL008595,AAEL009411,AAEL013025,AAEL018151,AAEL018177,AAEL019460,AAEL023532
GO:BP	negative regulation of metabolic process	GO:0009892	2.66501e-07	6.5743	177	1333	35	19804	AAEL001397,AAEL002720,AAEL002721,AAEL003157,AAEL003735,AAEL005453,AAEL005580,AAEL005832,AAEL005936,AAEL007447,AAEL007449,AAEL007823,AAEL008098,AAEL008592,AAEL008595,AAEL008958,AAEL009400,AAEL009411,AAEL009839,AAEL011667,AAEL011810,AAEL013025,AAEL013027,AAEL013227,AAEL013616,AAEL013692,AAEL018151,AAEL018177,AAEL019460,AAEL020110,AAEL021519,AAEL023202,AAEL023532,AAEL024141,AAEL026994
GO:BP	post-transcriptional gene silencing	GO:0016441	1.4948e-06	5.82542	14	1333	9	19804	AAEL007447,AAEL007449,AAEL008595,AAEL009411,AAEL013025,AAEL018151,AAEL018177,AAEL019460,AAEL023532
GO:BP	protein modification by small protein conjugation or removal	GO:0070647	3.43071e-06	5.46462	153	1333	30	19804	AAEL000448,AAEL000469,AAEL000590,AAEL000730,AAEL000758,AAEL002345,AAEL004790,AAEL006032,AAEL006208,AAEL006910,AAEL007701,AAEL007797,AAEL007806,AAEL009614,AAEL010641,AAEL012219,AAEL012306,AAEL012482,AAEL013203,AAEL017184,AAEL018212,AAEL019518,AAEL019965,AAEL020992,AAEL021209,AAEL021805,AAEL023019,AAEL025431,AAEL027340,AAEL027821
GO:BP	intracellular signal transduction	GO:0035556	2.24506e-05	4.64877	185	1333	32	19804	AAEL000924,AAEL002646,AAEL002903,AAEL004211,AAEL005330,AAEL006188,AAEL006792,AAEL007366,AAEL007712,AAEL008390,AAEL008634,AAEL009380,AAEL010342,AAEL010759,AAEL011142,AAEL011715,AAEL013939,AAEL014636,AAEL015271,AAEL017338,AAEL018186,AAEL018254,AAEL019440,AAEL019977,AAEL023379,AAEL024101,AAEL024396,AAEL025664,AAEL026010,AAEL027444,AAEL027868,AAEL028056
GO:BP	regulation of RNA metabolic process	GO:0051252	5.52186e-05	4.25791	486	1333	61	19804	AAEL000452,AAEL000584,AAEL001321,AAEL001397,AAEL001776,AAEL002049,AAEL002721,AAEL002769,AAEL002822,AAEL004436,AAEL005255,AAEL005453,AAEL005832,AAEL006988,AAEL007304,AAEL008022,AAEL008141,AAEL008244,AAEL008260,AAEL008958,AAEL009263,AAEL010054,AAEL010433,AAEL010513,AAEL010933,AAEL011359,AAEL011371,AAEL011667,AAEL011810,AAEL011825,AAEL012233,AAEL012930,AAEL012942,AAEL013548,AAEL013553,AAEL013616,AAE…
GO:BP	cell cycle process	GO:0022402	7.40762e-05	4.13032	77	1333	18	19804	AAEL000924,AAEL000984,AAEL003451,AAEL005712,AAEL005962,AAEL007234,AAEL009360,AAEL009789,AAEL010759,AAEL011049,AAEL011819,AAEL013390,AAEL016982,AAEL018254,AAEL020191,AAEL022467,AAEL024260,AAEL025664
GO:BP	mitotic cell cycle	GO:0000278	8.10276e-05	4.09137	43	1333	13	19804	AAEL003416,AAEL003451,AAEL005962,AAEL007234,AAEL009789,AAEL011049,AAEL011103,AAEL011819,AAEL016982,AAEL020191,AAEL022467,AAEL024260,AAEL025664
GO:BP	regulation of nucleic acid-templated transcription	GO:1903506	8.10276e-05	4.09137	461	1333	58	19804	AAEL000452,AAEL000584,AAEL001321,AAEL001776,AAEL002049,AAEL002721,AAEL002769,AAEL002822,AAEL004436,AAEL005255,AAEL005453,AAEL005832,AAEL006988,AAEL007304,AAEL008022,AAEL008141,AAEL008244,AAEL008260,AAEL008958,AAEL009263,AAEL010054,AAEL010433,AAEL010513,AAEL010933,AAEL011359,AAEL011371,AAEL011667,AAEL011810,AAEL011825,AAEL012233,AAEL012930,AAEL013548,AAEL013553,AAEL013616,AAEL013752,AAEL013796,AAE…
GO:BP	regulation of RNA biosynthetic process	GO:2001141	8.10276e-05	4.09137	461	1333	58	19804	AAEL000452,AAEL000584,AAEL001321,AAEL001776,AAEL002049,AAEL002721,AAEL002769,AAEL002822,AAEL004436,AAEL005255,AAEL005453,AAEL005832,AAEL006988,AAEL007304,AAEL008022,AAEL008141,AAEL008244,AAEL008260,AAEL008958,AAEL009263,AAEL010054,AAEL010433,AAEL010513,AAEL010933,AAEL011359,AAEL011371,AAEL011667,AAEL011810,AAEL011825,AAEL012233,AAEL012930,AAEL013548,AAEL013553,AAEL013616,AAEL013752,AAEL013796,AAE…
GO:BP	regulation of DNA-templated transcription	GO:0006355	8.10276e-05	4.09137	461	1333	58	19804	AAEL000452,AAEL000584,AAEL001321,AAEL001776,AAEL002049,AAEL002721,AAEL002769,AAEL002822,AAEL004436,AAEL005255,AAEL005453,AAEL005832,AAEL006988,AAEL007304,AAEL008022,AAEL008141,AAEL008244,AAEL008260,AAEL008958,AAEL009263,AAEL010054,AAEL010433,AAEL010513,AAEL010933,AAEL011359,AAEL011371,AAEL011667,AAEL011810,AAEL011825,AAEL012233,AAEL012930,AAEL013548,AAEL013553,AAEL013616,AAEL013752,AAEL013796,AAE…
GO:BP	regulation of nucleobase-containing compound metabolic process	GO:0019219	8.20254e-05	4.08605	494	1333	61	19804	AAEL000452,AAEL000584,AAEL001321,AAEL001397,AAEL001776,AAEL002049,AAEL002721,AAEL002769,AAEL002822,AAEL004436,AAEL005255,AAEL005453,AAEL005832,AAEL006988,AAEL007304,AAEL008022,AAEL008141,AAEL008244,AAEL008260,AAEL008958,AAEL009263,AAEL010054,AAEL010433,AAEL010513,AAEL010933,AAEL011359,AAEL011371,AAEL011667,AAEL011810,AAEL011825,AAEL012233,AAEL012930,AAEL012942,AAEL013548,AAEL013553,AAEL013616,AAE…
GO:BP	negative regulation of cellular process	GO:0048523	0.000121656	3.91487	129	1333	24	19804	AAEL000924,AAEL001397,AAEL002721,AAEL005580,AAEL005832,AAEL005936,AAEL006792,AAEL007447,AAEL007449,AAEL007712,AAEL008958,AAEL010759,AAEL011667,AAEL011810,AAEL013616,AAEL018254,AAEL020110,AAEL024141,AAEL024346,AAEL025664,AAEL025729,AAEL026994,AAEL027204,AAEL027444
GO:BP	post-transcriptional regulation of gene expression	GO:0010608	0.000145304	3.83772	59	1333	15	19804	AAEL000924,AAEL001397,AAEL002422,AAEL007329,AAEL007447,AAEL007449,AAEL008595,AAEL009400,AAEL009411,AAEL013025,AAEL018151,AAEL018177,AAEL019460,AAEL023532,AAEL026994
GO:BP	cell division	GO:0051301	0.000179611	3.74567	53	1333	14	19804	AAEL000984,AAEL004551,AAEL004719,AAEL005493,AAEL005962,AAEL008678,AAEL009611,AAEL009789,AAEL011049,AAEL011103,AAEL011819,AAEL013453,AAEL014084,AAEL022467
GO:BP	cellular response to stress	GO:0033554	0.0002225	3.65267	170	1333	28	19804	AAEL000924,AAEL002250,AAEL002407,AAEL002822,AAEL004039,AAEL005888,AAEL006209,AAEL006271,AAEL006715,AAEL006910,AAEL007366,AAEL008482,AAEL008634,AAEL010759,AAEL011626,AAEL011715,AAEL011993,AAEL012355,AAEL013110,AAEL013939,AAEL014774,AAEL018254,AAEL019440,AAEL019774,AAEL024736,AAEL025042,AAEL025388,AAEL026487
GO:BP	mitotic cell cycle process	GO:1903047	0.000768737	3.11422	39	1333	11	19804	AAEL003451,AAEL005962,AAEL007234,AAEL009789,AAEL011049,AAEL011819,AAEL016982,AAEL020191,AAEL022467,AAEL024260,AAEL025664
GO:BP	developmental process	GO:0032502	0.000895676	3.04785	327	1333	42	19804	AAEL000590,AAEL002049,AAEL002346,AAEL002769,AAEL003097,AAEL004386,AAEL004592,AAEL006071,AAEL006188,AAEL006320,AAEL007234,AAEL008022,AAEL008141,AAEL008322,AAEL008595,AAEL009614,AAEL010097,AAEL011359,AAEL011825,AAEL012421,AAEL012553,AAEL012930,AAEL013027,AAEL015271,AAEL018342,AAEL019625,AAEL019632,AAEL019773,AAEL019836,AAEL019917,AAEL019977,AAEL020264,AAEL022611,AAEL023585,AAEL023810,AAEL025606,AAE…
GO:BP	reproductive process	GO:0022414	0.000916509	3.03786	54	1333	13	19804	AAEL001719,AAEL004386,AAEL004859,AAEL008595,AAEL009607,AAEL009789,AAEL010097,AAEL013027,AAEL015271,AAEL018151,AAEL024260,AAEL024563,AAEL026038
GO:BP	reproduction	GO:0000003	0.000916509	3.03786	54	1333	13	19804	AAEL001719,AAEL004386,AAEL004859,AAEL008595,AAEL009607,AAEL009789,AAEL010097,AAEL013027,AAEL015271,AAEL018151,AAEL024260,AAEL024563,AAEL026038
GO:BP	organelle organization	GO:0006996	0.000916509	3.03786	349	1333	44	19804	AAEL000984,AAEL001719,AAEL002847,AAEL003162,AAEL003449,AAEL003451,AAEL003605,AAEL004039,AAEL004859,AAEL005084,AAEL005211,AAEL005712,AAEL005827,AAEL005962,AAEL007234,AAEL008021,AAEL008482,AAEL009360,AAEL009789,AAEL010559,AAEL011049,AAEL011603,AAEL011819,AAEL013390,AAEL013729,AAEL013808,AAEL013903,AAEL013995,AAEL016982,AAEL018342,AAEL018344,AAEL019569,AAEL019779,AAEL022467,AAEL024260,AAEL024346,AAE…
GO:BP	regulation of protein kinase activity	GO:0045859	0.00119291	2.92339	12	1333	6	19804	AAEL001810,AAEL004717,AAEL005580,AAEL005936,AAEL010543,AAEL020191
GO:BP	protein modification by small protein conjugation	GO:0032446	0.00119505	2.92261	113	1333	20	19804	AAEL000469,AAEL000590,AAEL000730,AAEL000758,AAEL002345,AAEL004790,AAEL006208,AAEL006910,AAEL007701,AAEL007797,AAEL009614,AAEL010641,AAEL012306,AAEL012482,AAEL017184,AAEL019965,AAEL020992,AAEL021209,AAEL021805,AAEL023019
GO:BP	regulation of transferase activity	GO:0051338	0.00189056	2.72341	18	1333	7	19804	AAEL001810,AAEL004717,AAEL005580,AAEL005936,AAEL010543,AAEL020191,AAEL021209
GO:BP	anatomical structure development	GO:0048856	0.00195843	2.70809	308	1333	39	19804	AAEL000590,AAEL002049,AAEL002346,AAEL002769,AAEL003097,AAEL004386,AAEL004592,AAEL006071,AAEL006188,AAEL006320,AAEL007234,AAEL008022,AAEL008141,AAEL008322,AAEL008595,AAEL009614,AAEL010097,AAEL011359,AAEL011825,AAEL012421,AAEL012553,AAEL013027,AAEL015271,AAEL018342,AAEL019632,AAEL019773,AAEL019917,AAEL019977,AAEL020264,AAEL022611,AAEL023585,AAEL023810,AAEL025606,AAEL026038,AAEL026589,AAEL026939,AAE…
GO:BP	protein ubiquitination	GO:0016567	0.00199588	2.69987	100	1333	18	19804	AAEL000469,AAEL000590,AAEL000730,AAEL000758,AAEL002345,AAEL004790,AAEL006208,AAEL006910,AAEL007701,AAEL007797,AAEL009614,AAEL012482,AAEL017184,AAEL019965,AAEL020992,AAEL021209,AAEL021805,AAEL023019
GO:BP	mitotic nuclear division	GO:0140014	0.00202865	2.69279	24	1333	8	19804	AAEL003451,AAEL005962,AAEL007234,AAEL009789,AAEL011049,AAEL011819,AAEL024260,AAEL025664
GO:BP	regulation of cell cycle	GO:0051726	0.00208174	2.68157	59	1333	13	19804	AAEL000924,AAEL000984,AAEL001321,AAEL001810,AAEL003451,AAEL004717,AAEL005580,AAEL009789,AAEL010543,AAEL010759,AAEL018254,AAEL020191,AAEL025664
GO:BP	protein deubiquitination	GO:0016579	0.00208174	2.68157	37	1333	10	19804	AAEL000448,AAEL006032,AAEL007806,AAEL012219,AAEL013203,AAEL018212,AAEL019518,AAEL025431,AAEL027340,AAEL027821
GO:BP	negative regulation of cellular metabolic process	GO:0031324	0.00209507	2.6788	67	1333	14	19804	AAEL001397,AAEL002721,AAEL005580,AAEL005832,AAEL005936,AAEL007447,AAEL007449,AAEL008958,AAEL011667,AAEL011810,AAEL013616,AAEL020110,AAEL024141,AAEL026994
GO:BP	regulation of protein phosphorylation	GO:0001932	0.00287311	2.54165	14	1333	6	19804	AAEL001810,AAEL004717,AAEL005580,AAEL005936,AAEL010543,AAEL020191
GO:BP	regulation of kinase activity	GO:0043549	0.00287311	2.54165	14	1333	6	19804	AAEL001810,AAEL004717,AAEL005580,AAEL005936,AAEL010543,AAEL020191
GO:BP	protein modification by small protein removal	GO:0070646	0.00394912	2.4035	40	1333	10	19804	AAEL000448,AAEL006032,AAEL007806,AAEL012219,AAEL013203,AAEL018212,AAEL019518,AAEL025431,AAEL027340,AAEL027821
GO:BP	divalent inorganic cation homeostasis	GO:0072507	0.0041742	2.37943	10	1333	5	19804	AAEL003858,AAEL004211,AAEL014059,AAEL014345,AAEL027444
GO:BP	cellular response to DNA damage stimulus	GO:0006974	0.00425894	2.3707	135	1333	21	19804	AAEL000924,AAEL002250,AAEL002407,AAEL002822,AAEL004039,AAEL005888,AAEL006209,AAEL006715,AAEL007366,AAEL008482,AAEL010759,AAEL011626,AAEL011715,AAEL011993,AAEL012355,AAEL013110,AAEL014774,AAEL018254,AAEL024736,AAEL025042,AAEL026487
GO:BP	DNA recombination	GO:0006310	0.00432496	2.36402	48	1333	11	19804	AAEL002822,AAEL004039,AAEL006209,AAEL008482,AAEL011715,AAEL011993,AAEL014774,AAEL018344,AAEL019886,AAEL023144,AAEL025042
GO:BP	response to stress	GO:0006950	0.00472182	2.32589	248	1333	32	19804	AAEL000924,AAEL002250,AAEL002407,AAEL002822,AAEL004039,AAEL004386,AAEL005888,AAEL006209,AAEL006271,AAEL006715,AAEL006910,AAEL007366,AAEL007563,AAEL008482,AAEL008634,AAEL010759,AAEL011626,AAEL011715,AAEL011993,AAEL012355,AAEL013110,AAEL013939,AAEL014774,AAEL015271,AAEL018254,AAEL019440,AAEL019774,AAEL024736,AAEL025042,AAEL025388,AAEL026038,AAEL026487
GO:BP	multicellular organism development	GO:0007275	0.00485928	2.31343	176	1333	25	19804	AAEL000590,AAEL002346,AAEL002769,AAEL003097,AAEL006071,AAEL006320,AAEL007234,AAEL008022,AAEL008322,AAEL008595,AAEL009614,AAEL010097,AAEL011359,AAEL012553,AAEL015271,AAEL018342,AAEL019773,AAEL019977,AAEL022611,AAEL023585,AAEL023810,AAEL025606,AAEL026939,AAEL027204,AAEL028237
GO:BP	cellular macromolecule catabolic process	GO:0044265	0.00553521	2.25687	138	1333	21	19804	AAEL001397,AAEL002345,AAEL003157,AAEL003735,AAEL006056,AAEL006799,AAEL006910,AAEL007353,AAEL008592,AAEL009400,AAEL009614,AAEL011993,AAEL012219,AAEL013203,AAEL013530,AAEL018212,AAEL019518,AAEL022169,AAEL025808,AAEL026994,AAEL027340
GO:BP	RNA processing	GO:0006396	0.00554947	2.25575	327	1333	39	19804	AAEL000674,AAEL001326,AAEL001382,AAEL001716,AAEL002157,AAEL002719,AAEL002843,AAEL003605,AAEL004571,AAEL004625,AAEL004663,AAEL005719,AAEL005848,AAEL007853,AAEL007904,AAEL008592,AAEL008941,AAEL009023,AAEL009061,AAEL009839,AAEL009959,AAEL010007,AAEL010827,AAEL011147,AAEL011199,AAEL011433,AAEL011435,AAEL012942,AAEL013723,AAEL013813,AAEL013968,AAEL019447,AAEL019944,AAEL019965,AAEL021519,AAEL022169,AAE…
GO:BP	mitotic sister chromatid segregation	GO:0000070	0.00636869	2.19595	22	1333	7	19804	AAEL005962,AAEL007234,AAEL009789,AAEL011049,AAEL011819,AAEL024260,AAEL025664
GO:BP	nuclear division	GO:0000280	0.00712852	2.147	29	1333	8	19804	AAEL003451,AAEL005962,AAEL007234,AAEL009789,AAEL011049,AAEL011819,AAEL024260,AAEL025664
GO:BP	chromosome organization	GO:0051276	0.0071936	2.14305	85	1333	15	19804	AAEL001719,AAEL003449,AAEL004039,AAEL004859,AAEL005962,AAEL007234,AAEL009789,AAEL011049,AAEL011603,AAEL011819,AAEL018344,AAEL024260,AAEL024563,AAEL025042,AAEL025664
GO:BP	negative regulation of macromolecule biosynthetic process	GO:0010558	0.00794642	2.09983	60	1333	12	19804	AAEL001397,AAEL002721,AAEL005832,AAEL007447,AAEL007449,AAEL008958,AAEL011667,AAEL011810,AAEL013616,AAEL020110,AAEL024141,AAEL026994
GO:BP	cytoskeleton organization	GO:0007010	0.00871399	2.05978	124	1333	19	19804	AAEL000984,AAEL003162,AAEL003605,AAEL005084,AAEL005211,AAEL005712,AAEL005827,AAEL008021,AAEL009360,AAEL013390,AAEL013729,AAEL013808,AAEL013903,AAEL016982,AAEL018342,AAEL022467,AAEL024346,AAEL025298,AAEL025729
GO:BP	negative regulation of cellular biosynthetic process	GO:0031327	0.0091116	2.04041	61	1333	12	19804	AAEL001397,AAEL002721,AAEL005832,AAEL007447,AAEL007449,AAEL008958,AAEL011667,AAEL011810,AAEL013616,AAEL020110,AAEL024141,AAEL026994
GO:BP	regulation of phosphorylation	GO:0042325	0.011356	1.94477	18	1333	6	19804	AAEL001810,AAEL004717,AAEL005580,AAEL005936,AAEL010543,AAEL020191
GO:BP	negative regulation of biosynthetic process	GO:0009890	0.0118554	1.92608	63	1333	12	19804	AAEL001397,AAEL002721,AAEL005832,AAEL007447,AAEL007449,AAEL008958,AAEL011667,AAEL011810,AAEL013616,AAEL020110,AAEL024141,AAEL026994
GO:BP	cellular developmental process	GO:0048869	0.0154251	1.81177	193	1333	25	19804	AAEL000590,AAEL002346,AAEL002769,AAEL003097,AAEL004386,AAEL004592,AAEL006071,AAEL006320,AAEL008595,AAEL010097,AAEL011359,AAEL012421,AAEL012553,AAEL013027,AAEL015271,AAEL019625,AAEL019773,AAEL019836,AAEL019977,AAEL020264,AAEL026038,AAEL026939,AAEL027204,AAEL027949,AAEL028237
GO:BP	chromosome segregation	GO:0007059	0.0154251	1.81177	33	1333	8	19804	AAEL005962,AAEL007234,AAEL009611,AAEL009789,AAEL011049,AAEL011819,AAEL024260,AAEL025664
GO:BP	cell differentiation	GO:0030154	0.0154251	1.81177	193	1333	25	19804	AAEL000590,AAEL002346,AAEL002769,AAEL003097,AAEL004386,AAEL004592,AAEL006071,AAEL006320,AAEL008595,AAEL010097,AAEL011359,AAEL012421,AAEL012553,AAEL013027,AAEL015271,AAEL019625,AAEL019773,AAEL019836,AAEL019977,AAEL020264,AAEL026038,AAEL026939,AAEL027204,AAEL027949,AAEL028237
GO:BP	cell development	GO:0048468	0.0170161	1.76914	103	1333	16	19804	AAEL002346,AAEL002769,AAEL003097,AAEL004386,AAEL004592,AAEL006071,AAEL006320,AAEL010097,AAEL011359,AAEL013027,AAEL015271,AAEL019773,AAEL019977,AAEL026038,AAEL026939,AAEL027949
GO:BP	organelle fission	GO:0048285	0.0185097	1.7326	34	1333	8	19804	AAEL003451,AAEL005962,AAEL007234,AAEL009789,AAEL011049,AAEL011819,AAEL024260,AAEL025664
GO:BP	sister chromatid segregation	GO:0000819	0.0194739	1.71055	27	1333	7	19804	AAEL005962,AAEL007234,AAEL009789,AAEL011049,AAEL011819,AAEL024260,AAEL025664
GO:BP	regulation of protein modification process	GO:0031399	0.0194739	1.71055	27	1333	7	19804	AAEL001810,AAEL004717,AAEL005580,AAEL005936,AAEL010543,AAEL020191,AAEL021209
GO:BP	nuclear chromosome segregation	GO:0098813	0.0236857	1.62551	28	1333	7	19804	AAEL005962,AAEL007234,AAEL009789,AAEL011049,AAEL011819,AAEL024260,AAEL025664
GO:BP	regulation of protein metabolic process	GO:0051246	0.0236857	1.62551	137	1333	19	19804	AAEL000924,AAEL001397,AAEL001810,AAEL002422,AAEL002554,AAEL002720,AAEL004717,AAEL005580,AAEL005936,AAEL007329,AAEL007447,AAEL007449,AAEL009400,AAEL010543,AAEL013027,AAEL014823,AAEL020191,AAEL021209,AAEL026994
GO:BP	mRNA metabolic process	GO:0016071	0.0247276	1.60682	169	1333	22	19804	AAEL001326,AAEL001382,AAEL001397,AAEL001716,AAEL003157,AAEL003605,AAEL003735,AAEL005719,AAEL007904,AAEL009061,AAEL009400,AAEL009839,AAEL009959,AAEL011433,AAEL012942,AAEL013723,AAEL013813,AAEL019447,AAEL019965,AAEL024343,AAEL026651,AAEL026994
GO:BP	peptidyl-tyrosine phosphorylation	GO:0018108	0.0252116	1.5984	36	1333	8	19804	AAEL001370,AAEL001915,AAEL002317,AAEL004592,AAEL012553,AAEL014844,AAEL018341,AAEL028237
GO:BP	macromolecule catabolic process	GO:0009057	0.0280173	1.55257	171	1333	22	19804	AAEL001397,AAEL002345,AAEL003157,AAEL003735,AAEL006056,AAEL006799,AAEL006910,AAEL007353,AAEL008592,AAEL009400,AAEL009614,AAEL009838,AAEL011993,AAEL012219,AAEL013203,AAEL013530,AAEL018212,AAEL019518,AAEL022169,AAEL025808,AAEL026994,AAEL027340
GO:BP	peptidyl-tyrosine modification	GO:0018212	0.0289323	1.53862	37	1333	8	19804	AAEL001370,AAEL001915,AAEL002317,AAEL004592,AAEL012553,AAEL014844,AAEL018341,AAEL028237
GO:BP	DNA metabolic process	GO:0006259	0.0289323	1.53862	215	1333	26	19804	AAEL002250,AAEL002407,AAEL002822,AAEL003935,AAEL004039,AAEL004328,AAEL005888,AAEL006209,AAEL006715,AAEL007692,AAEL007939,AAEL008482,AAEL011603,AAEL011715,AAEL011993,AAEL012355,AAEL014774,AAEL018344,AAEL019886,AAEL021024,AAEL023144,AAEL023255,AAEL024003,AAEL024736,AAEL025042,AAEL026487
GO:BP	regulation of cell cycle process	GO:0010564	0.0289323	1.53862	37	1333	8	19804	AAEL000924,AAEL000984,AAEL003451,AAEL009789,AAEL010759,AAEL018254,AAEL020191,AAEL025664
GO:BP	RNA modification	GO:0009451	0.0310121	1.50847	91	1333	14	19804	AAEL000674,AAEL002719,AAEL002843,AAEL003540,AAEL004571,AAEL004663,AAEL005216,AAEL006787,AAEL008941,AAEL009023,AAEL011199,AAEL011435,AAEL013813,AAEL013968
GO:BP	embryo development	GO:0009790	0.0331704	1.47925	16	1333	5	19804	AAEL007234,AAEL010097,AAEL015271,AAEL018342,AAEL022611
GO:BP	organic hydroxy compound biosynthetic process	GO:1901617	0.0350697	1.45507	23	1333	6	19804	AAEL000275,AAEL001642,AAEL002834,AAEL006435,AAEL010766,AAEL017098
GO:BP	cyclic nucleotide biosynthetic process	GO:0009190	0.0350697	1.45507	23	1333	6	19804	AAEL001915,AAEL005330,AAEL008390,AAEL023379,AAEL027868,AAEL028056
GO:BP	negative regulation of nitrogen compound metabolic process	GO:0051172	0.0404465	1.39312	114	1333	16	19804	AAEL001397,AAEL002720,AAEL002721,AAEL005580,AAEL005832,AAEL005936,AAEL007447,AAEL007449,AAEL008958,AAEL011667,AAEL011810,AAEL013027,AAEL013616,AAEL020110,AAEL024141,AAEL026994
GO:BP	cyclic nucleotide metabolic process	GO:0009187	0.0431891	1.36463	24	1333	6	19804	AAEL001915,AAEL005330,AAEL008390,AAEL023379,AAEL027868,AAEL028056
GO:BP	cellular catabolic process	GO:0044248	0.0440454	1.3561	304	1333	33	19804	AAEL001397,AAEL002345,AAEL002510,AAEL003083,AAEL003157,AAEL003735,AAEL004386,AAEL006056,AAEL006799,AAEL006910,AAEL007030,AAEL007353,AAEL008592,AAEL009400,AAEL009614,AAEL009838,AAEL009968,AAEL011993,AAEL012219,AAEL012579,AAEL013203,AAEL013530,AAEL013995,AAEL014238,AAEL018212,AAEL018273,AAEL019518,AAEL019779,AAEL022169,AAEL022328,AAEL025808,AAEL026994,AAEL027340
GO:BP	signal transduction in response to DNA damage	GO:0042770	0.0440454	1.3561	11	1333	4	19804	AAEL000924,AAEL007366,AAEL010759,AAEL018254
GO:BP	polyol biosynthetic process	GO:0046173	0.0440454	1.3561	11	1333	4	19804	AAEL000275,AAEL001642,AAEL002834,AAEL010766
GO:CC	chromosome, centromeric region	GO:0000775	0.00100334	2.99855	11	1333	6	19804	AAEL009789,AAEL011103,AAEL011321,AAEL011330,AAEL013453,AAEL025664
GO:CC	supramolecular complex	GO:0099080	0.00106159	2.97404	118	1333	21	19804	AAEL000335,AAEL000885,AAEL001397,AAEL002652,AAEL003162,AAEL003594,AAEL004235,AAEL005084,AAEL005211,AAEL005712,AAEL008678,AAEL009881,AAEL011103,AAEL013453,AAEL013903,AAEL022467,AAEL022590,AAEL025664,AAEL026111,AAEL026939,AAEL026994
GO:CC	microtubule cytoskeleton	GO:0015630	0.00110844	2.95529	137	1333	23	19804	AAEL000452,AAEL000885,AAEL002006,AAEL002847,AAEL003594,AAEL004235,AAEL004551,AAEL005084,AAEL005211,AAEL005493,AAEL005827,AAEL008678,AAEL009360,AAEL009881,AAEL013390,AAEL013903,AAEL019569,AAEL022467,AAEL022590,AAEL025762,AAEL026111,AAEL026939,AAEL028185
GO:CC	cytoskeleton	GO:0005856	0.00129658	2.8872	267	1333	36	19804	AAEL000335,AAEL000452,AAEL000590,AAEL000885,AAEL002006,AAEL002847,AAEL003162,AAEL003594,AAEL004235,AAEL004551,AAEL005084,AAEL005211,AAEL005493,AAEL005827,AAEL006188,AAEL008678,AAEL009360,AAEL009881,AAEL009991,AAEL012553,AAEL013390,AAEL013808,AAEL013903,AAEL019569,AAEL019739,AAEL019882,AAEL021227,AAEL022467,AAEL022590,AAEL024528,AAEL025762,AAEL026111,AAEL026939,AAEL027356,AAEL028185,AAEL028237
GO:CC	chromosomal region	GO:0098687	0.00236683	2.62583	13	1333	6	19804	AAEL009789,AAEL011103,AAEL011321,AAEL011330,AAEL013453,AAEL025664
GO:CC	microtubule organizing center	GO:0005815	0.00638013	2.19517	41	1333	10	19804	AAEL000452,AAEL002847,AAEL004551,AAEL005211,AAEL005827,AAEL009360,AAEL013390,AAEL013903,AAEL019569,AAEL025762
GO:CC	spindle	GO:0005819	0.0410667	1.38651	21	1333	6	19804	AAEL002006,AAEL005211,AAEL005493,AAEL013903,AAEL022467,AAEL028185
KEGG	Circadian rhythm - fly	KEGG:04711	3.26128e-06	5.48661	11	1333	8	19804	AAEL002049,AAEL005238,AAEL005255,AAEL008141,AAEL011371,AAEL018126,AAEL019461,AAEL019753
KEGG	Wnt signaling pathway	KEGG:04310	2.16637e-05	4.66427	77	1333	19	19804	AAEL001976,AAEL003371,AAEL005238,AAEL006832,AAEL008322,AAEL008634,AAEL009380,AAEL009614,AAEL010433,AAEL012233,AAEL013530,AAEL015271,AAEL017391,AAEL018342,AAEL019440,AAEL019753,AAEL019951,AAEL022743,AAEL027204
KEGG	FoxO signaling pathway	KEGG:04068	6.63682e-05	4.17804	62	1333	16	19804	AAEL000080,AAEL002903,AAEL003179,AAEL003245,AAEL005068,AAEL008634,AAEL009360,AAEL013390,AAEL013596,AAEL013939,AAEL017391,AAEL019440,AAEL019753,AAEL020191,AAEL022743,AAEL025388
KEGG	Ubiquitin mediated proteolysis	KEGG:04120	0.00162622	2.78882	98	1333	18	19804	AAEL000758,AAEL002407,AAEL003371,AAEL004064,AAEL004790,AAEL005068,AAEL006633,AAEL006910,AAEL007353,AAEL009614,AAEL010641,AAEL012306,AAEL013530,AAEL014180,AAEL014636,AAEL020992,AAEL021209,AAEL026220
KEGG	Autophagy - animal	KEGG:04140	0.00162622	2.78882	89	1333	17	19804	AAEL000924,AAEL001976,AAEL002548,AAEL002903,AAEL007712,AAEL008634,AAEL009262,AAEL009637,AAEL010804,AAEL013596,AAEL013939,AAEL013995,AAEL018186,AAEL019779,AAEL019990,AAEL020638,AAEL027444
KEGG	Dorso-ventral axis formation	KEGG:04320	0.00177997	2.74959	30	1333	9	19804	AAEL002422,AAEL003162,AAEL005049,AAEL007823,AAEL008098,AAEL013227,AAEL013692,AAEL013939,AAEL019474
KEGG	Phosphatidylinositol signaling system	KEGG:04070	0.00346109	2.46079	55	1333	12	19804	AAEL000275,AAEL002903,AAEL003083,AAEL003143,AAEL005367,AAEL009380,AAEL010766,AAEL013596,AAEL013847,AAEL018186,AAEL019951,AAEL027444
KEGG	MAPK signaling pathway - fly	KEGG:04013	0.00442905	2.35369	91	1333	16	19804	AAEL002769,AAEL003013,AAEL003326,AAEL004592,AAEL007563,AAEL008634,AAEL009614,AAEL010433,AAEL013939,AAEL015271,AAEL019500,AAEL019532,AAEL019731,AAEL021453,AAEL022628,AAEL025388
KEGG	Fanconi anemia pathway	KEGG:03460	0.00568396	2.24535	29	1333	8	19804	AAEL002250,AAEL004039,AAEL006715,AAEL011603,AAEL011993,AAEL014774,AAEL021400,AAEL026487
KEGG	mRNA surveillance pathway	KEGG:03015	0.0067965	2.16771	87	1333	15	19804	AAEL000832,AAEL001211,AAEL001216,AAEL001706,AAEL003735,AAEL005525,AAEL005719,AAEL007904,AAEL009839,AAEL012015,AAEL014414,AAEL020311,AAEL023182,AAEL024343,AAEL027436
KEGG	Inositol phosphate metabolism	KEGG:00562	0.0155794	1.80745	42	1333	9	19804	AAEL002834,AAEL002903,AAEL003083,AAEL003143,AAEL005367,AAEL009380,AAEL010766,AAEL011510,AAEL018186
KEGG	Pantothenate and CoA biosynthesis	KEGG:00770	0.0283153	1.54798	16	1333	5	19804	AAEL009029,AAEL013942,AAEL014080,AAEL014176,AAEL026440
KEGG	mTOR signaling pathway	KEGG:04150	0.0298211	1.52548	93	1333	14	19804	AAEL002548,AAEL002903,AAEL003245,AAEL005068,AAEL005175,AAEL005238,AAEL006832,AAEL007712,AAEL008322,AAEL013596,AAEL013939,AAEL019951,AAEL020638,AAEL026010
KEGG	TGF-beta signaling pathway	KEGG:04350	0.0298211	1.52548	39	1333	8	19804	AAEL001321,AAEL002721,AAEL008022,AAEL012152,AAEL012233,AAEL013530,AAEL013939,AAEL017391
KEGG	Notch signaling pathway	KEGG:04330	0.0385831	1.4136	25	1333	6	19804	AAEL000452,AAEL010433,AAEL010933,AAEL011667,AAEL017391,AAEL025606
